# Supplementary material for: Ferroptosis spreads to neighboring cells via plasma membrane contacts
Source: Nat Commun. 2025 Mar 26;16:2951. doi: 10.1038/s41467-025-58175-w (PMC11947162; doi:10.1038/s41467-025-58175-w)
Supplement: Supplementary file 9 — Source Data [file 41467_2025_58175_MOESM9_ESM.zip]

Archive with 38 entries (38 files):
- Source data Fig. 1.xlsx
- __MACOSX/._Source data Fig. 1.xlsx
- Source data Fig. 2 .xlsx
- __MACOSX/._Source data Fig. 2 .xlsx
- Source data Fig. 3.xlsx
- __MACOSX/._Source data Fig. 3.xlsx
- Source data Fig. 4.xlsx
- __MACOSX/._Source data Fig. 4.xlsx
- Source data Fig. 5.xlsx
- __MACOSX/._Source data Fig. 5.xlsx
- Source data Fig. 6.xlsx
- __MACOSX/._Source data Fig. 6.xlsx
- Source data Fig. 7.xlsx
- __MACOSX/._Source data Fig. 7.xlsx
- Source data S1.xlsx
- __MACOSX/._Source data S1.xlsx
- Source data S2.xlsx
- __MACOSX/._Source data S2.xlsx
- Source data S4.xlsx
- __MACOSX/._Source data S4.xlsx
- Source data S5.xlsx
- __MACOSX/._Source data S5.xlsx
- Source data S6.xlsx
- __MACOSX/._Source data S6.xlsx
- Source data S7.xlsx
- __MACOSX/._Source data S7.xlsx
- Source data S8.xlsx
- __MACOSX/._Source data S8.xlsx
- source data S9.xlsx
- __MACOSX/._source data S9.xlsx
- Source data S10.xlsx
- __MACOSX/._Source data S10.xlsx
- Source data S11.xlsx
- __MACOSX/._Source data S11.xlsx
- Source data S13.xlsx
- __MACOSX/._Source data S13.xlsx
- uncropped WB final submission.pdf
- __MACOSX/._uncropped WB final submission.pdf
