# Supplementary material for: Ferroptosis spreads to neighboring cells via plasma membrane contacts
Source: Nat Commun. 2025 Mar 26;16:2951. doi: 10.1038/s41467-025-58175-w (PMC11947162; doi:10.1038/s41467-025-58175-w)
Supplement: Supplementary file 9 — Source Data [file 41467_2025_58175_MOESM9_ESM.zip › Source data Fig. 1.xlsx]

## Sheet: Fig. 1B
	HeLa
		Opto-Ctrl			Opto-GPX4Deg
	Mean % DRAQ7 + cells experiment 1	Mean % DRAQ7 + cell experiment 2	Mean % DRAQ7 + cell experiment 3	Mean % DRAQ7 + cells experiment 1	Mean % DRAQ7 + cell experiment 2	Mean % DRAQ7 + cell experiment 3
pre	5.23	3.45	4.25	5.3	9.45	10.5
0h	5.33	5.6	6.45	17.53	19.42	24.6
2h	13	9.3	9.87	25.42	37.25	33.1
5h	18.65	14.65	12	35.5	47.85	54.6
10h	22	19.5	14.36	52.4	63.35	66.2
		Opto-GPX4Deg + 2 µM Fer-1			Opto-GPX4Deg + 5 µM Fer-1
	Mean % DRAQ7 + cells experiment 1	Mean % DRAQ7 + cell experiment 2	Mean % DRAQ7 + cell experiment 3	Mean % DRAQ7 + cells experiment 1	Mean % DRAQ7 + cell experiment 2	Mean % DRAQ7 + cell experiment 3
pre	5.9	9.9	7.65	5.5	7.6	9.9
0h	11.3	13.6	9.25	7.5	9.6	11.5
2h	18.5	21.6	23	14.56	19.56	17.65
5h	31.45	32.7	36.4	23.5	27.6	21.4
10h	40.65	39.45	47.89	25.45	32.45	28.45
	Tukey's multiple comparisons test	Mean Diff,	95,00% CI of diff,	Significant?	Summary	Adjusted P Value
	Row 2:Group A vs. Row 2:Group B	-14.72	-26,99 to -2,46	Yes	**	0.0064
	Row 3:Group A vs. Row 3:Group B	-21.2	-33,46 to -8,936	Yes	****	<0,0001
	Row 3:Group B vs. Row 3:Group D	14.67	2,403 to 26,93	Yes	**	0.0067
	Row 4:Group A vs. Row 4:Group B	-30.88	-43,15 to -18,62	Yes	****	<0,0001
	Row 4:Group A vs. Row 4:Group C	-18.42	-30,68 to -6,153	Yes	***	0.0002
	Row 4:Group B vs. Row 4:Group C	12.47	0,203 to 24,73	Yes	*	0.0427
	Row 5:Group A vs. Row 5:Group B	-42.03	-54,29 to -29,77	Yes	****	<0,0001
	Row 5:Group A vs. Row 5:Group C	-24.04	-36,31 to -11,78	Yes	****	<0,0001
	Row 5:Group C vs. Row 5:Group D	13.88	1,616 to 26,14	Yes	*	0.0133
	HEK293
		Opto-Ctrl			Opto-GPX4Deg
	Mean % DRAQ7 + cells experiment 1	Mean % DRAQ7 + cell experiment 2	Mean % DRAQ7 + cell experiment 3	Mean % DRAQ7 + cells experiment 1	Mean % DRAQ7 + cell experiment 2	Mean % DRAQ7 + cell experiment 3
pre	1.5015	3.003	2.002	5.5055	3.5035	7.007
0h	3.5035	3.5035	4.004	14.5145	21.021	16.016
2h	5.5055	6.006	6.5065	18.018	23.023	27.027
5h	6.4064	7.2072	9.009	24.024	28.028	32.032
10h	8.2082	7.8078	9.009	27.027	30.03	34.034
		Opto-GPX4Deg + 2 µM Fer-1			Opto-GPX4Deg + 5 µM Fer-1
	Mean % DRAQ7 + cells experiment 1	Mean % DRAQ7 + cell experiment 2	Mean % DRAQ7 + cell experiment 3	Mean % DRAQ7 + cells experiment 1	Mean % DRAQ7 + cell experiment 2	Mean % DRAQ7 + cell experiment 3
pre	4.7047	8.008	2.5025	1.365	3.5035	1.5015
0h	10.6106	8.008	14.014	5.46	5.9059	2.5025
2h	13.013	11.011	14.5145	9.85833	9.009	5.005
5h	16.1161	13.013	17.017	11.6783	10.01	6.006
10h	20.2202	17.017	23.023	13.4983	12.012	8.5085
	Tukey's multiple comparisons test	Mean Diff,	95,00% CI of diff,	Significant?	Summary	Adjusted P Value
	Row 2:Group A vs. Row 2:Group B	-13.51	-21,29 to -5,736	Yes	****	<0,0001
	Row 3:Group A vs. Row 3:Group B	-16.68	-24,46 to -8,906	Yes	****	<0,0001
	Row 3:Group B vs. Row 3:Group C	9.843	2,066 to 17,62	Yes	**	0.0031
	Row 3:Group B vs. Row 3:Group D	14.73	6,955 to 22,51	Yes	****	<0,0001
	Row 4:Group A vs. Row 4:Group B	-20.49	-28,26 to -12,71	Yes	****	<0,0001
	Row 4:Group A vs. Row 4:Group C	-7.841	-15,62 to -0,064	Yes	*	0.0462
	Row 4:Group B vs. Row 4:Group C	12.65	4,869 to 20,42	Yes	****	<0,0001
	Row 4:Group B vs. Row 4:Group D	18.8	11,02 to 26,57	Yes	****	<0,0001
	Row 5:Group A vs. Row 5:Group B	-22.02	-29,8 to -14,24	Yes	****	<0,0001
	Row 5:Group A vs. Row 5:Group C	-11.75	-19,52 to -3,968	Yes	***	0.0002
	Row 5:Group B vs. Row 5:Group C	10.28	2,5 to 18,05	Yes	**	0.0016
	Row 5:Group B vs. Row 5:Group D	19.02	11,25 to 26,8	Yes	****	<0,0001
	Row 5:Group C vs. Row 5:Group D	8.747	0,9697 to 16,52	Yes	*	0.0143

## Sheet: Fig. 1D
			endo GPX4	GPX4	GFP	loading control	GFP	GPX4	endo GPX4		Opto-Ctrl GFP
		condition					ratio	ratio	ratio		experiment 1	experiment 2	experiment 3	experiment 1	experiment 2	experiment 3	experiment 1	experiment 2	experiment 3	experiment 1	experiment 2	experiment 3
		neg	4880	686	-67.2	1890	-0.0355556	0.362963	2.58201			neg			Opto-Ctrl 0 min			Opto-Ctrl 30 min			Opto-Ctrl 60 min
		Opto-Ctrl 0 min	5000	35800	15900	1660	9.57831	21.5663	3.01205		-0.0355556	0.23863	0.303077	9.57831	5.76324	4.15894	7.98942	4.88525	2.2	2.28054	4.29448	6.05389
		Opto-Ctrl 30 min	4270	31000	15100	1890	7.98942	16.4021	2.25926
		Opto-Ctrl 60 min	4610	37900	5040	2210	2.28054	17.1493	2.08597		Opto Ctrl GPX4
		neg	6550	100	199	1120	0.177679	0.0892857	5.84821		experiment 1	experiment 2	experiment 3	experiment 1	experiment 2	experiment 3	experiment 1	experiment 2	experiment 3	experiment 1	experiment 2	experiment 3
		Opto-GPX4Deg 0 min	6480	58480	24900	1940	12.8351	30.1443	3.34021			neg			Opto-Ctrl 0 min			Opto-Ctrl 30 min			Opto-Ctrl 60 min
		Opto-GPX4Deg 30 min	6443	32500	11400	1920	5.9375	16.9271	3.35573		0.362963	0.232877	0.00769231	21.5663	8.19315	18.9404	16.4021	7.44262	13.7872	17.1493	7.42331	11.1377
		Opto-GPX4Deg 60 min	4250	28700	4370	3130	1.39617	9.16933	1.35783
											Opto-Ctrl endo GPX4
											experiment 1	experiment 2	experiment 3	experiment 1	experiment 2	experiment 3	experiment 1	experiment 2	experiment 3	experiment 1	experiment 2	experiment 3
												neg			Opto-Ctrl 0 min			Opto-Ctrl 30 min			Opto-Ctrl 60 min
											2.58201	2.19452	1.53462	3.01205	1.39564	1.74172	2.25926	1.71475	1.99149	2.08597	2.15337	1.23353
							GFP	GPX4	endo GPX4		Opto-GPX4Deg endo GPX4
		condition	endo GPX4	GPX4	GFP	loading control	ratio	ratio	ratio		experiment 1	experiment 2	experiment 3	experiment 1	experiment 2	experiment 3	experiment 1	experiment 2	experiment 3	experiment 1	experiment 2	experiment 3
		neg	8010	850	871	3650	0.23863	0.232877	2.19452			neg			Opto-GPX4Deg 0 min			Opto-GPX4Deg 30 min			Opto-GPX4Deg 60 min
		Opto-Ctrl 0 min	4480	26300	18500	3210	5.76324	8.19315	1.39564		5.84821	3.12698	3.35573	3.34021	2.72609	2.54468	1.33854	1.50279	1.31579	1.35783	0.950192	1.33796
		Opto-Ctrl 30 min	5230	22700	14900	3050	4.88525	7.44262	1.71475
		Opto-Ctrl 60 min	3510	12100	7000	1630	4.29448	7.42331	2.15337		Opto-GPX4Deg GFP
		neg	3940	600	551	1260	0.437302	0.47619	3.12698		experiment 1	experiment 2	experiment 3	experiment 1	experiment 2	experiment 3	experiment 1	experiment 2	experiment 3	experiment 1	experiment 2	experiment 3
		Opto-GPX4Deg 0 min	6270	34100	31000	2300	13.4783	14.8261	2.72609			neg			Opto-GPX4Deg 0 min			Opto-Ctrl 30 min			Opto-GPX4Deg 60 min
		Opto-GPX4Deg 30 min	2690	27200	16500	1790	9.21788	15.1955	1.50279		0.177679	0.437302	0.0313043	12.8351	13.4783	8.51064	5.9375	9.21788	4.02123	1.39617	3.21456	1.00926
		Opto-GPX4Deg 60 min	2480	13400	8390	2610	3.21456	5.1341	0.950192
											Opto-GPX4Deg GPX4
											experiment 1	experiment 2	experiment 3	experiment 1	experiment 2	experiment 3	experiment 1	experiment 2	experiment 3	experiment 1	experiment 2	experiment 3
												neg			Opto-GPX4Deg 0 min			Opto-GPX4Deg 30 min			Opto-GPX4Deg 60 min
											0.0892857	0.47619	0.0529644	30.1443	14.8261	16.5106	16.9271	15.1955	9.64912	9.16933	5.1341	6.66667
							GFP	GPX4	endo GPX4
		condition	endo GPX4	GPX4	GFP	loading control	ratio	ratio	ratio
		neg	3990	20	788	2600	0.303077	0.00769231	1.53462			Opto-GPX4Deg GPX4
		Opto-Ctrl 0 min	2630	28600	6280	1510	4.15894	18.9404	1.74172			Tukey's multiple comparisons test	Mean Diff,	95,00% CI of diff,	Significant?	Summary	Adjusted P Value
		Opto-Ctrl 30 min	4680	32400	5170	2350	2.2	13.7872	1.99149
		Opto-Ctrl 60 min	2060	18600	10110	1670	6.05389	11.1377	1.23353			neg vs. Opto-GPX4Deg 0 min	-20.29	-32,64 to -7,939	Yes	**	0.0034	A-B
		neg	3430	134	79.2	2530	0.0313043	0.0529644	1.35573			neg vs. Opto-GPX4Deg 30 min	-13.72	-26,07 to -1,369	Yes	*	0.0305	A-C
		Opto-GPX4Deg 0 min	5980	38800	20000	2350	8.51064	16.5106	2.54468			neg vs. Opto-GPX4Deg 60 min	-6.784	-19,13 to 5,565	No	ns	0.3569	A-D
		Opto-GPX4Deg 30 min	3750	27500	3410	848	4.02123	32.4292	4.42217			Opto-GPX4Deg 0 min vs.Opto-GPX4Deg 30 min	6.57	-5,779 to 18,92	No	ns	0.3814	B-C
		Opto-GPX4Deg 60 min	2890	14400	2180	2160	1.00926	6.66667	1.33796			Opto-GPX4Deg 0 min vs. Opto-GPX4Deg 60 min	13.5	1,155 to 25,85	Yes	*	0.0329	B-D
												Opto-GPX4Deg min 30 vs. Opto-GPX4Deg 60 min	6.934	-5,415 to 19,28	No	ns	0.3405	C-D
												Opto-GPX4Deg endo GPX4
												Tukey's multiple comparisons test	Mean Diff,	95,00% CI of diff,	Significant?	Summary	Adjusted P Value
												neg vs. Opto-GPX4Deg 0 min	-11.39	-16,56 to -6,223	Yes	***	0.0005	A-B
												neg vs. Opto-GPX4Deg 30 min	-6.177	-11,35 to -1,007	Yes	*	0.0211	A-C
												neg vs. Opto-GPX4Deg 60 min	-1.658	-6,827 to 3,511	No	ns	0.7393	A-D
												Opto-GPX4Deg 0 min vs.Opto-GPX4Deg 30 min	5.216	0,04654 to 10,39	Yes	*	0.048	B-C
												Opto-GPX4Deg 0 min vs. Opto-GPX4Deg 60 min	9.735	4,565 to 14,9	Yes	**	0.0014	B-D
												Opto-GPX4Deg min 30 vs. Opto-GPX4Deg 60 min	4.519	-0,6505 to 9,688	No	ns	0.0883	C-D

## Sheet: Fig. 1E
		pre Opto-Ctrl				0h Opto-Ctrl			24h Opto-Ctrl
	experiment 1	experiment 2	experiment 3	experiment 4	experiment 1	experiment 2	experiment 3	experiment 1	experiment 2	experiment 3		frequency distribution	pre Opto-Ctrl	0h Opto-Ctrl	24h Opto-Ctrl
	MFI (8-greyscale)	MFI (8-greyscale)	MFI (8-greyscale)	MFI (8-greyscale)	MFI (8-greyscale)	MFI (8-greyscale)	MFI (8-greyscale)	MFI (8-greyscale)	MFI (8-greyscale)	MFI (8-greyscale)		Bin Center distance	count	count	count
	184.62	54.165	225.48	224.925	173.4	197.43	93.72	187.095	199.635	70.14		20	0	3	0
	215.655	226.455	225.735	67.605	211.29	70.05	25.56	185.145	197.715	170.295		40	1	7	0
	84.81	57.735	222.075	205.8	206.31	205.17	30.405	180.99	113.475	198.165		60	9	10	1
	52.38	53.31	123.66	224.16	176.1	201.525	109.155	163.185	74.235	184.875		80	10	7	5
	219.285	107.295	90.375	228.555	82.41	195.105	52.425	150.525	51.27	194.955		100	12	12	7
	217.47	77.28	206.31	65.235	16.755	26.52	47.565	190.95	62.265	188.985		120	18	8	12
	96.825	78.825	218.61	60.87	247.425	208.56	189.075	51.135	209.49	157.17		140	10	23	25
	225.09	51.81	150.36	232.5	68.175	201.645	152.25	176.22	206.55	148.08		160	20	16	24
	225.15	66.885	218.97	67.44	67.965	198.375	87.96	59.4	66.66	111.48		180	5	2	16
	52.74	51.81	224.715	61.755	44.79	80.1	48.42	171.87	196.08	115.155		200	4	3	3
	112.245	82.29	206.325	223.53	153.66	186.405	20.91	173.565	208.74	132.645		220	1	2	0
	171.06	206.7	89.22	51.585	205.2	208.095	35.25	174.165	213.57	181.23		240	1	0	0
	61.965	0	98.775	71.415	20.64	202.035	169.71	191.16	215.145	174.435
	50.175	221.7	100.14	147.555	201.27	206.91	32.595	172.485	192.33	136.605
	115.11	94.8	174.615	81.465	155.1	196.77	191.385	102.855	45.705	128.7
	64.53	221.67	217.425	123.135	208.905	194.4	51.15	165.33	133.665	178.095		Tukey's multiple comparisons test	Mean Diff,	95,00% CI of diff,	Significant?	Summary	Adjusted P Value
	52.35	247.5	214.92	93.18	57.375	201.825	41.415	180.615	94.455	133.545
	178.365	180.165	50.655	165.255	203.64	203.415	38.685	181.08	208.68	19.89		24h vs. 0h	28.26	-10 to 66,52	No	ns	0.1439	A-B
	124.275	85.995	179.1	116.925	97.32	196.365	199.98	173.775	159.3	175.035		24h vs. pre	18.91	-16,87 to 54,7	No	ns	0.324	A-C
	216.51	138.99	226.845	188.295	126.87	145.665	36.72	122.985	64.89	66.42		0h vs. pre	-9.343	-45,13 to 26,45	No	ns	0.7326	B-C
	178.215	206.295	48.39	97.095	52.02	177.75	93.765	138.105	217.95	176.85
	116.955	138.18	59.82	64.2	36.18	181.605	70.83	186.915	192.9	89.7
	189.885	177.15	47.925	192.315	196.215	208.005	198.39	177.96	191.82	179.655
	59.895	126.87	55.65	213.405	201.36	201.27	67.875	128.865	108.255	185.535
	49.68	108.975	69.525	228.315	153.165	198.495	65.385	66.18	153.615	54.42
	81.045	129.66	226.275	209.745	232.965	30.54	34.68	183.81	160.5	40.635
	69.93	70.65	77.28	58.56	208.485	41.865	179.94	123.915	128.04	174.87
	146.415	88.08	49.41	129.99	199.665	207.675	74.64	196.02	158.61	197.535
	77.835	54.225	177.51	193.875	213	202.005	174.885	172.53	115.05	141.375
	69.99	120.795	194.64	225.795	89.79	207.99	196.305	189.96	87.84	64.815
	113.16	98.64	114.78	187.575	181.905	218.685	244.08	180.405	171.51	190.62
	95.25	57.705	84.675	82.665	195.255	216.27	17.985	169.92	235.62	176.67
	109.695	59.625	122.46	111.42	199.05	212.265	28.695	141.105	247.05	171.975
	146.625	87.36	115.62	94.11	38.595	218.685	159.165	188.505	62.535	165.765
	57.75	89.685	179.04	80.235	171.78	208.77	124.365	156.525	202.95	149.355
	88.11	208.215	130.335	172.23	16.515	203.34	150.93	75.705	103.23	202.47
	71.04	193.785	63.795	56.535	196.395	217.23	43.74	151.815	133.95	191.07
	47.73	215.76	112.215	157.05	215.34	206.64	34.155	59.325	215.625	181.2
	65.895	219.255	150.585	225.15	169.83	33.705	56.235	141.99	78.615	179.7
	147.72	219.285	49.425	226.395	177.51	64.11	66.345	53.355	212.28	140.055
	45.615	59.07	79.74	114.225	247.5	209.745	24.72	181.725	202.35	98.295
	208.155	213.495	162.465	61.53	25.755	210.72	101.265	247.5	173.34	35.88
	163.08	204.39	223.89	56.67	149.745	196.665	117.9	178.335	215.16	33.48
	59.505	51.525	137.235	53.07	209.79	23.985	181.245	175.59	66.765	180.705
	161.4	202.14	71.76	57.405	68.58	188.22	149.85	169.38	210.09	185.88
		179.415	203.04	143.415	117.27	247.5	31.47	168.645	207.075	106.365
		74.61	54.96	48.585	33.585	199.035	136.485	187.71	86.535	172.815
		89.07	86.28	125.685	113.16	66.12	20.82	174	77.415	42.81
		50.22	201.495	216.765	18.66	213.615	161.625	190.035	176.16	134.07
		85.71	190.665	196.935	209.265	178.635	141.42	176.025	197.88	118.41
		57.435	75.36	73.425	203.19	194.595	31.815	145.95	124.035	194.955
		48.345	101.49	145.62	218.385	202.635	31.665	142.755	48.15	152.115
		191.1	179.565	219.69	76.56	127.725	197.925	137.25	122.25	72.15
		201.93	207.12	50.31	216	185.445	205.65	156.51	213.375	75.135
		197.295	61.185	106.89	78.84	204.9	202.635	64.635	106.635	188.655
		210.255	204.18	171	151.92	176.37	117.885	57.525	165.24	25.845
		89.925	194.505	216.78	173.175	190.365	41.055	185.7	185.265	96.03
		193.41	104.205	149.55	97.095	196.02	32.7	179.64	193.215	168.15
		79.71	51.48	55.725	160.365	210.21	103.89	163.05	62.52	165.675
		57.21	129.18	64.23	55.575	208.395	116.565	95.715	135.84	166.035
		48.255	86.445	49.26	205.02	213.315	31.635	168.885	200.91	157.35
		78.795	155.625	172.365	119.37	27.3	19.035	188.01	75.6	187.38
			81	73.695	79.8	198.39	59.715	63.585	61.26	35.61
			68.895	59.04	90.18	23.46	88.785	112.23	197.52	186.555
			79.725	88.515	197.46	101.205	189.93	134.13	50.04	194.985
			79.95	104.1	43.08	130.05	36.885	141.09	215.19	28.98
			89.955	82.38	22.905	205.86	205.32	121.47	182.895	141.105
			80.835	102.96	16.08	207.27	189.21	167.985	210.78	27.75
			181.35	47.85	28.485	197.445	186.765	174.465	92.295	178.71
			142.335	48.645	29.955	35.58	18.06	170.475	197.235	195.84
			223.44	93.045	33.33	17.73	20.37	122.49	195.24	190.965
			228.51	82.05	52.605	115.2	55.005	104.535	75.555	69
			71.7	63.9	38.37	40.23	21.72	164.025	80.355	198
			229.275	99.495	39.375	29.355	28.545	163.56	51.165	20.85
			88.815	134.49	29.565	111.495	47.19	173.19	182.88	86.505
			73.59	73.38	50.46	43.05	81.51	176.64	191.985	200.445
			47.265	48.495	182.775	16.38	130.005	70.05	171.75	128.7
			57.945	200.25	140.58	92.115	27.465	78.135	157.485	193.2
			72.3	78.09	40.455	34.905	24.66	102.63	165.675	203.055
			202.89	228.96	27.045	34.47	141.795	173.115	72.96	37.32
			183.525	168.195	40.305	20.97	152.52	118.29	174.435	38.175
			217.5	247.41	52.335	40.2	26.61	110.97	185.01	204
			217.125	69.465	51.18	104.19	26.16	151.365	99.075	27.255
			156.42		26.475	31.695	34.215	161.94	76.29	172.365
			207.705		25.26	183.9	69.825	162.495	50.49	60.615
			115.11		25.665	112.47	126.975	182.655	69.075	127.23
			88.56		27.405	121.65	63.465	141.045	200.925	191.16
			174.825		102.57	34.56	55.41	175.305	111.15	192.27
			117.555		33.21	19.68	49.575	176.685	141.075	185.58
			93.405		64.05	189.54	79.41	168.09	193.725	182.22
			53.505		68.595	122.025	103.38	168.315	212.61	191.97
					23.97	33.63	29.7	51.405	91.635	178.965
					75.045	35.19	39.795	65.085	173.655	109.095

## Sheet: Fig. 1F
			pre Opto-GPX4Deg			0h Opto-GPX4Deg			24h Opto-GPX4Deg
		pre	pre	pre	0h	0h	0h	24h	24h	24h	24h		frequency distribution	pre Opto-GPX4Deg	0h Opto-GPX4Deg	24h Opto-GPX4Deg
		MFI (8-greyscale)	MFI (8-greyscale)	MFI (8-greyscale)	MFI (8-greyscale)	MFI (8-greyscale)	MFI (8-greyscale)	MFI (8-greyscale)	MFI (8-greyscale)	MFI (8-greyscale)	MFI (8-greyscale)		Bin Center	count	count	count
		118.44	166.71	205.14	130.77	149.7	145.55	36.88	10.82	128.22	13.03		10	0	0	0
		211.74	179.025	219.45	73.38	38.64	58.15	13.64	143.02	71.45	13.03		20	0	0	12
		213.675	215.805	114.555	120.35	52.3	104.76	82.42	19.11	31.25	13.78		30	0	0	18
		101.835	207.54	59.535	107.06	30.06	90.67	28.05	121.1	39.67	12.47		40	0	4	18
		216.81	209.505	63.285	145.39	49.38	153.91	11.13	123.69	51.04	13.67		50	0	8	16
		217.785	93.585	172.305	63.01	76.06	44.72	11.84	18.36	24.67	10.76		60	0	14	20
		193.92	212.445	217.095	149.35	80.81	97.22	14.83	85.88	66.57	13		70	0	16	10
		222.525	216.795	153.27	59.87	56.71	68.85	148.14	101.63	74.78	13.03		80	2	18	8
		211.44	207.795	84.465	41.82	73.14	33.19	14.05	38.15	44.43	12.58		90	2	18	2
		108.345	218.16	210	89.6	41.75	149.89	12.8	17.21	68.09	12.39		100	2	16	0
		159.12	154.095	113.07	64.43	39.44	37.83	17.09	97.44	20.93	14		110	6	8	2
		99.705	213.795	154.23	39.55	123.01	64.45	140.81	76	23.77	20.61		120	8	22	0
		208.86	183.435	181.68	62.08	98.78	120.88	45.39	143.01	46.41	13.31		130	6	2	0
		126.27	130.77	220.725	30.81	58.87	44.21	18.61	134.8	94.17	13.04		140	10	6	0
		207.36	205.305	67.95	34.77	62.53	142.02	10.41	104.77	53.42	13		150	4	2	0
		97.17	214.245	91.41	38.28	55.21	111.77	17.8	17.7	77.69	13.08		160	16	0	0
		158.145	125.73	111.3	35.37	93.98	147.71	74.63	20.12	75.7	13		170	12	0	0
		219.345	217.395	77.565	90.68	68.92	153.93	109.67	20.72	34.46	13.04		180	10	0	0
		246.12	126.735	92.865	85.23	63.35	147.18	15.64	20.7	44.68	13.07		190	4	0	0
		193.305	212.685	119.565	32.08	111.1	135.61	141.62	17.97	132.42	13		200	8	0	0
		78.42	141.795	163.89	111.17	44.59	151.47	25.73	144.77	143.7	14.75		210	8	0	0
		116.595	205.395	205.14	55.84	86.42	164.88	109.29	91.15	35.61	13		220	2	0	0
		71.865	214.155	219.45	85.3	48.71	78.37	18.22	134.44	10.56	13.07		230	2	0	0
		108.465	239.22	114.555	52.81	124.37	33.83	24.24	47.35	12.86	13.05
		216.12	212.715	59.535	32.56	82.21	147.33	16.26	144.06	125.17	13.05
		223.425	217.2	63.285	107.56	48.32	58.57	73.57	63.89	120.83	13.02		Tukey's multiple comparisons test	Mean Diff,	95,00% CI of diff,	Significant?	Summary	Adjusted P Value
		96.09	147.645	172.305	33.84	30.05	127.16	100.78	16.59	137.04	12.72
		215.73	211.305	217.095	63.14	143.01	147.25	78.56	12.94	10.06	12.99		pre vs. 24h	108.1	64,6 to 151,6	Yes	***	0.0004	A-B
		113.67	78.57	153.27	45.09	138.92	161.25	15.91	143.99	25.32	12.93		pre vs. 0h	65.15	18,64 to 111,7	Yes	*	0.0108	A-C
		212.31	169.035	84.465	110.82	142.5	95.62	128.11	142.95	144.24	12.1		24h vs. 0h	-42.96	-86,46 to 0,5509	No	ns	0.0526	B-C
		166.92	54.705	210	38.94	144.01	156.07	15.33	74.8	141.86	12.02
		201.165	200.04	113.07	151.39	151.59	161.41	149.21	44.84	15.85	13.19
		213.15	194.34	154.23	147.26	134.36	58.83	38.12	19.14	39.17	13.79
		123.3	214.83	181.68	106.81	79.04	35.95	19.03	88.65	116.72	13.08
		161.1	70.74	220.725	150.88	38.07	60.64	55.3	21.33	91.03	13.01
		220.155	195.555	67.95	70.56	122.43	33.4	55.86	12.23	103.85	13.09
		146.76	212.625	91.41	111.65	51.84	50.52	59.34	89.83	30.58	13.45
		241.095	215.52	111.3	138.63	57.67	55.55	37.17	70.01	35.88	12.01
		58.92	160.635	77.565	103.06	55.38	37.79	16.14	19.16	130.8	13.09
		100.8	58.845	92.865	145.08	53.72	83.32	107.48	12.68	14	12.96
		151.65	179.43	119.565	152.19	149.82	52.86	14.31	29.19	14.41	13.09
		118.68	92.505	163.89	42.19	86.4	59.37	14.08	26.41	80.59	13.01
		102.045	136.95		32.1	106.53	53.57	17.81	76.65	16.59	13.04
		147.03	211.47		152.49	105.79	89.39	13.82	20.95	51.97	13.01
		169.71	167.415		151.79	100.39	94.12	11.9	137.56	141.19	13.5
		171.27	109.77		35.45	134.8	41.23	17.91	124.42	135.22	13.03
		121.455	174.18		74.56	147.77	90.44	21.61	122.72	134.03	13.03
		94.755	81.39		156.47	62.84	148.38	13.91	141.2	30.04	13.78
		135.495	139.035		156.3	142.47	123.88	17.25	157.17	18.14	12.47
		178.05	120.57		49.55	69.11	35.33	13.12	61.65	16.83	13.67
		140.085	166.71		104.75	57.69	30.13	12.33	32.45	18.78	10.76
		118.44	179.025		65.46	144.69	37.88	14.68	76.7	18.38	13
		211.74	215.805		151.24	144.91	51.94	22.43	36.98	28.14	13.03
		213.675	207.54		40.99	34.07	59.11	36.88	10.82	128.22	12.58
		101.835	209.505		149.36	34.57	59.2	13.64	143.02	71.45	12.39
		216.81	93.585		98.47	53.15	139.88	82.42	19.11	31.25	14
		217.785	212.445		148.16	152.89	51.55	28.05	121.1	39.67	20.61
		193.92	216.795		122.39	64.1	106.72	11.13	123.69	51.04	13.31
		222.525	207.795		41.14	63.78	145.26	11.84	18.36	24.67	13.04
		211.44	218.16		150.02	148.4	104.88	14.83	85.88	66.57	13
		108.345	154.095		130.57	144.24	145.51	148.14	101.63	74.78	13.08
		159.12	213.795		46.65	65.57	160.99	14.05	38.15	44.43	13
		99.705	183.435		89.53	149.62	111.98	12.8	17.21	68.09	13.04
		208.86	130.77		58.11	73.86	30.18	17.09	97.44	20.93	13.07
		126.27	205.305		32.6	143.33	164.78	140.81	76	23.77	13
		207.36	214.245		32.4	104.91	157.08	45.39	143.01	46.41	14.75
		97.17	125.73		126.41	55.86	145.55	18.61	134.8	94.17	13
		158.145	217.395		130.77	149.7	58.15	10.41	104.77	53.42	13.07
		219.345	126.735		73.38	38.64	104.76	17.8	17.7	77.69	13.05
		246.12	212.685		120.35	52.3	90.67	74.63	20.12	75.7	13.05
		193.305	141.795		107.06	30.06	153.91	109.67	20.72	34.46	13.02
		78.42	205.395		145.39	49.38	44.72	15.64	20.7	44.68	12.72
		116.595	214.155		63.01	76.06	97.22	141.62	17.97	132.42	12.99
		71.865	239.22		149.35	80.81	68.85	25.73	144.77	143.7	12.93
		108.465	212.715		59.87	56.71	33.19	109.29	91.15	35.61	12.1
		216.12	217.2		41.82	73.14	149.89	18.22	134.44	10.56	12.02
		223.425	147.645		89.6	41.75	37.83	24.24	47.35	12.86	13.19
		96.09	211.305		64.43	39.44	64.45	16.26	144.06	125.17	13.79
		215.73	78.57		39.55	123.01	120.88	73.57	63.89	120.83	13.08
		113.67	169.035		62.08	98.78	44.21	100.78	16.59	137.04	13.01
		212.31	54.705		30.81	58.87	142.02	78.56	12.94	10.06	13.09
		166.92	200.04		34.77	62.53	111.77	15.91	143.99	25.32	13.45
		201.165	194.34		38.28	55.21	147.71	128.11	142.95	144.24	12.01
		213.15	214.83		35.37	93.98	153.93	15.33	74.8	141.86	13.09
		123.3	70.74		90.68	68.92	147.18	149.21	44.84	15.85	12.96
		161.1	195.555		85.23	63.35	135.61	38.12	19.14	39.17	13.09
		220.155	212.625		32.08	111.1	151.47	19.03	88.65	116.72	13.01
		146.76	215.52		111.17	44.59	164.88	55.3	21.33	91.03	13.04
		241.095	160.635		55.84	86.42	78.37	55.86	12.23	103.85	13.01
		58.92	58.845		85.3	48.71	33.83	59.34	89.83	30.58	13.5
		100.8	179.43		52.81	124.37	147.33	37.17	70.01	35.88
		151.65	92.505		32.56	82.21	58.57	16.14	19.16	130.8
		118.68	136.95		107.56	48.32	127.16	107.48	12.68	14
		102.045	211.47		33.84	30.05	147.25	14.31	29.19	14.41
		147.03	167.415		63.14	143.01	161.25	14.08	26.41	80.59
		169.71	109.77		45.09	138.92	95.62	17.81	76.65	16.59
		171.27	174.18		110.82	142.5	156.07	13.82	20.95	51.97
		121.455	81.39		38.94	144.01	161.41	11.9	137.56	141.19
		94.755	139.035		151.39	151.59	58.83	17.91	124.42	135.22
		135.495	120.57		147.26	134.36	35.95	21.61	122.72	134.03
		178.05			106.81	79.04	60.64	13.91	141.2	30.04
		140.085			150.88	38.07	33.4	17.25	157.17	18.14
					70.56	122.43	50.52	13.12	61.65	16.83
					111.65	51.84	55.55	12.33	32.45	18.78
					138.63	57.67	37.79	14.68	76.7	18.38
					103.06	55.38	83.32	22.43	36.98	28.14
					145.08	53.72	52.86
					152.19	149.82	59.37
					42.19	86.4	53.57
					32.1	106.53	89.39
					152.49	105.79	94.12
					151.79	100.39	41.23
					35.45	134.8	90.44
					74.56	147.77	148.38
					156.47	62.84	123.88
					156.3	142.47	35.33
					49.55	69.11	30.13
					104.75	57.69	37.88
					65.46	144.69	51.94
					151.24	144.91	59.11
					40.99	34.07	59.2
					149.36	34.57	139.88
					98.47	53.15	51.55
					148.16	152.89	106.72
					122.39	64.1	145.26
					41.14	63.78	104.88
					150.02	148.4	145.51
					130.57	144.24	160.99
					46.65	65.57	111.98
					89.53	149.62	30.18
					58.11	73.86	164.78
					32.6	143.33	157.08
					32.4	104.91
					126.41	55.86

## Sheet: Fig. 1G
		Opto-Ctrl
			oxidized lipid species		Opto-Ctrl 0 min			Opto-Ctrl 60 min			Opto-Ctrl
				experiment 1	experiment 2	experiment 3	experiment 1	experiment 2	experiment 3			experiment 1	experiment 2	experiment 3		Opto-Ctrl average
				normalized peak values	normalized peak values	normalized peak values	normalized peak values	normalized peak values	normalized peak values		60 min/0 min	ratio	ratio	ratio
			PC(16:0a_22:4(O))	5.07e-05	3.68e-05	9.89e-05	9.72e-05	5.61e-05	0.0001788		PC(16:0a_22:4(O))	1.91716	1.52446	1.80789		PC(16:0a_22:4(O))	1.74983
			PC(16:0p_20:5(O))	0.0002782	0.0002665	0.0004803	0.0005163	0.000323	0.0008539		PC(16:0p_20:5(O))	1.85586	1.21201	1.77785		PC(16:0p_20:5(O))	1.61524
			PC(16:0p_22:5(2O))	0.0001302	7.74e-05	0.0001451	0.0001676	8.24e-05	0.0001754		PC(16:0p_22:5(2O))	1.28725	1.0646	1.20882		PC(16:0p_22:5(2O))	1.18689
			PC(16:0p_HDoHE)	4.32e-05	3.59e-05	7.9e-05	6.59e-05	5.23e-05	0.0001628		PC(16:0p_HDoHE)	1.52546	1.45682	2.06076		PC(16:0p_HDoHE)	1.68102
			PC(16:0p_HETE)	0.0010906	0.0009504	0.0016817	0.0014647	0.0008974	0.0022862		PC(16:0p_HETE)	1.34302	0.944234	1.35946		PC(16:0p_HETE)	1.21557
			PE(16:0a_22:4(O))	4.61e-05	4.65e-05	6.64e-05	4.6e-05	5.09e-05	8.49e-05		PE(16:0a_22:4(O))	0.997831	1.09462	1.27861		PE(16:0a_22:4(O))	1.12369
			PE(16:0a_HDoHE)	0.0001053	0.0001274	0.0001657	0.0001354	0.0001642	0.0002931		PE(16:0a_HDoHE)	1.28585	1.28885	1.76886		PE(16:0a_HDoHE)	1.44785
			PE(16:0p_20:5(O))	0.0038056	0.0066279	0.005645	0.0047922	0.0052672	0.0078431		PE(16:0p_20:5(O))	1.25925	0.794701	1.38939		PE(16:0p_20:5(O))	1.14778
			PE(16:0p_22:4(O))	0.0001916	0.0002152	0.0002305	0.000181	0.0001856	0.0002671		PE(16:0p_22:4(O))	0.944676	0.862454	1.15879		PE(16:0p_22:4(O))	0.988638
			PE(16:0p_22:5(2O))	0.0006403	0.0007222	0.0007669	0.0006805	0.0006962	0.0009262		PE(16:0p_22:5(2O))	1.06278	0.963999	1.20772		PE(16:0p_22:5(2O))	1.07817
			PE(16:0p_HDoHE)	0.0007089	0.0009933	0.0011593	0.000901	0.0009221	0.0015627		PE(16:0p_HDoHE)	1.27098	0.92832	1.34797		PE(16:0p_HDoHE)	1.18242
			PE(16:0p_HETE)	0.0108202	0.0203193	0.0158296	0.0103738	0.0123259	0.0183057		PE(16:0p_HETE)	0.958744	0.60661	1.15642		PE(16:0p_HETE)	0.907259
			PE(18:0a_HETE)	0.0046727	0.00764	0.0072982	0.0067724	0.0069061	0.0134378		PE(18:0a_HETE)	1.44935	0.90394	1.84125		PE(18:0a_HETE)	1.39818
			PE(18:1a_22:4(O))	0.0009094	0.000969	0.0008364	0.0012346	0.001077	0.0016948		PE(18:1a_22:4(O))	1.3576	1.11146	2.0263		PE(18:1a_22:4(O))	1.49845
			PE(18:1a_HDoHE)	5.53e-05	7.52e-05	8.16e-05	6e-05	7.37e-05	0.0001749		PE(18:1a_HDoHE)	1.08499	0.980053	2.14338		PE(18:1a_HDoHE)	1.40281
			PE(18:1p_22:4(O))	8.69e-05	9.6e-05	0.0001163	0.0001008	8.1e-05	0.0001181		PE(18:1p_22:4(O))	1.15995	0.84375	1.01548		PE(18:1p_22:4(O))	1.00639
			PE(18:1p_HDoHE)	0.0002818	0.0004685	0.0004257	0.0004574	0.0004664	0.0007096		PE(18:1p_HDoHE)	1.62314	0.995518	1.6669		PE(18:1p_HDoHE)	1.42852
			PE(18:1p_HETE)	0.0035294	0.0065173	0.0044985	0.0037736	0.004476	0.0057736		PE(18:1p_HETE)	1.06919	0.686787	1.28345		PE(18:1p_HETE)	1.01314
		Opto-GPX4Deg
			oxidized lipid species		Opto-GPX4Deg 0 min			Opto-GPX4Deg 60 min			Opto-GPX4Deg					Opto-GPX4Deg average
				experiment 1	experiment 2		experiment 1	experiment 2				experiment 1	experiment 2
				normalized peak values	normalized peak values		normalized peak values	normalized peak values			60 min/0min	ratio	ratio
			PC(16:0a_22:4(O))	5.83e-05	3.87e-05		0.0002258	0.0004864			PC(16:0a_22:4(O))	3.87307	12.5685			PC(16:0a_22:4(O))	8.22077
			PC(16:0p_20:5(O))	0.0003125	0.0002817		0.001246	0.0023872			PC(16:0p_20:5(O))	3.9872	8.47426			PC(16:0p_20:5(O))	6.23073
			PC(16:0p_22:5(2O))	5.71e-05	4.33e-05		0.0003717	0.0004572			PC(16:0p_22:5(2O))	6.50963	10.5589			PC(16:0p_22:5(2O))	8.53426
			PC(16:0p_HDoHE)	4.18e-05	3.54e-05		0.0001664	0.0003568			PC(16:0p_HDoHE)	3.98086	10.0791			PC(16:0p_HDoHE)	7.02998
			PC(16:0p_HETE)	0.000895	0.0008083		0.0033134	0.007446			PC(16:0p_HETE)	3.70212	9.21193			PC(16:0p_HETE)	6.45702
			PE(16:0a_22:4(O))	5.23e-05	6.01e-05		9.71e-05	0.0001415			PE(16:0a_22:4(O))	1.8566	2.35441			PE(16:0a_22:4(O))	2.1055
			PE(16:0a_HDoHE)	0.0001405	0.0001678		0.0002702	0.0003244			PE(16:0a_HDoHE)	1.92313	1.93325			PE(16:0a_HDoHE)	1.92819
			PE(16:0p_20:5(O))	0.0057427	0.0071558		0.0084313	0.0160852			PE(16:0p_20:5(O))	1.46818	2.24785			PE(16:0p_20:5(O))	1.85802
			PE(16:0p_22:4(O))	0.0001941	0.0002227		0.0004225	0.0007223			PE(16:0p_22:4(O))	2.17671	3.24338			PE(16:0p_22:4(O))	2.71004
			PE(16:0p_22:5(2O))	0.0006258	0.0005972		0.0012025	0.0020812			PE(16:0p_22:5(2O))	1.92154	3.48493			PE(16:0p_22:5(2O))	2.70324
			PE(16:0p_HDoHE)	0.0009693	0.0011415		0.0017979	0.0033842			PE(16:0p_HDoHE)	1.85484	2.9647			PE(16:0p_HDoHE)	2.40977
			PE(16:0p_HETE)	0.0169555	0.0215482		0.019842	0.0435757			PE(16:0p_HETE)	1.17024	2.02224			PE(16:0p_HETE)	1.59624
			PE(18:0a_HETE)	0.0072327	0.0079443		0.0109882	0.0181392			PE(18:0a_HETE)	1.51924	2.2833			PE(18:0a_HETE)	1.90127
			PE(18:1a_22:4(O))	0.0011512	0.0011358		0.002396	0.0038763			PE(18:1a_22:4(O))	2.08131	3.41284			PE(18:1a_22:4(O))	2.74707
			PE(18:1a_HDoHE)	7.39e-05	7.48e-05		0.0001454	0.000202			PE(18:1a_HDoHE)	1.96752	2.70053			PE(18:1a_HDoHE)	2.33403
			PE(18:1p_22:4(O))	8.91e-05	7.9e-05		0.0001588	0.0002887			PE(18:1p_22:4(O))	1.78227	3.65443			PE(18:1p_22:4(O))	2.71835
			PE(18:1p_HDoHE)	0.0004746	0.000554		0.0006659	0.0009941			PE(18:1p_HDoHE)	1.40308	1.7944			PE(18:1p_HDoHE)	1.59874
			PE(18:1p_HETE)	0.0059307	0.0072324		0.0067683	0.0146913			PE(18:1p_HETE)	1.14123	2.03132			PE(18:1p_HETE)	1.58627

## Sheet: Fig. 1H
	Opto-Ctrl
		fatty acids		Opto-Ctrl 0 min			Opto-Ctrl 60 min			Opto-Ctrl
			experiment 1	experiment 2	experiment 3	experiment 1	experiment 2	experiment 3			experiment 1	experiment 2	experiment 3			Opto-Ctrl average
			normalized peak values	normalized peak values	normalized peak values	normalized peak values	normalized peak values	normalized peak values		60 min/0 min	ratio	ratio	ratio
		FA14_0	0.35178	0.46485	0.22107	0.28644	0.38479	0.27863		FA14_0	0.814259	0.827772	1.26037		FA14_0	0.967467
		FA14_1	0.03661	0.06421	0.03163	0.03217	0.05373	0.02952		FA14_1	0.878722	0.836786	0.933291		FA14_1	0.882933
		FA16_0	0.11524	0.13808	0.09004	0.13077	0.12533	0.1063		FA16_0	1.13476	0.907662	1.18059		FA16_0	1.07434
		FA16_1	0.40183	0.51683	0.32583	0.30868	0.37034	0.31861		FA16_1	0.768186	0.716561	0.977841		FA16_1	0.820862
		FA18_0	0.23975	0.30877	0.18971	0.3331	0.28952	0.23782		FA18_0	1.38936	0.937656	1.2536		FA18_0	1.19354
		FA18_1	0.14714	0.18421	0.12799	0.13583	0.15881	0.15061		FA18_1	0.923134	0.862114	1.17673		FA18_1	0.987327
		FA18_2	0.04958	0.06981	0.03831	0.04903	0.0541	0.04467		FA18_2	0.988907	0.774961	1.16601		FA18_2	0.976627
		FA18_3	0.03242	0.04404	0.03128	0.03117	0.03369	0.03957		FA18_3	0.961444	0.764986	1.26503		FA18_3	0.997152
		FA20_1	0.51776	0.76833	0.42083	0.36345	0.70743	0.53582		FA20_1	0.701966	0.920737	1.27325		FA20_1	0.965316
		FA20_2	0.30025	0.44517	0.23427	0.1892	0.3253	0.24043		FA20_2	0.630142	0.730732	1.02629		FA20_2	0.795723
		FA20_3	0.25818	0.39746	0.20993	0.28315	0.32608	0.29885		FA20_3	1.09672	0.82041	1.42357		FA20_3	1.11356
		FA20_4	1.16306	1.68004	0.89106	1.36806	1.55897	1.29738		FA20_4	1.17626	0.927936	1.456		FA20_4	1.18673
		FA22_1	0.09391	0.13429	0.08346	0.06924	0.13616	0.10396		FA22_1	0.737302	1.01393	1.24563		FA22_1	0.998951
		FA22_2	0.10386	0.16197	0.07841	0.05197	0.12484	0.07577		FA22_2	0.500385	0.77076	0.966331		FA22_2	0.745825
		FA22_6	0.41941	0.6118	0.41254	0.51021	0.5882	0.64779		FA22_6	1.21649	0.961425	1.57025		FA22_6	1.24939
		FA24_1	0.04298	0.0771	0.05143	0.03168	0.09159	0.06484		FA24_1	0.737087	1.18794	1.26074		FA24_1	1.06192
	Opto-GPX4Deg
		fatty acids		Opto-GPX4Deg 0 min			Opto-GPX4Deg 60 min			Opto-GPX4Deg						Opto-GPX4Deg average
			experiment 1	experiment 2		experiment 1	experiment 2				experiment 1	experiment 2
			normalized peak values	normalized peak values		normalized peak values	normalized peak values			60 min/0min	ratio	ratio
		FA14_0	0.40161	0.39354		0.18972	0.21573			FA14_0	0.472399	0.548178			FA14_0	0.510288
		FA14_1	0.05113	0.05903		0.02857	0.04597			FA14_1	0.558772	0.778757			FA14_1	0.668764
		FA16_0	0.127	0.12572		0.06126	0.07228			FA16_0	0.482362	0.574928			FA16_0	0.528645
		FA16_1	0.46984	0.48254		0.15489	0.18586			FA16_1	0.329665	0.38517			FA16_1	0.357418
		FA18_0	0.25104	0.23966		0.18457	0.16696			FA18_0	0.735221	0.696654			FA18_0	0.715938
		FA18_1	0.1734	0.17792		0.08094	0.08915			FA18_1	0.466782	0.501068			FA18_1	0.483925
		FA18_2	0.05802	0.06008		0.12742	0.03166			FA18_2	0.46195	0.526964			FA18_2	0.494457
		FA18_3	0.03958	0.03845		0.18284	0.02586			FA18_3	0.262828	0.672562			FA18_3	0.467695
		FA20_1	0.64936	0.64378		0.17067	0.16811			FA20_1	0.262828	0.26113			FA20_1	0.261979
		FA20_2	0.37505	0.38109		0.10358	0.09277			FA20_2	0.276177	0.243433			FA20_2	0.259805
		FA20_3	0.31321	0.35164		0.14336	0.21457			FA20_3	0.457712	0.610198			FA20_3	0.533955
		FA20_4	1.39268	1.55223		0.82554	1.32252			FA20_4	0.592771	0.852013			FA20_4	0.722392
		FA22_1	0.11446	0.11467		0.02479	0.04029			FA22_1	0.216582	0.351356			FA22_1	0.283969
		FA22_2	0.13548	0.13591		0.03061	0.02253			FA22_2	0.225937	0.165771			FA22_2	0.195854
		FA22_6	0.48555	0.56021		0.29604	0.4405			FA22_6	0.6097	0.786312			FA22_6	0.698006
		FA24_1	0.06568	0.0627		0.00568	0.0193			FA24_1	0.0864799	0.307815			FA24_1	0.197147
