# Supplementary material for: Ferroptosis spreads to neighboring cells via plasma membrane contacts
Source: Nat Commun. 2025 Mar 26;16:2951. doi: 10.1038/s41467-025-58175-w (PMC11947162; doi:10.1038/s41467-025-58175-w)
Supplement: Supplementary file 9 — Source Data [file 41467_2025_58175_MOESM9_ESM.zip › Source data Fig. 2 .xlsx]

## Sheet: Fig. 2B
	condition	time till blebbing (min)	experiment			condition	time till blebbing (min)	experiment
	Cry2-GFP	28.5	1			Opto-GPX4Deg + 3 µM Fer-1	16.5	1		condition	Cry2-GFP	Tom20-CIBN	PhoCl	Opto-GPX4Deg
	Cry2-GFP	32.25	1			Opto-GPX4Deg + 3 µM Fer-1	40.5	1			Mean time till blebbing (min)	Mean time till blebbing (min)	Mean time till blebbing (min)	Mean time till blebbing (min)
	Cry2-GFP	42.75	1			Opto-GPX4Deg + 3 µM Fer-1	33.75	1		experiment 1	36.18	28.6875	34.125	15.16
	Cry2-GFP	41.25	1			Opto-GPX4Deg + 3 µM Fer-1	15	1		experiment 2	47.4	30.2	25.25	19.08
	Cry2-GFP	53.25	2			Opto-GPX4Deg + 3 µM Fer-1	30	1		experiment 3	33.6	39.1875	24.875	10.875
	Cry2-GFP	42.75	2			Opto-GPX4Deg + 3 µM Fer-1	42.75	1
	Cry2-GFP	42.75	2			Opto-GPX4Deg + 3 µM Fer-1	16.5	1
	Cry2-GFP	53.25	2			Opto-GPX4Deg + 3 µM Fer-1	32.5	1		condition	Opto-GPX4Deg + 2 µM Fer-1	Opto-GPX4Deg + 3 µM Fer-1	GFP-Cry2 + 3 µM Fer-1	BAXS184E-Cry2	BAXS184E-Cry2 + 3 µM Fer-1
	Cry2-GFP	45	2			Opto-GPX4Deg + 3 µM Fer-1	30	1			Mean time till blebbing (min)	Mean time till blebbing (min)	Mean time till blebbing (min)	Mean time till blebbing (min)	Mean time till blebbing (min)
	Cry2-GFP	35.5	3			Opto-GPX4Deg + 3 µM Fer-1	24.75	1		experiment 1	11.5	28.225	34.2	12.7	12.7
	Cry2-GFP	29.25	3			Opto-GPX4Deg + 3 µM Fer-1	29.5	2		experiment 2	15.3	27.85	37.5	9.75	15.3
	Cry2-GFP	42.5	3			Opto-GPX4Deg + 3 µM Fer-1	32.25	2		experiment 3	12.6	30.4	35.2	7.9	13.5
	Cry2-GFP	37	3			Opto-GPX4Deg + 3 µM Fer-1	35	2
	Cry2-GFP	30	3			Opto-GPX4Deg + 3 µM Fer-1	23.75	2
	Cry2-GFP	27.75	3			Opto-GPX4Deg + 3 µM Fer-1	17.75	2		Tukey's multiple comparisons test	Mean Diff,	95,00% CI of diff,	Significant?	Summary	Adjusted P Value
	Tom20-CIBN	16.5	1			Opto-GPX4Deg + 3 µM Fer-1	30	2
	Tom20-CIBN	32.25	1			Opto-GPX4Deg + 3 µM Fer-1	26.5	2		2 µM ferrostatin vs. 3 µM ferrostatin	-15.69	-27,49 to -3,89	Yes	**	0.0048	A-B
	Tom20-CIBN	32.25	1			Opto-GPX4Deg + 3 µM Fer-1	32.25	3		2 µM ferrostatin vs. GPX4	-1.905	-13,71 to 9,897	No	ns	0.9996	A-C
	Tom20-CIBN	33.75	1			Opto-GPX4Deg + 3 µM Fer-1	38.25	3		2 µM ferrostatin vs. Cry2_GFP	-25.96	-37,76 to -14,16	Yes	****	<0,0001	A-D
	Tom20-CIBN	29.5	2			Opto-GPX4Deg + 3 µM Fer-1	32.25	3		2 µM ferrostatin vs. Tom20_CIBN	-19.56	-31,36 to -7,757	Yes	***	0.0005	A-E
	Tom20-CIBN	28.5	2			Opto-GPX4Deg + 3 µM Fer-1	32.25	3		2 µM ferrostatin vs. PhoCl	-14.95	-26,75 to -3,148	Yes	**	0.0075	A-F
	Tom20-CIBN	27	2			Opto-GPX4Deg + 3 µM Fer-1	15.75	3		2 µM ferrostatin vs. Bax	3.017	-8,785 to 14,82	No	ns	0.9904	A-G
	Tom20-CIBN	36	2			Opto-GPX4Deg + 3 µM Fer-1	39.75	3		2 µM ferrostatin vs. Bax 3 µM	-2.267	-14,07 to 9,535	No	ns	0.9986	A-H
	Tom20-CIBN	30	2			Opto-GPX4Deg + 3 µM Fer-1	31.5	3		2 µM ferrostatin vs. GFP-Cry2 + Fer1	-22.5	-34,3 to -10,7	Yes	****	<0,0001	A-I
	Tom20-CIBN	37.5	3			Opto-GPX4Deg + 3 µM Fer-1	21	3		3 µM ferrostatin vs. GPX4	13.79	1,985 to 25,59	Yes	*	0.0153	B-C
	Tom20-CIBN	42.75	3			GFP-Cry2 + 3 µM Fer-1	28	1		3 µM ferrostatin vs. Cry2_GFP	-10.27	-22,07 to 1,533	No	ns	0.118	B-D
	Tom20-CIBN	39	3			GFP-Cry2 + 3 µM Fer-1	30.5	1		3 µM ferrostatin vs. Tom20_CIBN	-3.867	-15,67 to 7,935	No	ns	0.9578	B-E
	Tom20-CIBN	37.5	3			GFP-Cry2 + 3 µM Fer-1	35	1		3 µM ferrostatin vs. PhoCl	0.7417	-11,06 to 12,54	No	ns	>0,9999	B-F
	PhoCl	39.75	1			GFP-Cry2 + 3 µM Fer-1	37	1		3 µM ferrostatin vs. Bax	18.71	6,907 to 30,51	Yes	***	0.0008	B-G
	PhoCl	37.5	1			GFP-Cry2 + 3 µM Fer-1	40.5	1		3 µM ferrostatin vs. Bax 3 µM	13.43	1,623 to 25,23	Yes	*	0.0191	B-H
	PhoCl	38.25	1			GFP-Cry2 + 3 µM Fer-1	16.9	2		3 µM ferrostatin vs. GFP-Cry2 + Fer1	-6.808	-18,61 to 4,993	No	ns	0.5489	B-I
	PhoCl	27	1			GFP-Cry2 + 3 µM Fer-1	45	2		GPX4 vs. Cry2_GFP	-24.06	-35,86 to -12,25	Yes	****	<0,0001	C-D
	PhoCl	30.75	1			GFP-Cry2 + 3 µM Fer-1	45	2		GPX4 vs. Tom20_CIBN	-17.65	-29,45 to -5,852	Yes	**	0.0014	C-E
	PhoCl	33	1			GFP-Cry2 + 3 µM Fer-1	43.1	2		GPX4 vs. PhoCl	-13.05	-24,85 to -1,243	Yes	*	0.024	C-F
	PhoCl	39.75	1			GFP-Cry2 + 3 µM Fer-1	42.75	3		GPX4 vs. Bax	4.922	-6,88 to 16,72	No	ns	0.8589	C-G
	PhoCl	27	1			GFP-Cry2 + 3 µM Fer-1	39.75	3		GPX4 vs. Bax 3 µM	-0.3617	-12,16 to 11,44	No	ns	>0,9999	C-H
	PhoCl	24.75	2			GFP-Cry2 + 3 µM Fer-1	26.35	3		GPX4 vs. GFP-Cry2 + Fer1	-20.6	-32,4 to -8,793	Yes	***	0.0002	C-I
	PhoCl	21.75	2			GFP-Cry2 + 3 µM Fer-1	32.2	3		Cry2_GFP vs. Tom20_CIBN	6.402	-5,4 to 18,2	No	ns	0.6217	D-E
	PhoCl	17.25	2			BAXS184E-Cry2 + 3 µM Fer-1	13.3	1		Cry2_GFP vs. PhoCl	11.01	-0,7917 to 22,81	No	ns	0.0785	D-F
	PhoCl	27	2			BAXS184E-Cry2 + 3 µM Fer-1	12.7	1		Cry2_GFP vs. Bax	28.98	17,18 to 40,78	Yes	****	<0,0001	D-G
	PhoCl	25.5	2			BAXS184E-Cry2 + 3 µM Fer-1	12	1		Cry2_GFP vs. Bax 3 µM	23.69	11,89 to 35,49	Yes	****	<0,0001	D-H
	PhoCl	31.5	2			BAXS184E-Cry2 + 3 µM Fer-1	3	1		Cry2_GFP vs. GFP-Cry2 + Fer1	3.46	-8,342 to 15,26	No	ns	0.9777	D-I
	PhoCl	27.25	2			BAXS184E-Cry2 + 3 µM Fer-1	25	1		Tom20_CIBN vs. PhoCl	4.608	-7,193 to 16,41	No	ns	0.8957	E-F
	PhoCl	27	2			BAXS184E-Cry2 + 3 µM Fer-1	11.5	1		Tom20_CIBN vs. Bax	22.58	10,77 to 34,38	Yes	****	<0,0001	E-G
	PhoCl	23.25	3			BAXS184E-Cry2 + 3 µM Fer-1	11.5	1		Tom20_CIBN vs. Bax 3 µM	17.29	5,49 to 29,09	Yes	**	0.0018	E-H
	PhoCl	27.75	3			BAXS184E-Cry2 + 3 µM Fer-1	15	2		Tom20_CIBN vs. GFP-Cry2 + Fer1	-2.942	-14,74 to 8,86	No	ns	0.9918	E-I
	PhoCl	27	3			BAXS184E-Cry2 + 3 µM Fer-1	15	2		PhoCl vs. Bax	17.97	6,165 to 29,77	Yes	**	0.0012	F-G
	PhoCl	27	3			BAXS184E-Cry2 + 3 µM Fer-1	12.3	2		PhoCl vs. Bax 3 µM	12.68	0,8817 to 24,48	Yes	*	0.0298	F-H
	PhoCl	21.75	3			BAXS184E-Cry2 + 3 µM Fer-1	12.3	2		PhoCl vs. GFP-Cry2 + Fer1	-7.55	-19,35 to 4,252	No	ns	0.4219	F-I
	PhoCl	22.5	3			BAXS184E-Cry2 + 3 µM Fer-1	15.4	2		Bax vs. Bax 3 µM	-5.283	-17,08 to 6,518	No	ns	0.809	G-H
	Opto-GPX4Deg	18	1			BAXS184E-Cry2 + 3 µM Fer-1	20.5	2		Bax vs. GFP-Cry2 + Fer1	-25.52	-37,32 to -13,72	Yes	****	<0,0001	G-I
	Opto-GPX4Deg	21.75	1			BAXS184E-Cry2 + 3 µM Fer-1	17	2		Bax 3 µM vs. GFP-Cry2 + Fer1	-20.23	-32,03 to -8,432	Yes	***	0.0003	H-I
	Opto-GPX4Deg	18.36	1			BAXS184E-Cry2 + 3 µM Fer-1	16	3
	Opto-GPX4Deg	12.75	1			BAXS184E-Cry2 + 3 µM Fer-1	14	3
	Opto-GPX4Deg	9.75	1			BAXS184E-Cry2 + 3 µM Fer-1	13	3
	Opto-GPX4Deg	12.75	1			BAXS184E-Cry2 + 3 µM Fer-1	13	3
	Opto-GPX4Deg	12.75	1			BAXS184E-Cry2 + 3 µM Fer-1	12.7	3
	Opto-GPX4Deg	16.5	2			BAXS184E-Cry2 + 3 µM Fer-1	12.7	3
	Opto-GPX4Deg	22.5	2			BAXS184E-Cry2	8.25	1
	Opto-GPX4Deg	25	2			BAXS184E-Cry2	13.3	1
	Opto-GPX4Deg	25	2			BAXS184E-Cry2	14.25	1
	Opto-GPX4Deg	25	2			BAXS184E-Cry2	15	1
	Opto-GPX4Deg	11.25	2			BAXS184E-Cry2	3	2
	Opto-GPX4Deg	16.5	2			BAXS184E-Cry2	12	2
	Opto-GPX4Deg	7.5	2			BAXS184E-Cry2	14.25	2
	Opto-GPX4Deg	22.5	2			BAXS184E-Cry2	3.45	3
	Opto-GPX4Deg	8.25	3			BAXS184E-Cry2	3.45	3
	Opto-GPX4Deg	7.5	3			BAXS184E-Cry2	6.45	3
	Opto-GPX4Deg	12.75	3			BAXS184E-Cry2	6.45	3
	Opto-GPX4Deg	15	3			BAXS184E-Cry2	8.25	3
	Opto-GPX4Deg + 2 µM Fer-1	14	1			BAXS184E-Cry2	9.45	3
	Opto-GPX4Deg + 2 µM Fer-1	8.5	1			BAXS184E-Cry2	10.3	3
	Opto-GPX4Deg + 2 µM Fer-1	9.5	1			BAXS184E-Cry2	10.3	3
	Opto-GPX4Deg + 2 µM Fer-1	13.5	1			BAXS184E-Cry2	13.3	3
	Opto-GPX4Deg + 2 µM Fer-1	12	1
	Opto-GPX4Deg + 2 µM Fer-1	9	2
	Opto-GPX4Deg + 2 µM Fer-1	11	2
	Opto-GPX4Deg + 2 µM Fer-1	22	2
	Opto-GPX4Deg + 2 µM Fer-1	19.3	2
	Opto-GPX4Deg + 2 µM Fer-1	11	3
	Opto-GPX4Deg + 2 µM Fer-1	11	3
	Opto-GPX4Deg + 2 µM Fer-1	18	3
	Opto-GPX4Deg + 2 µM Fer-1	18	3
	Opto-GPX4Deg + 2 µM Fer-1	20	3
	Opto-GPX4Deg + 2 µM Fer-1	21.5	3
	Opto-GPX4Deg + 2 µM Fer-1	6.75	3
	Opto-GPX4Deg + 2 µM Fer-1	6.75	3
	Opto-GPX4Deg + 2 µM Fer-1	6.75	3
	Opto-GPX4Deg + 2 µM Fer-1	6.75	3

## Sheet: Fig. 2D
			Opto-GPX4Deg								Opto-Ctrl
	5 min	5 min	5 min		65 min	65 min	65 min		5 min	5 min	5 min		65 min	65 min	65 min
	experiment 1	experiment 2	experiment 3		experiment 1	experiment 2	experiment 3		experiment 1	experiment 2	experiment 3		experiment 1	experiment 2	experiment 3
	value	value	value		value	value	value		value	value	value		value	value	value
	0.652431	0.533596	0.378906		0.359873	0.907615	0.856574		0.360787	0.818953	0.935375		0.301216	0.243214	0.285566
	0.585759	0.480711	1.00017		0.61201	0.814345	1.10521		0.57242	0.542244	0.446429		0.245929	0.2862	0.235888
	0.481678	0.596507	0.294905		0.602237	0.781028	1.03356		0.28976	0.576882	0.446429		0.189009	0.31567	0.161537
	0.554791	0.386832	0.826955		0.578128	0.699722	0.915775				1.087				0.185508
average	0.568665	0.499411	0.625235		0.538062	0.800678	0.97778		0.407656	0.646027	0.728808		0.245385	0.281695	0.217125
	Tukey's multiple comparisons test	Mean Diff,	95,00% CI of diff,	Significant?	Summary	Adjusted P Value
	5 min Opto-GPX4Deg vs. 65 min Opto-GPX4Deg	-0.2077	-0,5816 to 0,1661	No	ns	0.3483	A-B
	5 min Opto-GPX4Deg vs. 5 min ctrl	-0.02973	-0,4036 to 0,3441	No	ns	0.9937	A-C
	5 min Opto-GPX4Deg vs. 65 min ctrl	0.3164	-0,05747 to 0,6902	No	ns	0.1002	A-D
	65 min Opto-GPX4Deg vs. 5 min ctrl	0.178	-0,1958 to 0,5519	No	ns	0.4673	B-C
	65 min Opto-GPX4Deg vs. 65 min ctrl	0.5241	0,1503 to 0,8979	Yes	**	0.0088	B-D
	5 min ctrl vs. 65 min ctrl	0.3461	-0,02775 to 0,7199	No	ns	0.0699	C-D
