# Supplementary material for: Ferroptosis spreads to neighboring cells via plasma membrane contacts
Source: Nat Commun. 2025 Mar 26;16:2951. doi: 10.1038/s41467-025-58175-w (PMC11947162; doi:10.1038/s41467-025-58175-w)
Supplement: Supplementary file 9 — Source Data [file 41467_2025_58175_MOESM9_ESM.zip › Source data Fig. 3.xlsx]

## Sheet: Fig. 3B-D
				Opto-GPX4Deg
condition	cell population	time (h)	Mean % cell death experiment 1	Mean % cell death experiment 2	Mean % cell death experiment 3
Opto-GPX4Deg	Opto-GPX4Deg	0	16.35	11.74	11.03
Opto-GPX4Deg	Opto-GPX4Deg	1	18.93	16.64	16.84					Opto-GPX4Deg
Opto-GPX4Deg	Opto-GPX4Deg	2	22.06	21.73	20.06				AUC experiment 1	AUC experiment 2	AUC experiment 3
Opto-GPX4Deg	Opto-GPX4Deg	3	21.76	24.24	24.64			Opto-GPX4Deg	909.7	1017	1033
Opto-GPX4Deg	Opto-GPX4Deg	4	28.13	27.42	28.24			bystander	576.7	333.3	604.6
Opto-GPX4Deg	Opto-GPX4Deg	5	28.59	28.31	31.51
Opto-GPX4Deg	Opto-GPX4Deg	6	30.68	34.54	33.94					Opto-Ctrl
Opto-GPX4Deg	Opto-GPX4Deg	7	31.78	35.46	38.08				AUC experiment 1	AUC experiment 2	AUC experiment 3
Opto-GPX4Deg	Opto-GPX4Deg	8	34.39	36.59	41.06			Opto-Ctrl	227.9	455.7	341.8
Opto-GPX4Deg	Opto-GPX4Deg	9	38.1	39.49	42.92			bystander	96.84	193.7	145.3
Opto-GPX4Deg	Opto-GPX4Deg	10	39.94	42.86	46.55
Opto-GPX4Deg	Opto-GPX4Deg	11	38.85	45.86	45.15					Opto-GPX4Deg
Opto-GPX4Deg	Opto-GPX4Deg	12	40.78	48.08	49.79				% AUC experiment 1	% AUC experiment 2	% AUC experiment 3
Opto-GPX4Deg	Opto-GPX4Deg	13	42.14	47.94	49.22			Opto-GPX4Deg	37.9042	42.375	43.0417
Opto-GPX4Deg	Opto-GPX4Deg	14	43.76	50.37	50.98			bystander	24.0292	13.8875	25.1917
Opto-GPX4Deg	Opto-GPX4Deg	15	44.37	49.9	51.55
Opto-GPX4Deg	Opto-GPX4Deg	16	44.65	52.26	53					Opto-Ctrl
Opto-GPX4Deg	Opto-GPX4Deg	17	46.66	52.63	51.3				% AUC experiment 1	% AUC experiment 2	% AUC experiment 3
Opto-GPX4Deg	Opto-GPX4Deg	18	46.19	51.4	51.42			Opto-Ctrl	9.49583	18.9875	14.2417
Opto-GPX4Deg	Opto-GPX4Deg	19	46.46	54.03	52.92			bystander	4.035	8.07083	6.05417
Opto-GPX4Deg	Opto-GPX4Deg	20	47.13	54.7	52.62
Opto-GPX4Deg	Opto-GPX4Deg	21	47.75	55.82	55.93
Opto-GPX4Deg	Opto-GPX4Deg	22	47.87	56.33	55.1			Tukey's multiple comparisons test	Mean Diff,	95,00% CI of diff,	Significant?	Summary	Adjusted P Value
Opto-GPX4Deg	Opto-GPX4Deg	23	47.29	56.15	56.46
Opto-GPX4Deg	Opto-GPX4Deg	24	46.49	57	56.07			Opto-GPX4Deg vs. bystander	20.07	8,896 to 31,25	Yes	**	0.0019	A-B
				Opto-GPX4Deg				Opto-GPX4Deg vs. OptoCtrl	26.87	15,69 to 38,04	Yes	***	0.0003	A-C
condition	cell population	time (h)	Mean % cell death experiment 1	Mean % cell death experiment 2	Mean % cell death experiment 3			Opto-GPX4Deg vs. bystander ctrl	35.05	23,88 to 46,23	Yes	****	<0,0001	A-D
Opto-GPX4Deg	bystander	0	9.9359	4.11585	11.324			bystander vs. OptoCtrl	6.794	-4,381 to 17,97	No	ns	0.2826	B-C
Opto-GPX4Deg	bystander	1	11.974	4.99244	12.337			bystander vs. bystander ctrl	14.98	3,808 to 26,16	Yes	*	0.0113	B-D
Opto-GPX4Deg	bystander	2	13.366	6.25	13.47			OptoCtrl vs. bystander ctrl	8.188	-2,987 to 19,36	No	ns	0.1662	C-D
Opto-GPX4Deg	bystander	3	16.8	10.05	23.178
Opto-GPX4Deg	bystander	4	20.16	11.5909	25.0725
Opto-GPX4Deg	bystander	5	21.564	11.52	23.31
Opto-GPX4Deg	bystander	6	22.1775	12	25.869
Opto-GPX4Deg	bystander	7	24.077	13.5	26.022
Opto-GPX4Deg	bystander	8	24.4845	15.75	26.6025
Opto-GPX4Deg	bystander	9	24.048	15.4245	26.667
Opto-GPX4Deg	bystander	10	24.009	14.7	26.3715
Opto-GPX4Deg	bystander	11	24.1245	14.415	27.6375
Opto-GPX4Deg	bystander	12	26.016	15.486	26.214
Opto-GPX4Deg	bystander	13	25.0005	16.5435	26.52
Opto-GPX4Deg	bystander	14	27.2505	15.3	28.23
Opto-GPX4Deg	bystander	15	25.911	15.75	27.387
Opto-GPX4Deg	bystander	16	27.123	16.2	27.8565
Opto-GPX4Deg	bystander	17	27.7065	16.8	27.7455
Opto-GPX4Deg	bystander	18	28.095	15	26.0085
Opto-GPX4Deg	bystander	19	29.055	15.75	26.7
Opto-GPX4Deg	bystander	20	28.035	15.45	27.114
Opto-GPX4Deg	bystander	21	28.9395	16.65	28.179
Opto-GPX4Deg	bystander	22	29.1465	16.665	28.017
Opto-GPX4Deg	bystander	23	27.7065	16.5	27.414
Opto-GPX4Deg	bystander	24	29.952	18	30.0315
Opto-GPX4Deg	bystander			Opto-Ctrl
condition	cell population	time (h)	Mean % cell death experiment 1	Mean % cell death experiment 2	Mean % cell death experiment 3
Opto-Ctrl	Opto-Ctrl	0	8.16	16.32	12.24
Opto-Ctrl	Opto-Ctrl	1	9.3306	18.6612	13.9959
Opto-Ctrl	Opto-Ctrl	2	9.5428	19.0856	14.3142
Opto-Ctrl	Opto-Ctrl	3	9.24	18.48	13.86
Opto-Ctrl	Opto-Ctrl	4	8.6	17.2	12.9
Opto-Ctrl	Opto-Ctrl	5	8.66	17.32	12.99
Opto-Ctrl	Opto-Ctrl	6	9.132	18.264	13.698
Opto-Ctrl	Opto-Ctrl	7	10.373	20.746	15.5595
Opto-Ctrl	Opto-Ctrl	8	10.71	21.42	16.065
Opto-Ctrl	Opto-Ctrl	9	8.84	17.68	13.26
Opto-Ctrl	Opto-Ctrl	10	9.4	18.8	14.1
Opto-Ctrl	Opto-Ctrl	11	10.1514	20.3028	15.2271
Opto-Ctrl	Opto-Ctrl	12	9.8	19.6	14.7
Opto-Ctrl	Opto-Ctrl	13	9.4	18.8	14.1
Opto-Ctrl	Opto-Ctrl	14	10.192	20.384	15.288
Opto-Ctrl	Opto-Ctrl	15	10.4	20.8	15.6
Opto-Ctrl	Opto-Ctrl	16	10.6	21.2	15.9
Opto-Ctrl	Opto-Ctrl	17	10.02	20.04	15.03
Opto-Ctrl	Opto-Ctrl	18	8.2	16.4	12.3
Opto-Ctrl	Opto-Ctrl	19	8.8	17.6	13.2
Opto-Ctrl	Opto-Ctrl	20	9.2	18.4	13.8
Opto-Ctrl	Opto-Ctrl	21	8.8	17.6	13.2
Opto-Ctrl	Opto-Ctrl	22	9.6	19.2	14.4
Opto-Ctrl	Opto-Ctrl	23	9.8	19.6	14.7
Opto-Ctrl	Opto-Ctrl	24	10	20	15
				Opto-Ctrl
condition	cell population	time (h)	Mean % cell death experiment 1	Mean % cell death experiment 2	Mean % cell death experiment 3
Opto-Ctrl	bystander	0	3.6	7.2	5.4
Opto-Ctrl	bystander	1	2.4	4.8	3.6
Opto-Ctrl	bystander	2	4.16	8.32	6.24
Opto-Ctrl	bystander	3	3.72	7.44	5.58
Opto-Ctrl	bystander	4	3.98	7.96	5.97
Opto-Ctrl	bystander	5	4.14	8.28	6.21
Opto-Ctrl	bystander	6	4.1	8.2	6.15
Opto-Ctrl	bystander	7	5.596	11.192	8.394
Opto-Ctrl	bystander	8	4.06	8.12	6.09
Opto-Ctrl	bystander	9	4.14	8.28	6.21
Opto-Ctrl	bystander	10	4.6	9.2	6.9
Opto-Ctrl	bystander	11	4.2	8.4	6.3
Opto-Ctrl	bystander	12	3.6	7.2	5.4
Opto-Ctrl	bystander	13	4.7	9.4	7.05
Opto-Ctrl	bystander	14	4.14	8.28	6.21
Opto-Ctrl	bystander	15	4.2	8.4	6.3
Opto-Ctrl	bystander	16	4	8	6
Opto-Ctrl	bystander	17	4.2	8.4	6.3
Opto-Ctrl	bystander	18	3.7884	7.5768	5.6826
Opto-Ctrl	bystander	19	4.56	9.12	6.84
Opto-Ctrl	bystander	20	3.96	7.92	5.94
Opto-Ctrl	bystander	21	4.4	8.8	6.6
Opto-Ctrl	bystander	22	2.6	5.2	3.9
Opto-Ctrl	bystander	23	3.8	7.6	5.7
Opto-Ctrl	bystander	24	4	8	6

## Sheet: Fig. 3E
			Opto-Ctrl
		experiment 1	experiment 2	experiment 3
	Hopkins statistic	0.373003	0.41637	0.530788
			Opto-GPX4Deg
		experiment 1	experiment 2	experiment 3
	Hopkins statistic	0.652718	0.787481	0.671626
		Column B	Data Set-B
		vs.	vs,
		Column A	Data Set-A
		Unpaired t test
		P value	0.0139
		P value summary	*
		Significantly different (P < 0.05)?	Yes
		One- or two-tailed P value?	Two-tailed
		t, df	t=4,178 df=4
		How big is the difference?
		Mean ± SEM of column A	0,4401 ± 0,04706, n=3
		Mean ± SEM of column B	0,7039 ± 0,04212, n=3
		Difference between means	0,2639 ± 0,06316
		95% confidence interval	0,08852 to 0,4393
		R squared (eta squared)	0.8136
		F test to compare variances
		F, DFn, Dfd	1,248, 2, 2
		P value	0.8896
		P value summary	ns
		Significantly different (P < 0.05)?	No

## Sheet: Fig. 3F
				Opto-GPX4Deg				Opto-Ctrl				frequency distribution	Opto-GPX4Deg	Opto-Ctrl
		experiment 1	experiment 2	experiment 3	experiment 4	experiment 5	experiment 1	experiment 2	experiment 3	experiment 4		Bin Center distance (µm)	count	count
		distance (µm)	distance (µm)	distance (µm)	distance (µm)	distance (µm)	distance (µm)	distance (µm)	distance (µm)	distance (µm)		-10	0	0
												-8	2	0
		5.622	6.197	-2.761	0.786	5.622	26.703	-11.686	3.388	-2.51		-6	2	0
		-5.992	-3.47	4.989	4.527	5.307	34.288	-9.806	-9.236	-13.4		-4	6	0
		3.629	-3.733	4.2	-1.534	-2.635	36.545	5.622	-2.139	3.388		-2	10	2
		-1.238	-5.992	-2.139	4.62	1.212	29.824	3.388	-6.527	-4.341		0	19	3
		-0.715	-0.26	-4.272	1.423	5.352	32.977	4.943	-12.755	-2.2		2	24	4
		-8.249	2.799	4.943	3.821	-10.1	26.081	4.341	-0.373	-3.47		4	11	5
		-13.949	4.247	4.943	6.503	-0.715	20.23	1.839	1.423	-0.543		6	16	5
		6.762	-8.689	6.89	1.423	-3.209	14.215	-9.806	0.786	-11.686		8	12	4
		-1.238	1.423	0.076	5.977	6.197	18.723	-2.51	6.416	-8.511		10	22	2
		-6.296	-1.238	1.37	-5.693	4.2	23.51	-6.92	1.053	-7.906		12	33	6
		-3.667	-6.683	1.37	3.046	1.212	17.98	-9.33	5.844	2.298		14	47	4
		4.943	-3.733	0.786	2.044	-1.653	36.545	6.372	4.247	5.977		16	95	6
		-7.906	-7	6.89	4.2	-12.267	32.886	5.844	-0.373	6.416		18	141	8
		-6.527	-2.952	-4.757	0.786	-14.384	17.287	-10.2	-5.992	-8.689		20	198	7
		2.044	6.762	1.993	-5.4	4.2	24.383	0.624	-5.111	1.993		22	183	10
		-8.511	-1.534	0.786	2.6	-5.111	10.294	-4.757	0.076	-13.67		24	179	14
		-1.653	2.298	4.943	-5.327	5.487	26.419	1.839	-5.992	-4.757		26	208	16
		0.624	-7.821	3.485	0.786	-14.842	8.557	0.786	4.943	-9.424		28	173	14
		-2.761	3.629	6.503	5.307	-11.352	34.8	-3.733	2.298	4.943		30	151	10
		-1.474	6.416	0.624	2.65	5.352	30.975	-8.511	-2.51	-5.693		32	95	7
		6.503	1.993	-0.373	-0.543	1.053	15.032	-2.51	-11.686	3.242		34	62	2
		4.341	-7.242	3.485	-15.845	0.624	16.224	-5.111	-8.511	4.943		36	20	4
		6.89	4.153	-8.249	5.844	4.943	20.081	-11.686	-4.898	4.2		38	0	40
		-5.992	-12.881	-0.373	1.993	-3.209	31.424	2.044	3.388	0.786		40	0	34
		-5.767	-11.686	1.475	-11.686	-8.249	36.2	-2.2	17.792	0.076		42	0	44
		-3.667	4.943	2.65	4.388	3.046	15.963	32.264	18.723	4.341		44	0	42
		-10.1	-3.47	-2.139	1.839	-11.686	0	18.723	19.992	-0.772		46	0	57
		3.821	5.977	-10.1	6.89	-1.238		17	27.011	6.762		48	0	57
		1.89	-2.139	3.485	0.296	-0.715		23.428	12.956	-6.296		50	0	55
		3.629	1.475	4.247	4.2	-1.474		32.886	17.477	-12.881		52	0	50
		-0.26	4.388	-6.527	-8.511	-0.543		18.631	25.027	-10.1		54	0	53
		1.212	-0.373	-2.51	6.416	3.388		23.648	15.963	-11.686		56	0	58
		0.786	2.65	6.372	-0.091	-10.2		15.032	32.449	-6.92		58	0	60
		-2.761	-10.504	-3.733	4.62	2.849		36.459	17.98	-5.693		60	0	46
		4.388	5.352	5.844	6.416	4.527		21.485	26.677	-1.534		62	0	38
		1	-1.238	4.247	0.786	4.153		15.93	9.04	24.085		64	0	32
		6.503	3.046	5.352	-5.693	2.799		12.091	36.005	34.689		66	0	46
		3.821	5.844	0.076	-3.8	0.624		31.141	28.524	35.679		68	0	0
		6.197	3.242	6.416	-8.6	-5.693		32.241	34.8	10.941
		1.839	-5.693	-10.1	-5.111	5.352		21.571	20.672	28.225
		2.799	0.786	-13.268	3.388	-9.806		25.662	21.914	31.141			Mean distance (µm)	SD	N
		-0.26	1.423	-0.543	5.307	-5.992		31.424	34.444	32.171		Opto-GPX4Deg	22.4943	7.60572	5
		3.046	0.624	2.799	-6.92	-12.267		36.394	14.489	23.151		Opto-Ctrl	47.064	14.2343	5
		4.341	5.844	1.212	1.89	3.046		25.583	28.025	28.524
		4.989	-2.2	1	2.799	4.247		7.777	32.171	22.761
		-10.2	4.943	4.527	-3.535	5.844		9.634	22.056	28.225
		2.799	-14.384	5.844	-0.091	5.622		30.761	17.382	12.127
		2.044	5.844	1.423	4.2	-13.949		23.648	12.236	7.4
		-5.992	4.247	5.487	2.298	-4.272		22.311	22.17	25.239		Column B	Data Set-B
		-5.767	-2.2	0.076	-0.373	5.307		23.151	9	34.176		vs.	vs,
		3.821	-2.2	-23	6.416	-0.543		30.975	23.068	25.133		Column A	Data Set-A
		2.65	-15	-23	-15.845	6.372		20.081	33.614	17.382
		3.629	-1.238	23.4	2.849	-6.92		27.849	7.568	25.767		Unpaired t test
		-9.806	-10.1	36.973	3.046	2.849		12.418	28.92	12.956		P value	0.0093
		-2.139	2.044	26.419	-9.424	3.821		8.066	8.516	8.066		P value summary	**
		5.844	2.044	17.729	3.821	4.989		11.539	34.355	30.666		Significantly different (P < 0.05)?	Yes
		0.786	-7.161	27.241	6.762	-1.238		27.011	28.821	20.081		One- or two-tailed P value?	Two-tailed
		2.298	-7.242	8.88	1.839	1.475		33.614	18.6	9		t, df	t=3,404 df=8
		-10.1	-2.139	36.2	-2.2	3.629		33.365	19.089	34.243
		1	5.622	26.6	3.242	-0.091		32.264	12.777	20.672		How big is the difference?
		-10.2	-7	25.951	3.388	3.046		25.133	20.701	13.486		Mean ± SEM of column A	22,49 ± 3,401, n=5
		3.485	0.624	18.876	-2.2	-7		27.596	27.824	26.626		Mean ± SEM of column B	47,06 ± 6,366, n=5
		3.242	2.65	13.486	-8.249	-2.2		36.222	28.2	22.17		Difference between means	24,57 ± 7,218
		4.2	4.527	16.517	4.943	-2.139		22.17	20.934	32.241		95% confidence interval	7,926 to 41,21
		1.839	0.786	8.759	-12.267	-2.139		34.8	10.638	12.956		R squared (eta squared)	0.5916
		1.475	-0.715	30.403	-6.527	4.153		26.703	36.2	17
		-2.139	-12.755	25.662	1.475	2.298		31.985	35.679	30.186		F test to compare variances
		-1.955	6.503	14.761	-15.845	2.044		10.409	20.318	34.176		F, DFn, Dfd	3,503, 4, 4
		-6.527	-5.693	12.956	-6.92	-2.2		30.186	25.662	35.241		P value	0.2521
		-10.1	6.197	25.027	-3.47	-3.535		31.4	27.216	34.689		P value summary	ns
		6.372	-10.815	21.571	3.485	-11.352		30.666	31.306	36.459		Significantly different (P < 0.05)?	No
		6.89	-2.761	24.733	-1.474	-10.815		32.977	34.288	32.886
		-7.242	5.622	20.23	0.786	-1.955		14.318	34.355	29.239
		4.247	4.341	33.704	6.762	-1.238		8.557	27.241	35.175
		-7.821	2.65	26.703	5.844	-3.209		18.876	29.092	15.032
		0.296	2.298	18.998	-13.4	4.943		28.524	33.274	9.985
		-5.992	-0.091	34.8	2.849	-2.139		14.112	34.822	29.092
		0.786	-3.733	35.241	1.37	3.242		29.239	20.081	17.729
		-3.535	-1.653	25.133	-2.139	-0.26		26.832	28.821	33.817
		-14.384	-3.733	15.032	-2.2	-7.242		34.999	13.835	10.941
		1.993	-5.327	14.455	-1.238	2.849		15.699	19.693	24.085
		-1.955	-0.6	32.241	3.242	3.046		26.703	23.51	31.682
		-1.534	2.298	19.513	2.799	-2.2		11.465	32.449	22.255
		1.475	5.8	20.23	3.388	-0.26		15.93	35.395	32.171
		-23	-3.47	26.78	-2.2	-23		10.752	13.486	29.8
		19.272	3.629	7.568	-1.238	30.785		36.781	29.239	36.545
		32.817	6.503	20.081	-8.6	15.699		27.216	25.583	33.704
		28.425	-1.955	10.752	-11.352	15.699		35.241	27.52	22.17
		12.777	-1.238	25.239	-2.2	27.241		7.061	28.425	24.733
		28.025	0.786	9.398	-6.92	29.63		22.255	17.98	26.081
		31.329	-6.92	35.395	0.624	26.393		22.255	14.93	30.186
		25.425	4.943	31.329	3.485	18.291		33.023	34.8	35.241
		7.568	6.503	9.199	1	23.151		29.239	30.975	14.352
		9.358	4.388	17.792	-2.635	18.723		20.525	12.236	33.704
		9.985	-7.821	22.255	-5.767	21.369		21.571	29.313	18.876
		34.243	-5.327	18.998	4.341	9.398		29.824	8.066	27.849
		23.4	-6.683	14.93	2.044	34.288		25.741	9.829	21.8
		29.776	3.388	35.831	3.821	32.886		14.489	31.353	29.313
		15.93	1.37	12.091	6.89	7.568		9.398	36.005	36.222
		25.977	3.629	27.924	-0.715	26.626		29.824	28.225	35.175
		18.723	-3.733	17.287	-8.689	14.112		29.994	23.4	28.92
		36.373	2.799	12.956	1.993	27.011		34.999	25.662	35.241
		34.444	-8.689	31.306	3.629	7.358		25.662	34.711	36.909
		14.352	-6.92	24.247	1.475	27.849		19.241	25.662	31.611
		28.648	0.296	27.011	-11.352	33.183		7.358	35.831	30.018
		10.409	3.046	31.141	1	30.186		13.939	32.817	9.634
		15.533	6.372	17.792	-1.238	31.424		17.886	25.977	17.128
		7.061	-4.272	32.101	-12.267	21.456		9.04	11.016	15.032
		21.138	-2.761	12.526	-3.667	35.241		26.677	15.963	25.662
		15.166	5.307	30.186	6.372	28.425		31.611	18.631	11.016
		28.598	1.423	25.662	-11.352	9.199		28.225	36.545	24.057
		30.642	-6.92	19.241	1.993	28.92		30.403	33.274	19.241
		26.832	-5.693	23.593	-11.686	15.699		15.166	18.998	20.081
		16.224	-0.715	33.546	3.046	26.703		33.817	29.994	31.728
		30.761	5.487	7.735	-2.51	13.486		9.985	26.626	35.241
		32.886	4.527	10.638	-4.757	21.628		9.04	15.666	16.517
		30.283	-5.992	15.732	-1.238	23.428		28.425	31.141	11.465
		32.725	-0.373	26.677	-4.757	24.057		8.88	25.583	20.23
		31.728	6.197	33.614	-4.341	11.613		23.4	23.151	12.418
		32.817	1.475	7.568	-11.686	29.411		16.582	19.362	31.494
		32.886	-3.535	34.822	-2.51	10.638		24.085	20.672	20.701
		23.068	-1.238	36.286	4.943	20.081		21.571	8.557	21.254
		27.849	0.296	18.631	4.388	23.839		11.241	7.442	17.792
		31.141	-2.2	21.138	-4.341	29.411		20.525	19.362	24.383
		7.061	2.799	11.204	-1.534	28.598		-23	21.369	9.358
		10.409	-0.091	21.485	-0.373	25.951		38.324	25.027	18.538
		12.236	4.2	13.939	6.197	33.091		41.736	9	36.738
		36.373	1	7.901	3.629	18.998		57.399	20.934	36.005
		24.491	-0.26	7.568	-2.761	30.666		57.717	24.057	15.467
		7.777	-7.821	16.517	3.046	13.486		59.1	32.817	12.418
		17.729	6.372	13.556	0.624	10.638		58.584	34.689	26.703
		21.829	-3.667	7.735	-0.373	32.541		48.052	23.648	25
		10.941	-2.2	9.16	-12.267	30.018		43.818	-23	9.398
		27.596	-3.733	12.418	-0.091	35.744		57.399	39.482	9.946
		30.642	0.624	18.291	-10.2	33.023		53.416	38.47	35.175
		25.662	1.212	15.732	-10.504	13.556		60.522	53.483	23.151
		19.272	-0.26	33.749	1.993	29.092		40.699	40.397	12.2
		25.133	4.943	34.176	1.053	9.16		60.721	47.835	36.738
		18.011	6.416	8.88	3.388	8.88		43.818	63.014	18.6
		20.701	-8.511	17	-9.33	35.875		56.583	55.138	20.081
		32.264	-6.92	27.216	-2.51	25.372		56.968	53.332	7.777
		18.291	-1.653	26.677	1.475	26.703		40.114	43.76	23.648
		33.183	-0.6	26.986	-12.267	22.085		46.889	45.8	33.569
		34.689	1.212	10.752	-9.33	17.032		51.636	62.761	30.761
		27.011	-3.535	14.112	-8.249	16.355		61.86	38.761	12.777
		11.465	-2.952	9.398	-1.534	34.711		59.969	53.566	15.732
		21.485	1.37	34.999	-5.327	33.091		65.276	44.219	20.525
		29.239	1.212	26.703	6.416	13.486		43.684	44.523	12.777
		20.525	5.844	25.951	-7.821	26.832		43.144	65.116	17.729
		15.699	-0.091	18.6	1.993	35.875		49.443	53.483	14.352
		14.318	2.799	8.066	5.352	22.761		44.009	48.554	11.241
		32.656	1.053	9	2.298	9.358		63.533	55.937	13.486
		19.933	5.844	15.699	-3.733	22.537		37.926	50.67	20.081
		9.829	-7.161	23.151	-8.689	36.394		61.619	63.533	11.016
		26.626	3.485	17.792	3.821	26.419		63.592	40.114	21.254
		16.743	-8.511	26.626	-2.2	26.626		41.716	39.748	35.701
		32.264	-0.715	33	6.372	35.395		55.465	65.868	27.216
		25.239	5.307	32.725	1.423	28.524		66.657	46.54	29.411
		23.151	4.2	34.689	1.423	18.998		60.262	65.247	17.287
		14.352	-3.733	34.109	-0.26	30.259		43.144	48.052	21.138
		34.109	0.786	35.241	-4.757	29.117		46.227	39.4	33.023
		23.593	5.307	29.411	-0.543	13.275		59.272	47.418	25.133
		28.598	-1.238	10.638	-12.881	27.849		47.418	54.398	24.085
		31.4	1.212	27.113	-11.462	8.066		39.421	53.566	14.352
		10.903	6.416	32.541	-0.543	34.689		60.721	57.764	13.486
		15.666	-3.209	34.689	1.839	12.418		39.584	57.717	12.236
		27.216	-5.4	21.628	-4.757	25.027		45.726	48.052	23.839
		32.264	4.62	24.383	-9.806	17.287		52.268	44.276	21.829
		31.728	-1.955	32.725	2.6	28.92		37.483	55.791	31.141
		35.241	6.197	27.52	1	30.642		56.888	42.287	23.648
		23.51	-23	15.699	4.247	9		54.859	50.041	33.091
		33.569	-23	29.092	5.844	22.845		59.163	53.063	27.216
		8.435	26.6	21.456	2.298	7.358		57.256	51.447	16.614
		21.829	22.311	11.539	-10.1	31.4		42.678	39.318	28.225
		25.662	25.133	31.329	4.943	9.985		44.882	63.592	12.236
		15.032	7.442	33.974	-12.755	32.656		49.496	40.357	-23
		36.394	33	32.541	4.247	12.236		66.743	40.719	46.411
		36.738	13.521	33.183	-2.761	34.288		56.631	54.612	42.678
		27.596	13.556	17	2.044	36.909		60.828	66.728	44.882
		17.287	31.141	27.216	2.298	30.666		52.624	38.823	65.71
		13.939	36.523	25.107	0.624	31.611		54.232	63.459	63.459
		30.186	9.946	36.2	6.197	9.358		66.6	38.553	46.097
		22.537	30.642	20.23	5.977	22.311		64.709	39.584	55.122
		17	15.166	15.699	4.2	35.679		39.482	40.134	65
		25	9.04	32.541	-23	34.288		42.775	50.826	63.533
		30.186	33.365	20.672	-23	9.199		52.472	57.97	58.49
		23.179	26.832	13.098	17	17.792		42.678	65.058	56.438
		26.986	29.484	18.998	33	29.239		53.867	46.981	38.241
		19.513	36.373	23.151	31.728	15.699		39.87	60.2	38.802
		21.829	25.239	18.136	25.027	23.648		48.015	39.236	38.241
		23.179	17.509	17.886	13.835	25.662		62.056	45.819	43.837
		26.626	19.362	9.04	34.288	18.998		54.232	42.775	56.034
		34.999	20.081	17.382	31.611	23.151		62.056	49.725	40.458
		21.254	14.93	34.6	33.569	33		61.437	63.725	54.761
		21.914	9.946	9.985	36.738	23.151		53.013	59.984	61.724
		25.662	31.329	14.215	12.777	19.933		62.056	65.58	62.177
		23.593	33.183	14.112	20.701	17.128		45.033	41.498	48.858
		21.628	29.969	18.538	18.876	17.477		62.222	56.438	46.852
		21.369	20.701	9.16	36.738	15.166		54.232	56.888	52.217
		26.832	36.2	22.056	23.51	16.224		40.719	63.725	41.08
		20.318	30.666	30.186	36.005	8.435		66.828	46.319	55.547
		21.571	25.372	33.817	20.081	36.973		58.286	60.828	66.256
		18.876	28.025	34.6	16.517	20.934		61.679	50.878	40.134
		10.941	22.056	31.141	23.648	36.738		65.015	48.052	55.416
		17	30.403	15.467	36.459	22.817		50.286	50.756	44.675
		30.186	18.538	31.141	27.088	13.835		47.291	38.823	46.467
		7.358	23.839	31.728	29.8	10.752		47.473	65.926	49.971
		32.264	31.611	36.909	27.241	29.969		62.94	57	43.549
		36.738	36.781	14.352	20.23	33.569		53.013	41.08	57.717
		29.776	36.222	8.759	25.133	13.835		48.875	54.232	48.875
		10.752	33	35.831	36.222	16.224		66.743	66.256	63.014
		19.603	14.761	20.701	19.089	10.941		46.852	39.748	60.446
		31.353	23.51	35.679	9.946	22.17		37.144	52.132	66.956
		11.353	24.275	33.614	36.2	34.288		53.833	37.229	48.858
		36.373	27.113	28.125	25.741	34.999		64.65	66.956	56.325
		33.569	22.311	1.324	21.829	31.4		63.163	57.399	54.925
		9	17.98	-2.76133	35.395	28.225		59.022	46.245	48.858
		32.101	11.465	10.4087	28.225	21.914		49.018	45.93	60.95
		9.04	36.222	5.24133	12.236	28.425		65.868	38.761	45.352
		36.523	9.358	9.248	33.569	30.186		62.387	60.215	61.179
		12.526	29.092	-1.66667	9.199	31.682		63.592	58.49	57.064
		29.969	24.085	13.2667	18.6	20.081		55.937	61.815	66.055
		25.107	14.455	1.90133	9.985	22.761		49.866	41.18	50.269
		17.096	16.517	13.3293	28.05	17.509		38.823	55.547	39.87
		29.63	28.225	0.612	12.091	19.933		54.398	50.756	41
		34.977	20.052	0.851333	12.345	26.289		54.066	62.581	49.018
		25.662	22.17	-1.40133	27.241	27.216		40.134	42.911	41.835
		27.216	18.876	7.33933	21.369	34.977		59.365	58.725	47.835
		12.777	23.648	6.348	18.136	31.775		54.282	62.056	44.295
		7.061	35.241	13.3293	28.92	10.903		49.195	39.482	60.522
		18.876	26.626	2.68867	31.353	16.061		66.956	54.464	43.99
		36.523	12.236	9.494	26.626	26.832		47.254	55.416	42.62
		20.23	27.011	3.66667	22.817	26.393		60.338	57.399	60.031
		9	11.945	16.3513	23.428	30.259		56.164	56.631	59.598
		24.057	27.216	10.7307	11.465	31.494		52.624	41.973	53.616
		35.591	21.456	6.65667	31.728	34.711		65.174	50.6	63.014
		28.05	7.735	7.18867	15.433	26.703		45.352	52.895	39.727
		29.824	13.939	10.68	7.442	31.494		47.418	62.342	40.296
		7.568	14.112	6.50267	23.73	30.666		38.74	53.966	49.866
		23.179	35.591	14.8327	11.613	23.151		37.821	65.739	62.521
		19.603	11.613	-0.6	30.186	9.946		54.331	53.282	64.343
		12.526	36.222	15.548	36.973	17.792		48.554	54.678	47.727
		12.956	15.433	9	18.6	10.294		55.138	37.821	45.221
		24.383	33	11.2833	35.241	17.886		57.463	41.498	50.964
		10.638	24.275	14.104	28.225	34.711		42.62	46.706	54.612
		15.032	32.264	12.9833	28.3	26.289		38.094	42.15	57.907
		13.275	22.056	16.4667	14.215	21.456		65.116	45.033	37.377
		25	23.151	-23	22.817	26.626		49.284	48.875	50.756
		14.66	16.517	-23	8.759	15.467		59.598	54.398	52.217
		33.183	27.011	31.442	32.449	13.939		43.549	61.482	43.76
		20.466	8.435	32.8447	12.526	22.17		56.438	53.833	54.925
		31.353	14.215	23.836	29.092	17.886		58.112	58.459	45.352
		31.682	30.761	29.4733	22.255	23.648		56.968	53.95	48.875
		29.239	25.107	26.078	12.236	20.081		46.245	49.355	50.286
		15.032	15.166	20.7727	21.914	25.583		45.408	46.852	37.229
		23.068	33.023	21.914	13.556	17		37.926	51.12	43.588
		28.025	36.394	17.1527	22.761	28.2		53.566	65.131	53.013
		22.056	22.283	25	31.424	8.516		53.566	45.352	47.181
		31.775	13.835	34.054	36.545	11.465		53.966	53.933	58.851
		27.216	32.241	23.0647	34.288	14.112		64.402	46.097	66.443
		10.638	34.109	19.238	12.956	27.52		62.536	50.269	46.319
		11.613	34.977	22.916	11.539	13.835		65.753	63.637	41.498
		28.125	8.516	24.2353	15.032	16.061		49.567	66.385	65.015
		20.081	24.571	17.6173	10.941	21.369		39.318	61.209	53.933
		31.424	23.593	33.8647	18.538	20.052		61.179	62.761	64.431
		11.353	29.239	30.0553	32.656	12.956		60.215	45.967	66.671
		10.752	20.23	27.1447	30.186	25		48.052	60.828	56.888
		24.247	19.089	31.1907	9.358	26.289		65.868	55.024	39.972
		27.011	27.216	18.174	22.537	7.777		52.878	52.472	60.2
		33.817	33.569	33.7847	23.648	23.648		55.465	58.96	57.717
		28.05	33.974	18.5453	8.066	31.985		50.67	40.134	48.554
		9.16	28.225	30.5993	19.241	16.517		39.421	54.925	48.357
		29.411	8.516	22.9533	19.603	17.032		37.059	66.285	56.164
		14.215	13.521	36.8287	13.521	26.703		37.926	41.02	41.419
		18.723	27.011	32.926	18.291	26.081		53.566	54.232	66.728
		36.973	33.274	26.7233	29.63	33.817		50.426	64.299	66.956
		12.091	25.027	25.2367	8.88	10.638		49.443	64.343	41.835
		23.51	22.761	27.9887	32.541	36.373		57.144	48.015	49.778
		9.16	29.994	22.3553	26.626	36.394		41.498	57.954	64.869
		7.777	15.467	20.5247	17.032	23.839		61.209	59.365	63.607
		9.16	31.985	34.5013	20.052	28.598		52.878	42.775	42.97
		28.225	30.666	36.676	9	22.537		47.871	47.636	56.968
		12.956	18.998	26.6773	24.383	18.538		64.475	50.617	56.486
		21.829	36.2	20.7333	33.817	23.151		48.015	52.878	52.624
		29.897	23.179	36.3127	24.057	7.777		38.136	64.005	64.182
		33.205	31.682	24.0907	24.275	13.835		54.612	58.584	65.71
		20.081	12.526	30.5567	18.876	36.973		46.264	62.761	61.543
		17	21.138	25.2953	25.662	17.382		61.936	63.014	38.761
		22.255	30.785	23.0647	30.018	11.241		59.287	42.775	60.2
		29.117	8.066	36.1687	31.728	14.455		53.566	58.537	41.498
		16.224	12.777	20.5767	33.974	24.733		44.162	54.546	46.467
		29.969	11.465	29.1033	15.666	36.027		38.802	58.991	37.926
		20.23	22.17	27.1333	35.679	8.066		51.944	43.549	45.819
		12.777	28.92	31.6607	32.817	22.481		61.679	57.526	40.458
		26.626	17.287	33.5333	14.455	15.699		62.761	49.355	63.163
		7.189	17.98	17.2093	12.956	35.241		38.241	46.097	60.015
		31.141	28.524	29.31	8.516	14.66		66.728	41.359	56.438
		28.598	30.018	19.6667	26.832	34.8		60.522	65.044	61.437
		9.398	12.345	34.6887	29.239	16.614		52.217	48.554	47.853
		10.752	27.241	20.928	16.517	27.52		53.483	57	53.8
		18.011	21.829	23.7513	29.994	21.254		52.878	66.728	66.443
		9.398	7.777	33.624	16.224	26.626		51.705	59.861	60.721
		33.205	20.525	27.1787	22.311	24.057		42.97	46.889	52.878
		31.728	34.822	31.7333	29.239	19.272		60.154	46.467	52.217
		25	27.011	29.5273	27.011	35.591		41.498	45.352	64.709
		27.849	36.973	31.9827	16.614	12.091		38.136	48.285	66.514
		23.4	10.638	24.7627	25.767	17.032		39.482	64.343	61.86
		12.777	34.355	18.6	9.04	29.994		44.276	48.5	39.4
		9.985	30.785	24.38	20.934	21.254		37.144	48.644	46.411
		32.977	33.546	35.4727	29.969	25.425		50.617	59.022	61.921
		26.393	22.817	21.66	31.494	32.472		43.549	39.421	48.715
		22.17	12.236	29.136	8.557	33.365		51.378	39.482	53.416
		35.153	18.723	26.1707	12.236	25.662		45.726	65.232	38.553
		24.947	9.985	36.8187	19.241	10.294		51.43	64.299	44.295
		17.477	10.903	26.6313	17	34.689		43.684	45.127	57.256
		19.089	26.626	29.31	19.241	24.383		46.981	38.553	64.869
		20.081	36.394	30.0873	30.018	15.93		40.719	39.87	43.76
		28.425	30.666	27.5967	34.176	28.425		63.946	50.408	42.62
		28.225	17.792	28.2887	22.537	33.614		64.533
		9.398	24.057	30.684	27.088	36.027		43.607
		24.733	28.425	24.5713	11.353	33.749		64.299
		28.598	23.648	17.7573	23.51	18.291		49.567
		20.934	34.689	25.0473	31.329	17.128		58.616
		29.969	33	33.7847	15.467	26.703		64.343
		18.876	10.752	32.7227	32.541	9.634		55.791
		25.107	9.985	32.926	36.973	16.517		50.617
		32.241	18.011	26.6313	9.985	25.027		65.044
		9	27.011	22.916	29.313	16.517		53.029
		33	26.626	18.832	15.032	12.091		38.47
		29.092	33.365	35.5793	36.394	11.465		58.584
		36.973	33.546	18.504	19.603	18.538		64.431
		36.2	24.247	24.6193	17.032	20.23		54.678
		28.05	36.973	20.5247	13.204	8.88		61.921
		15.433	22.817	23.0647	22.085	36.394		56.711
		22.056	28.92	34.2433	20.525	25.027		46.761
		27.216	33.749	22.8793	30.186	11.945		49.408
		23.068	29.824	29.7	34.622	21.829		64.343
		17.729	23.51	25.2953	7.061	23.51		56.034
		30.975	26.289	24.042	12.236	14.112		54.925
		21.138	30.186	30.684	11.465	17		37.144
		9	23.4	21.8633	11.241	15.032		58.537
		21.022	13.486	34.174	32.171	18.876		50.041
		27.088	20.672	23.4707	30.186	13.486		65.363
		28.524	20.466	35.0527	27.088	22.761		54.925
		9.04	9.16	21.2507	12.127	17.792		60.2
		7.189	17.287	26.0667	17.096	34.176		44.219
		15.533	34.355	21.558	13.098	9		48.015
		28.92	25.662	31.848	31.728	19.693		40.699
		19.933	26.289	19.1973	7.777	32.817		64.65
		26.832	17	19.3053	36.222	24.383		52.132
		15.732	30.186	33.3213	12.526	29.239		39.87
		18.538	11.613	24.9167	33.569	18.998		54.232
		32.241	18.998	19.9327	21.628	30.666		61.86
		12.127	26.986	35.754	18.631	12.777		50.408
		14.761	28.598	20.98	30.785	27.011		58.725
		34.355	9.829	33.694	18.6	31.775		53.483
		23.151	30.785	28.906	34.689	22.085		38.324
		20.934	15.032	29.1033	34.109	32.541		60.446
		30.642	30.666	31.8273	28.524	12.127		44.976
		16.582	34.8	33.332	27.088	32.725		39.482
		26.626	27.011	32.7227	28.598	11.613		48.015
		28.425	34.176	18.818	25.951	29.994		48.911
			36.394	26.252	14.455	15.533		42.97
			27.011	36.14	27.924	29.824		57.907
		24.9053	0.026	28.2113	9.248	3.752		62.177
		26.62	3.92133	28.5213	12.8567	8.37133		41.04
		21.0573	12.2	24.1513	8.09867	5.82		48.447
		31.3893	-1.036	24.368	8.51667	14.0273		43.607
		31.4833	7.20733	19.466	16.2207	5.18133		59.474
		36.4467	11.728	26.9967	1.324	13.3293		61.724
		28.3107	11.15	32.0547	0.026	11.728		54.066
		35.744	6.01667	21.8633	12.6493	16.582		45.726
		26.0667	2.64467	36.4467	15.666	8.714		51.995
		36.7333	6.65667	21.8	9.018	16.582		60.077
		18.5453	8.09867	36.8187	15.7833	16.1193		37.821
		29.5273	14.878	30.5993	11.826	14.3487		48.911
		22.28	10.2213	32.4767	12.7773	13.2827		65.116
		32.354	7.11333	21.1993	1.99267	16.6393		54.216
		24.368	10.68	25.5773	12.3127	8.09867		66.385
		27.5853	14.104	34.3427	15.474	12.184		41.359
		26.1133	6.50267	33.1393	4.73333	-1.66667		66.285
		36.8187	7.32067	28.5987	2.28667	7.20733		65.753
		18.174	9.44133	28.2887	9.38867	-23		65.71
		20.928	0.851333	31.1907	-2.62133	-23		46.761
		20.5767	13.4073	34.2933	1.90133	30.2587		48.429
		26.6313	14.7127	24.6193	0.394	32.1067		43.684
		30.98	11.826	20.9407	16.2207	36.8287		51.585
		31.6607	14.8327	23.176	16.25	18.9133		45.352
		18.16	7.32067	26.356	15.5333	28.2887		44.295
		25.9387	15.8273	35.2287	0.075333	21.392		57.064
		33.7847	12.7613	36.284	11.9407	25.9387		52.217
		22.978	1.81	28.044	6.42533	23.982		56.583
		30.8533	15.636	20.4333	-1.88133	31.1907		55.547
		36.14	12.3127	28.95	0.296667	30.5673		64.049
		18.7227	12.3293	36.0053	-2.62133	34.8467		58.018
		17.2513	3.14933	26.494	4.692	28.3773		41.04
		17.8827	10.4773	19.5867	14.104	21.914		39.482
		35.3553	-0.32267	35.8213	9.28333	32.1067		51.241
		35.6767	13.2827	21.8507	12.4573	20.1967		45.874
		18.9813	9.564	27.1447	13.4073	33.3213		39.318
		26.7573	14.2113	34.174	16.3367	29.5273		46.245
		30.5993	3.388	22.916	5.622	24.7027		62.761
		27.9887	6.134	29.31	12.3127	27.3147		48.554
		34.6393	12.0867	26.078	4.99867	28.122		42.659
		24.9053	10.2213	27.574	4.006	23.3113		61.86
		19.1973	9.564	18.6	8.822	33.5433		58.741
		33.8947	16.854	35.1993	1.626	27.416		60.031
		30.716	8.15333	30.8113	13.2827	26.136		61.86
		23.2127	14.6973	20.928	11.3493	33.0587		60.996
		34.758	-1.01	30.1407	2.64467	36.2453		54.414
		18.2153	13.4853	22.3807	15.6513	19.2647		66.657
		33.7847	6.134	28.7413	6.11467	32.8347		52.217
		21.5453	-1.56	31.91	7.50733	17.8273		57.144
		36.2747	2.444	27.3147	11.15	18.6547		47.835
		29.538	12.9833	18.0353	11.7447	30.344		65.71
		23.3113	9.44133	33.9247	5.87867	28.4773		46.54
		25.2953	15.162	22.9533	14.9827	25.7527		40.296
		34.8167	12.4573	27.2127	2.622	19.466		45.726
		19.6667	9.44133	24.7027	-1.56	32.896		51.995
		17.096	15.93	27.3487	13.8273	33.332		40.88
		23.8967	12.3453	30.716	7.50733	22.1167		61.179
		36.1687	6.01667	28.5213	14.8327	26.5853		45.819
		23.0647	9.018	31.0747	0.296667	18.422		46.706
		27.7087	16.1627	23.3113	1.55667	27.416		62.761
		17.98	12.0867	28.4773	16.6393	22.8173		57.526
		34.6887	9.85933	19.9987	4.692	26.3093		37.377
		29.6893	6.11467	25.6593	7.54467	29.5273		52.132
		18.6547	7.56333	26.1133	13.4073	23.7873		63.163
		35.7053	14.104	22.8793	5.622	31.5673		45.221
		33.3213	16.25	18.614	7.358	25.5773		39.972
		34.174	5.402	18.4907	14.104	33.2107		63.637
		29.538	1.81	32.3433	0.684	26.8033		44.882
		22.916	12.4573	33.0587	6.11467	27.1447		65.058
		33.8147	11.9407	29.2993	9.634	29.0813		41.04
		26.2173	9.72067	24.6193	5.05933	25.7527		64.533
		18.5453	-2.51	17.5473	7.11333	18.9813		58.772
		23.1633	16.3513	24.2353	6.11467	33.8147		57.764
		27.9887	6.57933	22.0027	16.682	33.614		37.123
		33.8647	0.970667	35.268	14.2573	32.814		58.584
		30.8113	3.49533	33.9747	2.79933	36.676		44.675
		30.5673	8.714	35.1213	13.8427	33.684		49.725
		31.1587	15.548	34.5307	14.7127	35.3167		48.911
		23.7873	16.6967	18.7227	7.32067	27.5967		63.014
		35.696	4.99867	28.2887	14.15	32.3227		47.291
		32.4667	7.11333	30.5993	3.14933	19.7867		58.913
		28.8407	12.506	32.4667	4.99867	32.5587		38.324
		19.466	10.68	26.032	15.4593	33.2913		50.617
		32.9973	11.3987	22.2047	2.68867	31.316		66.728
		22.916	-2.482	34.442	11.6133	28.044		46.079
		22.1167	12.4573	31.6813	6.50267	20.928		47.291
		27.5853	8.714	20.7467	4.99867	29.2993		65.363
		36.0533	8.822	33.624	-2.04333	24.2353		62.656
		27.3487	-1.01	20.98	2.6	27.54		60.154
		35.7053	2.64467	24.81	8.00667	30.3333		63.163
		31.494	-1.98933	25.9387	4.32	20.5767		37.25
		28.6427	3.688	35.9087	-2.28933	24.3433		56.438
		32.6813	15.8273	35.0327	3.23667	30.5673		45.033
		20.3153	-2.95933	35.3167	14.15	22.3553		65.015
		36.428	11.0333	26.252	-0.49867	33.8147		44.807
		26.032	7.50733	29.2773	0.394	17.3787		50.617
		32.6307	8.714	17.096	14.0273	36.6287		64.123
		17.5473	-1.244	31.0747	6.50267	32.8347		50.269
		26.3093	7.03733	27.5967	4.91733	36.2747		61.437
		31.3893	7.54467	32.9973	1.55667	21.558		66.514
		29.5273	14.8027	32.814	13.2353	29.9587		50.756
		30.5993	8.226	30.4293	11.4653	27.54		39.87
		27.45	15.0727	28.7853	4.19467	25.2367		48.285
		32.354	8.00667	32.9973	13.4073	28.5987		41.835
		24.9053	13.094	33.624	13.4073	28.7413		42.62
		18.174	10.8993	19.3453	3.66667	35.9087		53.566
		24.5233	15.296	28.6973	0.563333	31.9827		59.365
		36.2747	-2.62133	23.274	16.4813	36.0053		46.889
		18.832	10.7307	20.85	7.03733	27.3147		58.663
		28.3107	14.516	24.2233	13.966	36.8287		65.058
		19.8393	6.63733	30.504	0.684	21.1993		44.295
		33.694	0.563333	18.6547	11.2833	18.2153		59.861
		28.7853	12.506	31.4833	-0.37267	25.012		52.895
		29.6893	-0.49867	19.6267	1.74133	17.8407		54.232
		34.758	-0.17267	22.8793	2.174	25.2367		51.223
		25	3.40933	25.6473	16.682	21.8127		48.911
		25.378	15.162	23.7873	15.296	23.0647		47.291
		22.8793	15.162	34.2433	10.1353	29.092		46.852
		18.818	6.01667	32.3127	9.15933	25.3307		66.728
		24.7027	16.6967	27.5967	9.65133	35.9087		58.238
		21.558	0.075333	17.6593	10.1353	30.1407		59.598
		31.7753	14.6973	18.504	16.4813	36.504		37.314
		25.13	12.216	27.3147	1.90133	17.322		61.209
		28.3107	16.134	28.7413	11.15	28.2113		55.138
		34.6393	15.636	17.5473	13.734	28.122		57.463
		33.1393	12.2647	29.6893	12.184	30.0873		43.241
		32.8347	5.82	22.3807	8.96467	25.846		58.474
		27.416	-2.70533	25.012	13.4073	35.268		65
		35.9087	3.752	31.316	12.4573	26.3213		59.66
		20.0513	-0.098	28.6427	12.4573	28.4773		56.034
		32.436	1.324	25.1067	3.66667	23.36		48.875
		29.31	10.494	34.3427	-1.428	34.6		56.196
		32.1067	16.596	18.9407	15.6513	20.7853		61.209
		29.3647	4.19467	23.0527	2.79933	28.7413		49.018
		22.3807	9	31.1907	10.494	30.3333		41.795
		31.7753	12.8567	32.8447	1.90133	34.758		54.398
		28.554	6.28933	22.916	8.39	30.1407		65.131
		28.7853	0.394	33.8647	3.34467	34.2933		38.761
		17.8827	10.4773	26.2173	5.342	24.81		60.584
		24.368	5.97733	30.5567	13.6567	20.7853		60.215
		35.0527	-1.88133	24.9053	15.474	21.1993		62.041
		26.8033	16.6967	32.4667	7.33933	19.3453		40.94
		23.0153	6.348	27.686	3.752	28.7413		52.353
		20.0513	7.358	34.61	11.3987	36.1593		66.557
		29.484	15.296	27.3147	-0.57467	20.3153		52.81
		30.5993	9.44133	21.5453	5.72067	31.6607		61.619
		31.316	0.851333	20.8893	-2.28933	30.9693		49.408
		34.738	-1.534	36.6287	1.90133	33.5333		53.214
		28.5213	11.2	29.092	11.432	28.5987		49.567
		21.366	3.73067	17.7573	8.714	27.1787		49.866
		19.906	10.8993	23.0647	-0.49867	19.946		61.8
		34.6393	16.8253	24.38	11.728	34.024		55.807
		23.274	14.8027	31.5147	5.70133	29.776		47.127
		27.574	15.93	29.3647	-0.19733	31.858		39.133
		35.6667	5.82	18.5453	1.74133	34.412		57.256
		19.9987	0.418	34.5307	1.87867	19.2647		57.859
		25.5187	7.17	31.64	13.4547	29.538		49.637
		30.4293	13.2827	22.28	5.8	24.2473		39.972
		26.494	5.16067	30.504	8.00667	21.096		46.411
		20.85	11.1333	27.1787	5.72067	17.0393		58.537
		17.1527	14.7127	17.1527	10.084	27.6753		64.475
		34.738	-1.98933	32.6813	8.822	20.7853		43.144
		35.8313	15.548	33.7847	6.01667	18.818		55.138
		31.3267	6.42533	21.366	15.4593	18.5453		46.319
		24.7027	6.11467	33.4827	11.0167	27.944		57.717
		24.7027	13.2827	32.0653	1.99267	28.488		44.371
		35.8987	16.25	22.6553	3.66667	27.888		65.044
		30.4613	7.17	20.8893	6.63733	17.8827		52.523
		35.0527	2.64467	32.926	7.03733	23.0647		54.398
		28.3	16.3367	34.6393	12.216	36.6287		56.631
		33.7847	15.5333	27.54	0.394	18.9407		51.995
		27.686	-1.66667	23.8607	3.388	24.9167		42.13
		31.848	9.248	31.64	15.7833	26.136		42.678
		22.568	10.324	24.3433	5.462	35.9087		65.044
		17.7573	16.3513	21.8127	10.118	27.888		39.482
		36.8287	10.2213	21.0573	-2.28933	28.95		56.454
		30.8113	16.682	28.7413	-2.04333	32.9667		59.163
		32.9667	0.490667	31.494	8.09867	30.906		49.443
		32.6813	13.094	35.268	2.622	22.2673		41.498
		32.0653	15.5333	28.7853	9.018	24.5233		63.014
		34.6	4.19467	32.4767	7.32067	35.1993		62.521
		29.1793	10.118	21.8127	6.01667	26.6773		55.465
		30.0553	9.15933	29.31	2.79933	25.9387		59.861
		26.9627	10.2213	22.8667	16.134	30.938		39.482
		36.8187	3.752	21.5453	11.8753	25.012		59.582
		30.1407	12.9833	21.6727	12.3293	29.2667		42.775
		20.0513	2.35467	28.7853	5.97733	33.8947		40.699
		32.6813	5.05933	25.1893	16.4813	22.916		46.467
		36.7047	2.68867	27.8547	-2.04333	24.7027		41.319
		36.6287	1.90133	18.6547	12.2	33.694		56.631
		24.3433	15.8273	23.1633	16.3367	20.5767		63.533
		32.3227	7.33933	34.2433	9	21.392		51.995
		30.8113	-0.398	23.8967	14.2573	25.2953		63.014
		23.3113	6.348	33.704	5.66133	26.2173		66.055
		25.366	8.15333	31.7753	7.17	24.7627		60.446
		21.914	-0.398	22.6553	8.00667	23.8607		56.438
		27.9887	15.4593	27.2353	5.18133	30.504		60.966
		19.6933	15.8273	17.6173	10.494	23.7873		42.834
		26.9967	6.28933	28.6973	2.82133	33.5433		58.913
		26.9967	6.01667	27.5967	-1.98933	18.422		51.995
		20.4333	13.204	17.8827	11.6133	24.6667		50.617
		22.0153	9.85933	17.6173	5.70133	23.176		46.023
		35.5793	-1.98933	32.354	16.596	30.0447		40.296
		23.1513	15.7687	18.174	-2.482	22.3553		58.238
		22.6053	16.596	33.4527	8.714	33.4127		59.598
		25.6473	11.432	27.686	12.3127	36.0053		66.514
		28.6973	3.04067	30.0873	8.96467	23.568		63.592
		19.466	6.86667	26.6313	12.4573	25.6473		47.291
		28.5987	15.8273	25.6473	9.946	35.3167		45.483
		22.8793	13.966	34.174	0.490667	34.3227		42.659
		26.032	14.8027	24.368	0.851333	32.1067		66.213
		27.54	0.296667	18.818	2.79933	23.4707		46.54
		32.926	8.00667	30.4613	14.8027	33.8647		53.95
		25.2367	16.8253	31.3893	0.851333	17.98		38.136
		34.3427	8.822	25.2367	-2.76133	33.704		58.112
		25.9387	-1.01	23.4707	13.8427	17.5893		40.88
		34.5013	3.66667	32.9773	3.66667	19.906		46.761
		21.8633	8.498	26.9967	14.9827	24.7027		66.671
		22.9533	4.006	21.8127	12.522	22.6553		53.214
		21.8633	-1.428	34.8167	14.47	28.0773		45.93
		22.1167	9	23.568	8.822	32.3227		49.443
		21.8127	10.392	32.3227	15.8273	18.7227		53.063
		25.7407	9.65133	29.092	15.8273	28.2887		65.508
		35.0327	11.826	30.504	11.6953	19.022		41.399
		36.1687	7.03733	25.2953	11.3493	24.2233		41
		19.9987	-0.49867	35.0033	9.38867	33.1393		48.447
		21.392	15.8273	25.012	-1.962	36.1687		59.984
		32.3227	15.4593	26.1707	13.4853	32.4767		46.706
		31.3893	6.01667	35.2287	2.77733	22.9533		57.064
		28.044	7.17	22.4807	5.87867	31.858		42.775
		17.6173	6.886	24.9053	3.688	36.8187		66.514
		36.37	1.97	32.0547	2.444	17.5473		38.553
		25.2953	2.35467	30.9693	10.392	17.7293		42.775
		26.1133	12.4573	19.68	10.4773	31.7333		55.122
		29.9587	15.4593	33.7847	4.672	18.16		48.357
		17.322	1.90133	33.624	12.522	19.3453		54.066
		19.7867	7.11333	27.3147	6.28933	34.402		44.675
		17.8827	8.498	31.3893	8.822	31.91		64.299
		30.1407	0.075333	33.694	15.2367	19.6933		64.869
		23.1513	10.1353	35.6667	1.87867	28.488		53.013
		18.174	0.612	17.8827	-0.398	31.1907		59.861
		34.174	10.084	29.136	6.28933	22.8047		55.416
		18.6547	8.51667	27.5967	3.04067	23.8967		37.821
		28.0773	1.626	25.2953	14.3487	32.6507		51.12
		25.2953	-0.6	17.5473	0.612	36.59		53.966
		35.6767	2.35467	17.98	1.81	18.0493		52.675
		29.9587	11.3987	17.8827	4.754	19.8393		62.387
		32.1893	13.2667	32.9973	15.162	32.8347		53.063
		29.538	7.11333	29.5273	0.851333	20.538		59.66
		20.7853	14.7427	24.0907	10.4773	18.0493		63.932
		18.6	0.563333	36.7713	11.9407	19.946		63.592
		36.2453	1.90133	35.268	14.104	20.42		57
		25.4247	15.474	19.906	15.162	32.5587		62.207
		27.5853	6.57933	28.488	5.66133	21.8127		38.136
		35.8987	0.394	29.31	8.09867	34.3427		42.678
		34.402	15.8273	30.4293	5.24133	35.744		53.063
		24.7027	-1.244	29.136	1.53333	23.7513		50.408
		21.6727	5.16067	30.684	-1.01	30.344		58.584
		28.2887	11.3987	30.906	2.35467	19.1973		51.995
		31.3267	-2.28933	34.174	-1.01	23.3113		37.716
		26.9853	16.1193	36.1687	-0.57467	19.3053		57.97
		17.322	6.94267	29.9587	16.596	20.7853		53.683
		19.9987	9.634	19.7867	4.692	30.0873		60.446
		36.6287	5.342	24.5233	16.9393	27.3487		65.276
		23.5073	13.3293	34.3427	16.9393	31.858		65
		35.0033	15.4593	17.5893	9.564	18.422		51.447
		34.5307	8.498	36.284	5.87867	35.6767		62.761
		25.2367	1.06533	33.5433	1.34733	26.9967		59.474
		33.684	7.786	21.2507	0.684	18.5453		46.411
		35.082	2.10667	20.4333	7.76733	24.6667		63.459
		36.4753	0.684	32.3847	5.72067	25.5773		59.598
		36.7713	13.7033	35.2093	16.596	17.082		59.365
		23.9453	12.8567	26.4133	12.8407	19.3453		60.996
		33.9247	1.34733	25.0473	-2.04333	24.042		40.357
		29.31	10.4773	28.2113	16.524	22.8173		50.286
		29.136	-1.82733	18.614	10.084	29.3647		40.699
		35.7053	3.34467	20.3153	0.418	18.5453		43.144
		21.456	11.826	18.5453	11.432	31.3893		64.533
		18.832	6.11467	20.7853	11.0333	36.2747		41.973
		32.0653	7.03733	27.416	6.348	29.136		44.92
		31.6607	16.854	25.4833	15.4593	25.7407		65.508
		36.7427	11.0167	32.3433	15.7687	31.1587		43.818
		28.5987	11.9407	22.6553	1.87867	18.6547		40.053
		33.8947	-2.95933	24.042	11.432	22.568		46.467
		17.5893	5.82	25.2953	7.56333	19.6267		41.04
		24.6313	5.16067	35.7053	16.6967	34.758		66.956
		30.9693	10.084	31.316	3.98467	36.7427		66.728
		33.8047	1.06533	30.4613	13.8427	29.2773		48.357
		26.4133	14.15	26.6773	16.596	35.0327		59.984
		32.6307	1.626	24.368	4.32	19.9987		62.521
		19.0353	2.10667	34.728	6.50267	29.0487		51.995
		30.344	2.10667	34.5307	-2.874	27.54		40.033
		17.2513	3.04067	21.456	14.9827	18.5453		43.856
		25	15.2367	35.3167	15.1173	32.436		49.408
		33.5333	9.494	19.7867	0.563333	33.624		40.94
		29.5273	8.15333	18.818	7.54467	24.368		41
		30.9693	0.026	29.2993	13.4547	36.9707		55.138
		29.0813	13.3293	32.3227	7.712	29.776		54.546
		34.758	14.9827	27.686	8.09867	30.504		66.285
		20.928	4.81533	28.2553	14.394	25.6473		59.66
		18.614	8.09867	19.1973	-1.88133	31.5147		57.97
		22.2047	10.3407	20.7333	5.82	32.9773		57
		25.2367	-1.01	29.31	16.8253	35.7827		66.443
		29.5273	10.324	34.964	15.2367	25.366		51.944
		36.9707	11.5473	32.9773	-2.62133	26.494		49.971
		24.042	-2.51	19.7867	11.0833	29.0487		43.684
		17.6593	9.44133	30.5993	-1.962	27.088		38.241
		22.2547	11.9407	32.1893	13.094	19.2647		55.073
		27.2693	14.8327	34.728	2.6	33.1393		37.229
		17.8827	15.5333	24.7027	12.522	20.8893		49.443
		35.9087	12.7613	21.558	2.444	31.4107		47.853
		26.494	-1.40133	22.0027	16.8253	21.8		49.866
		35.9087	11.3493	27.3147	-1.40133	25.9387		55.449
		35.2287	5.05933	20.3153	3.14933	36.0533		66.443
		31.91	4.006	23.568	10.118	22.8793		57
		19.9987	14.878	35.6667	8.66067	24.7627		65.868
		30.5993	6.134	36.8853	9.85933	17.8827		56.196
		18.6547	13.4073	35.0527	-1.01	21.096		63.592
		18.0493	-0.19733	36.0053	8.714	22.8793		54.612
		23.4707	14.7127	17.5473	8.15333	32.3847		47.127
		22.28	4.754	25.378	2.68867	30.312		62.94
		30.0873	3.40933	19.8793	-0.398	19.9987		60.584
		17.3787	9.38867	23.0527	8.498	28.2113		59.66
		33.0587	-1.01	26.078	-0.49867	19.9987		55.465
		18.422	4.81533	27.1447	7.33933	35.8987		63.592
		31.442	-2.39933	31.442	6.42533	21.8		65.348
		24.2233	16.2207	33.8147	3.66667	22.28		43.684
		17.6173	1.626	20.5113	12.522	34.174		66.17
		36.7713	16.1193	33.9747	10.4087	24.9407		56.05
		29.016	12.8567	27.416	1.324	34.3427		55.269
		27.54	3.92133	32.0653	16.2207	31.4		62.342
		24.1513	8.58867	26.078	10.4087	34.728		39.236
		18.9813	7.56333	30.504	1.55667	29.016		64.533
		33.362	6.65667	20.1967	11.3493	29.5273		58.6
		28.6427	3.66667	34.412	0.612	32.508		65.522
		33.332	7.03733	17.322	1.324	23.7513		66.557
		32.4667	16.982	21.5707	9.44133	19.8393		45.071
		22.8667	3.92133	19.6267	6.50267	26.482		65
		29.31	2.35467	21.66	0.851333	22.568		46.467
		35.3553	8.00667	27.5853	2.77733	26.4133		55.4
		26.356	7.20733	25.2367	8.498	18.6547		51.447
		17.5473	10.68	17.6173	15.8273	32.0653		60.154
		29.9587	-2.28933	33.704	12.0867	34.8167		49.443
		29.6573	9.15933	35.3167	12.0867	29.9587		58.772
		26.6313	13.8427	21.1607	7.54467	34.728		41.498
		33.704	-0.49867	25.6473	9.28333	21.6727		65.739
		18.9407	13.2667	22.28	8.062	28.3107		39.482
		30.8533	1.626	36.37	16.982	17.7573		62.761
		35.754	15.162	31.7753	15.6513	20.98		39.87
		26.4133	8.09867	25.3307	0.684	21.1607		49.637
		36.2453	-0.57467	33.4527	7.20733	26.1707		50.617
		23.0647	-2.39933	34.2433	14.878	29.8833		49.071
		21.1993	-2.28933	28.554	3.752	31.012		57.064
		31.494	15.162	29.6893	16.6967	29.0047		57.399
		21.8633	16.25	17.1527	8.67867	18.6		58.286
		19.076	-0.19733	34.412	13.4073	30.8113		42.365
		26.8033	11.4653	19.9987	15.296	35.2873		63.533
		34.174	-2.874	34.174	4.424	30.8113		40.88
		34.6393	11.2	23.0527	0.684	34.964		52.268
		26.1707	9.946	21.8127	15.8273	21.096		60.828
		23.3113	15.2367	28.95	9.946	31.91		44.523
		35.8313	-0.57467	33.5333	2.444	17.1527		57
		19.022	16.3513	33.0587	6.348	23.7513		60.996
		30.504	12.4573	29.776	14.8027	29.0047		57.016
		21.9647	-0.804	25.7527	13.8427	30.5993		50.67
		32.3433	14.6973	29.3647	16.682	18.5453		50.878
		17.8273	5.18133	34.014	9.946	23.5927		37.884
		20.928	-0.49867	26.6313	1.626	21.0573		45.071
		33.9247	3.388	36.3127	11.9407	30.0553		58.112
		31.494	16.4813	34.412	7.50733	17.1527		54.066
		20.85	-0.19733	25.9387	4.19467	29.5273		38.74
		29.6573	9.07133	19.5067	12.4573	20.85		61.86
		24.9407	0.851333	29.9907	5.05933	20.7853		55.465
		35.3947	5.66133	28.7853	13.3293	34.6393		47.418
		20.144	14.7127	34.8467	16.982	23.176		47.345
		24.368	11.6133	28.122	15.8273	17.2513		62.297
		29.5273	5.622	18.174	11.3493	25.5773		45.408
		35.2093	-2.874	19.9327	12.8567			49
		18.2013	16.2207	35.8313	4.19467			53.282
			6.01667	31.012	14.2573			41.259
			5.24133	19.3453	13.094			40.94
			1.06533	29.5273	-1.82733			57.144
			11.432	33.8147	-1.40133			46.54
			11.0167	33.3213	-1.244			46.467
			-1.01	35.0327	4.424			41.795
			8.822	26.3093	5.402			45.127
			-1.01	28.3107	14.7127			62.222
			6.94267	20.5247	6.752			40.699
			15.636	33.332	11.3493			46.706
			15.8273	29.7973	5.16067			48.052
			-0.17267	20.5113	0.490667			47.853
			-0.57467	23.274	1.74133			46.467
			10.8993	34.3427	15.0727			45.127
			8.37133	31.6607	13.8427			42.15
			8.09867	30.0553	-2.482			62.177
			1.34733	22.8793	5.70133			47.473
			16.982	30.504	-2.482			49.637
			-2.04333	19.5867	1.87867			37.926
			5.05933	22.1167	-0.32267			66.514
			2.68867	28.5987	4.25733			43.684
			13.094	19.5067	0.026			61.724
			0.075333	17.6173	1.55667			37.144
			15.8273	18.7227	16.596			53.282
			9	31.3893	11.2833			63.252
			14.4553	26.6313	10.7307			39.236
			16.596	22.418	14.878			58.6
			11.728	23.7513	1.34733			62.026
			3.98467	21.456	15.6513			52.81
			10.118	33.9747	-0.49867			60.215
			4.19467	26.9627	10.084			64.592
			0.418	26.1707	7.76733			50.756
			14.394	27.416	7.03733			58.584
			10.1353	24.9053	1.53333			42.911
			14.5767	22.3173	15.4593			48.429
			3.73067	28.3107	16.596			58.6
			14.2573	25.694	-2.62133			49
			-2.76133	31.3893	15.192			46.227
			2.35467	22.8793	10.4773			37.821
			8.09867	20.8893	2.68867			60.584
			2.68867	23.8967	2.64467			54.066
			13.2193	30.684	12.4573			37.144
			12.522	26.7233	14.8027			50.617
			7.11333	24.368	10.1353			61.936
			2.35467	25.1893	6.134			63.533
			6.86667	30.5993	3.858			65.131
			10.7307	25.2953	11.9407			48.911
			4.99867	18.9407	9.28333			64.049
			0.296667	36.59	0.490667			55.024
			7.54467	26.3093	15.474			61.209
			2.35467	30.5567	4.99867			37.821
			-23	26.4133	15.8273			48.357
			-23	21.8507	0.851333			38.47
			17.8827	26.356	14.2113			55.204
			20.1573	35.0527	-0.49867			46.467
			30.5993	26.9627	11.3987			42.834
			30.8113	29.092	6.50267			37.377
			31.7333	34.61	10.084			58.018
			31.3893	24.7027	14.878			57.859
			24.368	17.2093	14.318			37.716
			21.5453	26.252	7.54467			51.995
			30.5993	26.3093	9.564			44.371
			27.944	26.6313	3.34467			61.724
			32.6813	18.832	-2.51			62.536
			19.466	19.1973	10.4087			59.365
			32.814	34.61	1.626			43.588
			21.5453	30.0873	7.56333			37.314
			30.0553	19.6933	11.7447			51.223
			30.312	18.504	16.9393			65.508
			19.076	22.9533	5.66133			58.018
			23.5927	36.1687	9.44133			56.438
			26.7573	35.4727	13.4853			46.097
			33.5733	31.3893	11.9407			48.858
			32.3127	32.9973	-23			57.764
			35.8507	26.494	-23			55.807
			21.456	28.3773	19.9987			53.817
			21.096	31.5673	18.0353			66.256
			25.2953	21.8633	29.2773			50.67
			21.6727	21.392	21.366			55.937
			34.6887	34.6887	34.6393			43.837
			17.6173	22.8793	20.9407			56.228
			33.4127	34.8167	26.032			56.164
			34.728	30.312	32.0653			55.986
			20.144	33.7847	26.252			57.192
			29.31	34.6887	19.4793			55.138
			36.7713	36.428	18.0353			41
			32.508	23.1633	19.3053			45.127
			21.096	20.7727	21.8633			63.77
			23.1513	27.2127	27.3147			43.99
			31.848	19.9987	22.2047			42.267
			23.9453	27.5853	23.1513			37.314
			18.614	28.3773	21.392			38.47
			32.814	25.0473	29.6893			49.355
			18.7227	21.8507	27.5853			42.911
			22.8173	17.4773	36.8853			54.546
			27.1787	21.558	21.1607			55.204
			17.322	27.9887	28.7413			41.498
			30.2587	25	35.3167			38.47
			28.906	30.344	21.5453			44.219
			31.7753	26.4133	32.6813			40.699
			30.504	30.5673	33.3213			37.821
			20.7853	20.9407	23.4707
			22.2547	31.91	20.7333
			25.3307	30.5993	18.6
			36.8287	31.494	30.312
			30.0873	28.2447	30.5673
			32.8853	23.36	27.7087
			27.416	29.31	30.3333
			28.488	26.0667	31.6607
			36.7333	24.5713	32.3227
			35.4727	34.964	31.4
			18.6547	17.8273	22.28
			20.85	34.3427	24.0907
			27.3147	17.8273	20.85
			20.7853	29.016	31.442
			28.2447	31.1907	33.4827
			18.9133	27.1447	32.0653
			24.3433	34.738	24.0907
			33.704	34.2933	25.5773
			28.488	23.4707	34.2433
			33.704	18.6547	30.5993
			33.2913	32.3127	26.1133
			27.6753	33.2913	19.3053
			33.704	19.1973	28.3107
			22.3553	20.8893	22.0153
			33.8147	35.6667	31.5673
			28.488	22.0027	22.3553
			19.4793	27.8093	33.5433
			36.8853	32.896	29.6247
			31.1907	30.4293	36.0053
			33.4527	31.7333	25.2953
			35.6767	25.1893	30.5567
			25.8573	23.9453	21.558
			23.8607	25.694	32.508
			23.982	17.1527	28.2553
			34.2933	32.1067	27.088
			27.6753	29.8833	24.7027
			24.9167	22.0153	35.5793
			36.8287	21.2507	32.4667
			23.568	17.6593	18.9407
			17.096	25.2953	35.8507
			28.222	32.6307	21.8633
			35.4333	27.1447	22.3553
			34.442	36.0533	23.9333
			31.6813	20.7853	21.8633
			25.012	23.4707	27.5853
			36.2453	21.8633	18.4907
			33.9247	31.91	19.1973
			34.728	33.0587	18.0493
			29.6247	20.98	30.8113
			25.5773	29.9587	32.8347
			18.2153	21.8633	32.9667
			28.5987	32.508	35.268
			28.3773	30.4293	21.7747
			19.0893	17.5893	20.5767
			31.91	21.5067	34.174
			28.5213	35.8507	18.0353
			25.13	24.2473	29.9587
			36.9707	27.2127	31.316
			23.836	28.3773	26.7233
			32.5587	35.8987	28.3773
			29.776	35.0527	17.98
			27.416	17.2513	26.078
			35.7827	32.6307	32.3227
			22.568	28.906	36.0053
			23.9453	25	21.9647
			18.16	33.684	29.538
			17.5473	32.6307	19.076
			28.554	28.6093	34.738
			24.7027	30.504	22.2673
			29.092	35.2287	20.5767
			30.642	23.3113	17.5893
			20.7467	28.2887	35.4727
			17.7293	30.2587	28.2887
			35.744	23.0527	27.8093
			25.1893	35.2873	27.3147
			32.0653	31.848	24.1267
			21.366	26.8713	20.5247
			29.9587	27.45	34.402
			31.0747	32.9973	24.6193
			30.312	35.9087	25.5773
			23.1633	35.0327	31.012
			22.6053	31.6607	17.8273
			17.6173	33.2107	32.1067
			28.044	27.3487	19.7867
			28.044	30.0873	35.1993
			28.3107	34.964	36.0053
			35.268	27.3147	36.4467
			34.024	33.5433	26.5853
			36.1687	25.694	18.2153
			25.378	35.6767	27.5853
			18.5453	30.5673	36.5233
			33.1193	19.466	25.5187
			32.4767	36.0147	30.642
			24.368	33.8947	18.9813
			36.2453	18.5453	23.3113
			27.5853	31.3893	35.3947
			29.31	21.7747	26.1133
			26.1133	35.7053	35.082
			18.614	34.014	29.5273
			17.0393	19.076	25.3307
			17.6173	23.654	20.2233
			28.044	33.5433	25.5773
			25.9507	24.2353	34.738
			25.2953	32.7227	19.238
			30.4293	24.9053	22.28
			19.9987	27.5967	28.5213
			33.1393	29.9587	19.076
			27.5853	30.4293	17.082
			24.2473	20.7853	26.494
			35.3167	20.98	34.024
			24.3433	32.1067	33.624
			17.7573	35.4727	23.8607
			28.7413	32.8853	18.4907
			23.176	18.504	28.3773
			33.624	18.422	23.3113
			31.858	22.8793	24.9053
			28.044	22.568	32.814
			21.7747	18.422	20.2233
			18.2013	31.8273	20.5247
			26.9627	31.3267	33.0587
			33.4527	25.6473	17.5893
			34.174	19.2647	21.558
			17.8273	25.694	18.0353
			36.8187	34.054	36.2453
			32.6813	18.504	33.3213
			27.1447	33.3213	34.3427
			27.9887	31.1587	17.8407
			27.5853	26.252	27.3147
			26.8033	28.8407	34.6393
			20.98	19.9327	20.1573
			32.436	27.1447	18.16
			19.9987	36.284	29.6573
			17.7573	20.5247	27.416
			18.6547	31.316	28.2447
			21.8507	36.8187	35.744
			17.096	36.2453	35.7827
			26.078	25.6473	29.4407
			21.366	29.776	30.98
			26.5853	28.7413	30.5673
			22.8173	36.59	21.558
			26.62	20.42	25.2367
			21.456	18.818	35.7053
			23.654	24.5713	30.4293
			19.4793	22.8173	34.9547
			34.964	20.5767	32.8347
			35.3553	29.484	23.0527
			25.4247	18.614	23.3113
			29.7973	36.2747	20.5113
			26.252	35.2873	32.6507
			25.5187	17.8273	23.8967
			19.5867	17.8827	17.8273
			19.2647	23.36	28.488
			36.37	32.6307	27.3147
			24.2473	29.092	24.368
			32.814	20.42	29.5273
			31.358	34.412	29.2993
			36.3127	30.938	26.6773
			27.7087	24.3433	27.5853
			22.28	34.8467	34.8167
			19.68	23.8607	22.28
			24.9407	31.4833	19.68
			32.4767	21.8	34.6393
			27.3147	32.8853	29.7
			19.466	19.3053	29.31
			17.98	34.6887	17.5473
			36.8187	33.694	23.982
			36.8187	31.0747	34.3427
			24.7627	36.8287	21.1993
			26.9967	29.0813	21.558
			24.81	30.1407	26.1707
			22.1167	34.61	27.1447
			17.5473	29.7973	25.6473
			18.0493	28.4773	29.6247
			31.6607	27.1447	23.7633
			26.1707	17.7573	34.728
			33.5433	34.014	31.494
			22.6053	29.1033	35.6767
			33.1393	31.358	35.1993
			25.5773	25.0473	20.98
			20.7333	27.3147	35.3553
			29.4733	18.504	35.8313
			32.3227	22.3553	20.85
			35.8313	33.8647	19.946
			25.5187	21.4047	27.2693
			18.0353	35.5793	31.7753
			36.8853	27.8547	19.946
			36.37	17.096	20.85
			20.4333	19.1973	35.9087
			24.3433	19.5067	22.0153
			27.2693	25.7527	18.9407
			32.508	33.694	21.8127
			19.9987	21.392	18.174
			34.6393	26.078	32.1893
			27.54	23.274	21.4047
			19.6267	34.174	35.7827
			36.7427	33.684	27.3487
			26.4133	36.7713	28.554
			36.7047	28.5987	32.6813
			34.6887	36.37	33.8647
			24.2353	36.6287	21.4047
			35.0327	28.7853	19.022
			29.2993	22.568	34.738
			21.5453	20.98	35.0327
			26.9967	25.7407	34.442
			21.2507	23.836	17.2093
			18.0353	19.3453	28.2887
			23.7513	19.8793	18.422
			29.092	26.482	32.6813
			29.484	22.28	32.6307
			19.9327	25.8573	30.0553
			21.2507	32.0653	25.2367
			30.5673	36.2747	31.7753
			36.8853	27.416	36.6287
			29.31	25	23.3113
			32.4767	27.7087	26.1133
			20.144	26.7573	32.0547
			17.5333	24.7027	25.9507
			26.9967	20.3153	30.9693
			27.2693	30.504	29.092
			31.5673	20.85	30.5673
			30.5673	22.0027	19.72
			28.6427	33.2913	17.322
			32.0547	25.366	20.0513
			19.9987	23.982	35.0327
			36.7807	34.758	26.62
			21.366	31.316	25.5773
			29.016	33.4827	28.0773
			32.4667	35.754	21.558
			30.4293	30.716	26.8713
			35.1993	22.9533	27.54
			19.9987	28.044	26.3213
			34.024	20.5113	29.7973
			20.928	32.0547	30.938
			36.7047	19.6667	30.5673
			25.846	17.6173	20.7853
			30.5993	28.2887	26.078
			27.3147	31.4107	21.456
			24.2473	19.3053	29.9693
			33.362	17.8273	20.9407
			20.1967	31.0747	18.5453
			29.7973	21.1607	25.9387
			21.8127	35.4333	33.5433
			35.0033	36.1593	31.6607
			18.16	26.9967	23.7513
			32.0547	36.2747	25.5773
			29.9693	24.0907	36.676
			32.9667	17.6173	24.7027
			22.568	26.356	31.1907
			25.5773	31.7333	19.906
			20.0513	25.272	35.6767
			26.4133	29.092	27.3487
			22.2547	25.694	24.368
			32.6307	19.9987	26.1707
			21.366	34.2933	17.7573
			25.846	26.1707	35.8313
			24.6667	31.858	34.412
			17.6593	25.2367	31.3893
			30.312	35.696	29.2773
			24.6193	21.6727	29.9587
			17.8273	32.1893	18.504
			32.7227	27.9887	34.024
			22.2673	30.2587	35.3553
			20.98	31.4	22.8793
			27.54	20.9407	32.6507
			35.1993	31.3893	35.7827
			19.9987	34.5307	20.5247
			17.5473	20.1573	21.8
			35.3947	23.1513	24.2353
			32.8853	18.2013	20.42
			22.28	25.6473	22.4807
			31.0747	21.5453	26.62
			23.36	35.754	31.91
			27.3147	26.136	20.2233
			33.694	32.8347	23.0647
			19.5867	22.0027	33.8147
			28.5987	22.0027	35.0327
			33.2107	36.9707	31.306
			24.368	25.9387	26.1707
			22.0153	28.554	32.8447
			17.1527	21.9647	18.9407
			20.98	29.6247	32.6813
			30.5993	32.926	19.5867
			32.9973	29.092	26.9967
			34.8467	24.7027	32.896
			33.4827	32.4667	19.4793
			30.376	23.0527	26.3093
			18.422	32.814	33.4827
			33.362	35.5793	19.906
			34.2933	36.2453	29.484
			24.2353	27.9887	23.9453
			26.4133	20.85	25.5187
			22.2547	32.3847	17.7573
			36.8187	22.8793	20.85
			27.7087	25.9387	27.416
			18.9407	32.2407	20.1967
			26.356	19.2647	27.416
			34.3427	30.9693	33.4827
			34.174	20.5767	31.9827
			18.4907	35.6667	22.2047
			24.3433	28.6093	17.6173
			30.4293	28.7853	36.7047
			32.6307	17.8407	35.3553
			36.6287	17.096	34.728
			36.7333	24.7627	21.5707
			36.676	36.428	30.344
			30.344	19.076	20.85
			29.8187	35.696	32.5587
			23.7873	20.7853	22.3807
			29.092	28.2553	32.3433
			26.252	17.3787	21.096
			35.8507	33.694	36.37
			22.916	20.7333	18.2013
			22.8173	27.3147	33.4127
			35.6767	28.2553	32.9973
			33.684	35.4333	19.6667
			29.6247	18.9407	30.3333
			34.8467	25.012	33.5333
			36.4467	36.9707	27.3487
			29.6893		31.91
			20.8893		34.3427
			36.14		28.3773
			25.694		18.7227
			17.8827		21.1993
			26.252		35.4727
			17.8273		18.818
			31.4		30.0873
			29.538		23.36
			36.428		34.024
			32.508		32.4667
			35.082		29.8187
			18.174		23.5927
			27.7087		36.7713
			31.6813		19.6667
			23.176		24.6313
			31.6087		29.0813
			30.0873		26.9967
			33.694		33.5333
			28.906		17.096
			35.754		26.2173
			17.8827		29.6573
			21.4047		24.2353
			35.1993		23.0153
			25.378		30.642
			31.4107		31.306
			35.2287		27.5853
			29.5273		31.6813
			26.078		24.9407
			35.696		20.7727
			27.686		17.8827
			17.98		34.8467
			31.3893		35.0327
			35.2873		22.2673
			28.7853		34.174
			33.614		33.5433
			30.1407		25.0473
			23.5073		32.3127
			25.272		33.774
			35.2287		17.6173
			29.6893		25.1067
			28.95		33.5433
			17.096		22.4807
			31.358		34.6887
			25.694		23.274
			35.9087		34.61
			28.95		32.3433
			32.4667		31.9827
			21.8127		27.54
			24.3433		33.684
			19.466		23.5927
			35.4333		23.3113
			27.088		30.5993
			18.9133		26.9853
			28.488		21.8633
			33.5733		30.642
			25.9387		18.7227
			31.4833		18.6547
			27.9887		20.98
			17.8827		24.3433
			32.6307		24.368
			22.3173		35.9087
			18.6547		33.5433
			24.3433		27.6753
			24.9407		23.982
			20.98		20.85
			30.938		25.9387
			33.7847		19.68
			19.6933		32.6307
			24.6313		35.9087
			21.4047		23.2127
			31.9827		29.8187
			33.4827		32.9973
			28.3773		29.6893
			22.8173		27.416
			26.9967		18.614
			32.3847		36.3127
			17.5473		22.0027
			24.9407		22.8173
			35.744		32.7227
			28.4773		28.6427
			36.59		30.938
			19.906		17.6173
			36.5233		20.7727
			36.1687		30.4293
			36.14		29.31
			23.5073		20.1967
			24.6193		27.9887
			21.456		26.1707
			26.7233		27.2127
			22.568		33.2107
			21.8633		35.268
			30.376		28.3107
			27.1447		17.8827
			30.0553		35.268
			29.3647		32.4667
			35.0327		28.6973
			31.012		32.508
			19.6933		28.554
			18.6547		32.1893
			26.494		25.9507
			22.916		31.3893
			18.5453		24.368
			23.1633		29.0047
			34.174		18.2153
			24.7027		27.1787
			20.7727		19.6267
			33.5733		26.78
			31.494		25.6593
			32.354		29.776
			33.5733		24.81
			32.9973		24.368
			28.6093		29.016
			36.7713		23.836
			27.1447		35.082
			30.4293		28.2887
			24.2233		33.8947
			36.14		20.98
			23.36		33.1393
			19.1973		32.8347
			22.8173		36.8187
			26.9967		26.7233
			19.5867		33.7847
			33.1193		28.3
			22.8793		21.096
			23.4707		27.5967
			34.174		30.1407
			30.684		22.6553
			17.2513		36.14
			27.088		21.366
			34.442		34.014
			22.4807		19.4793
			18.9813		27.2127
			34.758		17.8273
			22.2547		18.5453
			35.7053		23.9333
			19.6933		19.3053
			35.3553		35.7827
			31.5147		29.31
			30.8427		33.624
			17.082		27.9887
			31.3893		33.3213
			22.1167		25.2953
			25.4833		19.906
			24.9407		30.684
			34.3427		27.1447
			23.8607		30.2587
			31.6087		33.704
			17.8827		31.8273
			26.078		30.312
			36.8187		21.66
			23.0527		32.1067
			23.8607		21.5453
			35.9087		17.6173
			34.104		30.344
			32.436		21.366
			34.442		36.6287
			17.1667		25
			29.9587		21.558
			22.3553		35.8507
			35.6767		36.3127
			22.2047		19.72
			26.078		32.2407
			35.082		27.3147
			25.846		35.3947
			33.2913		33.5333
			36.676		24.5713
			26.1707		35.5793
			18.9133		24.7627
			24.5233		20.5247
			20.2233		32.8853
			20.7467		19.022
			28.044		34.2933
			31.91		17.6173
			23.5927		29.3647
			31.442		18.7227
			35.7053		22.3173
			21.8633		30.3333
			32.2407		36.8853
			27.5967		36.7713
			28.488		26.8033
			26.482		24.2353
			24.9407		30.4293
			23.8607		33.4127
			23.568		28.488
			36.8187		21.8633
			31.1587		23.3113
			32.0653		26.2173
			17.2093		25.7407
			33.1393		18.0353
			29.092		32.8447
			30.642		25.5773
			21.1607		32.6813
			31.316		32.8347
			35.6667		30.5673
			32.1067		32.896
			29.6893		28.6093
			24.9167		18.0493
			29.7973		35.4727
			33.1393		19.8793
			25.012		20.98
			20.1967		31.358
			28.5987		19.6267
			35.754		31.6087
			18.174		19.6667
			32.7227		19.3053
			32.4767		33.9747
			33.694		28.3
			19.6267		32.8347
			27.2353		25.8573
			36.7047		19.6933
			27.54		20.7853
			33.4127		32.2407
			25.272		25.2953
			27.8093		31.5147
			25.378		34.61
			25.5773		27.1447
			33.5333		21.1993
			29.538		19.9987
			23.7513		27.1447
			18.422		26.1707
			30.504		18.5453
			30.906		24.7627
			25.4247		18.422
			18.9813		17.1527
			23.274		31.1907
			31.358		23.568
			35.3167		20.7853
			21.096		31.91
			29.092		30.684
			23.2127		19.946
			30.8113		29.9587
			21.914		22.3807
			35.696		34.442
			27.3487		27.5853
			28.5987		26.9967
			30.0873		36.4753
			26.9967		26.1707
			20.42		33.8047
			20.7853		29.092
			35.696		31.64
			18.6547		26.62
			29.9693		24.9053
			31.7753		19.906
			25.2953		20.1967
			19.9987		27.3147
			34.3427		29.2667
			34.014		27.3147
			29.31		36.3127
			32.2407		22.418
			18.6547		17.3787
			32.0547		34.3427
			20.85		25.4247
			19.466		30.98
			23.3113		31.7333
			19.8793		27.1447
			30.0873		18.2153
			34.6887		35.9087
			26.9967		32.436
			34.3427		17.6593
			36.37		28.2113
			32.6307		29.9587
			29.9587		24.042
			32.9773		30.0553
			20.8893		22.1167
			31.6087		26.8033
			26.9967		26.3213
			26.078		35.7827
			23.0153		34.738
			19.1973		24.368
			31.1587		36.504
			32.0653		26.9853
			36.676		26.1133
			34.728		21.456
			23.8607		19.9327
			22.6553		24.9407
			20.7727		26.9627
			36.4753		22.3807
			23.36		32.9973
			28.3		18.16
			17.7573		20.3153
			31.0747		33.5433
			19.5867		35.082
			23.5073		30.504
			36.7807		30.1407
			27.8093		25.1893
			22.9533		29.6893
			25.2953		18.9813
			27.7087		19.1973
			36.0053		31.91
			19.9327		35.2287
			19.6667		35.5793
			24.6313		22.8047
			32.3227		34.054
			23.4707		26.78
			30.376		22.0027
			20.85		22.28
			36.676		35.1993
			18.0353		35.4727
			20.85		20.5767
			29.0813		19.6667
			24.5713		28.122
			28.3773		25.2953
			22.1167		18.4907
			35.1993		33.5433
			35.5793		35.6767
			27.6753		35.2093
			32.2407		28.3
			29.2773		18.9407
			17.5473		30.312
			26.4133		27.8547
			28.3107		27.3147
			27.45		31.494
			33.9247		33.9747
			27.7087		27.888
			32.1067		30.98
			34.9547		35.754
			34.728		21.456
			30.3333		35.754
			33.8047		28.3773
			17.7573		36.0053
			20.7853		26.5853
			27.7087		20.7853
			25.9387		19.3453
			31.3893		22.3173
			26.9967		27.6753
			17.4773		24.9407
			30.98		28.044
			28.122		20.85
			32.6307		18.5453
			35.8507		29.092
			35.6667		30.98
			26.6313		35.9087
			34.174		36.1687
			31.9827		26.482
			23.274		36.1593
			34.6393		20.8893
			32.0653		27.2693
			31.91		36.9707
			32.9973		31.0747
			19.238		25.2013
			25.8573		20.42
			19.466		18.832
			21.096		26.078
			35.3553		30.8113
			20.3153		19.2647
			22.28		19.1973
			36.0053		31.442
			21.5453		35.6667
			19.0353		27.8093
			23.3113		20.5247
			19.6933		33.694
			36.9707		36.14
			36.8187		35.8987
			24.5713		26.252
			32.3227		19.8393
			34.014		17.082
			26.9967		28.044
			19.022		31.358
			21.5707		31.3267
			25.272		34.6887
			19.6267		26.1133
			19.6667		21.4047
			29.092		19.076
			28.6973		17.6173
			36.5233		36.7807
			32.1067		18.6
			30.98		30.5993
			30.3333		26.62
			36.6287		34.6393
			26.9627		28.7413
			25.6473		35.3167
			21.456		28.488
			17.8273		27.3147
			29.0487		26.356
			17.1527		32.8347
			25.2953		21.366
			24.2353		27.088
			25.5773		30.376
			29.2993		33.614
			36.6287		30.8533
			30.3333		24.2353
			36.2453		26.4133
			29.7973		35.6767
			34.728		23.36
			28.7413		29.5273
			23.7513		36.7047
			34.2933		31.0747
			32.7227		36.0533
			32.1067		21.1993
			29.31		18.16
			34.728		25.4247
			35.8987		24.7627
			21.456		31.6607
			36.4467		22.2047
			29.7		26.7233
			29.1793		21.7747
			33.8947		30.1407
			18.4907		20.98
			35.3553		25.9507
			31.4		34.9547
			36.0147		28.6973
			36.7047		19.022
			22.3807		17.6173
			35.6667		17.2513
			23.3113		35.6667
			29.2667		34.2433
			26.6313		30.5673
			32.436		34.738
			25.2953		25.4247
			31.5147		29.092
			19.9987		33.2913
			36.1593		23.5073
			18.6547		19.9987
			34.174		36.8187
			18.9133		28.2113
			25.4247		20.1967
			26.078		30.938
			25.0473		31.494
			30.376		29.1033
			30.5993		25.694
			31.1907		35.0527
			20.5767		19.022
			34.6887		26.136
			19.5867		35.8507
			27.1787		35.6767
			32.8853		26.3213
			22.0153		31.91
			30.3333		23.3113
			32.9973		28.2113
			30.344		21.8507
			26.1133		25.8573
			26.252		32.6813
			17.5893		23.5927
			22.3807		32.4767
			31.0747		24.042
			28.3773		22.6053
			18.16		29.5273
			33.5733		36.4467
			29.31		19.7867
			23.9453		26.078
			23.8967		27.416
			33.8647		22.3553
			22.6053		20.928
			25		34.6887
			27.8547		33.614
			19.8393		25.4247
			19.6267		24.0907
			30.4293		36.428
			23.36		36.1687
			23.3113		31.1907
			20.1967		25.9507
			22.418		26.252
			33.8147		17.8273
			19.466		18.2153
			23.4707		27.6753
			24.368		36.4753
			24.2353		34.8167
			23.3113		21.366
			22.418		18.174
			20.4333		33.5433
			33.7847		17.8827
			23.982		24.6193
			25.4247		23.0647
			17.6173		29.484
			36.676		28.488
			21.456		28.6093
			33.4827		27.8547
			17.096		17.0393
			27.8547		18.7227
			34.5013		22.8173
			18.4907		34.174
			31.4		29.0813
			33.684		33.9747
			27.54		28.3773
			32.4767		21.1993
			35.3947		34.728
			26.1707		24.2353
			31.3893		25.694
			20.9407		18.614
			24.6193		32.814
			31.4		19.6667
			25		26.9967
			23.1513		28.906
			17.5473		32.8347
			32.7227		33.8647
			28.3773		19.6667
			17.096		18.0353
			26.078		35.8507
			33.624		29.6893
			34.6887		22.568
			35.754		33.0587
			24.9407		32.0653
			35.0327		29.9587
			29.016		29.5273
			33.1393		36.0533
			17.5473		18.5453
			24.5713		18.16
			17.98		31.3893
			29.136		35.2287
			23.3113		22.28
			20.8893		35.4727
			17.2513		21.9647
			31.012		24.5233
			30.906		29.6893
			17.4773		22.2673
			26.9967		29.016
			21.914		20.2233
			33.4827		25.5187
			34.024		32.1067
			31.91		34.5307
			21.392		31.316
			17.2093		27.2127
			26.482		20.3153
			36.0053		22.1167
			31.012		18.818
			29.9587		19.6667
			23.0647		26.0667
			24.9053		34.5013
			30.8427		36.676
			29.538		34.104
			28.2113		25.5773
			36.504		20.7853
			26.1133		36.8187
			29.6247		32.354
			21.558		22.2673
			29.8187		33.0587
			29.776		36.1687
			29.6573		19.68
			30.4613		19.72
			29.092		22.9533
			19.6667		22.3807
			22.418		31.1907
			34.8467		33.2913
			21.66		26.1707
			20.5113
			17.2093
			17.98
			25.2367
			20.9407
			28.6973
			29.136
			19.9987
			17.98
			21.8127
			19.466

## Sheet: Fig. 3G
					Opto-Casp9										GFP_Cry2
		experiment1			experiment 2			experiment 3				experiment1			experiment 2			experiment 3				Frequency distribution	Opto-Casp9	GFP_Cry2
	replicate 1	replicate 2	replicate 3	replicate 1	replicate 2	replicate 3	replicate 1	replicate 2	replicate 3	replicate 4	replicate 1	replicate 2	replicate 3	replicate 1	replicate 2	replicate 3	replicate 1	replicate 2	replicate 3	replicate 4		Bin Center distance (µm)	count	count
	distance (µm)	distance (µm)	distance (µm)	distance (µm)	distance (µm)	distance (µm)	distance (µm)	distance (µm)	distance (µm)	distance (µm)	distance (µm)	distance (µm)	distance (µm)	distance (µm)	distance (µm)	distance (µm)	distance (µm)	distance (µm)	distance (µm)	distance (µm)		-5	2	0
	22.909	29.503	58.831	28.844	25.799	23.076	24.212	24.475	29.503	22.909	103.815	32.398	63.699	51.698	116.931	49.832	72.195	110.944	40.729	110.817		0	5	0
	11.538	14.751	55.817	12.9	14.751	22.228	28.352	11.538	14.751	11.538	114.42	51.2	73.408	51.05	102.924	48.583	68.967	96.664	46.839	97.534		5	6	0
	27.388	10.119	70.563	9.33	26.821	13.764	13.67	8	10.119	27.388	118.021	52.484	78.726	102.412	113.701	53.785	76.817	111.828	41.723	95.893		10	13	0
	6.788	24	81.741	15.758	9.732	20.49	27.943	12.8	24	6.788	105.552	52.969	80.399	50.011	102.45	58.831	85.177	91.815	40.792	114.498		15	15	0
	22.457	19.333	62.482	25.298	29.503	20.8	13.194	8	19.333	22.457	97.193	44.829	83.522	43.052	95.385	32.985	82.022	101.761	54.775	110.967		20	26	0
	23.076	10.733	105.757	17.233	14.751	27.153	13.764	8.616	10.733	23.076	117.76	36.939	70.254	56.704	95.143	54.682	78.937	100.749	57.999	97.652		25	36	0
	26.821	11.648	92.593	28.844	10.119	11.538	19.2	15.094	11.648	26.821	101.924	33.752	66.144	50.216	100.508	44.628	61.241	92.772	43.701	112.729		30	41	0
	21.762	25.799	112.786	16.473	24	11.648	12.9	27.62	25.799	21.762	115.909	52.092	81.6	59.738	108.635	54.424	80	104	54.728	110.967		35	68	0
	5.769	28.844	119.09	11.314	19.333	14.489	17.673	8.158	28.844	5.769	100.749	58.241	71.875	57.954	94.169	45.509	76.833	106.035	30.442	91.815		40	88	7
	9.6	27.2	119.819	20.861	10.733	13.194	9.732	24	27.2	9.6	96.479	32.985	73.617	38.666	101.71	53.186	72.866	104.307	39.517	113.701		45	120	15
	17.008	27.943	104.344	57.689	11.648	9.732	23.624	29.89	27.943	17.008	98.123	41.011	66.144	55.055	97.337	43.081	68.819	108.281	55.264	108.812		50	140	38
	12.8	8.158	112.057	57.822	25.799	26.388	25.799	14.751	8.158	12.8	95.465	58.679	80.526	74.807	93.638	50.216	73.617	94.765	38.732	109.889		55	133	56
	24.993	27.527	118.411	48.027	28.844	28.307	29.416	19.267	27.527	24.993	112.922	53.642	75.353	81.725	91.074	45.761	65.15	112.342	47.057	90.113		60	156	37
	19.53	21.762	116.372	30.061	27.2	11.314	19.267	20.49	21.762	19.53	106.373	46.068	74.585	66.684	113.6	38.032	73.286	108.812	40.477	107.391		65	184	7
	16	18.728	94.725	44.369	27.943	12.9	11.538	12.496	18.728	16	116.899	48.662	82.287	65.97	113.78	50.596	87.709	115.489	38.032	112.342		70	193	1
	8	23.786	12.496	52.484	8.158	27.527	10.245	26.821	23.786	8	91.074	51.225	74.12	73.617	102.325	38.533	61.761	108.8	47.733	99.406		75	168	0
	39.061	28.622	66.837	32.16	27.527	23.624	18.728	11.538	28.622	39.061	113.634	54.611	88.232	61.553	114.944	58.395	63.134	101.811	52.897	102.45		80	132	2
	57.711	6.597	89.514	58.241	21.762	8	7.155	22.228	6.597	57.711	90.297	58.831	63.357	78.138	93.46	46.51	78.204	91.69	42.362	106.961		85	124	0
	46.593	24.475	86.415	52.897	18.728	24.212	14.4	10.245	24.475	46.593	118.745	48.951	81.772	89.213	90.566	55.171	66.549	92.482	30.735	114.71		90	141	0
	38.467	13.67	63.699	79.438	23.786	17.889	27.341	13.576	13.67	38.467	114.71	55.725	84.482	66.99	98.345	44.456	81.851	117.684	46.428	109.199		95	105	1
	45.817	14.311	80.256	65.834	28.622	13.194	24.37	14.751	14.311	45.817	91.634	45.311	65.97	83.752	115.378	34.465	81.584	118.465	37.318	101.193
	57.977	9.732	68.93	69.467	6.597	27.341	8.158	15.179	9.732	57.977	97.652	37.761	72.018	64.973	92.205	51.92	62.727	90.34	37.352	93.542
	44.914	20.49	82.163	89.213	24.475	12.496	8	19.267	20.49	44.914	101.319	50.088	80.192	77.066	91.522	52.411	83.828	95.17	53.474	96.133			Mean	SD	N
	43.934	19.53	88	63.88	13.67	14.489	18.102	10.119	19.53	43.934	118.638	54.494	72.284	61.823	97.652	37.455	83.752	110.11	55.055	112.183		Opto-Casp9	63.193	20.3185	3
	59.545	17.889	76.966	76.483	14.311	12.9	9.051	12.9	17.889	59.545	101.849	52.484	85.207	70.69	105.382	41.6	65.911	118.573	59.222	108.635		GFP_Cry2	53.5499	12.1903	3
	45.056	24.839	108.198	72.496	9.732	28.844	17.307	19.465	24.839	45.056	106.373	52.411	63.134	82.582	100.813	57.355	70.835	103.457	30.777	104.442
	58.875	23.296	109.609	68.352	20.49	16.704	26.388	9.732	23.296	58.875	117.499	35.526	72.778	87.65	92.482	48.133	72.496	115.522	52.824	99.779
	44.829	28.487	92.136	65.287	19.53	54.728	13.576	25.799	28.487	44.829	115.489	56.817	72.16	73.111	97.718	45.283	70.871	115.997	51.05	112.411
	40.032	11.314	111.082	80.954	17.889	57.444	27.341	22.4	11.314	40.032	105.479	59.222	68.726	75.319	104.442	37.352	72.284	100.508	40.128	99.174
	59.973	8	114.944	89.514	24.839	44.8	8.616	18.102	8	59.973	105.187	51.125	68.483	83.522	110.504	40.98	80.526	107.629	52.239	99.83		Column B	Data Set-B
	46.648	17.307	97.285	76.883	23.296	54.494	17.233	22.909	17.307	46.648	100.698	38.732	68.874	60.314	101.924	51.425	88.348	101.609	57.689	95.21		vs.	vs,
	45.509	9.732	113.16	82.163	28.487	57.689	14.4	25.849	9.732	45.509	91.592	40	63.134	60.229	115.843	49.289	73.67	102.961	43.23	115.477		Column A	Data Set-A
	37.112	8	105.709	62.911	11.314	38.533	10.733	6.788	8	37.112	119.401	49.6	61.761	87.314	66.086	56.365	83.338	104.699	45.311	118.4
	51.025	29.197	110.967	76.933	8	30.358	14.489	21.762	29.197	51.025	114.721	38.699	80.574	81.663	72.567	57.8	80.717	112.057	38.533	93.213		Unpaired t test
	46.648	19.267	113.645	66.299	17.307	58.875	21.045	11.648	19.267	46.648	115.4	32.634	67.447	79.228	67.807	58.591	64.399	113.408	50.011	117.063		P value	0.5198
	35.345	9.732	105.939	87.709	9.732	49.289	24.993	17.889	9.732	35.345	111.312	48.027	78.465	85.056	60.314	56.091	80.399	106.373	57.689	99.174		P value summary	ns
	87.709	13.764	98.955	105.515	8	39.224	28.977	23.624	13.764	87.709	106.192	57.999	80.764	76.416	78.791	56.614	65.775	112.011	49.832	106.24		Significantly different (P < 0.05)?	No
	66.086	19.333	112	115.953	29.197	55.656	11.314	9.33	19.333	66.086	116.537	40.477	86.607	80.016	62.482	45.537	70.127	116.306	55.541	118.885		One- or two-tailed P value?	Two-tailed
	69.097	9.6	103.704	99.058	19.267	56.974	9.6	16.317	9.6	69.097	104.012	43.672	67.901	60.377	74.447	59.005	82.66	99.252	34.016	108.387		t, df	t=0,7049 df=4
	84.437	21.526	95.143	104.736	9.732	32.358	8.616	27.341	21.526	84.437	119.915	32.634	70.127	56.817	67.447	52.484	87.079	108.847	48.662	110.504
	68.071	24	113.408	107.021	13.764	52.239	27.943	26.821	24	68.071	91.648	54.775	79.631	51.648	79.438	55.171	79.05	120	44.254	100.698
	76.483	16	106.961	104.491	19.333	57.444	25.6	18.728	16	76.483	107.534	38.032	61.553	58.744	62.911	37.93	68.726	111.771	43.701	117.717
	77.859	9.732		96.013	9.6	54.4	22.627	29.503	9.732	77.859	98.967	55.886	65.287	92.33	77.331	54.424	69.852	100.24	50.241	112.786
	87.123	26.821		91.214	21.526	56.569	9.732	7.155	26.821	87.123	118.842	57.977	64	117.194	84.815	57.999	80.526	100.851	40	94.522
	80.351	21.466		112.695	24	53.666	10.733	19.333	21.466	80.351	115.953	54.424	78.4	117.194	89.443	53.642	65.775		55.541	102.049
	71.715	18.102		103.011	16	51.524	11.2	18.728	18.102	71.715	112.011	53.186	72.637	115.211	62.256	57.977	82.784		42.272	112.695
	61.136	26.046		116.712	9.732	54.141	21.762	15.179	26.046	61.136	113.634	37.761	86.4	90.58	86.946	35.526	70.145		40.729	111.553
	82.241	7.155		115.577	26.821	35.091	8.158	6.788	7.155	82.241	108.482	56	85.026	104	87.123	41.631	89.657		35.236	106.373
	79.711	15.094		113.408	21.466	35.777	12.185	11.538	15.094	79.711	100.508	57.444	76.063	101.42	73.67	52.897	72.496		43.2	112
	75.268	23.624		115.522	18.102	48.027	15.094	10.119	23.624	75.268	93.638	46.593	67.504	110.214	81.286	30.189	60.123		57.622	108.387
	78.791	32.985		92.136	26.046	38.533	22.909	9.6	32.985	78.791	98.241	52.824	81.6	104.626	86.252	46.648	60.229		51.598	91.214
	81.286	43.934		113.645	7.155	42.513	21.762	13.67	43.934	81.286	98.032	49.986	70.871	108.198	85.177	38.433	66.837		43.672	106.24
	86.932	52.776		103.704	15.094	54.424	17.008	10.245	52.776	86.932	106.06	44.571	78.138	109.375	60.926	52.411	79.325		40.128	113.284
	87.299	44.369		98.241	23.624	33.638	28.487	22.228	44.369	87.299	109.047	42.603	88.522	109.749	66.086	54.4	77.546		33.294	102.112
	89.055	41.136		106.373	12.496	54.4	27.62	28.307	41.136	89.055	103.84	56.365	73.982	101.193	64.716	59.2	85.177		43.672	109.795
	60.314	44.138		99.792	22.627	47.733	22.228	8.616	44.138	60.314	95.492	47.571	73.878	99.355	86.163	51.598	76.817		37.352	95.853
	73.878	57.355		113.341	18.728	48.583	14.751	26.629	57.355	73.878	92.814	58.831	64.498	95.746	80.717	43.934	84.179		59.973	104.111
	72.443	51.524		119.925	10.245	54.611	26.485	12.9	51.524	72.443	115.211	39.614	79.228	118.745	64.498	32.398	75.472		47.057	100.813
	71.052	30.901			11.2	48.951	26.629	35.2	30.901	71.052	94.454	53.761	80	91.102	77.925	41.876	68.726		38.533	108.482
	76.416	47.733			17.673	33.409	21.347	58.175	47.733	76.416	91.634	52.092	66.76	119.915	79.325	55.449	76.683		43.318	113.499
	80.97	56.569			16	38.732	24.993	44.456	56.569	80.97	116.975	59.394	88.363	107.021	87.182	44.022	76.933		44.628	111.954
	117.597	46.068			15.179	50.216	19.267	45.255	46.068	117.597	115.754	48.027	81.96	92.441	78.024	32.16	80.399		53.018	119.754
	106.096	53.186			26.485	52.092	9.732	45.255	53.186	106.096	94.454	59.222	78.122	94.305	65.775	47.571	63.94		57.689	109.935
	108.281	46.839			10.119	41.538	12.9	59.738	46.839	108.281	99.83	39.743	85.94	110.724	69.227	48.767	77.398		35.091	109.749
	107.629	55.055			13.194	43.466	9.732	39.224	55.055	107.629	92.094	65.97	68.726	90.58	74.43	59.027	65.911		43.672	108.8
	111.082	58.241			28.844	33.409	22.228	36.8	58.241	111.082	91.704	65.97	64.795	93.02	65.678	59.222	61.553		46.648	104.184
	118.119	59.973			12.9	56.205	10.733	40.096	59.973	118.119	91.885	89.055	71.015	108.729	67.276	54.306	88.969		57.355	96.333
	116.844	43.934			9.33	35.777	12.185	55.817	43.934	116.844	104.197	73.756	87.005	99.471	75.217	38.666	74.12		42.603	114.095
	108.812	56.569			15.758	49.419	10.733	43.081	56.569	108.812	115.577	86.607	87.049	94.115	79.631	47.947	73.964		49.626	101.647
	95.492	51.225			25.298	49.081	25.044	53.975	51.225	95.492	110.527	86.252	87.005	111.14	68.819	55.055	60.821		52.824	97.337
	120	53.785			17.233	41.876	14.489	55.656	53.785	120	118.724	78.269	87.299	114.71	89.514	53.259	72.637		53.186	117.456
	109.795	52.994			28.844	40	15.094	54.728	52.994	109.795	105.515	73.129	65.678	98.955	119.915	42.693	76.883		46.51	98.54
	117.597	46.068			16.473	58.241	18.243	51.125	46.068	117.597	98.436	78.986	62.236	91.312	103.197	40.096	76.817		42.693	99.586
	93.747	35.236			11.314	40	22.909	59.286	35.236	93.747	101.193	87.533	76.8	96.266	96.173	41.291			36.098	91.648
	100.902	59.973			20.861	48.662	16.08	43.672	59.973	100.902	104.307	74.378	88.912	109.188	104.626	32.985			42.933	91.522
	110.342	47.947			27.989	43.672	8	49.081	47.947	110.342	98.955	80.016	74.447	115.4	92.302	43.23			55.264	93.295
	97.193	30.777			17.889	55.817	16.704	59.545	30.777	97.193	114.274	82.022	61.574	111.427	95.277	31.557			40.287	115.787
	99.792	38.963			15.758	45.056	19.267	54.329	38.963	99.792	102.45	74.944	74.585	106.385	90.877	34.204			43.934	91.634
	90.241	42.603			18.243	30.901	27.943	54.4	42.603	90.241	104.479	70.563	60.483	114.487	91.424	35.526			41.136
	117.597	51.2			19.333	45.481	19.267	59.781	51.2	117.597	107.878	83.889	88.71	118.281	107.629	59.286			45.085
	99.676	43.466			23.296	30.358	11.314	36.204	43.466	99.676	97.021	80.256	74.636	118.929	99.779	54.728			54.141
	108.056	58.395			11.314	37.318	26.046	38.533	58.395	108.056	117.684	78.416	85.161	93.089	93.199	57.243			41.998
	114.944	45.056			21.526	36.939	18.728	52.824	45.056	114.944	108.953	65.892	73.704	119.047	93.473	33.638			34.204
	109.375	39.582			22.457	52.969	27.247	59.738	39.582	109.375	92.703	81.772	79.438	104	102.049	32.985			41.136
	91.634	51.648			24.993	38.699	18.659	41.998	51.648	91.634	108.163	85.041	69.097	95.639	95.639	30.735			52.484
	115.477	37.352			10.245	54.4	13.194	54.141	37.352	115.477	104.491	78.465	63.114	98.903	112.342	45.817			43.934
	97.613	52.994			27.527	32.985	19.267	59.909	52.994	97.613	108.847	64.577	67.295	91.69	97.927	48.133			59.373
	107.878	54.306			8.616	36.939	10.119	30.442	54.306	107.878	117.183	63.053	75.624	106.817	96.863	30.568			43.081
	115.211	43.466			28.844	35.091	10.733	59.027	43.466	115.211	101.849	67.504	85.161	113.881	106.637	35.777			34.016
	94.887	46.648			25.298	59.459	29.89	57.711	46.648	94.887	93.638	80.256	72.284	116.097	115.754	55.977			37.318
	94.522	52.239			12.496	37.215	9.732	46.73	52.239	94.522	99.471	89.514	75.472	102.062	112.615	57.355			51.598
	95.062	37.489			27.247	44.138	10.733	43.081	37.489	95.062	102.412	83.077	85.521	114.218	114.543	31.066			56
	117.76	40.886			27.62	48.741	22.627	48.133	40.886	117.76	101.761	71.07	84.209	91.69	102.325	59.2			56.569
	90.425	54.424			22.457	46.51	25.65	39.614	54.424	90.425	99.779	72.284	68.352	105.987	116.108	55.977			52.897
		57.689			14.311	49.78	27.388	54.682	57.689		96.173	79.034	71.875	110.909	114.42	54.424			50.241
		43.934			23.624	35.777	19.53	56.091	43.934		112.285	60.989	84.482	102.25	119.915	59.394			47.247
		58.679			26.242	52.484	25.65	59.523	58.679		100.813	86.932	88.522	104.491	116.097	48.133			50.216
		31.759			28.844	88.969	9.33	46.73	31.759		100.482	85.177	85.056	114.42	91.704	36.486
		39.517			11.648	79.631	11.538	32.358	39.517		104.736	62.4	82.598	108.8	114.955	44.254
		49.081			29.416	74.636	10.119	50.241	49.081		119.09	78.726	67.523	102.362	105.284	41.876
		35.236			17.233	61.802	23.296	54.611	35.236		109.293	60.926	71.052	111.243	105.369	37.318
		53.761			20.048	67.807	20.8	43.318	53.761		116.372	86.252	60.926	93.761	108.293	39.517
		59.973			21.762	88.739	12.185	45.085	59.973			60.377	76.8	113.634	100.022	56.749
		37.66			15.094	62.236	8.158	42.693	37.66			64.795	71.715	90.566	105.26	49.986
		40			27.943	87.079	8	43.052	40			85.94	69.889	110.967	92.316	39.517
		56.365			19.267	88.71	25.65	54.141	56.365			74.12	71.052	100.902	116.712	45.311
		52.117			9.051	76.95	26.046	42.241	52.117			0	79.325	96.704	108.906	31.435
		59.394			10.245	79.711	29.372	55.817	59.394			0	83.996	94.196	117.074	47.085
		34.353			11.314	72.355	16.704	42.933	34.353			0	87.049	91.69	108.729	59.286
		37.112			12.9	81.112	25.65	50.011	37.112			0	65.911	114.543	112.183	49.986
		42.693			16.08	67.901	23.296	33.941	42.693			0	84.209	97.953	97.442	48.027
		43.934			10.245	60.926	16.08	35.236	43.934			0	67.504	116.888	99.779	30.358
		50.241			27.943	88	16.317	47.947	50.241				68.967	119.573	120	39.517
		50.596			25.799	83.966	22.627	38.4	50.596				78.007	113.137	105.26	42.603
		41.538			36.556	68.352	10.245	43.934	41.538				86.533	102.861		43.934
		31.066			49.289	63.94	9.33	55.264	31.066				83.215	98.695		37.215
		30.901			31.066	60.716	12.9	56.817	30.901				62.911	90.806		59.394
		57.622			44.914	78.4	9.051	53.186	57.622				83.767	97.953		52.411
		48.951			51.698	75.861	11.2	49.703	48.951				81.584	92.883		46.4
		30.568			51.05	68.408	17.307	32.358	30.568				64.577	107.57		35.956
		39.614			48	78.122	28.622	55.101	39.614				89.443	96.598		57.8
		45.509			32.985	70.181	15.094	38.699	45.509				74.516	93.199		45.537
		53.642			43.934	83.584	27.341	57.977	53.642				75.404	98.241		55.171
		41.508			52.776	72.866	26.046	53.259	41.508				71.357	105.903		48.662
		45.537			44.369	61.324	24.475	59.2	45.537				60.123	109.199		36.939
		36.486			41.136	70.871	17.673	35.777	36.486				74.516	110.817		54.141
		44.829			44.138	72.778	19.2	53.975	44.829				88.71	100.24		57.355
		50.011			57.355	77.066	10.119	36.556	50.011				75.523	115.477		59.545
		52.411			51.524	72.443	20.49	51.025	52.411				60.989	102.961		57.176
		38.533			30.901	76.817	13.764	46.151	38.533				79.196	103.815		30.568
		32.985			47.733	83.721	12.185	43.052	32.985				69.023	101.016		30.358
		46.068			56.569	70.853	28.844	36.204	46.068				84.815	93.638		57.689
		51.125			46.068	77.216	20.8	57.999	51.125				74.705	105.648		53.186
		34.613			53.186	69.023	17.673	47.247	34.613				75.675	99.894		55.101
		41.998			46.839	87.869	29.503	31.88	41.998					92.482		56.817
		43.081			55.055	89.256	20.49	54.4	43.081					91.704		41.538
		69.706			58.241	66.549	20.861	30.568	69.706					98.592		55.449
		77.859			59.973	65.678	12.9	31.435	77.859					92.593		41.723
		74.944			43.934	62.911	29.416	30.358	74.944					102.724		36.556
		70.291			56.569	77.216	23.786	56.569	70.291					95.062		37.489
		77.216			51.225	78.661	27.388	35.091	77.216					98.227		31.066
		75.472			53.785	75.878	29.372	56	75.472					110.214		47.733
		86.252			52.994	73.269	29.503	41.508	86.252					91.815		35.236
		62.482			46.068	80.144	20.239	56.365	62.482					93.911		30.777
		64.259			35.236	64.498	22.285	57.689	64.259					97.81		35.091
		65.775			59.973	88.131	19.267	51.598	65.775					90.637		32.398
		72			47.947	62.727	28.307	50.216	72					101.823		58.175
		82.365			30.777	85.521	13.67	57.977	82.365					96.664		52.313
		72.778			38.963	77.761	26.046	47.491	72.778					90.538		44.022
		89.285			42.603	66.299	23.786	39.614	89.285					102.924		39.061
		89.443			51.2	77.398	24.839	51.125	89.443					91.312		32.829
		62.972			43.466	71.875	10.245	42.693	62.972					112.148		55.886
		81.238			58.395	84.482	21.045	43.525	81.238					119.701		49.626
		78.024			45.056	72.16	27.2	48.425	78.024					105.903		48.107
		68.8			39.582	64.319	25.65	59.459	68.8					104.307		45.817
		78.937			51.648	75.472	10.245	49.626	78.937					104.184		41.998
		88.363			37.352	71.357	9.732	52.969	88.363					112.729		30.568
		87.869			52.994	70.853	22.228	41.723	87.869					103.642		41.508
		79.196			54.306	60.059	9.732	56.817	79.196					96.213		37.455
		67.882			43.466	86.014	29.372	35.127	67.882					119.144		57.109
		72.443			46.648	84.8	8.158	38.467	72.443					102.924
		67.504			52.239	81.725	22.4	58.241	67.504					92.703
		74.12			37.489	73.982	42.693	42.693	74.12					101.117
		63.114			40.886	80	36.521	46.068	63.114					116.372
		70.418			54.424	76.282	30.568	56.749	70.418
		76.833			57.689	87.049	52.239	32.16	76.833
		67.807			43.934	81.725	36.939	38.4	67.807
		62.133			58.679	76.933	57.689	37.93	62.133
		75.861			31.759	92.593	31.066	84.482	75.861
		72.302			39.517	102.712	55.101	87.402	72.302
		88.276			49.081	102.812	54.306	63.518	88.276
		77.216			35.236	98.071	50.216	72.071	77.216
		69.706			53.761	100.698	58.241	79.454	69.706
		77.761			59.973	116.537	59.394	77.398	77.761
		73.548			37.66	110.203	57.689	73.704	73.548
		71.357			40	114.71	59.909	86.252	71.357
		88.969			56.365	106.769	44.369	71.911	88.969
		71.429			52.117	114.543	31.066	89.385	71.429
		86.592			59.394	105.757	47.275	78.073	86.592
		72.866			34.353	111.082	38.467	85.222	72.866
		81.616			37.112	105.284	52.411	82.861	81.616
		85.984			42.693	113.228	48	78.791	85.984
		75.81			43.934	95.893	44.628	87.869	75.81
		68.707			50.241	94.128	59.545	70.473	68.707
		62.133			50.596	105.757	52.484	71.052	62.133
		62.236			41.538	100.482	42.241	73.408	62.236
		60.989			31.066	92.8	46.51	63.134	60.989
		85.342			30.901	112.011	37.66	70.345	85.342
		78.073			57.622	95.492	53.666	71.357	78.073
		67.807			48.951	95.035	44.829	66.549	67.807
		61.094			30.568	100.914	39.743	86.946	61.094
		62.87			39.614	114.888	47.571	88.868	62.87
		71.715			45.509	100.902	36.486	86.533	71.715
		64.399			53.642	106.06	43.081	79.711	64.399
		66.299			41.508	93.911	41.011	69.079	66.299
		77.678			45.537	116.097	35.127	63.518	77.678
		88.363			36.486	116.482	54.141	84.482	88.363
		65.911			44.829	98.488	35.345	85.656	65.911
		67.371			50.011	105.951	30.568	63.397	67.371
		71.875			52.411	104.184	38.467	62.256	71.875
		68.726			38.533	104.307	40.509	70.473	68.726
		80.016			32.985	95.639	55.541	65.678	80.016
		61.823			46.068	90.58	41.6	64	61.823
		83.584			51.125	108.706	57.999	86.533	83.584
		85.984			34.613	94.196	59.738	76.566	85.984
		79.228			41.998	108.352	50.52	70.563	79.228
		73.286			43.081	102.225	31.88	87.343	73.286
		66.549			58.831	105.479	52.994	60.926	66.549
		75.624			55.817	115.378	57.109	81.286	75.624
		73.964			59.027	107.486	46.51	86.163	73.964
		70.636			56.817	116.789	44.829	75.472	70.636
		77.066			45.056	98.786	43.081	82.598	77.066
		65.775			43.525	117.891	58.241	71.357	65.775
		61.823			38.533	100.431	42.272	62.87	61.823
		87.65			31.516	107.307	37.352	77.232	87.65
		64.835			54.329	117.063	56.749	63.88	64.835
		78.138			57.355	109.749	58.831	70.127	78.138
		72.637			43.081	97.442	41.508	67.162	72.637
		65.97			51.3	103.754	30.777	65.659	65.97
		66.588			57.8	101.003	34.353	67.295	66.588
		62.911			31.88	116.888	37.93	61.553	62.911
		74.944			48.372	112.057	56.365	77.066	74.944
		78.269			53.666	114.151	38.93	86.296	78.269
		76.966			57.689	111.14	42.241	82.287	76.966
		70.418			57.822	99.625	57.109	68.726	70.418
		85.761			48.027	95.746	56.614	81.112	85.761
		75.472			30.061	103.754	35.956	78.71	75.472
		68.033			44.369	113.499	54.682	63.357	68.033
		76.933			52.484	97.652	48.133	89.614	76.933
		89.514			32.16	111.335	40.096	78.791	89.514
		86.533			58.241	95.853	38.166	64.577	86.533
		74.447			52.897	91.815	47.733	67.162	74.447
		72			37.93	104.736	32.358	89.728	72
		80.016			53.761	102.362	52.897	83.889	80.016
		75.81			58.701	98.241	53.474	64.716	75.81
		87.869			45.817	101.761	55.656	64.973	87.869
		76.416			37.112	104.882	46.51	80.256	76.416
		82.272			57.243	115.743	51.524	81.616	82.272
		85.056			56.023	118.021	50.113	65.775	85.056
		66.086			48.372	115.997	34.016	68.819	66.086
		74.12			33.294	110.909	44.022	64.498	74.12
		70.636			47.247	106.949	33.903	73.878	70.636
		76.029			38.666	90.919	56.704	69.467	76.029
		81.96			48	106.577	56.365	71.357	81.96
		85.94			40.477	96.598	49.081	84.815	85.94
		71.911			56.817	94.237	51.025	61.094	71.911
		78.791			50.924	103.618	34.539	78.269	78.791
		86.533			41.876	115.4	48.133	71.357	86.533
		66.818			50.596	104.111	31.435	73.408	66.818
		111.047			44.485	99.894	53.186	77.612	111.047
		99.522			53.186	116.581	46.593	72.443	99.522
		92.814			50.216	97.652	40.792	75.319	92.814
		98.592			58.875	116.052	49.832	84.316	98.592
		91.983			41.6	101.193	43.672	60.144	91.983
		91.214			34.539	114.095	54.728	73.704	91.214
		113.284			45.17	93.638	40.792	68.352	113.284
		97.757			43.23		40.287	71.07	97.757
		102.412			41.538		57.977	72.637	102.412
		116.712			39.517		41.998	76.933	116.712
		110.342			50.216		40.98	72.443	110.342
		103.815			36.835		57.8	69.411	103.815
		104.307			32.985		30.442	64.795	104.307
		97.193			53.259		56.749	86.932	97.193
		115.754			53.283		56.205	69.54	115.754
		91.214			46.73		46.73	71.858	91.214
		102.325			57.8		55.171	89.956	102.325
		90.566			59.222		44.254	70.853	90.566
		107.867			38.032		38.166	83.584	107.867
		102.225			56.546		54.611	79.228	102.225
		113.881			43.525		56.365	77.678	113.881
		102.512			40.886		43.318	67.447	102.512
		108.387			38.032		36.939	60.821	108.387
		96.013			46.4		57.355	86.932	96.013
		108.8			53.642		48.741	82.287	108.8
		104.111			30.568		59.545	83.752	104.111
		99.83			54.611		52.824	68.352	99.83
		106.373			46.51		57.355	69.852	106.373
		108.446			46.179		30.358	76.966	108.446
		119.144			51.821		46.51	73.269	119.144
		119.915			50.596		40.032	88.969	119.915
		110.967			53.975		44.254	82.969	110.967
		97.652			43.934		41.011	63.94	97.652
		95.264			41.631		42.603	72.866	95.264
		99.483			59.2		32	83.721	99.483
		118.281			52.63		36.835	80.016	118.281
		90.975			46.179		33.752	83.95	90.975
		99.406			59.005		30.442	68.127	99.406
		91.424			51.3		43.525	86.637	91.424
		117.684			59.394		35.777	82.474	117.684
		114.721			59.222		44.369	73.548	114.721
		98.786			57.109		46.068	74.516	98.786
		108.824			56		50.596	83.844	108.824
		109.515			52.897		49.677	60.123	109.515
		116.975			56		59.973	85.342	116.975
		107.2			50.011		48.977	79.228	107.2
		98.695			43.052		33.638	89.728	98.695
		96.346			56.704		47.383	85.041	96.346
		91.704			50.216		52.994	77.464	91.704
		98.241			59.738		33.638	68.071	98.241
		90.084			57.954		36.521	68.352	90.084
		114.509			38.666		44.485	67.882	114.509
		116.789			55.055		42.992	84.498	116.789
		108.847			38.032		51.524	104.699	108.847
		101.319			87.314		42.992	109.854	101.319
		119.573			83.262		59.781	98.032	119.573
		117.194			72.549		42.933	116.811	117.194
		107.307			61.261		53.785	93.679	107.307
		99.406			79.438		45.537	109.97	99.406
		90.34			87.343		54.424	112.285	90.34
		105.175			74.447		58.241	98.579	105.175
		94.454			83.752		59.005	95.893	94.454
		103.222			73.6		46.4	118.443	103.222
		105.951			70.563		40.287	111.737	105.951
		116.811			74.807		59.738	112.342	116.811
		110.967			81.725		53.642	91.214	110.967
		108.163			69.706		36.939	117.597	108.163
		110.214			77.859		57.109	115.489	110.214
		100.24			74.944		45.255	99.406	100.24
		118.119			70.291		43.525	101.256	118.119
		115.577			77.216		43.934	92.8	115.577
		107.331			75.472		43.525	118.724	107.331
		107.486			86.252		49.393	93.638	107.486
		107.212			62.482		48.662	99.625	107.212
		118.789			64.259		55.241	106.24	118.789
		98.241			65.775		53.642	111.702	98.241
		97.324			72		42.693	104.111	97.324
		115.522			82.365		36.556	119.047	115.522
		104.821			72.778		30.061	112.786	104.821
		117.336			89.285		37.455	117.891	117.336
		104.344			89.443		33.752	92.482	104.344
		109.97			62.972		54.329	118.497	109.97
		100.8			81.238		57.355	118.929	100.8
		97.927			78.024		52.117	119.669	97.927
		97.953			68.8		30.777	112.786	97.953
		91.983			78.937		57.288	93.87	91.983
		99.355			88.363		57.622	113.6	99.355
		90.34			87.869		54.494	104	90.34
		114.319			79.196		32.04	119.144	114.319
		109.55			67.882		30.189	118.929	109.55
		96.013			72.443		51.225	111.771	96.013
		118.411			67.504		54.329	112.468	118.411
		114.543			74.12		38.533	103.457	114.543
		110.967			63.114		55.264	105.903	110.967
		119.947			70.418		40.096	97.692	119.947
		94.128			76.833		44.628	117.597	94.128
		103.06			67.807		40.287	104.405	103.06
		97.285			62.133		50.849	97.718	97.285
		94.074			75.861		49.626	90.084	94.074
		104.307			72.302		49.289	113.341	104.307
		96.053			88.276		58.153	94.115	96.053
		103.84			77.216		47.571	112.011	103.84
		109.199			69.706		57.977	98.695	109.199
		94.887			77.761		30.777	102.362	94.887
		109.76			73.548		43.525	110.446	109.76
		107.284			71.357		40.477	111.082	107.284
		100.431			88.969		44.138	113.881	100.431
		112.922			71.429		38.032	92.094	112.922
		115.522			86.592		56.569	97.6	115.522
		105.224			72.866		51.3	118.929	105.224
		96.968			81.616		34.241	104	96.968
		100.851			85.984		58.153	100.508	100.851
		113.78			75.81		43.672	107.391	113.78
		91.592			68.707		45.283	115.244	91.592
		99.522			62.133		57.176	116.196	99.522
		105.187			62.236		51.698	118.021	105.187
		98.345			60.989		52.969	96.346	98.345
		114.543			85.342		58.241	116.273	114.543
		117.499			78.073		57.355	95.17	117.499
		107.878			67.807		52.411	96.664	107.878
					61.094		54.494	120
					62.87		50.011	110.689
					71.715		47.247	100.138
					64.399		47.571	110.967
					66.299		50.596	102.512
					77.678		40.98	108.198
					88.363		41.631	95.746
					65.911		32.04	114.151
					67.371		52.994	119.144
					71.875		45.537	110.412
					68.726		51.598	102.625
					80.016		56.704	107.914
					61.823		57.109	94.887
					83.584		40.509	95.062
					85.984		38.963	118.01
					79.228		45.056	92.924
					73.286		30.568	91.815
					66.549		50.216	111.828
					75.624		44.369	115.754
					73.964		46.4	93.089
					70.636		56.023	102.812
					77.066		32.358	98.241
					65.775		30.442	112
					61.823		47.057	107.391
					87.65		32	93.965
					64.835		56.704	91.634
					78.138		46.179	111.702
					72.637		43.081	112.559
					65.97		44.138	118.119
					66.588		38.533	99.058
					62.911		36.939	111.14
					74.944		35.526	90.919
					78.269		30.777	105.939
					76.966		44.914	105.272
					70.418		34.945	93.089
					85.761		51.025	108.387
					75.472		41.6	114.543
					68.033		41.998	111.14
					76.933		43.934	105.806
					89.514		46.51	102.062
					86.533		57.8	113.78
					74.447		44.829	97.298
					72		56.817	94.981
					80.016		48.107	101.761
					75.81		37.318	113.915
					87.869		52.239	93.638
					76.416		53.785	118.789
					82.272		48.372	96.027
					85.056		57.999	94.522
					66.086		53.186	95.853
					74.12		43.318	106.373
					70.636		44.485	99.471
					76.029		33.6	96.863
					81.96		44.829	100.482
					85.94		46.51	93.144
					71.911		43.672	114.944
					78.791		58.744	107.772
					86.533		54.611	93.761
					66.818		35.236	104.491
					66.837		37.761	92.108
					89.514		30.568	106.577
					86.415		32	116.273
					63.699		52.092	118.465
					80.256		39.517	103.197
					68.93		40.98	93.638
					82.163		37.489	106.733
					88		48	117.358
					76.966		50.849	113.915
					70.563		50.011	119.925
					81.741		44.456	104.968
					62.482		37.215	116.811
					75.132		45.761	101.319
					86.533		58.153	118.638
					78.791		30.568	105.951
					73.111		51.648	112.057
					63.357		51.524	92.703
					64.399		35.345	91.983
					69.079		45.056	100.902
					64.359		45.056	118.108
					85.041		52.239	106.577
					65.678		57.355	112.011
					88.276		37.761	97.652
					74.516		49.393	115.211
					66.837		48.027	115.2
					87.402		32.16	100.914
					67.504		40.509	107.629
					66.241		55.264	102.712
					79.438		46.73	91.424
					87.005		39.517	116.581
					81.772		56	107.212
					78.204		45.17	98.838
					88.276		35.956	96.704
					87.299		49.626	103.42
					82.241		47.571	117.456
					62.87		41.291	91.214
					85.387		59.781	113.16
					66.837		59.545	118.573
					60.821		57.689	91.885
					76.933		49.832	90.297
					89.828		51.225	101.193
					65.911		32.199	108.281
					79.438		50.088	113.499
					65.834		53.666	113.881
					69.467		46.593	109.749
					89.213		30.901	104.307
					63.88		41.876	105.987
					76.483		46.51	102.45
					72.496		48.767
					68.352		44.914
					65.287		47.057
					80.954		51.821
					89.514		48.846
					76.883		40.096
					82.163		55.264
					62.911		57.977
					76.933		51.125
					66.299		50.088
					87.709		38.533
					65.287		54.494
					65.15		35.956
					66.684		30.568
					65.97		41.723
					73.617		53.018
					61.553		58.679
					78.138		38.732
					89.213		35.418
					66.99		31.759
					83.752		39.743
					64.973		35.091
					77.066		57.355
					61.823		59.523
					70.69		35.236
					82.582		57.689
					87.65		35.2
					73.111		57.355
					75.319		48.662
					83.522		49.832
					60.314		45.845
					60.229		35.777
					87.314		53.785
					81.663		51.225
					86.163		32.358
					79.325		50.596
					75.472		58.395
					72.567		43.466
					70.254		50.824
					72.302		55.264
					69.245		51.92
					72.567		49.393
					64.419		45.255
					79.631		56.365
					65.13		49.703
					70.835		31.435
					78.024		40
					76.332		49.393
					79.228		58.175
					85.056		52.313
					76.416		40.032
					80.016		57.977
					60.377		52.092
					81.96		58.241
					87.343		43.934
					89.728		50.088
					70.345		51.598
					85.056		52.897
					60.926		42.362
					69.264		36.835
					86.607		40.792
					75.268		55.101
					85.177		56.749
					87.869		34.016
					83.215		44.485
					82.287		46.151
					76.566		41.011
					68.726		45.817
					67.219		55.171
					73.982		48.133
					74.43		31.557
					82.582		56.023
					80.907		59.286
					80.144		55.817
					85.865		51.92
					78.073		59.286
					85.342		49.626
					69.227		32.985
					79.567		36.835
					80.016		53.785
					78.661		40
					77.232		48.372
					72.637		40.792
					70.473		41.6
					81.286		53.259
					89.728		41.6
					76.214		35.777
					77.216		47.571
					78.416		55.472
					66.76		49.393
					89.728		30.568
					74.241		52.117
					64.795		40.128
					64.359		35.2
					83.95		31.066
					63.397		54.611
					80		48.583
					89.828		58.831
					60.483		57.954
					74.944		40
					71.644		45.17
					111.312		49.626
					90.113		32
					115.92		46.593
					97.652		45.761
					102.849		44.628
					92.205		40.096
					107.391		32.829
					118.205		56.546
					104.184		53.403
					118.465		57.355
					115.489		55.886
					115.256		45.817
					110.597		43.466
					116.899		53.474
					97.81		55.725
					106.192		58.701
					104.405		59.027
					107.248		41.723
					115.211		43.2
					100.698		56.274
					99.213		56.023
					100.8		39.582
					112.377		89.557
					105.709		72.567
					111.828		60.25
					99.676		61.324
					94.617		83.844
					115.211		60.8
					102.062		60.483
					102.412		64.577
					103.84		74.447
					105.987		65.97
					111.047		80.954
					99.522		85.761
					92.814		71.429
					98.592		88.058
					91.983		86.252
					91.214		66.818
					113.284		76.817
					97.757		69.245
					102.412		89.213
					116.712		86.014
					110.342		86.725
					103.815		84.8
					104.307		86.77
					97.193		70.563
					115.754		67.504
					91.214		70.127
					102.325		61.094
					90.566		86.932
					107.867		64.359
					102.225		69.467
					113.881		74.807
					102.512		61.553
					108.387		69.706
					96.013		78.986
					108.8		78.986
					104.111		73.286
					99.83		64.498
					106.373		65.775
					108.446		72.637
					119.144		71.911
					119.915		71.715
					110.967		75.81
					97.652		75.895
					95.264		60.059
					99.483		70.835
					118.281		73.878
					90.975		80.399
					99.406		85.342
					91.424		69.319
					117.684		60.926
					114.721		73.111
					98.786		60.229
					108.824		72.866
					109.515		72.971
					116.975		87.533
					107.2		83.752
					98.695		62.318
					96.346		70.835
					91.704		76.566
					98.241		69.245
					90.084		60.229
					114.509		85.521
					116.789		64.795
					108.847		88.058
					101.319		61.761
					119.573		80.144
					117.194		87.079
					107.307		66.144
					99.406		73.426
					90.34		88.912
					105.175		61.761
					94.454		66.856
					103.222		75.472
					105.951		88.926
					116.811		86.163
					110.967		88.058
					108.163		84.8
					110.214		79.888
					100.24		76.867
					118.119		79.164
					115.577		74.378
					107.331		76.833
					107.486		80.463
					107.212		67.447
					118.789		61.324
					98.241		77.216
					97.324		81.616
					115.522		88.912
					104.821		72.355
					117.336		89.728
					104.344		88.363
					109.97		61.761
					100.8		64.04
					97.927		73.67
					97.953		76.063
					91.983		67.295
					99.355		67.504
					90.34		79.196
					114.319		80.574
					109.55		80.399
					96.013		75.268
					118.411		74.995
					114.543		68.352
					110.967		78.791
					119.947		63.033
					94.128		69.467
					103.06		77.612
					97.285		82.272
					94.074		88.868
					104.307		77.066
					96.053		60.926
					103.84		77.398
					109.199		62.584
					94.887		83.154
					109.76		74.995
					107.284		65.307
					100.431		80.97
					112.922		76.933
					115.522		71.357
					105.224		61.74
					96.968		80.256
					100.851		83.95
					113.78		67.447
					91.592		87.049
					99.522		69.467
					105.187		87.079
					98.345		60.821
					114.543		76.416
					117.499		82.598
					107.878		64.319
					108.198		84.209
					109.609		83.996
					92.136		74.516
					111.082		89.956
					114.944		73.617
					97.285		86.77
					113.16		62.584
					105.709		74.91
					110.967		80.526
					113.645		74.447
					105.939		70.473
					98.955		73.111
					112		76.867
					103.704		85.94
					95.143		67.295
					113.408		79.567
					106.961		74.447
					105.757		78.986
					92.593		78.807
					112.786		76.416
					119.09		84.8
					119.819		68.408
					104.344		71.357
					112.057		77.464
					118.411		84.679
					116.372		60.884
					94.725		63.76
					96.598		61.574
					106.577		64
					119.562		87.343
					93.02		86.252
					101.811		61.47
					111.737		67.009
					115.222		87.299
					98.123		64.736
					108.824		78.024
					95.693		78.007
					105.939		64.319
					106.349		64.835
					101.647		81.663
					103.11		60.821
					114.989		76.616
					90.241		83.966
					93.911		88.508
					103.642		70.145
					110.897		73.617
					114.408		76.063
					115.244		81.584
					118.929		86.932
					98.241		85.041
					99.561		87.005
					110.446		67.276
					104.405		68.408
					105.369		66.086
					111.14		86.592
					111.427		74.995
					118.799		75.895
					95.062		73.704
					94.671		82.287
					109.562		85.94
					107.057		76.483
					116.931		79.438
					115.489		62.421
					97.534		88.753
					92.482		86.252
					96.173		76.933
					118.885		83.077
					102.1		87.123
					90.113		86.014
					93.911		86.592
					110.967		85.521
					106.24		78.465
					96.053		79.438
					101.117		88
					107.057		74.447
					90.75		67.523
					118.551		78.547
					93.213		62.421
					94.617		79.454
					114.095		69.097
					95.853		69.079
					90.07		80.463
					103.048		65.267
					110.597		63.357
					105.515		61.324
					115.953		61.74
					99.058		63.88
					104.736		87.005
					107.021		85.161
					104.491		74.995
					96.013		71.429
					91.214		69.319
					112.695		78.547
					103.011		69.467
					116.712		78.155
					115.577		80.399
					113.408		79.567
					115.522		77.232
					92.136		75.624
					113.645		63.296
					103.704		62.972
					98.241		68.819
					106.373		67.219
					99.792		69.761
					113.341		72.866
					119.925		63.699
					112.967		60.821
					97.482		64.02
					95.465		74.995
					118.108		75.217
					97.166		80.399
					90.538		65.365
					90.184		84.86
					109.188		88.508
					116.975		62.4
					108.635		81.474
					108.293		79.968
					109.889		63.296
					114.855		87.299
					97.166		64.18
					112.422		70.636
					114.888		64.498
					120		72.866
					96.651		61.136
					113.791		80.144
					107.867		69.467
					104.589		85.656
					105.272		70.181
					97.021		69.023
					98.54		74.12
					102.049		74.705
					113.228		86.725
					115.599		66.549
					106.637		67.371
					112.422		71.285
					95.385		84.86
					112.615		65.678
					118.885		86.163
					107.331		85.761
					116.097		81.474
					119.498		66.588
					104.307		89.213
					99.83		62.748
					118.929		71.554
					106.961		83.031
					103.754		61.761
					110.11		69.852
					112		82.984
					97.193		72.284
					90.975		67.295
					114.24		77.398
					105.224		68.726
					93.473		87.869
					107.307		68.071
					116.931		88.58
					102.924		82.984
					113.701		78.71
					102.45		70.345
					95.385		71.285
					95.143		77.398
					100.508		67.523
					108.635		62.236
					94.169		85.342
					101.71		64.795
					97.337		80.574
					93.638		75.268
					91.074		73.426
					113.6		63.94
					113.78		89.443
					102.325		83.476
					114.944		89.657
					93.46		72.866
					90.566		85.297
					98.345		64.04
					115.378		64.498
					92.205		83.889
					91.522		88.363
					97.652		67.295
					105.382		89.213
					100.813		83.767
					92.482		62.482
					97.718		88.58
					104.442		79.05
					110.504		88.015
					101.924		60.821
					115.843		61.574
					98.54		65.678
					94.128		68.707
					111.243		73.756
					103.704		63.397
							83.077
							67.276
							77.464
							84.179
							77.546
							84.482
							87.299
							87.709
							67.295
							79.454
							68.033
							89.285
							72.778
							85.94
							65.775
							83.476
							74.807
							89.657
							81.913
							88.174
							78.024
							77.232
							64.498
							62.236
							73.756
							72.637
							81.725
							89.956
							83.828
							82.598
							71.554
							82.66
							63.397
							85.656
							88.131
							67.276
							67.295
							80.192
							85.761
							67.295
							84.619
							85.041
							71.858
							82.598
							69.245
							84.482
							88.015
							69.889
							80.192
							61.802
							73.756
							62.4
							83.828
							75.132
							66.144
							61.261
							84.8
							85.056
							78.024
							74.807
							88.912
							89.657
							75.132
							80.016
							72.355
							64.399
							89.728
							79.228
							88.753
							88.868
							64.319
							64
							71.858
							70.853
							60.926
							66.99
							69.467
							79.438
							74.705
							88.363
							73.756
							89.385
							73.041
							61.136
							80.399
							88.926
							60.314
							86.296
							67.162
							68.352
							61.574
							60.144
							81.49
							60.229
							74.585
							82.969
							89.285
							81.991
							74.944
							81.018
							66.549
							65.911
							66.837
							74.447
							72.355
							63.88
							83.752
							79.711
							60.8
							84.724
							69.467
							78.155
							60.059
							89.6
							83.215
							75.217
							61.761
							80.859
							73.041
							81.49
							73.617
							64
							86.459
							80
							89.614
							72.071
							72.637
							80.399
							65.678
							63.699
							61.47
							77.398
							69.467
							60.926
							63.296
							70.127
							85.656
							74.516
							71.052
							80.256
							66.086
							67.447
							79.05
							86.946
							61.553
							81.537
							79.711
							80.016
							60.821
							65.659
							88.71
							76.013
							74.995
							88.58
							73.408
							80.256
							81.663
							70.145
							78.71
							75.523
							62.318
							84.8
							77.398
							70.853
							65.834
							74.12
							81.725
							76.416
							63.458
							80.859
							76.616
							73.408
							62.133
							81.616
							61.761
							80.399
							89.443
							83.077
							82.969
							82.598
							87.314
							72
							67.295
							76.8
							60.229
							87.65
							61.136
							60.926
							79.567
							67.371
							80.256
							81.772
							66.837
							61.241
							74.978
							86.014
							79.325
							66.837
							68.819
							74.807
							67.92
							61.74
							76.817
							77.546
							75.523
							86.459
							69.981
							73.286
							73.408
							79.438
							71.715
							80.526
							64.18
							89.557
							68.071
							71.554
							86.932
							73.617
							78.726
							67.92
							84.482
							83.721
							80.256
							82.1
							85.342
							74.241
							78.807
							78.007
							64.835
							88.739
							79.164
							71.554
							70.835
							65.62
							69.245
							66.241
							87.049
							78.449
							63.518
							66.549
							78.661
							62.133
							64.259
							82.287
							78.138
							88.868
							65.287
							78.71
							85.94
							78.465
							71.911
							75.878
							71.644
							81.725
							63.719
							71.554
							61.823
							76.013
							68.819
							64.04
							86.459
							66.144
							79.164
							66.837
							78.807
							87.182
							89.956
							92.814
							91.815
							115.489
							111.645
							118.119
							94.454
							119.53
							92.855
							114.498
							116.372
							113.645
							116.811
							115.92
							111.243
							95.102
							100.24
							100.431
							119.754
							94.305
							117.423
							106.565
							111.427
							111.794
							93.761
							96.664
							116.712
							108.635
							106.445
							115.599
							103.815
							103.815
							107.867
							97.81
							110.446
							112.786
							100.914
							93.089
							113.137
							104.821
							112.342
							103.815
							116.811
							110.504
							109.76
							114.944
							97.718
							98.241
							101.193
							97.953
							108.482
							102.225
							96.651
							96.266
							113.949
							99.882
							114.509
							118.443
							111.082
							105.648
							101.256
							100.749
							110.689
							98.227
							108.847
							108.635
							110.944
							105.175
							109.97
							107.629
							104.491
							98.592
							106.445
							113.137
							102.45
							101.698
							117.423
							96.85
							102.512
							92.593
							111.645
							110.342
							113.16
							104.307
							107.498
							110.214
							109.795
							90.623
							114.543
							104.307
							110.597
							98.241
							116.975
							106.253
							97.021
							117.456
							104.968
							113.645
							91.424
							100.431
							106.373
							103.197
							94.765
							96.266
							119.53
							116.712
							101.698
							112.922
							101.609
							109.223
							93.199
							90.58
							98.747
							95.706
							104.307
							114.955
							107.522
							113.374
							97.692
							119.915
							100.176
							103.259
							97.6
							111.427
							106.445
							103.16
							107.284
							114.989
							90.566
							109.223
							111.335
							108.824
							91.214
							93.679
							95.049
							105.709
							108.847
							90.975
							101.647
							102.512
							95.143
							94.305
							93.911
							115.843
							110.585
							94.454
							108.659
							116.372
							101.206
							101.698
							119.23
							114.989
							107.021
							119.669
							112.967
							106.949
							110.944
							94.981
							118.789
							112.831
							113.137
							118.054
							110.446
							111.14
							103.011
							99.792
							119.915
							112.342
							103.815
							113.701
							104.968
							98.955
							90.184
							111.243
							95.264
							119.444
							91.017
							111.645
							113.915
							97.6
							115.4
							107.498
							97.324
							111.047
							109.55
							93.46
							98.579
							107.772
							111.634
							104.821
							93.199
							113.499
							105.479
							112.103
							101.117
							111.954
							91.983
							116.636
							116.273
							94.115
							104.479
							118.724
							109.188
							90.113
							109.293
							108.446
							105.806
							115.477
							97.718
							115.344
							92.33
							103.457
							105.709
							94.617
							91.256
							104
							93.911
							115.422
							98.241
							103.011
							114.543
							113.329
							114.543
							115.843
							100.851
							90.538
							114.855
							114.955
							116.097
							96.053
							94.549
							117.401
							92.358
							93.965
							96.704
							115.477
							99.971
							94.738
							99.676
							104.184
							94.305
							119.144
							105.552
							114.944
							107.391
							107.212
							96.598
							99.406
							98.071
							95.062
							105.224
							99.663
							108.8
							118.281
							118.443
							94.617
							92.883
							108.953
							99.894
							102.724
							109.375
							111.954
							97.652
							96.863
							99.971
							116.975
							108.482
							101.319
							94.454
							110.597
							113.78
							114.005
							99.471
							98.123
							94.887
							109.749
							99.213
							118.064
							110.967
							104.882
							96.704
							106.805
							111.771
							107.772
							109.667
							103.222
							118.4
							104.821
							105.709
							113.329
							109.515
							109.889
							102.612
							113.78
							93.911
							95.425
							93.542
							105.903
							107.772
							96.744
							116.482
							104.307
							108.198
							90.975
							119.24
							105.757
							98.967
							99.83
							107.57
							98.032
							95.062
							111.634
							115.378
							102.861
							98.786
							110.214
							119.412
							115.378
							95.143
							107.783
							107.772
							108.706
							96.013
							94.454
							116.306
							110.342
							95.035
							114.543
							92.593
							115.422
							102.724
							111.427
							102.712
							114.151
							102.6
							100.698
							97.652
							113.701
							97.953
							116.196
							107.212
							112.979
							116.668
							112.057
							105.709
							116.899
							118.465
							101.823
							110.77
							102.961
							118.929
							90.51
							102.1
							111.828
							117.76
							118.573
							108.446
							96.85
							118.119
							101.003
							106.373
							114.989
							94.522
							97.482
							107.331
							91.983
							90.297
							98.967
							105.272
							98.955
							110.342
							111.082
							106.06
							91.983
							103.618
							113.092
							91.074
							119.144
							113.284
							118.021
							112.922
							92.855
							112.103
							94.169
							117.891
							98.071
							107.391
							105.939
							110.967
							96.664
							103.42
							105.224
							96.013
							109.457
							118.01
							110.342
							115.997
							118.443
							114.509
							97.324
							102.362
							106.192
							104.405
							108.281
							101.054
							106.06
							111.427
							90.425
							110.342
							117.194
							100.022
							107.772
							108.659
							111.312
							107.629
							101.054
							118.281
							117.499
							111.771
							95.21
							97.442
							112.285
							107.914
							115.909
							99.663
							99.483
							95.264
							115.222
							114.352
							109.199
							105.369
							102.45
							110.597
							91.214
							107.391
							115.4
							109.667
							103.222
							108.068
							116.273
							118.4
							90.58
							91.927
							103.457
							101.319
							102.362
							96.333
							108.847
							96.333
							119.412
							117.684
							96.651
							111.312
							105.26
							117.488
							107.021
							101.319
							110.817
							120
							116.811
							111.737
							111.427
							104.736
							93.089
							106.096
							95.049
							101.357
							96.664
							91.885
							94.128
							114.408
							99.174
							109.094
							114.319
							110.4
							102.062
							98.695
							109.749
							93.747
							114.095
							93.747
							113.645
							112.922
							93.473
							115.522
							93.089
							95.853
							96.12
							102.325
							109.795
							93.679
							93.02
							97.901
							90.07
							112.967
							101.016
							101.003
							113.949
							119.669
							102.625
							108.635
							90.184
							90.113
							99.522
							106.096
							90.113
							115.489
							92.924
							118.789
							90.425
							112.285
							90.975
							115.644
							107.391
							107.629
							119.701
							105.224
							97.442
							105.272
							119.24
							100.914
							115.599
							103.408
							94.414
							90.75
							118.799
							119.915
							116.482
							118.4
							111.082
							95.102
							97.166
							110.863
							108.352
							117.663
							118.929
							118.205
							98.162
							112.729
							104.992
							96.479
							91.648
							105.951
							112.468
							110.203
							115.378
							105.224
							101.206
							108.988
							98.695
							117.684
							113.634
							95.21
							97.193
							104.184
							119.819
							119.401
							117.368
							115.3
							118.929
							97.692
							99.792
							94.128
							91.704
							100.201
							104.197
							116.097
							114.543
							90.58
							104.111
							104.307
							98.436
							105.224
							110.028
							116.844
							92.8
							116.196
							91.815
							103.259
							109.223
							111.874
							90.623
							105.272
							105.224
							110.11
							103.84
							97.482
							112.011
							119.412
							96
							99.882
							103.296
							117.499
							92.924
							97.193
							115.211
							114.955
							108.812
							115.211
							99.561
							112.468
							99.522
							118.799
							101.622
							98.488
							105.224
							99.663
							107.057
							108.659
							116.108
							112.057
							113.881
							92.205
							101.357
							116.712
							99.252
							111.874
							97.442
							106.445
							91.214
							114.24
							90.538
							99.894
							102.225
							117.456
							98.241
							99.471
							97.482
							98.488
							118.021
							107.57
							118.799
							110.075
							110.307
							91.634
							109.76
							92.814
							100.24
							113.137
							97.718
							112.057
							110.897
							93.199
							109.515
							96.664
							102.512
							108.163
							100.138
							101.016
							102.45
							100.022
							113.6
							110.967
							112.411
							104.197
							119.498
							97.324
							103.457
							110.897
							104.012
							118.368
							101.911
							94.522
							117.423
							101.42
							94.738
							95.746
							110.214
							101.016
							95.17
							91.983
							113.341
							90.919
							98.657
							100.431
							99.406
							110.817
							114.509
							116.108
							93.185
							101.609
							108.812
							117.75
							108.953
							112.979
							109.749
							118.368
							100.022
							99.894
							103.259
							113.634
							94.671
							106.349
							118.885
							106.035
							90.07
							102.062
							109.199
							106.192
							111.828
							115.997
							105.612
							112.922
							91.885
							115.211
							99.213
							113.228
							111.427
							105.479
							107.522
							118.929

## Sheet: Fig. 3I+J
						Opto-GPX4Deg + Bodipy							Opto-GPX4Deg + Bodipy
	condition	cell population	time (h)	Mean % Bodipy + cells experiment 1	Mean % Bodipy + cells experiment 2	Mean % Bodipy + cells experiment 3	Mean % Bodipy + cells experiment 4	Mean % Bodipy + cells experiment 5			AUC experiment 1	AUC experiment 2	AUC experiment 3	AUC experiment 4	AUC experiment 5
	Opto-GPX4Deg + Bodipy	Opto-GPX4Deg	1	61.49	58.52	64.46	42.57	37.51		Opto-GPX4Deg	1511	1345	1463	1360	1035
	Opto-GPX4Deg + Bodipy	Opto-GPX4Deg	2	69.63	61.93	81.73	51.04	35.75		bystander	824	865	758	379	272
	Opto-GPX4Deg + Bodipy	Opto-GPX4Deg	3	73.37	63.58	77.66	67.21	33
	Opto-GPX4Deg + Bodipy	Opto-GPX4Deg	4	69.08	56.1	69.74	78.54	40.26					Opto-GPX4Deg + Fer-1 + Bodipy
	Opto-GPX4Deg + Bodipy	Opto-GPX4Deg	5	68.09	60.61	71.17	82.5	34.54			AUC experiment 1	AUC experiment 2	AUC experiment 3	AUC experiment 4	AUC experiment 5
	Opto-GPX4Deg + Bodipy	Opto-GPX4Deg	6	67.98	66	66.33	86.13	37.62		Opto-GPX4Deg	1283	1463	1024	1337	1354
	Opto-GPX4Deg + Bodipy	Opto-GPX4Deg	7	75.46	66.88	77.88	56.43	41.91		bystander	151	248	245	300	308
	Opto-GPX4Deg + Bodipy	Opto-GPX4Deg	8	80.85	70.73	77.22	61.71	36.63
	Opto-GPX4Deg + Bodipy	Opto-GPX4Deg	9	79.695	69.405	70.035	66.045	45.78					Opto-GPX4Deg + Bodipy
	Opto-GPX4Deg + Bodipy	Opto-GPX4Deg	10	74.97	73.5	67.41	74.13	45.36			% AUC experiment 1	% AUC experiment 2	% AUC experiment 3	% AUC experiment 4	% AUC experiment 5
	Opto-GPX4Deg + Bodipy	Opto-GPX4Deg	11	77.175	76.02	67.41	72.24	53.865		Opto-GPX4Deg	62.9583	56.0417	60.9583	56.6667	43.125
	Opto-GPX4Deg + Bodipy	Opto-GPX4Deg	12	89.355	74.97	75.915	70.035	56.49		bystander	34.3333	36.0417	31.5833	15.7917	11.3333
	Opto-GPX4Deg + Bodipy	Opto-GPX4Deg	13	91.14	76.65	77.91	70.77	67.935
	Opto-GPX4Deg + Bodipy	Opto-GPX4Deg	14	88.83	75.285	81.48	71.715	74.97					Opto-GPX4Deg + Fer-1 + Bodipy
	Opto-GPX4Deg + Bodipy	Opto-GPX4Deg	15	86.835	74.97	83.685	75.81	73.08			% AUC experiment 1	% AUC experiment 2	% AUC experiment 3	% AUC experiment 4	% AUC experiment 5
	Opto-GPX4Deg + Bodipy	Opto-GPX4Deg	16	87.78	75.285	82.005	75.81	72.66		Opto-GPX4Deg	53.4583	60.9583	42.6667	55.7083	56.4167
	Opto-GPX4Deg + Bodipy	Opto-GPX4Deg	17	86.1	76.65	85.47	79.485	79.8		bystander	6.29167	10.3333	10.2083	12.5	12.8333
	Opto-GPX4Deg + Bodipy	Opto-GPX4Deg	18	84.42	80.43	85.47	78.015	73.92
	Opto-GPX4Deg + Bodipy	Opto-GPX4Deg	19	85.785	77.805	87.255	80.955	76.02
	Opto-GPX4Deg + Bodipy	Opto-GPX4Deg	20	86.625	79.275	90.3	80.325	76.02
						Opto-GPX4Deg + Bodipy				Tukey's multiple comparisons test	Mean Diff,	95,00% CI of diff,	Significant?	Summary	Adjusted P Value
	condition	cell population	time (h)	Mean % Bodipy + cells experiment 1	Mean % Bodipy + cells experiment 2	Mean % Bodipy + cells experiment 3	Mean % Bodipy + cells experiment 4	Mean % Bodipy + cells experiment 5
	Opto-GPX4Deg + Bodipy	bystander	1	3.7	3.9	4.2	1.5	1.2		GPX4 vs. GPX4+ferro	2.108	-12 to 16,22	No	ns	0.9729	A-B
	Opto-GPX4Deg + Bodipy	bystander	2	6.3	6.1	4.9	1.6	1.4		GPX4 vs. transfected bodipy +	30.13	16,02 to 44,24	Yes	****	<0,0001	A-C
	Opto-GPX4Deg + Bodipy	bystander	3	6.2	5.7	5	2.5	1.8		GPX4 vs. untransfected bodipy +	45.52	31,41 to 59,63	Yes	****	<0,0001	A-D
	Opto-GPX4Deg + Bodipy	bystander	4	9.3	8.55	7.5	3.75	2.7		GPX4+ferro vs. transfected bodipy +	28.03	13,92 to 42,13	Yes	***	0.0002	B-C
	Opto-GPX4Deg + Bodipy	bystander	5	13.95	12.825	11.25	5.625	4.05		GPX4+ferro vs. untransfected bodipy +	43.41	29,3 to 57,52	Yes	****	<0,0001	B-D
	Opto-GPX4Deg + Bodipy	bystander	6	20.925	19.2375	16.875	8.4375	6.075		transfected bodipy + vs. untransfected bodipy +	15.38	1,274 to 29,49	Yes	*	0.0303	C-D
	Opto-GPX4Deg + Bodipy	bystander	7	31.3875	28.8562	25.3125	12.6562	9.1125
	Opto-GPX4Deg + Bodipy	bystander	8	47.0812	43.2844	37.9688	18.9844	13.6687
	Opto-GPX4Deg + Bodipy	bystander	9	56.4975	51.9412	45.5625	22.7812	16.4025
	Opto-GPX4Deg + Bodipy	bystander	10	57.2435	62.3295	54.675	27.3375	19.683
	Opto-GPX4Deg + Bodipy	bystander	11	57.8159	62.9528	55.2218	27.6109	19.8798
	Opto-GPX4Deg + Bodipy	bystander	12	58.3941	63.5823	55.774	27.887	20.0786
	Opto-GPX4Deg + Bodipy	bystander	13	58.978	64.2181	56.3317	28.1659	20.2794
	Opto-GPX4Deg + Bodipy	bystander	14	59.5678	64.8603	56.895	28.4475	20.4822
	Opto-GPX4Deg + Bodipy	bystander	15	60.1635	65.5089	57.464	28.732	20.687
	Opto-GPX4Deg + Bodipy	bystander	16	60.7651	66.164	58.0386	29.0193	20.8939
	Opto-GPX4Deg + Bodipy	bystander	17	61.3728	66.8257	58.619	29.3095	21.1028
	Opto-GPX4Deg + Bodipy	bystander	18	61.9865	67.4939	59.2052	29.6026	21.3139
	Opto-GPX4Deg + Bodipy	bystander	19	62.6064	68.1689	59.7972	29.8986	21.527
	Opto-GPX4Deg + Bodipy	bystander	20	63.2324	68.8505	60.3952	30.1976	21.7423
						Opto-GPX4Deg + Fer-1 + Bodipy
	condition	cell population	time (h)	Mean % Bodipy + cells experiment 1	Mean % Bodipy + cells experiment 2	Mean % Bodipy + cells experiment 3	Mean % Bodipy + cells experiment 4	Mean % Bodipy + cells experiment 5
	Opto-GPX4Deg + Bodipy	Opto-GPX4Deg	1	52.1631	68.208	35.84	51.296	61.936
	Opto-GPX4Deg + Bodipy	Opto-GPX4Deg	2	56.1924	84	40.432	57.904	70
	Opto-GPX4Deg + Bodipy	Opto-GPX4Deg	3	59.6772	85.12	46.032	61.488	77.28
	Opto-GPX4Deg + Bodipy	Opto-GPX4Deg	4	60.5484	84	50.064	68.768	72.912
	Opto-GPX4Deg + Bodipy	Opto-GPX4Deg	5	73.5075	80.528	49.616	72.352	68.768
	Opto-GPX4Deg + Bodipy	Opto-GPX4Deg	6	75.141	95.984	56.448	70.56	78.4
	Opto-GPX4Deg + Bodipy	Opto-GPX4Deg	7	76.8834	84	56.448	70.448	72.576
	Opto-GPX4Deg + Bodipy	Opto-GPX4Deg	8	78.2991	81.424	61.488	76.16	69.104
	Opto-GPX4Deg + Bodipy	Opto-GPX4Deg	9	72.114	73.134	54.366	61.2	60.282
	Opto-GPX4Deg + Bodipy	Opto-GPX4Deg	10	69.36	72.624	53.856	68.034	61.812
	Opto-GPX4Deg + Bodipy	Opto-GPX4Deg	11	72.318	69.87	54.672	75.786	63.546
	Opto-GPX4Deg + Bodipy	Opto-GPX4Deg	12	66.708	69.768	59.364	70.788	63.75
	Opto-GPX4Deg + Bodipy	Opto-GPX4Deg	13	64.26	73.338	55.386	68.748	70.38
	Opto-GPX4Deg + Bodipy	Opto-GPX4Deg	14	65.28	71.4	57.018	74.154	75.48
	Opto-GPX4Deg + Bodipy	Opto-GPX4Deg	15	66.198	71.91	52.224	72.216	75.888
	Opto-GPX4Deg + Bodipy	Opto-GPX4Deg	16	66.81	75.276	59.67	72.828	71.094
	Opto-GPX4Deg + Bodipy	Opto-GPX4Deg	17	67.422	73.236	56.508	79.356	75.684
	Opto-GPX4Deg + Bodipy	Opto-GPX4Deg	18	66.096	71.502	58.752	72.828	82.212
	Opto-GPX4Deg + Bodipy	Opto-GPX4Deg	19	66.402	70.89	57.12	77.418	75.684
	Opto-GPX4Deg + Bodipy	Opto-GPX4Deg	20	67.014	81.906	53.856	80.478	75.786
						Opto-GPX4Deg + Fer-1 + Bodipy
	condition	cell population	time (h)	Mean % Bodipy + cells experiment 1	Mean % Bodipy + cells experiment 2	Mean % Bodipy + cells experiment 3	Mean % Bodipy + cells experiment 4	Mean % Bodipy + cells experiment 5
	Opto-GPX4Deg + Bodipy	bystander	1	1.568	3.472	1.456	2.576	3.024
	Opto-GPX4Deg + Bodipy	bystander	2	3.136	5.6	3.584	4.928	5.152
	Opto-GPX4Deg + Bodipy	bystander	3	4.48	8.064	4.256	5.488	6.048
	Opto-GPX4Deg + Bodipy	bystander	4	5.152	8.736	5.04	6.384	6.608
	Opto-GPX4Deg + Bodipy	bystander	5	5.936	10.528	5.488	6.832	7.28
	Opto-GPX4Deg + Bodipy	bystander	6	6.048	10.08	9.744	10.92	10.752
	Opto-GPX4Deg + Bodipy	bystander	7	6.72	10.08	10.92	11.256	11.256
	Opto-GPX4Deg + Bodipy	bystander	8	7.392	10.584	11.256	13.944	13.608
	Opto-GPX4Deg + Bodipy	bystander	9	6.048	11.088	11.76	15.624	13.44
	Opto-GPX4Deg + Bodipy	bystander	10	6.552	12.6	12.264	18.648	16.296
	Opto-GPX4Deg + Bodipy	bystander	11	7.392	11.928	12.768	18.312	19.152
	Opto-GPX4Deg + Bodipy	bystander	12	8.8704	14.3136	15.3216	21.9744	22.9824
	Opto-GPX4Deg + Bodipy	bystander	13	10.6445	17.1763	18.3859	21.456	22.456
	Opto-GPX4Deg + Bodipy	bystander	14	10.7509	17.3481	18.5698	21.6706	22.6806
	Opto-GPX4Deg + Bodipy	bystander	15	10.8584	17.5216	18.7555	21.8873	22.9074
	Opto-GPX4Deg + Bodipy	bystander	16	10.967	17.6968	18.943	22.1061	23.1364
	Opto-GPX4Deg + Bodipy	bystander	17	11.0767	17.8737	19.1325	22.3272	23.3678
	Opto-GPX4Deg + Bodipy	bystander	18	11.1875	18.0525	19.3238	22.5505	23.6015
	Opto-GPX4Deg + Bodipy	bystander	19	11.2993	18.233	19.517	22.776	23.8375
	Opto-GPX4Deg + Bodipy	bystander	20	11.4123	18.4153	19.7122	23.0037	24.0759

## Sheet: Fig. 3 K+L
						Opto-GPX4Deg + Bodipy						Opto-GPX4Deg + Bodipy
	condition	cell population	time (h)	Mean % cell death experiment 1	Mean % cell death experiment 2	Mean % cell death experiment 3	Mean % cell death experiment 4	Mean % cell death experiment 5			AUC experiment 1	AUC experiment 2	AUC experiment 3	AUC experiment 4	AUC experiment 5
	Opto-GPX4Deg + Bodipy	Opto-GPX4Deg	1	55.9	53.2	58.6	38.7	34.1		Opto-GPX4Deg	1416	1261	1370	1273	975
	Opto-GPX4Deg + Bodipy	Opto-GPX4Deg	2	63.3	56.3	74.3	46.4	32.5		bystander	453.1	400.2	371.1	267.8	187.1
	Opto-GPX4Deg + Bodipy	Opto-GPX4Deg	3	66.7	57.8	70.6	61.1	30
	Opto-GPX4Deg + Bodipy	Opto-GPX4Deg	4	62.8	51	63.4	71.4	36.6				Opto-GPX4Deg + Fer-1 + Bodipy
	Opto-GPX4Deg + Bodipy	Opto-GPX4Deg	5	61.9	55.1	64.7	75	31.4			AUC experiment 1	AUC experiment 2	AUC experiment 3	AUC experiment 4	AUC experiment 5
	Opto-GPX4Deg + Bodipy	Opto-GPX4Deg	6	61.8	60	60.3	78.3	34.2		Opto-GPX4Deg	1226	1379	971.1	1267	1280
	Opto-GPX4Deg + Bodipy	Opto-GPX4Deg	7	68.6	60.8	70.8	51.3	38.1		bystander	83.65	144.3	130.3	200.5	211.2
	Opto-GPX4Deg + Bodipy	Opto-GPX4Deg	8	73.5	64.3	70.2	56.1	33.3
	Opto-GPX4Deg + Bodipy	Opto-GPX4Deg	9	75.9	66.1	66.7	62.9	43.6				Opto-GPX4Deg + Bodipy
	Opto-GPX4Deg + Bodipy	Opto-GPX4Deg	10	71.4	70	64.2	70.6	43.2			% AUC experiment 1	% AUC experiment 2	% AUC experiment 3	% AUC experiment 4	% AUC experiment 5
	Opto-GPX4Deg + Bodipy	Opto-GPX4Deg	11	73.5	72.4	64.2	68.8	51.3		Opto-GPX4Deg	59	52.5417	57.0833	53.0417	40.625
	Opto-GPX4Deg + Bodipy	Opto-GPX4Deg	12	85.1	71.4	72.3	66.7	53.8		bystander	18.8792	16.675	15.4625	11.1583	7.79583
	Opto-GPX4Deg + Bodipy	Opto-GPX4Deg	13	86.8	73	74.2	67.4	64.7
	Opto-GPX4Deg + Bodipy	Opto-GPX4Deg	14	84.6	71.7	77.6	68.3	71.4				Opto-GPX4Deg + Fer-1 + Bodipy
	Opto-GPX4Deg + Bodipy	Opto-GPX4Deg	15	82.7	71.4	79.7	72.2	69.6			% AUC experiment 1	% AUC experiment 2	% AUC experiment 3	% AUC experiment 4	% AUC experiment 5
	Opto-GPX4Deg + Bodipy	Opto-GPX4Deg	16	83.6	71.7	78.1	72.2	69.2		Opto-GPX4Deg	51.0833	57.4583	40.4625	52.7917	53.3333
	Opto-GPX4Deg + Bodipy	Opto-GPX4Deg	17	82	73	81.4	75.7	76		bystander	3.48542	6.0125	5.42917	8.35417	8.8
	Opto-GPX4Deg + Bodipy	Opto-GPX4Deg	18	80.4	76.6	81.4	74.3	70.4
	Opto-GPX4Deg + Bodipy	Opto-GPX4Deg	19	81.7	74.1	83.1	77.1	72.4
	Opto-GPX4Deg + Bodipy	Opto-GPX4Deg	20	82.5	75.5	86	76.5	72.4
						Opto-GPX4Deg + Bodipy
	condition	cell population	time (h)	Mean % cell death experiment 1	Mean % cell death experiment 2	Mean % cell death experiment 3	Mean % cell death experiment 4	Mean % cell death experiment 5			Tukey's multiple comparisons test	Mean Diff,	95,00% CI of diff,	Significant?	Summary	Adjusted P Value
	Opto-GPX4Deg + Bodipy	bystander	1	3.7	3.9	4.2	1.5	1.2
	Opto-GPX4Deg + Bodipy	bystander	2	6.3	6.1	4.9	1.6	1.4			BFP2_GPX4_LOVpepdegron vs. bystander	38.46	28,71 to 48,22	Yes	****	<0,0001	A-B
	Opto-GPX4Deg + Bodipy	bystander	3	6.2	5.7	5	2.5	1.8			BFP2_GPX4_LOVpepdegron vs. Opto-GPX4Deg + Fer-1	1.433	-8,32 to 11,19	No	ns	0.9742	A-C
	Opto-GPX4Deg + Bodipy	bystander	4	6.6	5.6	5.1	3.2	2.1			BFP2_GPX4_LOVpepdegron vs. bystander fer1	46.04	36,29 to 55,79	Yes	****	<0,0001	A-D
	Opto-GPX4Deg + Bodipy	bystander	5	7.8	7	4.8	3.9	2.1			bystander vs. Opto-GPX4Deg + Fer-1	-37.03	-46,78 to -27,28	Yes	****	<0,0001	B-C
	Opto-GPX4Deg + Bodipy	bystander	6	8.2	7.9	4.3	3.5	3.4			bystander vs. bystander fer1	7.578	-2,175 to 17,33	No	ns	0.1592	B-D
	Opto-GPX4Deg + Bodipy	bystander	7	10.7	9.4	6.1	3.6	3.8			Opto-GPX4Deg + Fer-1 vs. bystander fer1	44.61	34,86 to 54,36	Yes	****	<0,0001	C-D
	Opto-GPX4Deg + Bodipy	bystander	8	13.5	11.4	6.4	4.5	4.5
	Opto-GPX4Deg + Bodipy	bystander	9	16.9	14.9	9.5	6.6	5.9
	Opto-GPX4Deg + Bodipy	bystander	10	21.5	19.4	14	9.4	7.7
	Opto-GPX4Deg + Bodipy	bystander	11	26.7	23.2	18.8	12.4	9.9
	Opto-GPX4Deg + Bodipy	bystander	12	31.1	27.4	23.9	14.9	12.3
	Opto-GPX4Deg + Bodipy	bystander	13	34.5	30.1	28.4	19.5	13.3
	Opto-GPX4Deg + Bodipy	bystander	14	37.1	31.6	31.3	21.9	14.9
	Opto-GPX4Deg + Bodipy	bystander	15	37.7	32.3	34.6	24.7	16.3
	Opto-GPX4Deg + Bodipy	bystander	16	39.9	34.8	35.9	27.1	17.5
	Opto-GPX4Deg + Bodipy	bystander	17	40.4	36.8	37.3	29	18.4
	Opto-GPX4Deg + Bodipy	bystander	18	41.5	36.8	38.8	30.6	20.4
	Opto-GPX4Deg + Bodipy	bystander	19	42.9	38.5	39.5	31.6	19.9
	Opto-GPX4Deg + Bodipy	bystander	20	43.4	38.7	40.7	33	21.8
						Opto-GPX4Deg + Fer-1 + Bodipy
	condition	cell population	time (h)	Mean % cell death experiment 1	Mean % cell death experiment 2	Mean % cell death experiment 3	Mean % cell death experiment 4	Mean % cell death experiment 5
	Opto-GPX4Deg + Bodipy	Opto-GPX4Deg	1	47.9	60.9	32	45.8	55.3
	Opto-GPX4Deg + Bodipy	Opto-GPX4Deg	2	51.6	75	36.1	51.7	62.5
	Opto-GPX4Deg + Bodipy	Opto-GPX4Deg	3	54.8	76	41.1	54.9	69
	Opto-GPX4Deg + Bodipy	Opto-GPX4Deg	4	55.6	75	44.7	61.4	65.1
	Opto-GPX4Deg + Bodipy	Opto-GPX4Deg	5	67.5	71.9	44.3	64.6	61.4
	Opto-GPX4Deg + Bodipy	Opto-GPX4Deg	6	69	85.7	50.4	63	70
	Opto-GPX4Deg + Bodipy	Opto-GPX4Deg	7	70.6	75	50.4	62.9	64.8
	Opto-GPX4Deg + Bodipy	Opto-GPX4Deg	8	71.9	72.7	54.9	68	61.7
	Opto-GPX4Deg + Bodipy	Opto-GPX4Deg	9	70.7	71.7	53.3	60	59.1
	Opto-GPX4Deg + Bodipy	Opto-GPX4Deg	10	68	71.2	52.8	66.7	60.6
	Opto-GPX4Deg + Bodipy	Opto-GPX4Deg	11	70.9	68.5	53.6	74.3	62.3
	Opto-GPX4Deg + Bodipy	Opto-GPX4Deg	12	65.4	68.4	58.2	69.4	62.5
	Opto-GPX4Deg + Bodipy	Opto-GPX4Deg	13	63	71.9	54.3	67.4	69
	Opto-GPX4Deg + Bodipy	Opto-GPX4Deg	14	64	70	55.9	72.7	74
	Opto-GPX4Deg + Bodipy	Opto-GPX4Deg	15	64.9	70.5	51.2	70.8	74.4
	Opto-GPX4Deg + Bodipy	Opto-GPX4Deg	16	65.5	73.8	58.5	71.4	69.7
	Opto-GPX4Deg + Bodipy	Opto-GPX4Deg	17	66.1	71.8	55.4	77.8	74.2
	Opto-GPX4Deg + Bodipy	Opto-GPX4Deg	18	64.8	70.1	57.6	71.4	80.6
	Opto-GPX4Deg + Bodipy	Opto-GPX4Deg	19	65.1	69.5	56	75.9	74.2
	Opto-GPX4Deg + Bodipy	Opto-GPX4Deg	20	65.7	80.3	52.8	78.9	74.3
						Opto-GPX4Deg + Fer-1 + Bodipy
	condition	cell population	time (h)	Mean % cell death experiment 1	Mean % cell death experiment 2	Mean % cell death experiment 3	Mean % cell death experiment 4	Mean % cell death experiment 5
	Opto-GPX4Deg + Bodipy	bystander	1	1.4	3.1	1.3	2.3	2.7
	Opto-GPX4Deg + Bodipy	bystander	2	2.8	5	3.2	4.4	4.6
	Opto-GPX4Deg + Bodipy	bystander	3	4	7.2	3.8	4.9	5.4
	Opto-GPX4Deg + Bodipy	bystander	4	4.6	7.8	4.5	5.7	5.9
	Opto-GPX4Deg + Bodipy	bystander	5	5.3	9.4	4.9	6.1	6.5
	Opto-GPX4Deg + Bodipy	bystander	6	3.6	6	5.8	6.5	6.4
	Opto-GPX4Deg + Bodipy	bystander	7	4	6	6.5	6.7	6.7
	Opto-GPX4Deg + Bodipy	bystander	8	4.4	6.3	6.7	8.3	8.1
	Opto-GPX4Deg + Bodipy	bystander	9	3.6	6.6	7	9.3	8
	Opto-GPX4Deg + Bodipy	bystander	10	3.9	7.5	7.3	11.1	9.7
	Opto-GPX4Deg + Bodipy	bystander	11	4.4	7.1	7.6	10.9	11.4
	Opto-GPX4Deg + Bodipy	bystander	12	4.2	8.1	8	13.2	12.5
	Opto-GPX4Deg + Bodipy	bystander	13	4.4	7.7	8	14.2	12.9
	Opto-GPX4Deg + Bodipy	bystander	14	4.6	8	7.6	15	14.7
	Opto-GPX4Deg + Bodipy	bystander	15	4.4	9	8.1	14.7	16.4
	Opto-GPX4Deg + Bodipy	bystander	16	4.7	8.8	8.6	15	16.9
	Opto-GPX4Deg + Bodipy	bystander	17	5.4	9.3	9.1	15.5	17.5
	Opto-GPX4Deg + Bodipy	bystander	18	5.5	9.2	9	14.8	18
	Opto-GPX4Deg + Bodipy	bystander	19	6.2	8.9	9.4	15.1	18.8
	Opto-GPX4Deg + Bodipy	bystander	20	5.9	9.7	9.1	15.9	18.9

## Sheet: Fig. 3M
			Opto-GPX4Deg			Opto-GPX4Deg + Fer-1			Opto-Ctrl			frequency distribution
		experiment 1	experiment 2	experiment 3	experiment 1	experiment 2	experiment 3	experiment 1	experiment 2	experiment 3		Bin Center distance (µm)	Opto-GPX4Deg	Opto-GPX4Deg + Fer-1	Opto-Ctrl
		distance (µm)	distance (µm)	distance (µm)	distance (µm)	distance (µm)	distance (µm)	distance (µm)	distance (µm)	distance (µm)		10	1	1	0
		10.896	9.943	15.735	10.481	10.581	13.789	47.039	50.067	34.024		15	7	7	0
		11.95	14.607	17.062	10.501	11.628	16.775	47.734	50.181	35.519		20	20	7	0
		13	15.627	17.658	16.25	13.384	16.9	50.214	51.354	36.26		25	19	7	0
		15.16	18.85	21.724	18.408	14.3	18.488	53.316	54.266	37.554		30	16	7	0
		16.546	19.205	22.535	18.625	16.912	18.928	54.266	55.498	37.868		35	20	8	0
		18.316	19.543	22.61	14.7333	11.8987	12.884	54.305	55.616	40.095		40	15	13	0
		18.476	20.932	26.073	15.4673	15.606	13.6827	56.355	56.036	41.813		45	24	13	3
		18.895	22.11	26.871	16.0567	16.2427	14.168	56.613	57.729	41.813		50	0	4	5
		18.951	22.759	27.285	16.4893	16.9	15.1607	56.789	58.677	44.056		55	0	0	3
		19.293	25.714	27.912	18.6333	17.7033	17.382	57.919	60.812	45.094		60	0	0	5
		13.6067	17.3387	18.6133	19.6727	18.2667	17.5487	58.145	61.231	47.893		65	0	0	5
		13.9747	17.4033	18.9927	21.2733	18.6333	18.3847	60.732	61.596	50.592		70	0	0	5
		14.0347	17.5327	19.0273	21.2733	19.2433	20.3713	61.476	62.091	50.737		75	0	0	6
		14.4047	17.7827	19.35	21.4093	20.2327	23.0687	61.517	62.566	52.405		80	0	0	7
		14.6633	18.0967	19.5433	22.7487	20.2973	23.166	62.795	63.852	54.243		85	0	0	8
		15.1173	18.2667	19.62	23.2953	21.5273	26.4473	64.746	66.035	54.739		90	0	0	6
		15.136	18.3287	19.7347	23.6793	21.6667	27.4067	67.453	68.21	55.616		95	0	0	7
		15.3693	18.436	20.454	24.286	21.874	27.7873	68.039	68.928	55.631		100	0	0	7
		15.624	18.6133	21.02	24.5133	22.7073	28.8093	68.312	69.163	57.777
		16.1033	19.3793	21.44	25.5407	22.7487	29.4153	68.349	71.701	58.637
		16.4893	19.6487	22.6207	27.5773	23.8493	29.4153	69.233	73.691	58.838
		17.4033	19.8813	22.7033	27.794	24.224	30.1	69.477	74.464	59.207
		17.6393	19.9333	23.028	28.1	24.2553	30.3827	70.143	76.18	59.644		Tukey's multiple comparisons test	Mean Diff,	95,00% CI of diff,	Significant?	Summary	Adjusted P Value
		17.788	20.1627	23.416	30.4447	24.5933	31.636	70.158	77.265	59.927
		17.814	20.348	23.436	31.2033	24.7947	31.8227	70.862	78.607	60.677		Opto-GPX4Deg vs. Opto-GPX4Deg + Fer-1	-1.701	-6,061 to 2,659	No	ns	0.6283	A-B
		17.83	20.422	23.464	31.562	25.8627	31.9287	71.278	80.311	63.134		Opto-GPX4Deg vs. Opto-Ctrl	-44.65	-49,01 to -40,29	Yes	****	<0,0001	A-C
		17.914	20.5547	23.6553	32.4767	25.96	34.024	72.059	83.405	66.469		Opto-GPX4Deg + Fer-1 vs. Opto-Ctrl	-42.95	-47,9 to -37,99	Yes	****	<0,0001	B-C
		18.2873	21.5147	23.9313	33.1067	26.688	34.0793	73.046	83.61	66.922
		18.2873	22.3873	24.224	33.1067	27.912	34.6773	73.797	84.612	67.562
		18.3947	22.6747	24.624	33.9887	28.0867	35.6913	74.385	85.457	68.024
		18.6133	22.7367	24.6507	35.0167	28.6427	37.5	75.366	85.862	68.9
		19.5	23.3193	24.7607	35.0813	28.878	37.8593	75.705	85.864	69.441
		19.5767	23.372	25.156	35.536	30.776	38.5473	76.081	90.986	71.574
		19.596	23.6433	25.434	35.9773	30.84	39.8693	76.518	91.225	72.384
		19.7633	24.7607	25.746	37.0167	31.9907	39.9093	76.559	91.659	74.481
		19.8813	24.942	26.234	37.4173	32.1747	39.9513	77.677	95.711	75.47
		20.102	24.946	26.476	38.2367	32.902	40.6733	77.677	96.36	76.65
		20.2973	25.006	26.6033	39.0213	33.098	40.7267	78.068	98.305	79.303
		21.6667	25.1333	26.9227	39.106	33.302	40.8393	80.319	98.494	79.335
		21.684	26.458	26.9713	39.302	33.4367	40.892	81.136		80.214
		21.912	26.6067	27.4233	39.4693	33.5687	41.2487	81.445		82.075
		22.4873	26.9227	27.5193	39.5187	33.9773	41.6767	81.51		82.435
		22.8687	28.2967	27.818	39.904	35.2173	41.982	82.327		82.591
		22.9707	28.3927	28.326	41.6113	35.536	42.46	82.68		82.752
		23.032	28.5113	28.682	42.0893	36.1773	43.4307	83.058		83.726
		23.464	29.1493	29.4413	42.1207	36.4233	43.94	84.029		83.853
		23.488	29.188	29.47	42.214	36.4647	44.2787	86.154		87.502
		23.548	29.2393	29.922	42.902	37.906	44.736	87.277		88.767
		24.2707	29.422	29.928	43.0373	38.158	44.7867	87.4		89.785
		24.4553	29.4287	30.77	43.666	38.1947	45.434	88.058		89.891
		24.7947	30.0533	31.2393	43.6827	38.6833	47.074	88.851		90.219
		24.8213	30.1753	31.392	43.786	38.8093	48.32	89.202		90.359
		25.2453	30.2993	31.4427	43.818	39.192	48.676	89.287		93.665
		26.3227	30.3733	31.5473	43.998	40.5413	49.0893	90.378		94.876
		26.5853	30.6293	31.82	44.1787	41.69	49.8053	90.472		96.202
		26.6067	31.6093	32.618	44.2193	41.9347	50.9787	91.084		96.481
		26.86	31.7373	32.9447	44.572	43.118	51.1793	91.786		96.815
		26.898	32.1747	33.2993	44.994	44.3127	52.5407	92.165		99.992
		26.9227	32.1747	33.7107	46.52	44.3547	53.488	93.079
		27.386	32.21	33.9	46.52	44.412	54.054	95.568
		27.9087	32.2533	34.34	47.128	44.5407	54.262	98.262
		28.0093	32.7993	35.1107	47.3427	44.6353		98.432
		28.488	32.9133	35.912	47.7787	45.1187		99.32
		28.5673	33.234	35.9693	48.008	45.2747		99.356
		28.8287	33.4007	36.41	48.4867	45.434		99.435
		28.8807	33.546	36.7133	48.9667	45.6007		99.458
		29.124	33.772	36.7287	49.1427	45.952		99.764
		29.8213	34.0133	36.9047
		30.426	34.1347	37.1073
		30.4473	34.474	37.2287
		30.77	34.9287	37.2287
		31.134	34.9367	37.2693
		31.8493	35.1213	38.104
		31.9287	35.676	38.1853
		32.1547	35.702	38.2167
		32.2533	35.8513	38.9447
		32.604	35.9667	39.6613
		32.6267	36.0787	40.2067
		32.67	36.286	40.2627
		32.902	36.7133	40.3933
		32.9587	36.7133	40.4513
		32.9847	36.8433	40.77
		33.0273	37.4027	41.672
		33.4873	37.4027	41.6767
		34.3673	37.52	41.8453
		34.406	37.5627	42.0533
		34.5393	37.8293	42.0693
		34.6913	37.8813	42.46
		34.8073	38.074	42.4667
		35.0787	38.158	42.4687
		35.1107	38.518	42.7267
		35.4407	38.6467	43.3353
		35.536	38.652	43.5087
		35.7967	38.6907	43.7493
		35.9353	38.952	44.372
		36.6287	39.0093	44.5007
		36.6313	39.7273	44.6667
			40.0173	44.9353
			40.358	45.1187
			40.4653	45.366
			40.692	45.8047
			40.9193	45.8287
			41.0933	46.196
			41.2033	47.1913
			41.5207	47.3207
			41.5573	47.568
			41.6767	48.1607
			41.7107	48.1953
			41.8453	48.448
			41.964	48.6607
			42.06	48.6973
			42.3007	48.7973
			42.502	48.7993
			43.4393	49.0353
			43.4827	49.0893
			43.5173	49.1427
			43.6807	49.4073
			44.2873	49.6127
			44.4393	49.886
			44.4647	49.9707
			44.4713	50.044
			44.6667	50.0587

## Sheet: Fig. 3N
		Opto-GPX4Deg			Opto-GPX4Deg + Fer-1			Opto-Ctrl			frequency distribution	Opto-GPX4Deg	Opto-GPX4Deg + Fer-1	Opto-Ctrl
	experiment 1	experiment 2	experiment 3	experiment 1	experiment 2	experiment 3	experiment 1	experiment 2	experiment 3		Bin Center distance (µm)	count	count	count
	distance (µm)	distance (µm)	distance (µm)	distance (µm)	distance (µm)	distance (µm)	distance (µm)	distance (µm)	distance (µm)		10	0	0	0
	14.822	14.95	10.896	12.804	13.895	13.145	70.203	40.971	45.971		15	47	28	0
	14.822	15.006	10.896	12.804	13.895	13.4	70.23	41.032	46.26		20	87	25	0
	14.822	15.006	10.896	13.065	14.607	13.4	70.862	41.161	46.26		25	48	32	0
	14.95	15.006	10.896	13.065	14.665	13.665	71.81	41.161	46.673		30	26	21	0
	14.95	15.006	11.05	13.712	14.665	13.712	72.361	41.202	46.859		35	3	16	0
	14.95	15.006	11.05	13.819	14.822	13.712	72.486	41.646	49.181		40	6	0	18
	14.964	15.006	11.05	13.819	14.822	13.895	73.046	42.014	49.181		45	0	0	17
	14.964	15.16	11.05	14.032	14.837	13.895	73.199	42.014	49.915		50	0	0	20
	14.964	15.16	11.05	14.032	14.837	13.911	74.353	42.375	50.117		55	0	0	19
	17.308	18.072	11.95	14.062	14.964	13.911	74.421	43.36	50.37		60	0	0	13
	17.308	18.13	11.95	14.27	14.964	14.032	75.201	43.941	50.37		65	0	0	15
	17.308	18.13	11.95	14.27	15.119	14.032	75.316	43.941	50.558		70	0	0	8
	17.308	18.2	11.95	14.315	15.119	14.256	76.518	43.989	50.571		75	0	0	2
	17.344	18.2	11.985	14.359	15.869	14.256	77.418	44.219	50.571		80	0	0	1
	17.441	18.212	11.985	14.359	15.869	14.27	77.677	44.219	51.202		85	0	0	0
	17.441	18.212	11.985	14.432	15.988	14.27	79.335	44.491	53.387		90	0	0	1
	17.441	18.385	11.985	14.432	15.988	14.822	79.335	45.356	55.934		95	0	0	0
	17.441	18.385	11.985	14.534	16.093	14.822	82.68	46.478	55.934		100	0	0	0
	17.49	18.476	12.143	14.534	16.093	15.006	85.494	47.025	58.417
	17.55	18.613	12.143	14.607	16.289	15.077	85.667	47.075	58.677
	17.55	18.613	12.143	14.607	16.289	15.45	87.333	47.716	59.814		Tukey's multiple comparisons test	Mean Diff,	95,00% CI of diff,	Significant?	Summary	Adjusted P Value
	17.562	18.85	12.143	14.607	16.444	15.614	88.374	47.959	60.001
	17.562	18.85	12.264	14.607	16.444	15.614	90.686	48.559	60.11		Opto-GPX4Deg + Fer-1 vs. Opto-Ctrl	30.5	28,24 to 32,77	Yes	****	<0,0001	B-C
	17.598	18.85	12.264	14.708	16.457	15.627	91.084	50.704	60.268		Opto-GPX4Deg vs. Opto-Ctrl	32.18	30,17 to 34,19	Yes	****	<0,0001	B-D
	17.598	18.895	12.264	14.851	16.775	15.627	92.713	50.991	61.596		Opto-GPX4Deg vs. Opto-GPX4Deg + Fer-1	1.683	-0,2848 to 3,65	No	ns	0.1107	C-D
	17.598	18.895	12.333	14.851	16.775	15.869	93.079	50.991	62.118
	17.598	18.895	12.333	15.006	16.9	15.869	98.999	51.711	63.487
	17.682	18.895	12.333	15.077	16.9	16.054	37.7		40.991
	17.682	18.951	12.333	18.408	21.092	19.326	37.901		40.991
	17.742	18.951	12.35	18.613	21.172	19.543	38.135		40.991
	17.742	18.951	12.35	18.613	21.172	19.543	38.135		41.032
	17.742	18.951	12.35	18.625	21.252	19.651	38.372		42.21
	17.753	18.984	12.367	18.625	21.292	19.651	38.4		42.549
	17.753	18.984	12.367	18.984	21.292	19.769	38.46		42.549
	17.753	18.984	12.418	18.984	21.46	20.359	38.46		42.549
	17.848	18.984	12.418	19.117	21.46	20.359	38.482		42.549
	17.848	18.984	12.418	19.117	21.792	20.4	38.619		42.549
	17.884	18.984	12.418	19.194	21.792	20.4	38.619		42.851
	17.978	19.128	12.418	19.194	22.338	20.81	38.652		43.787
	17.978	19.128	12.486	19.651	22.338	20.962	38.652		43.826
	18.06	19.128	12.486	19.769	22.676	20.962	39.623		43.855
	18.06	19.128	12.503	19.769	22.676	21.092	39.698		44.143
	18.072	19.205	12.503	19.844	22.704	21.092	39.772		44.143
	18.072	19.205	12.503	19.844	22.981	21.636	39.783		44.982
	18.107	19.249	12.503	19.844	22.981	21.636	39.91		44.982
	18.107	19.249	12.503	19.844	23.054	21.802	39.91		45.263
	18.13	19.391	12.503	19.939	23.054	22.138	40.2		46.841
	18.895	20.647	13.384	19.939	23.544	22.138	40.2		46.881
	18.895	20.647	13.384	20.024	23.838	22.138	40.54		47.307
	18.895	20.657	13.384	20.024	23.838	22.138	40.54		47.964
	18.951	20.932	13.384	20.15	23.98	22.233	41.463		48.297
	18.951	20.932	13.4	20.15	23.98	22.61	41.539		48.94
	18.951	20.932	13.4	20.244	24.477	22.61	41.539		49.057
	19.205	20.962	13.4	20.244	24.477	22.981	41.691		49.057
	19.249	20.962	13.526	20.307	24.751	23.228	41.691		49.1
	19.249	20.962	13.526	20.307	24.819	23.228	41.949		49.1
	19.293	20.962	13.526	20.317	24.819	23.481	42.014		49.711
	19.293	20.962	13.572	20.317	25.241	23.481	42.15		49.711
	19.478	21.002	13.572	20.524	25.241	23.971	42.295		49.762
	19.478	21.002	13.665	20.657	25.317	23.971	42.375		50.85
	19.5	21.172	13.665	20.77	25.317	24.19	42.762		51.214
	19.543	21.172	13.712	20.81	25.714	24.19	43.101		51.28
	19.543	21.172	13.712	20.81	26.073	24.666	43.101		52.235
	19.673	21.292	13.712	20.81	26.073	24.666	43.375		52.714
	19.673	21.292	13.712	20.81	26.323	24.836	43.686		53.351
	19.886	21.322	13.712	20.81	26.323	24.836	43.724		53.966
	19.897	21.322	13.712	21.222	26.323	25.582	43.724		54.184
	19.897	21.44	13.712	21.222	26.777	25.582	44.205		54.184
	19.939	21.46	13.773	21.292	26.8	25.886	44.243		54.36
	19.939	21.46	13.773	21.46	26.91	25.886	44.262		54.391
	20.181	21.489	13.789	21.46	26.91	26.105	45.113		54.429
	20.348	21.489	13.789	21.489	27.036	26.105	45.113		54.429
	20.348	21.519	13.789	21.489	27.036	26.105	45.23		55.57
	20.41	21.519	13.789	21.607	27.16	26.105	45.263		55.57
	20.41	21.538	13.789	22.081	27.16	26.202	45.263		56.397
	20.41	21.538	13.789	22.081	27.577	26.202	45.407		56.535
	20.524	21.607	13.819	22.081	27.638	26.202	45.639		56.978
	20.524	21.607	13.819	22.1	27.92	26.682	45.639		57.148
	20.555	21.607	13.895	22.1	28.251	26.682	45.653		57.908
	20.555	21.607	13.895	22.1	28.251	26.721	46.374		57.919
	20.657	21.802	13.956	22.972	29.192	27.215	46.872		57.919
	20.657	21.802	13.956	22.972	29.192	27.215	47.061		59.581
	20.657	22.081	14.001	23.201	29.199	27.37	47.169		61.379
	20.657	22.11	14.032	23.201	29.365	27.821	48.052		62.515
	20.77	22.11	14.062	23.3	29.365	27.821	48.052		62.569
	20.8	22.233	14.062	23.436	30.557	28.556	48.767		65.285
	20.8	22.233	14.062	23.436	30.819	28.556	48.767		65.807
	20.81	22.252	14.256	23.553	31.268	28.63	49.005		66.402
	20.81	22.252	14.256	23.553	32.662	28.63	49.762		67.029
	20.891	22.366	14.315	23.634	32.662	28.865	49.762		68.327
	20.891	22.366	14.315	23.66	32.868	28.865	49.826		69.38
	20.932	22.704	14.315	23.66	32.868	28.96	49.826		69.868
	20.932	22.741	14.315	23.66	32.868	28.96	50.704		70.203
	20.962	22.741	14.359	23.66	34.08	29.214	52.666		70.5
	20.962	22.759	14.359	23.865	34.603	29.25	54.557		70.5
	21.695	24.468	15.006	23.865	34.603	29.473	54.943		70.966
	21.695	24.709	15.119	24.085	34.749	29.645	57.085		70.966
	21.695	24.819	15.341	24.709	35.322	29.645	57.215		72.337
	21.695	24.819	15.341	25.878	36.545	29.992	57.333		77.587
	21.695	25.283	15.45	25.878	37.84	30.598	57.333		78.33
	21.695	25.283	15.505	25.878	37.901	30.598	57.436		82.499
	21.802	25.35	15.505	25.878	38.151	30.66	59.662		82.499
	21.802	25.383	15.627	25.976	38.151	30.798	59.916		91.924
	21.84	25.383	15.627	26.105	38.24	30.901	60.854
	21.995	25.425	15.708	27.036	38.356	30.901	62.43
	21.995	25.541	15.708	27.036	38.356	31.308	64.353
	21.995	25.541	15.721	27.92	38.46	31.308	66.558
	22.11	25.878	15.815	27.95	39.2	31.308	66.811
	22.11	26.008	15.829	27.95	39.2	31.697	67.01
	22.186	26.008	15.869	28.003	39.671	33.423	68.312
	22.214	26.016	15.869	28.003	39.671	33.423	68.349
	22.214	26.073	16.146	28.34	39.735	33.825	77.087
	22.233	26.073	16.146	28.392	39.735	34.055	82.499
	22.233	26.146	16.302	28.392	40.305	34.505	87.846
	22.252	26.146	16.302	28.777	40.415	34.505
	22.252	26.202	16.302	28.777	41.038	34.548
	22.451	26.202	16.661	29.018	41.11	34.548
	22.526	26.202	16.711	29.069	41.681	34.67
	22.526	26.202	16.711	29.43	42.21	34.84
	22.564	26.291	16.95	29.509	42.569	34.84
	22.564	26.291	16.95	29.509	42.772	35.483
	22.564	26.658	16.95	30.237	43.214	36.12
	22.676	26.8	16.95
	22.676	26.91	17.062
	22.704	26.934	17.062
	22.704	26.934	17.062
	22.704	26.934	17.062
	22.824	26.934	17.062
	22.833	26.965	17.099
	22.833	27.121	17.16
	22.833	27.145	17.16
	22.898	27.145	17.16
	22.898	27.153	17.16
	22.981	27.153	17.16
	23.036	27.215	17.271
	23.036	27.308	17.344
	23.082	27.308	17.466
	23.3	27.4	17.466
	23.3	27.493	17.502
	23.4	27.493	17.502
	23.436	27.493	17.502
	23.436	27.654	17.682
	23.436	27.677	17.682
	23.436	27.715	17.742
	23.544	27.791	17.742
	23.634	27.92	17.753
	23.838	27.98	17.848
	23.9	27.98	17.978
	23.9	27.98	17.978
	24.913	29.43	19.128
	24.913	29.452	19.128
	24.913	29.452	19.326
	24.972	29.473	19.326
	24.972	29.473	19.391
	25.006	29.473	19.391
	25.006	29.545	19.511
	25.006	29.645	19.812
	25.006	29.9	19.844
	25.006	29.992	19.844
	25.006	30.055	19.886
	25.014	30.076	19.886
	25.116	30.076	20.024
	25.241	30.076	20.024
	25.241	30.076	20.15
	25.241	30.3	20.15
	25.425	30.3	20.16
	25.582	30.467	20.16
	25.582	30.522	20.192
	25.714	30.557	20.192
	25.714	30.798	20.192
	25.78	30.901	20.244
	25.886	31.261	20.244
	25.886	31.369	20.244
	26.008	31.557	20.307
	26.008	31.697	20.739
	26.13	31.717	20.739
	26.13	31.797	20.81
	26.13	31.877	20.81
	26.202	31.982	20.841
	26.202	32.662	20.841
	26.299	32.888	20.932
	26.299	32.888	20.962
	27.223	38.94	22.972
	27.331	39	22.972
	27.339	39.538	22.981
	27.339	39.655	23.49
	27.431	39.655	23.553
	27.431	39.841	23.553
	27.431	39.91	23.66
	27.585	39.91	23.918
	27.592	40.2	23.971
	27.638	40.29	23.971
	27.638	40.321	24.129
	27.638	40.431	24.129
	27.654	40.457	24.571
	27.677	40.582	24.571
	27.677	40.929	24.709
	27.92	41.11	24.879
	27.92	41.11	25.582
	27.958	41.115	25.582
	28.251	41.135	25.714
	28.251	41.135	25.714
	28.34	41.135	25.739
	28.34	41.34	25.739
	28.34	41.727	25.804
	28.34	42.375	25.886
	28.489	42.772	25.976
	28.578	42.9	26
	28.607	42.905	26.13
	30.55	53.046	28.198
	30.557	53.553	28.198
	30.578	53.903	28.318
	30.633	54.243	28.318
	30.633	55.07	28.378
	30.88	55.07	28.556
	30.901	56.967	29.069
	31.044	57.879	29.069
