# Supplementary material for: Ferroptosis spreads to neighboring cells via plasma membrane contacts
Source: Nat Commun. 2025 Mar 26;16:2951. doi: 10.1038/s41467-025-58175-w (PMC11947162; doi:10.1038/s41467-025-58175-w)
Supplement: Supplementary file 9 — Source Data [file 41467_2025_58175_MOESM9_ESM.zip › Source data Fig. 4.xlsx]

## Sheet: Fig. 4A
							SCLC
				Control supernatant					Ferroptotic supernatant						SCLC
			experiment 1	experiment 2	experiment 3	experiment 4	experiment 5	experiment 1	experiment 2	experiment 3	experiment 4	experiment 5
			DRAQ7 + Count	DRAQ7 + Count	DRAQ7 + Count	DRAQ7 + Count	DRAQ7 + Count	DRAQ7 + Count	DRAQ7 + Count	DRAQ7 + Count	DRAQ7 + Count	DRAQ7 + Count			Tukey's multiple comparisons test	Mean Diff,	95,00% CI of diff,	Significant?	Summary	Adjusted P Value
		DMSO	6.28911	16.5219	24.0554	8.6715	5.37397	-25.3752	-0.761497	-13.1418	-11.4876	-15.4487
		0.1 uM RSL3	2157.22	4303.26	281.207	3540.06	3330.37	1943.33	1308.66	121.239	1766.84	1571.4			DMSO:Control supernatant vs. DMSO:Ferroptotic supernatant	25.43	-1192 to 1243	No	ns	>0,9999
		0.1 uM RSL3 +1 uM Fer1	3.67383	25.0135	10.1175	6.53323	3.95185	-75.8486	-18.9893	-36.7224	-21.2455	-38.7907			0.1 uM RSL3:Control supernatant vs. 0.1 uM RSL3:Ferroptotic supernatant	1380	162,8 to 2597	Yes	*	0.0157
		1 uM Erastin	5638.07	5624.25	6004.3	6064.44	5388.56	3988.26	5339.2	4895.25	4985.1	4799.23			1 uM Erastin:Control supernatant vs. 1 uM Erastin:Ferroptotic supernatant	942.5	-274,8 to 2160	No	ns	0.2546
		1 uM Erastin + 1 uM Fer1	8.85458	43.5479	20.4298	11.3587	4.19122	-33.344	-34.0873	-64.5512	-27.8647	-62.3108
					Pfa1					Pfa1
				Control supernatant			Ferroptotic supernatant
			experiment 1	experiment 2	experiment 3	experiment 1	experiment 2	experiment 3		Tukey's multiple comparisons test	Mean Diff,	95,00% CI of diff,	Significant?	Summary	Adjusted P Value
			DRAQ7 + Count	DRAQ7 + Count	DRAQ7 + Count	DRAQ7 + Count	DRAQ7 + Count	DRAQ7 + Count
		DMSO	21.9206	20.642	-148.945	-37.9309	-48.4295	0.172822		DMSO:Control supernatant vs. DMSO:Ferroptotic supernatant	-6.731	-2029 to 2015	No	ns	>0,9999
		0.1 uM RSL3	5282.85	4961.21	2884.47	5082.8	4626.26	1941.96		0.1 mM RSL3:Control supernatant vs. 0.1 mM RSL3:Ferroptotic supernatant	492.5	-1530 to 2515	No	ns	0.9961
		0.1 uM RSL3 +1 uM Fer1	5.38083	-5.62357	-216.161	-53.4234	-49.4649	-1.39156		1 mM Erastin:Control supernatant vs. 1 mM Erastin:Ferroptotic supernatant	-175.6	-2198 to 1847	No	ns	>0,9999
		1 uM Erastin	5621.79	5814.3	4973.29	5871.48	5372.76	5692.01
		1 uM Erastin + 1 uM Fer1	5.80993	26.8239	-262.944	-115.122	-137.575	9.93131

## Sheet: Fig. 4C
			ferroptotic cells																										neighboring cells
	experiment 1	experiment 1	experiment 2	experiment 2	experiment 3	experiment 1	experiment 1	experiment 1	experiment 1	experiment 1	experiment 1	experiment 1	experiment 1	experiment 1	experiment 1	experiment 1	experiment 1	experiment 1	experiment 1	experiment 1	experiment 1	experiment 2	experiment 2	experiment 2	experiment 2	experiment 2	experiment 2	experiment 2	experiment 2	experiment 2	experiment 2	experiment 2	experiment 2	experiment 2	experiment 2	experiment 2	experiment 3	experiment 3	experiment 3	experiment 3	experiment 3	experiment 3	experiment 3	experiment 3	experiment 3
time (min)	Flou-4 AM (a.u.)	Flou-4 AM (a.u.)	Flou-4 AM (a.u.)	Flou-4 AM (a.u.)	Flou-4 AM (a.u.)	Flou-4 AM (a.u.)	Flou-4 AM (a.u.)	Flou-4 AM (a.u.)	Flou-4 AM (a.u.)	Flou-4 AM (a.u.)	Flou-4 AM (a.u.)	Flou-4 AM (a.u.)	Flou-4 AM (a.u.)	Flou-4 AM (a.u.)	Flou-4 AM (a.u.)	Flou-4 AM (a.u.)	Flou-4 AM (a.u.)	Flou-4 AM (a.u.)	Flou-4 AM (a.u.)	Flou-4 AM (a.u.)	Flou-4 AM (a.u.)	Flou-4 AM (a.u.)	Flou-4 AM (a.u.)	Flou-4 AM (a.u.)	Flou-4 AM (a.u.)	Flou-4 AM (a.u.)	Flou-4 AM (a.u.)	Flou-4 AM (a.u.)	Flou-4 AM (a.u.)	Flou-4 AM (a.u.)	Flou-4 AM (a.u.)	Flou-4 AM (a.u.)	Flou-4 AM (a.u.)	Flou-4 AM (a.u.)	Flou-4 AM (a.u.)	Flou-4 AM (a.u.)	Flou-4 AM (a.u.)	Flou-4 AM (a.u.)	Flou-4 AM (a.u.)	Flou-4 AM (a.u.)	Flou-4 AM (a.u.)	Flou-4 AM (a.u.)	Flou-4 AM (a.u.)	Flou-4 AM (a.u.)	Flou-4 AM (a.u.)
0	1857.5	1641	1893	1292.85	1128	2294	1895	859.339	1288.63	1321.98	326.127	1547.28	1639.99	1102.27	1110.36	1347.79	920.703	1212.17	1010.02	1027.66	1269.5	1270.61	1212.17	143.343	76.4496	113.204	132.317	169.806	147.753	135.257	137.462	1507.67	1185.34	141.873	110.264	139.667	149.224	144.078	1098.23	926.216	1141.6	1053.02	1444.46	1458.05	1159.24
1	1661	1504	1864	1318.2	1108	2261.5	1930	833.898	1434.42	1292.68	314.104	1588.83	1726.31	1160.28	1168.8	1418.73	969.161	1275.96	1063.18	1081.75	1336.32	1337.48	1275.96	150.887	80.4732	119.162	139.281	178.743	155.53	142.376	144.697	1587.02	1247.72	149.34	116.067	147.018	157.078	151.661	1156.03	974.964	1201.68	1108.44	1520.48	1534.79	1220.25
2	1688.5	1480.5	1760	1323.27	1104	2300.5	1840	766.055	1373.28	1315.47	314.104	1512.11	1817.16	1221.35	1230.31	1493.4	1020.17	1343.12	1119.13	1138.68	1406.65	1407.87	1343.12	158.829	84.7086	125.434	146.611	188.151	163.716	149.869	152.313	1670.55	1313.39	157.2	122.176	154.756	165.345	159.643	1216.87	1026.28	1264.93	1166.78	1600.5	1615.57	1284.48
3	1762	1529	1719	1191.45	1132	2311.5	1888.5	619.063	1368.58	1390.36	329.133	1393.83	1912.8	1285.63	1295.06	1572	1073.86	1413.81	1178.03	1198.61	1480.69	1481.97	1413.81	167.188	89.167	132.036	154.327	198.054	172.332	157.757	160.329	1758.48	1382.52	165.473	128.606	162.901	174.047	168.045	1280.92	1080.29	1331.5	1228.19	1684.74	1700.6	1352.08
4	1858.5	1559	1453	1333.41	1168	2167.5	1825	616.236	1326.25	1566.19	302.081	1496.13	2013.48	1353.3	1363.23	1654.73	1130.38	1488.22	1240.03	1261.69	1558.62	1559.97	1488.22	175.987	93.86	138.985	162.45	208.477	181.402	166.06	168.767	1851.03	1455.28	174.182	135.375	171.475	183.207	176.89	1348.33	1137.15	1401.58	1292.83	1773.41	1790.11	1423.24
5	1916.5	1566.5	1458.5	1272.57	1188	2074	1851	607.756	1345.07	1572.7	297.572	1483.34	2119.45	1424.52	1434.97	1741.82	1189.88	1566.55	1305.3	1328.1	1640.65	1642.07	1566.55	185.25	98.8	146.3	171	219.45	190.95	174.8	177.65	1948.45	1531.88	183.35	142.5	180.5	192.85	186.2	1419.3	1197	1475.35	1360.88	1866.75	1884.32	1498.15
6	1978.5	1624	1464.5	1297.92	1268	1999.5	1926	619.063	1420.32	1999.5	314.104	1406.61	2231	1499.5	1510.5	1833.5	1252.5	1649	1374	1398	1727	1728.5	1649	195	104	154	180	231	201	184	187	2051	1612.5	193	150	190	203	196	1494	1260	1553	1432.5	1965	1983.5	1577
7	1963	1641	1467.5	1014	888	1996.5	1925	545.567	1476.75	1996.5	284.046	1342.68	2233	1542	1721.5	1578.5	1465.5	1880.5	1437	1659	1991.5	1693	1562	189	104	162	172	229	211	221	201	2168	1864	216	168	199	200	202	1563	1275	1529	1598.5	1729	1825	1776.5
8	1816	1658	1416	1034.28	928	1812	1895.5	556.874	1420.32	1812	314.104	1406.61	2213	1515.5	1689.5	1625	1474	1884.5	1413	1700	2113.5	1705	1553	202	106	118	174	224	208	197	192	2228.5	1925	222	157	189	215	207	1544	1294	1497.5	1662.5	1768	1750.5	1790.5
9	1785.5	1664	1363.5	1135.68	1016	1830.5	1888	548.394	1387.39	1830.5	336.647	1371.45	2309	1597.5	1737	1598.5	1529	1957.5	1453	1728	2093.5	1735	1609	211	99	144	175	234	207	211	197	2204.5	1934	202	156	197	202	196	1540	1297	1556.5	1697	1726	1736	1809
10	1777	1655.5	1413	1100.19	1016	1846	1873	1362.5	1829.48	1846	488.439	987.827	2205	1511	1595	1613	1601	2008	1433.5	1682	2048	1754	1559	199	113	132	162	253	217	210	190	2126.5	1883.5	209	161	209	209	208	1566	1308	1535.5	1611.5	1752	1680	1886.5
11	1745	1594	2594	1120.47	1076	1731.5	1761	1334.24	1650.76	1731.5	312.601	1090.13	2247.5	1635	1556	1587	1683.5	2138.5	1419	1682	2047.5	1689.5	1620	217	104	162	181	252	208	232	212	2039	1745	222	154	213	228	206	1569	1291	1558	1597.5	1648	1747.5	1874.5
12	1736	1582	2212.5	1161.03	1168	1757	1851.5	1283.35	1655.47	1757	375.723	1016.6	2213	1603	1636	1602	1722	2128	1455.5	1687	1981	1694	1565	218	104	171	183	229	221	234	222	2015	1595.5	223	151	213	213	211	1565	1341	1571	1592	1681	1677	1927.5
13	1775	1569	2157.5	1262.43	1180	1721	1757.5	1246.61	1580.22	1721	284.046	1000.61	2199.5	1631	1610	1577	1853	2065	1417.5	1706	2011	1885	1685	218	129	163	183	278	217	219	209	1929	1649.5	194	155	213	203	204	1560	1343	1588.5	1682.5	1683	1678.5	1921.5
14	1735.5	1531.5	2214	1739.01	1696	1711.5	1692.5	1226.82	1599.03	1711.5	297.572	914.299	2099.5	1696.5	1770.5	1621.5	1923.5	2005	1500	1719	1804	1669	1605	209	133	162	184	295	227	226	209	1720	1593	217	146	217	212	222	1597	1383	1538.5	1635.5	1651	1735.5	1837.5
15	1504.5	1367	2240.5	1657.89	1684	1593.5	1501.5	1235.3	1646.06	1593.5	323.121	939.874	2041.5	1680.5	1732	1618.5	1888	1958	1455	1738	1863.5	1671	1608	220	128	134	198	279	214	210	219	1697	1546	214	144	218	221	233	1542	1363	1535.5	1577	1616	1718	1841
16	1518.5	1386.5	2336	1637.61	1700	1617	1474.5	1144.84	1584.92	1617	309.595	1083.73	1993	1640.5	1624	1577	1880	2005	1457	1651	1767.5	1674.5	1680	220	113	160	195	267	224	216	213	1759	1555.5	206	127	224	213	224	1539	1335	1538.5	1592.5	1600	1662	1822
17	1527	1369.5	2448.5	1840.41	1760	1562.5	1466.5	992.197	1472.05	1562.5	293.064	1467.35	1931.5	1635	1590.5	1565.5	1799	1949	1435.5	1623	1780	1664.5	1592	225	112	213	211	270	223	244	225	1630	1504	218	137	209	235	220	1476	1329	1509	1534.5	1546	1663.5	1761.5
18	1495.5	1410	2414.5	1292.85	1776	1548	1485.5	913.047	1359.18	1836.45	326.127	1400.22	1918	1638.5	1560.5	1523	1796	1931.5	1436.5	1633	1729.5	1631.5	1558	213	110	176	208	274	213	231	228	1593.5	1465	215	147	208	213	213	1527	1331	1471	1497	1523	1685.5	1792.5
19	1487	1383	2037.5	1318.2	1724	1518	1429	918.701	1363.88	1608.52	311.098	1492.93	1850.5	1635	1505.5	1525.5	1709	1902.5	1430	1565	1662	1600.5	1527	232	108	180	219	277	219	235	211	1490	1474	212	125	213	237	227	1497	1339	1472	1464	1522	1652	1764.5
20	1407.5	1299	2077.5	1323.27	1724	1463.5	1388.5	910.22	1269.82	1348.03	315.607	1937.29	1785	1599.5	1497.5	1498	1705.5	1832.5	1388	1556	1663.5	1595	1525	214	119	175	176	273	207	228	215	1481.5	1449	221	134	203	208	255	1464	1330	1467.5	1490.5	1482	1594.5	1747.5
21	1442	1328.5	2055.5	4266.41	4836	1508	1408.5	1240.95	2017.6	2152.29	311.098	1592.03	1637.5	1536	1417	1411	1477.5	1644	1339.5	1419	1523.5	1437.5	1366	208	114	177	182	268	231	237	230	1385	1330	221	131	208	226	250	1403	1250	1327.5	1339	1379	1461	1532.5
22	6727	11830	6846	4601.03	4902	2893	2149.5	1167.46	2055.22	2197.88	296.069	1489.73	1620	1480	1414.5	1388.5	1469.5	1602	1340	1409	1485.5	1413	1352	210	113	153	183	285	223	216	220	1346	1313	232	140	200	239	247	1404	1240	1302	1344.5	1363	1470.5	1541
23	6023	13058	6937	4540.19	4746	2920.5	2073.5	1153.32	1979.98	2162.06	348.671	1537.69	1607.5	1468	1446	1397.5	1476	1660.5	1321	1370	1523	1415	1348	220	116	150	166	251	219	241	216	1310	1348	229	162	216	233	266	1369	1267	1311	1332.5	1346	1426.5	1516
24	6762	11670.5	7084.5	4661.87	4728	2965.5	2117.5	1195.72	2022.3	2152.29	356.185	1665.56	1598	1468.5	1377.5	1363	1469.5	1602	1292	1373	1460	1407.5	1348	218	114	162	236	270	230	241	202	1314	1362.5	201	173	214	226	267	1342	1237	1324.5	1326.5	1384	1415.5	1551
25	6724	11746.5	7015.5	4882.41	4800	2977.5	2099.5	1158.98	2172.8	2194.62	341.156	1886.14	1543	1426.5	1381.5	1341	1433	1555.5	1294.5	1365	1410.5	1350	1318	248	120	161	241	206	219	233	228	1319	1318	247	163	226	224	289	1332	1206	1294.5	1315	1321	1412	1514.5
26	6675	11799	7126	5102.96	4710	3010	2066	1130.71	2243.35	2295.56	339.653	1886.14	1447	1331.5	1303	1292.5	1346	1464	1221.5	1245	1360	1284.5	1249	229	109	191	234	201	206	237	225	1270	1241.5	247	235	221	237	296	1242	1158	1218.5	1228	1236	1313.5	1406
27	6576	11691	6951.5	5156.19	4746	3037.5	2215	1108.09	2177.5	2324.87	345.665	2007.62	1473	1396	1294.5	1306.5	1365	1511	1269	1313	1376	1349.5	1262	212	196	327	222	222	196	224	232	1294.5	1266	224	494	205	206	225	1321	1186	1235	1265	1256	1388.5	1428
28	6529	11456	6914.5	5285.48	4644	3034.5	2221	1099.61	2323.3	2246.72	362.197	2276.16	2692	1782	1584.5	1896.5	1870.5	2009	1698.5	1571	1921	2041	2371	211	186	343	213	212	202	221	215	1847.5	2107	235	458	213	208	231	1456	1419	1741	1661	2019	1776	1575.5
29	6499	11579.5	7122.5	5749.38	4626	3023	2111.5	1088.31	2219.83	2334.64	351.676	2352.88	2717	1761.5	1478.5	1913	1799.5	2215.5	1830	1507	1982	1973.5	2287	230	188	348	199	218	204	212	209	1892	2134.5	236	514	214	234	229	1495	1421	1751.5	1634.5	2053	1734.5	1523
30	6473	11688	6834	6334.97	4674	3032	2004	1093.96	2393.84	2350.92	399.769	2535.1	2631	1832	1449	1863.5	1783	1984.5	1701	1520	1951	1989.5	2318	227	207	346	200	226	206	204	224	1831	2073	224	477	231	224	231	1525	1431	1725.5	1599.5	1977	1728	1541.5
31	6370	11537	6621.5	6623.96	4506	3112.5	2135	1105.27	2370.33	2341.15	377.225	2439.2	2726.5	1757.5	1483	1893.5	1779.5	1983	1679	1602	1955	1985.5	2179	229	211	398	209	223	199	220	212	1873	2112.5	225	414	227	220	241	1537	1462	1679.5	1636	2044	1733.5	1603.5
32	6357	11263	6460.5	7004.21	4560	3457	2190.5	1077	2370.33	2334.64	393.757	2445.59	2765.5	1826.5	1503.5	1920	1754.5	2098	1656	1508	1886	2002	2180	231	213	411	208	204	183	225	224	1819.5	2129.5	223	399	210	212	238	1465	1450	1670	1534.5	2204	1694	1503
33	6308	11444.5	6535	6760.85	4602	3679.5	1997.5	1142.02	2346.81	2197.88	390.751	2404.03	2751	1721	1431	1965	1787.5	2161	1725	1528	1857.5	2029	2205	233	198	382	205	186	194	232	230	1868	2141.5	235	410	212	215	237	1482	1415	1699.5	1554	2233	1686	1541
34	6288	11537.5	6703	6342.57	4848	2976	1939.5	1257.91	2191.61	2220.67	368.208	2209.02	2773	1820.5	1429	1874.5	1836	2167	1757	1554	1923	2064	2178	245	223	386	213	194	209	228	236	1895	2171	230	403	236	220	263	1532	1431	1663.5	1557	2186	1692.5	1617
35	6223	11596.5	6961	6646.77	4806	3198	1924	1198.55	2210.42	2289.05	392.254	2084.35	2775.5	2021.5	1453.5	1843	1818.5	2085.5	1675.5	1654	1866	2009	2305	246	251	400	209	162	199	223	215	1890	2267	223	400	223	233	244	1597	1421	1649	1595.5	2344	1678	1587.5
36	6209	11362	7225.5	6639.17	4794	3301	1912	1175.94	2215.13	2285.79	429.827	1978.85	2840	1946	1422	1885.5	1766.5	2188	1704.5	1503	1886	2016	2247	247	260	396	211	139	197	232	235	1837	2157.5	244	438	235	247	262	1527	1386	1649	1534.5	2409	1694.5	1577.5
37	6188	11351	7390.5	6525.09	4740	3173.5	1895.5	1178.76	2201.02	2210.9	462.89	1921.31	2857.5	1894.5	1410	2042	1830.5	2227.5	1746.5	1521	1903	2040	2292	254	285	371	201	128	195	235	232	1828.5	2154	229	415	233	228	226	1622	1409	1713.5	1600.5	2478	1672.5	1546.5
38	6185	11541	7124	6935.76	4776	3556	2064.5	1156.15	2215.13	2350.92	437.341	2020.41	2830.5	1875.5	1451.5	2063	2054	2277	1814.5	1592	1936.5	2503.5	2794	246	309	400	205	110	219	221	231	1981	3467	252	386	235	244	257	1607	1434	1683	1705	3579	1673.5	1554.5
39	6184	11469	7394.5	7004.21	4698	3327	2027	1060.04	2492.61	2324.87	491.445	2033.2	2868.5	1728	1460	1879	1951.5	2278	1786	1606	1861	2103.5	2478	229	298	410	207	113	209	228	223	1994	3571.5	241	370	246	230	252	1609	1429	1664	1641.5	2329	1672.5	1576
40	6138	11137	7427	6905.34	4644	3324.5	2265.5	1139.19	2346.81	2344.4	501.965	1930.9	3019.5	1683	1421	1854	1946	2364.5	1814.5	1580	1868.5	2088.5	2435	241	278	397	215	110	204	228	226	1912.5	3753.5	240	353	240	240	249	1597	1419	1615.5	1552	2269	1668.5	1523.5
41	6105	11020.5	7290.5	6966.18	4662	3386	2572.5	1057.21	2473.79	2448.6	536.532	1927.7	2958	1706.5	1374.5	1856.5	1983.5	2356.5	1801	1536	1931	2150	2463	243	305	390	198	113	219	225	227	1962.5	3800	242	383	238	238	272	1538	1381	1545.5	1531	2292	1615.5	1494.5
42	6077	11050	7302	7217.15	4452	3298.5	2636	1037.43	2295.08	2298.82	586.127	1825.4	3052.5	1755.5	1478.5	1873	2080.5	2434.5	1826	1670	2104.5	2170.5	2488	242	328	390	211	107	207	224	227	2017	3810	239	408	235	240	259	1646	1421	1574.5	1605.5	2318	1681.5	1555.5
43	6040	10752.5	7412.5	7300.8	4524	3435	2634.5	1051.56	2313.89	2350.92	641.734	1831.8	2966.5	1732.5	1411	1877	2175	2457.5	1776	1683	2071.5	2108.5	2359	255	327	383	215	106	223	231	228	1990.5	3943.5	245	392	235	246	263	1632	1432	1594	1568	2185	1620	1529
44	6002	10614	7464	7171.52	4470	3167.5	2383.5	1060.04	2407.95	2227.18	682.312	1758.27	3061.5	1754.5	1420.5	1915.5	2281	2449	1867	1774	2155	2182.5	2365	256	331	433	212	99	219	249	231	2181.5	3750.5	239	414	254	228	270	1659	1463	1608	1631	2176	1654.5	1545.5
45	5954	10202	7453.5	6760.85	4536	3235.5	2281.5	1088.31	2295.08	2227.18	766.474	1707.12	3041.5	1736	1378.5	1816	2361.5	2534	1956.5	1686	2094	2112	2239	262	344	394	221	98	228	250	246	2090	3754.5	264	453	255	246	265	1650	1418	1577	1641.5	2106	1614	1500.5
46	5932	9879	7704.5	7057.44	4530	2940	2089	1116.57	2370.33	2155.55	871.676	1668.76	3089.5	1716.5	1400.5	1760.5	2420.5	2550.5	2089.5	1591	2056	2093.5	2157	245	319	379	204	96	237	229	220	1974	3791	267	417	250	253	253	1646	1380	1571.5	1790	2204	1693	1600.5
47	5922.5	9397	7706.5	6814.08	4488	2829.5	2219.5	1122.23	2351.52	2126.24	835.607	1700.72	3090.5	1766	1473	1729.5	2486	2399.5	1900.5	1586	2137	2100	2053	267	309	406	217	82	220	242	264	1999	3786.5	261	411	243	241	272	1581	1395	1577.5	1675.5	2289	1655	1567
48	5898	9104.5	7523.5	6433.83	4422	2719	2169.5	1077	2328	1996	780	1624	3174.5	1803	1407.5	1648.5	2573.5	2511.5	2040.5	1561	2216	2072	2062	256	357	383	213	85	233	237	242	2075	3849	249	400	236	245	275	1633	1348	1594	1781	2242	1671.5	1598.5
49	5892	9647.5	7579.5	6334.97	4674	2554.5	2053	1077	2328	1996	780	1624	3336	1766.5	1438	1725	2577.5	2414	2078.5	1526	2195.5	2085.5	2024	257	365	410	217	91	215	248	254	2237.5	3846	252	435	272	261	276	1593	1425	1669	1858	2353	1686	1623
50	5887	9412	7782	6623.96	4506	2297	1982.5	1089	2323	2032	796	1629	3333	1837.5	1398.5	1672	2634	2346	1856.5	1494	2299.5	2081.5	2018	260	355	436	214	109	233	248	228	2149	3708	239	425	254	263	257	1591	1379	1650.5	1804.5	2367	1686.5	1541.5
51	5845	8747	7878.5	7004.21	4560	2170.5	2012	1065	2352	2051	809	1637	3320	1916.5	1456	1735.5	2662.5	2237.5	1872.5	1578	2236.5	2093.5	2131	238	364	413	225	86	232	239	247	2308.5	3833	273	410	259	254	276	1614	1371	1681	1745.5	2270	1796	1544
52	5801.5	8754.5	7894	6760.85	4602	2216	2035.5	1090	2410	2097	832	1716	3156.5	1930	1540.5	1751	2759.5	2233	1774	1582	2361.5	2129	2116	268	385	426	225	77	244	252	259	2504	4033.5	250	402	252	255	271	1680	1385	1700.5	1706.5	2192	1847.5	1586.5
53	5779.5	8387	7919	6342.57	4848	2208.5	1987.5	1085	2345	2127	818	1787	3136.5	1832.5	1507.5	1699.5	2779.5	2109.5	1654.5	1510	2387	2093	2063	257	386	434	217	79	249	250	257	2561.5	4006	255	382	265	270	289	1670	1392	1701	1807	2495	1877.5	1540.5
54	5726	7823.5	7809	6646.77	4806	2097	1962.5	1114	2398	2188	853	1896	2980.5	1819	1561	1875	2787	2086.5	1703.5	1499	2333	2171.5	2285	254	450	412	205	75	230	230	256	2636	3842	255	372	262	259	299	1725	1375	1724.5	1869	2352	2030.5	1573
55	5726	7382	7996	6639.17	4794	2139.5	1965.5	1079	2350	2352	797	1999	2754.5	1921	1512.5	1724.5	2833	2100	1682.5	1487	2261.5	2113.5	2205	815	1766	999	768	502	780	807	855	2718	3718.5	836	1020	879	876	853	1652	1340	1719	1632	2307	1951	1587
56	5683	7053.5	8250.5	6525.09	4740	2255	1975.5	1072	2388	2346	812	2135	2527	2167	1621	1735	2845	1919.5	1433	1449	2355.5	2132.5	2293	818	1755	1043	734	521	819	874	825	2725.5	3777	837	1017	894	850	855	1740	1356	1756.5	1657.5	2347	2048	1663
57	5682	7167.5	8305	6935.76	4776	2091.5	1958	1056	2325	2367	825	2071	2423.5	2185	1710	2027	2918	1897	1378.5	1420	2351	2101	2527	819	1822	1019	764	502	842	822	848	2930.5	3533	822	1034	892	880	870	1695	1375	1755	1712	2363	2190.5	1597
58	5660	6640.5	8332.5	7004.21	4698	2026.5	1949	1064	2337	2395	806	2039	2431	2371.5	1761	1811.5	2910	1968.5	1381.5	1405	2282	2107	2405	806	1791	1028	769	485	835	852	847	2769.5	3399	818	1051	882	878	887	1678	1350	1687	1634	2383	2210.5	1578
59	5617	6637.5	8386	6905.34	4644	2027	1894.5	1098	2356	2389	820	1940	2467	2433	1716	1756	2988.5	1992.5	1391	1414	2442.5	2121.5	2537	809	1776	1000	727	464	801	865	833	2915	3456.5	889	1061	896	910	889	1664	1358	1750.5	1587.5	2494	2127.5	1569
60	5558.5	6370	8309	6966.18	4662	2029	1962	1107	2354	2411	819	1954	2592.5	2438.5	1657	1701.5	2926.5	1915.5	1367	1467	2419	2122	2524	853	1768	1173	790	811	845	863	887	2873	3492.5	879	1058	939	911	915	1675	1333	1719.5	1589	2510	2123	1562
61	5517	6036.5	8282	7217.15	4452	1871.5	2138	1117	2352	2412	849	1912	2399.5	2524	1622	1732.5	2927.5	1904.5	1329	1451	2324.5	2035.5	2608	802	1678	1006	762	417	770	861	840	2827	3412	878	1083	891	868	836	1647	1310	1681	1529.5	2500	2177.5	1549.5
62	5478	6629	8372.5	7300.8	4524	1984.5	1780	1178	2394	2389	846	1883	2236	2430	1749	2134.5	3008.5	1908	1415	1423	2406	2103	2454	807	1668	1000	757	430	836	868	887	2903.5	3300.5	870	1098	914	894	899	1674	1342	1773.5	1582.5	2607	2271	1654.5
63	5455.5	6759	8196.5	7171.52	4470	1959	1929.5	1157	2381	2436	859	1824	2232	2345	1652	2223.5	2937.5	1843	1378.5	1368	2410.5	2173	2465	797	1625	1015	759	411	847	851	841	2819.5	3197	872	1115	907	896	916	1612	1300	1690.5	1542	2293	2211	1535.5
64	5434	6733	8060.5	6760.85	4536	2082.5	1945.5	1219	2416	2414	859	1805	2249	2451.5	1682	1919	2993	1799	1323.5	1394	2448.5	2129	2537	836	1650	1064	806	417	842	886	890	2889.5	3092	867	1127	904	916	932	1678	1339	1722	1612	2391	2354	1522.5
65	5376	6629	8102	7057.44	4530	2061	2017	1241	2382	2378	852	1776	2174	2425.5	1775	1919	2993	1851	1350	1417	2390	2045.5	2420	836	1681	1090	782	411	817	875	860	2997	3046	897	1135	905	903	955	1659	1381	1866.5	1672	2394	2298	1575.5
66	5332	6387	8109	6814.08	4488	1994	1932.5	1262	2403	2337	866	1724	2167	2762.5	1803.5	1938	2983.5	1948.5	1314	1431	2435.5	2043	2540	833	1698	1080	791	423	849	880	882	2922.5	2905	896	1159	932	924	945	1669	1373	1805.5	1690.5	2419	2391	1632
67	5327	6309	8280	6433.83	4422	1956	1974.5	1271	2421	2357	872	1837	2069	2673.5	1735.5	2046	2957	2139	1338.5	1408	2380.5	2004.5	2364	855	1722	1081	782	386	883	896	865	2957.5	2844.5	884	1104	923	967	959	1606	1313	1755	1667.5	2377	2391.5	1604.5
68	5285	6204	8207	4266.41	4836	1955	1938.5	1262	2423	2378	908	1809	2183	2534	1638.5	2299	2937.5	2086	1491.5	1431	2380	1981	2551	851	1747	1079	789	388	916	937	928	3008	2799.5	921	1157	945	959	948	1586	1310	1774.5	1632	2381	2301.5	1473.5
69	5070	6182	8177.5	4601.03	4902	1880	1964.5	1334	2382	2362	885	1780	2069.5	2608	1681.5	2307	3019.5	1892	1408.5	1452	2386	2038.5	2806	890	1754	1045	804	377	894	904	940	3097	2638.5	904	1145	944	950	969	1644	1343	1764	1659	2334	2295.5	1587
70	5051	5966	8275	4540.19	4746	1861.5	1948	1309	2392	2343	886	1831	2081	2554	1739.5	2251.5	2943	1849	1406	1547	2461	2030	2698	870	1739	1081	784	377	902	938	915	3223	2499	918	1169	950	966	949	1697	1365	1725	1777.5	2597	2395.5	1552
71	5027	5928	8252	4661.87	4728	1926	1970	1308	2386	2331	879	1853	2074	2749.5	1722	2235	2893	1855.5	1345.5	1404	2518.5	2040	2901	867	1709	1071	821	383	903	927	887	3300	2263	912	1127	944	949	958	1643	1349	1697	1613.5	2542	2356.5	1559.5
72	5024	5893	6457.5	4882.41	4800	1935.5	1980.5	1308	2420	2406	929	1947	1924	2744.5	1749	2244.5	2797	1840.5	1327	1546	2516	2029.5	2684	875	1766	1082	793	367	894	927	906	3346	2062.5	908	1159	923	961	978	1668	1338	1756	1616.5	2568	2307.5	1606
73	4956	5834.5	6522	5102.96	4710	1911	1981.5	1371	2396	2401	934	1893	1940	2701.5	1793.5	2155.5	2749	2035	1327.5	1521	2550	2049.5	2623	876	1812	1111	855	370	929	960	942	3366.5	1988.5	917	1199	958	958	1017	1709	1338	1744.5	1662.5	2739	2187	1564
74	4955	5791	6603.5	5156.19	4746	1847.5	1951.5	1384	2403	2420	929	1884	1949	2389.5	1784.5	2157.5	2643.5	1982.5	1317	1515	2420.5	2084	2586	909	1801	1177	857	381	891	959	934	3269.5	1863	923	1173	978	997	992	1746	1344	1729	1585	2774	2277	1587.5
75	4912.5	5752	7497	4266.41	4836	1836.5	2090.5	1383	2429	2481	949	1933	1931	2584.5	1928	2155	2541.5	2052.5	1317	1460	2480	2054	2480	912	1801	1152	839	378	947	964	929	3193.5	1855	932	1146	961	973	969	1739	1360	1732.5	1500.5	2499	2319	1556.5
76	4889	5726	6689.5	4266.41	4836	1939.5	2299	1361	2371	2510	922	1886	2063.5	2669	2012	2179.5	2475.5	2265	1319.5	1466	2538.5	2018	2386	884	1843	1184	843	388	935	944	955	3225	1820.5	955	1233	960	990	978	1731	1316	1727	1615.5	2533	2265.5	1601.5
77	4872.5	5678.5	7224	4601.03	4902	2005.5	2519.5	1350	2386	2474	956	1913	2046	2684	1942.5	2249.5	2457	2304	1287	1450	2625	2014	2512	899	1835	1152	797	367	936	943	906	3170	1797.5	963	1205	958	995	978	1666	1327	1665	1552	2451	2328	1585.5
78	4851.5	5595	6924	4540.19	4746	2022	2311	1401	2389	2441	1005	1825	2177	2581	1900.5	2309	2465	2149.5	1277.5	1426	2584	2053	2275	940	1830	1200	853	352	974	946	923	2933	1752	973	1241	980	1012	992	1652	1296	1663.5	1458	2589	2361.5	1535
79	4849	5583	6575	4661.87	4728	1888.5	2139.5	1395	2369	2482	967	1864	2191.5	2799	1928.5	2453.5	2664.5	2159	1282	1400	2552.5	2080.5	2661	934	1815	1279	836	335	970	982	914	3148.5	1821	950	1224	951	1012	1017	1660	1362	1663	1518.5	2664	2293.5	1596.5
80	4840	5577	6464	4882.41	4800	1807	2080.5	1374	2341	2415	948	1870	2129	2802.5	1894	2541.5	2686	2142.5	1303	1584	2622.5	2027	2348	964	1757	1294	889	341	954	958	925	3026	1812.5	951	1226	1031	1031	1029	1625	1365	1662	1661	2642	2271	1626.5
81	4702	5554.5	6463.5	5102.96	4710	1882.5	2251	1377	2330	2492	979	1871	2159	2998	1804.5	2505.5	2677.5	2240.5	1332.5	1465	2554.5	1985	2265	968	1801	1279	851	326	952	978	981	2984.5	2041.5	1003	1224	990	1030	1053	1628	1344	1648.5	1577.5	2649	2361.5	1623.5
82	4643.5	5458.5	6449.5	5156.19	4746	1826.5	3238	1419	2382	2458	978	1868	2217.5	3025	1858.5	2522.5	2753	2176.5	1393.5	1469	2414	2040	2549	930	1735	1345	871	315	960	970	971	2811.5	1984.5	960	1223	1017	1017	1020	1798	1368	1682.5	1597	2746	2382	1677.5
83	4622	5436	6301.5	5285.48	4644	1998	3239	1431	2342	2492	980	1893	2298.5	3204	1805	2455	2768	2244	1362	1480	2480	2096.5	2436	975	1821	1297	910	339	960	992	952	2747.5	2169	971	1248	1045	1045	1080	1759	1381	1653	1618	2773	2485.5	1696
84	4615	5415	6086.5	5749.38	4626	1732	3566	1436	2360	2414	946	1872	2149.5	3059.5	1728	2543	2766.5	2138	1342	1385	2505	2033.5	2487	982	1898	1309	924	334	966	1019	980	2554.5	1953.5	984	1221	990	1024	1057	1769	1326	1582	1583.5	2683	2540.5	1623
85	4381.5	5386	5978	5953.5	4258.5	1695	3492	1199	2210	2296	891	1466	2146.5	3144.5	1754	2515	2694.5	2262.5	1348	1511	2506.5	2039.5	2415	991	1824	1322	912	331	1002	1019	1002	2449	2100.5	1040	1225	988	1065	1058	1776	1332	1589	1597.5	2597	2522	1636.5
86	4355	5363	5956.5	5925	4239	1720	3531.5	1235	2270	2289	943	1517	2130.5	2917	1716	2737.5	2695	2027	1245.5	1640	2478	2025	2374	983	1786	1305	867	338	986	970	975	2365.5	1891.5	984	1204	972	1025	1054	1643	1303	1515.5	1677.5	2708	2349.5	1645.5
87	4341.5	5359	5631.5	5736	4216.5	1678	3283	1263	2267	2295	907	1522	2199.5	3024	1739	2607	2771	2257.5	1291	1563	2412.5	2129.5	2458	1004	1785	1304	886	332	987	989	981	2364.5	1864.5	977	1198	996	1015	1080	1766	1315	1543.5	1518	2813	2462	1656
88	4292.5	5263	4820.5	5743.5	4227	1691.5	3324.5	1307	2234	2298	935	1483	2313	2948.5	2898.5	2607	2837.5	2051.5	2857.5	1881	2167	2609.5	2155	986	1828	1306	893	339	1002	1019	1019	3201	2398	1052	1184	1059	1059	1072	2256	2451	2903	2070	3178	3240.5	2113
89	4244	5239	4790	5679	4243.5	1664	3596.5	1314	2261	2321	952	1485	2754.5	2965.5	3354.5	2898.5	2790.5	3812	2478	2392	3252.5	2609.5	2155	1004	1793	1293	905	317	1002	1019	1019	3760.5	2357	1034	1181	979	1046	1053	2669	2839	2600	2475.5	3228	3322	3869.5
90	4225	5222	4766.5	5506.5	4344	1702.5	3571	1354	2257	2444	950	1499	2275.5	3086	2670.5	3299.5	2805	2176.5	2541.5	1629	2272.5	2492.5	2218	991	1798	1272	914	330	972	1019	1019	3205.5	2348.5	1005	1186	974	1008	1072	2149	2205	2788.5	2082.5	2909	2833	1900.5
91	4189	5211	4693.5	5280	4447.5	1700	3724.5	1334	2209	2549	968	1432	2280	2813	2840	4414.5	2919	2246.5	2311	1544	2346	2552.5	2195	939	1348	1092	869	529	944	981	984	3077.5	2170.5	968	1024	919	975	965	1980	2232	2717	1916	3124	3098	2146.5
92	4187	5151.5	4617.5	5194.5	4437	1695	3578	1296	2219	2536	941	1426	2336.5	2794.5	2856	4099	3035.5	2283.5	2988	1643	2360	2460.5	2143	956	1406	1113	893	506	986	1002	1002	2808.5	2024.5	1002	1062	992	1036	984	2010	2168	2797.5	1902.5	3060	3271.5	2130
93	3993	5150	4604.5	5179.5	4357.5	1708	3650.5	1324	2219	2510	945	1433	2237	3084.5	3237.5	3882	3242.5	2152	3087	1697	2310	2512	2189	990	1431	1122	919	513	982	1002	981	2791	2052.5	987	1051	943	992	990	1997	2219	2996.5	2047	3046	2962.5	1932
94	3986.5	5135.5	4572	5256	4333.5	1741	3577.5	1348	2194	2546	970	1445	2175.5	2979	3216.5	3953.5	3239	2224	3184.5	1725	2350.5	2604	2297	976	1418	1126	904	515	996	1008	1020	2626.5	1948	992	1062	1024	1036	1034	1772	2211	2958.5	1930	3111	2906	1789
95	3714	5127	4514	5238	4317	1738	3786	1329	2185	2511	976	1452	2151.5	3134.5	3193	3998	3280.5	2147.5	3152.5	1689	2478.5	2509.5	2287	1025	1465	1168	928	542	1026	1041	1046	2594	1955.5	1031	1110	993	1036	1046	1908	1994	2815	1894.5	3263	2897	1889
96	3515	5090	4453	5193	4284	1710	3646.5	1344	2228	2530	987	1423	2434	3299.5	3423.5	4021	3352	2109.5	3524.5	1723	2603	2552.5	2322	1008	1534	1191	900	587	1042	1031	1046	2560	2008.5	1008	1094	999	1054	1052	1966	2106	2874.5	1841	3045	2850.5	1906.5
97	3278	5076	4452	5007	4177.5	1745	3497	1373	2248	2527	982	1450	2895.5	3444.5	3378.5	4104.5	3402.5	2270	3559	1778	2681	2594	2288	1078	1510	1210	905	566	1082	1063	1068	2460.5	2069.5	1043	1104	996	1054	1070	1977	2125	2643	1924	3181	2757.5	1832.5
98	3272.5	5069.5	4377	5055	4111.5	1715.5	4120	1352	2249	2543	980	1478	2689.5	3610.5	3227	3954.5	3402.5	2252	3313	1775	2509.5	2577	2417	1051	1435	1187	892	614	1039	1023	1040	2463	1948.5	1025	1125	980	1050	1041	1906	2059	2762.5	1898	3052	3148	1840
99	2989.5	5045	4355.5	4984.5	4083	1674.5	3727.5	1386	2285	2485	1005	1526	2340	3804.5	3306	3926	3454.5	2220	3647.5	1711	2525.5	2581	2424	1055	1480	1194	934	598	1036	1041	1054	2352	1932.5	1055	1117	1024	1081	1061	1870	2101	2489	2041	3079	3346	1885.5
100	2715.5	5031	4328	5106	4006.5	1713	4106	1385	2303	2517	984	1507	2436	3829	3407.5	3925.5	3593	2448	3404	1857	2619	2674.5	2437	1065	1493	1218	920	594	1067	1082	1096	2317	1822.5	1062	1116	1028	1090	1074	1826	2028	2832.5	2187.5	3148	3219.5	1851.5
101	2508	4975	4316	5089.5	3946.5	1738	4255	1384	2283	2502	1041	1470	2536	3800	3624.5	3963.5	3628	2583	3239	1822	2696.5	2612	2418	1097	1492	1228	950	596	1036	1064	1079	2254	1878	1043	1112	1038	1107	1054	1890	2152	2734	2171	3322	3213.5	1878
102	2428	4950	4303.5	5040	3949.5	1719.5	3702.5	1398	2347	2574	1065	1528	3218	4039	3582.5	3783	3600.5	2728	3395.5	1800	2563	2670.5	2432	1071	1489	1236	946	593	1077	1070	1131	2296	1767.5	1094	1149	1024	1091	1089	1824	2081	2486	2007	3128	3180.5	1862
103	2156.5	4947	4303	4837.5	3954	1733.5	3745.5	1421	2343	2560	1053	1511	2984	4374.5	3612	3877.5	3614.5	2215	3417	1901	2657.5	2759	2403	1115	1468	1232	944	576	1075	1089	1117	2297.5	1782.5	1099	1186	1052	1122	1103	1739	2071	2650	2153	2909	3344	2001.5
104	2038	4837	4256.5	4779	3865.5	1744.5	3680	1421	2341	2527	1091	1521	2485.5	4472	3575.5	3773	3694.5	2324	3211.5	1881	2761	2729	2414	1124	1465	1242	929	551	1089	1090	1140	2233.5	1828.5	1114	1159	1057	1112	1120	1771	2047	2675.5	2018.5	2832	2916.5	1887
105	1966.5	4829	4253	4729.5	3826.5	1717.5	3680.5	1434	2337	2513	1117	1465	2314	4542	3692	3743.5	3682	2414	3039	2020	2737.5	2715.5	2589	1123	1493	1276	956	561	1087	1099	1122	2341	1805.5	1099	1119	1045	1136	1100	1702	1894	2531.5	2043	2898	2876	1938
106	1961	4795	4219	4665	3850.5	1753	3941	1422	2350	2558	1137	1536	2371.5	4558	3611.5	3685.5	3688.5	2302	2974	1890	2735	2697.5	2624	1159	1470	1255	965	531	1101	1109	1095	2406.5	1839	1087	1149	1050	1117	1081	1789	1990	2569	1998	2955	2870.5	1803
107	1957.5	4731	4149	4606.5	3829.5	1775.5	3979.5	1391	2409	2565	1181	1552	2452.5	4714.5	3521.5	3865.5	3724.5	2524	2811.5	1981	2827.5	2775.5	2584	1138	1474	1225	949	520	1117	1106	1124	2263.5	1783.5	1112	1142	1090	1088	1090	1728	2043	2565	2125.5	2928	3227	1895
108	1940.5	4713	4111.5	4444.5	3831	1699	3846	1370	2411	2570	1181	1525	2542	5216	3448.5	3617.5	3646.5	2735	2972.5	2013	2612	2691.5	2455	1184	1484	1279	933	528	1138	1115	1120	2179	1839.5	1108	1149	1099	1130	1108	1686	2016	2635.5	2060.5	2738	3297	2063
109	1935	4683	4108.5	4264.5	3826.5	1771	3714	1386	2452	2606	1254	1559	2646.5	5213.5	3492.5	3790.5	3686.5	2421.5	2941.5	2018	2778	2731	2442	1164	1519	1274	980	524	1156	1144	1128	2108	1816.5	1113	1145	1084	1128	1141	1706	2000	2888.5	2090	2835	3428	2014
110	1922	4669	4064	4222.5	3910.5	1793.5	3833.5	1412	2509	2688	1332	1576	4165	4873	3552.5	3800	3688	2416.5	3423	2000	2876	2603	2589	1160	1504	1241	955	499	1130	1165	1110	2255.5	1841	1162	1146	1090	1128	1114	1668	2043	2865.5	2087.5	3158	3527.5	2249.5
111	1914	4618	4063	4144.5	3846	1796	3988.5	1401	2504	2674	1407	1613	4013	4609	3509.5	3803.5	3807	2580.5	3266.5	1679	2881	2636	2612	1195	1523	1273	969	513	1100	1084	1126	2281.5	1800.5	1134	1117	1063	1128	1123	1650	2180	2850	1997.5	3262	3319.5	1998.5
112	1911.5	4544	4000	4140	3841.5	1768	4252.5	1442	2485	2683	1499	1572	3525.5	4655.5	3516	3740.5	3822.5	2440	3253.5	1745	2770	2539	2512	1168	1539	1246	961	525	1120	1085	1098	2224.5	1839	1147	1141	1050	1113	1127	1586	2117	3073.5	1920.5	3298	2950.5	1984
113	1908.5	4434	3978.5	4134	3813	1789	4196.5	1408	2558	2634	1520	1573	3120.5	4914	3663	3785.5	3884	2406.5	3337.5	1838	2711.5	2614	2569	1191	1547	1287	949	550	1151	1084	1143	2214.5	1798	1157	1188	1067	1131	1124	1644	2018	3058	1966.5	3084	3468	1863.5
114	1902.5	4253	3902.5	4083	3841.5	1735	4117	1424	2567	2681	1583	1598	2716.5	5166.5	3657	3682	3908	2215	3647.5	1856	2808.5	2561.5	2464	1173	1503	1258	953	513	1140	1101	1117	2224.5	1717	1178	1169	1079	1129	1145	1585	2050	3126	1860.5	3199	2978.5	1754

## Sheet: Fig. 4D+E
				plus Ca2+					plus Ca2+			Ca2+ free medium
condition	cell population	time (h)	Mean % Draq7 + cells experiment 1	Mean % Draq7 + cells experiment 2	Mean % Draq7 + cells experiment 3			AUC experiment 1	AUC experiment 2	AUC experiment 3	AUC experiment 1	AUC experiment 2	AUC experiment 3
plus Ca2+	Opto-GPX4Deg	0	19.0987	25.1661	23.8229		Opto-GPX4Deg	807	931	958	928	826	1008
plus Ca2+	Opto-GPX4Deg	1	23.7485	28.3775	30.621		bystander	493	436	517	321	335	292
plus Ca2+	Opto-GPX4Deg	2	24.7165	31.2112	33.1364
plus Ca2+	Opto-GPX4Deg	3	25.8913	29.8738	37.9238				plus Ca2+			Ca2+ free medium
plus Ca2+	Opto-GPX4Deg	4	27.3862	32.8596	32.2763			% AUC experiment 1	% AUC experiment 2	% AUC experiment 3	% AUC experiment 1	% AUC experiment 2	% AUC experiment 3
plus Ca2+	Opto-GPX4Deg	5	27.394	39.3807	39.423		Opto-GPX4Deg	33.625	38.7917	39.9167	38.6667	34.4167	42
plus Ca2+	Opto-GPX4Deg	6	25.0709	30.2725	34.5026		bystander	20.5417	18.1667	21.5417	13.375	13.9583	12.1667
plus Ca2+	Opto-GPX4Deg	7	27.8524	31.6601	32.6618
plus Ca2+	Opto-GPX4Deg	8	30.0742	34.1389	33.7435
plus Ca2+	Opto-GPX4Deg	9	31.3242	33.5796	37.9719
plus Ca2+	Opto-GPX4Deg	10	31.5638	34.4209	40.953		Column B	Ca- Opto-GPX4Deg		Column D	bystander Ca-
plus Ca2+	Opto-GPX4Deg	11	32.4204	30.4761	35.595		vs.	vs,		vs.	vs,
plus Ca2+	Opto-GPX4Deg	12	34.2874	32.0942	37.53		Column A	Ca+ Opto-GPX4Deg		Column C	bystander Ca+
plus Ca2+	Opto-GPX4Deg	13	35.8704	30.8514	37.5583
plus Ca2+	Opto-GPX4Deg	14	34.2859	32.137	33.3252		Paired t test			Paired t test
plus Ca2+	Opto-GPX4Deg	15	34.2942	42.243	42.0331		P value	0.773		P value	0.0438
plus Ca2+	Opto-GPX4Deg	16	32.3969	36.6271	38.8108		P value summary	ns		P value summary	*
plus Ca2+	Opto-GPX4Deg	17	33.9601	49.1352	41.2519		Significantly different (P < 0.05)?	No		Significantly different (P < 0.05)?	Yes
plus Ca2+	Opto-GPX4Deg	18	35.1773	47.5376	43.7522		One- or two-tailed P value?	Two-tailed		One- or two-tailed P value?	Two-tailed
plus Ca2+	Opto-GPX4Deg	19	39.7088	52.5776	47.5871		t, df	t=0,3297 df=2		t, df	t=4,621 df=2
plus Ca2+	Opto-GPX4Deg	20	41.1736	53.2167	49.9719		Number of pairs	3		Number of pairs	3
plus Ca2+	Opto-GPX4Deg	21	44.6039	46.4582	48.4322
plus Ca2+	Opto-GPX4Deg	22	45.187	51.8029	52.6561
plus Ca2+	Opto-GPX4Deg	23	51.7893	55.4441	55.0668
plus Ca2+	Opto-GPX4Deg	24	55.0791	65.5595	58.4138
				plus Ca2+
condition	cell population	time (h)	Mean % Draq7 + cells experiment 1	Mean % Draq7 + cells experiment 2	Mean % Draq7 + cells experiment 3
plus Ca2+	bystander	0	10.48	9.0785	14.3563
plus Ca2+	bystander	1	12.306	11.238	16.6617
plus Ca2+	bystander	2	12.9315	11.718	20.238
plus Ca2+	bystander	3	13.958	11.788	16.6606
plus Ca2+	bystander	4	14.049	12.6835	18.5459
plus Ca2+	bystander	5	14.2885	12.869	17.5705
plus Ca2+	bystander	6	14.2525	13.0005	19.1014
plus Ca2+	bystander	7	15.1445	13.2415	16.7383
plus Ca2+	bystander	8	15.3025	13.2875	19.4369
plus Ca2+	bystander	9	15.8345	14.203	19.3725
plus Ca2+	bystander	10	17.418	14.9685	20.4346
plus Ca2+	bystander	11	18.07	15.6305	18.4426
plus Ca2+	bystander	12	18.961	16.2395	21.3801
plus Ca2+	bystander	13	19.7895	17.4595	22.6166
plus Ca2+	bystander	14	19.8585	18.5725	20.9357
plus Ca2+	bystander	15	22.024	19.3935	20.889
plus Ca2+	bystander	16	23.84	20.1225	25.0764
plus Ca2+	bystander	17	24.627	21.671	22.9855
plus Ca2+	bystander	18	26.608	23.106	27.6028
plus Ca2+	bystander	19	28.9495	25.135	28.9771
plus Ca2+	bystander	20	30.6425	26.7375	23.9498
plus Ca2+	bystander	21	30.484	27.517	22.7022
plus Ca2+	bystander	22	30.877	27.795	27.6617
plus Ca2+	bystander	23	31.829	29.1285	28.275
plus Ca2+	bystander	24	31.401	28.4645	27.3795
condition	cell population	time (h)	Mean % Draq7 + cells experiment 1	Mean % Draq7 + cells experiment 2	Mean % Draq7 + cells experiment 3
Ca2+ free medium	Opto-GPX4Deg	0	18.864	16.3413	22.6683
Ca2+ free medium	Opto-GPX4Deg	1	22.1508	20.2284	23.9886
Ca2+ free medium	Opto-GPX4Deg	2	23.2767	21.0924	25.6779
Ca2+ free medium	Opto-GPX4Deg	3	30.1493	25.4621	33.385
Ca2+ free medium	Opto-GPX4Deg	4	30.3458	27.3964	31.1861
Ca2+ free medium	Opto-GPX4Deg	5	30.8632	27.797	33.2078
Ca2+ free medium	Opto-GPX4Deg	6	30.7854	28.0811	32.7985
Ca2+ free medium	Opto-GPX4Deg	7	32.7121	28.6016	35.2015
Ca2+ free medium	Opto-GPX4Deg	8	33.0534	28.701	36.5407
Ca2+ free medium	Opto-GPX4Deg	9	34.2025	30.6785	38.9534
Ca2+ free medium	Opto-GPX4Deg	10	33.7176	30.4404	34.6512
Ca2+ free medium	Opto-GPX4Deg	11	34.2924	30.8856	36.8976
Ca2+ free medium	Opto-GPX4Deg	12	34.206	31.2012	36.4428
Ca2+ free medium	Opto-GPX4Deg	13	35.6211	31.4271	36.3348
Ca2+ free medium	Opto-GPX4Deg	14	35.7453	33.4305	38.9997
Ca2+ free medium	Opto-GPX4Deg	15	39.6432	34.9083	42.678
Ca2+ free medium	Opto-GPX4Deg	16	42.912	36.2205	45.7821
Ca2+ free medium	Opto-GPX4Deg	17	44.3286	39.0078	47.8845
Ca2+ free medium	Opto-GPX4Deg	18	47.8944	41.5908	54.585
Ca2+ free medium	Opto-GPX4Deg	19	52.1091	45.243	56.3355
Ca2+ free medium	Opto-GPX4Deg	20	55.1565	48.1275	61.0956
Ca2+ free medium	Opto-GPX4Deg	21	54.8712	49.5306	61.848
Ca2+ free medium	Opto-GPX4Deg	22	55.5786	50.031	60.8436
Ca2+ free medium	Opto-GPX4Deg	23	57.2922	52.4313	60.4827
Ca2+ free medium	Opto-GPX4Deg	24	56.5218	51.2361	62.5014
				Ca2+ free medium
condition	cell population	time (h)	Mean % Draq7 + cells experiment 1	Mean % Draq7 + cells experiment 2	Mean % Draq7 + cells experiment 3
Ca2+ free medium	bystander	0	8.32421	7.45312	7.95611
Ca2+ free medium	bystander	1	10.0569	9.43424	9.20416
Ca2+ free medium	bystander	2	10.5791	10.024	10.3846
Ca2+ free medium	bystander	3	10.8946	10.5107	10.1005
Ca2+ free medium	bystander	4	11.7357	11.1251	10.5631
Ca2+ free medium	bystander	5	12.0617	11.6864	10.2633
Ca2+ free medium	bystander	6	12.6127	12.4058	10.9902
Ca2+ free medium	bystander	7	12.2998	12.4742	11.6536
Ca2+ free medium	bystander	8	13.2653	13.0605	11.8074
Ca2+ free medium	bystander	9	13.4505	13.0294	11.9261
Ca2+ free medium	bystander	10	13.58	14.5037	12.4156
Ca2+ free medium	bystander	11	14.1777	14.368	12.7908
Ca2+ free medium	bystander	12	14.7489	15.4128	13.1044
Ca2+ free medium	bystander	13	14.8885	15.0672	13.1223
Ca2+ free medium	bystander	14	14.9931	15.3395	12.833
Ca2+ free medium	bystander	15	14.6593	15.4704	13.3246
Ca2+ free medium	bystander	16	14.9457	16.3194	13.527
Ca2+ free medium	bystander	17	14.896	16.2115	13.518
Ca2+ free medium	bystander	18	15.2122	15.9504	13.9182
Ca2+ free medium	bystander	19	14.6291	15.5811	14.0034
Ca2+ free medium	bystander	20	15.0636	16.28	13.6883
Ca2+ free medium	bystander	21	14.5917	16.553	13.7275
Ca2+ free medium	bystander	22	13.5442	16.1357	12.8972
Ca2+ free medium	bystander	23	13.8085	16.8016	12.5959
Ca2+ free medium	bystander	24	12.8654	17.0346	12.0187

## Sheet: Fig. 4 F+G
				minus Fer-1
condition	cell population	time (h)	Mean % Draq7 + cells experiment 1	Mean % Draq7 + cells experiment 2	Mean % Draq7 + cells experiment 3				minus Fer-1			plus Fer-1
Opto-GPX4Deg + 20% confluecy	whole	0	7.21154	4.63918	5.8952			AUC experiment 1	AUC experiment 2	AUC experiment 3	AUC experiment 1	AUC experiment 2	AUC experiment 3
Opto-GPX4Deg + 20% confluecy	whole	1	8.10811	6.74157	7.27273		20% confluency	174	180.6	285.4	87	90	142
Opto-GPX4Deg + 20% confluecy	whole	2	7.00935	4.12371	8.96018		50% confluency	210	375.5	430	105	186	214
Opto-GPX4Deg + 20% confluecy	whole	3	6.25	3.44828	9.10088		75% confluency	465	537	571	232	269	285
Opto-GPX4Deg + 20% confluecy	whole	4	7.27273	4.44444	8.75527		100% confluency	59.69	73.92	110.9	39	48	72
Opto-GPX4Deg + 20% confluecy	whole	5	7.75862	2.5	10
Opto-GPX4Deg + 20% confluecy	whole	6	6.37681	3.93258	10.8333
Opto-GPX4Deg + 20% confluecy	whole	7	7.03125	7.47126	10.8974
Opto-GPX4Deg + 20% confluecy	whole	8	7.69231	7.65306	12.7066
Opto-GPX4Deg + 20% confluecy	whole	9	8.20106	8.06452	11.1458
Opto-GPX4Deg + 20% confluecy	whole	10	8.20106	7.42574	11.5226				minus Fer-1			plus Fer-1
Opto-GPX4Deg + 20% confluecy	whole	11	8.7788	6.678	12.5992			% AUC experiment 1	% AUC experiment 2	% AUC experiment 3	% AUC experiment 1	% AUC experiment 2	% AUC experiment 3
Opto-GPX4Deg + 20% confluecy	whole	12	9.23077	6.5	13.4694		20% confluency	7.25	7.525	11.8917	3.625	3.75	5.91667
Opto-GPX4Deg + 20% confluecy	whole	13	7.30994	9.69388	14.257		50% confluency	8.75	15.6458	17.9167	4.375	7.75	8.91667
Opto-GPX4Deg + 20% confluecy	whole	14	6.72269	7.36842	14.0562		75% confluency	19.375	22.375	23.7917	9.66667	11.2083	11.875
Opto-GPX4Deg + 20% confluecy	whole	15	6.11111	9.5	13.6179		100% confluency	2.48708	3.08	4.62083	1.625	2	3
Opto-GPX4Deg + 20% confluecy	whole	16	6.88705	8.57143	13.7066
Opto-GPX4Deg + 20% confluecy	whole	17	6.51629	8.54701	13.9
Opto-GPX4Deg + 20% confluecy	whole	18	6.11111	7.9646	12.5		Tukey's multiple comparisons test	Mean Diff,	95,00% CI of diff,	Significant?	Summary	Adjusted P Value
Opto-GPX4Deg + 20% confluecy	whole	19	6.03448	9.5	12.9482
Opto-GPX4Deg + 20% confluecy	whole	20	5.12821	10.1852	12.2247		20% confluency vs. 50% confluency	-5.215	-11,91 to 1,48	No	ns	0.1929	A-B
Opto-GPX4Deg + 20% confluecy	whole	21	9.55882	10	13.2172		20% confluency vs. 75% confluency	-12.96	-19,65 to -6,263	Yes	***	0.0001	A-C
Opto-GPX4Deg + 20% confluecy	whole	22	7.04225	11.7925	13.7755		20% confluency vs. 100% confluency	5.493	-1,203 to 12,19	No	ns	0.1522	A-D
Opto-GPX4Deg + 20% confluecy	whole	23	7.58621	10.6481	13.9328		20% confluency vs. 20% confluency + ferro	4.458	-2,237 to 11,15	No	ns	0.3476	A-E
Opto-GPX4Deg + 20% confluecy	whole	24	7.48031	11.1111	13.6364		20% confluency vs. 50% confluency + ferro	1.875	-4,821 to 8,571	No	ns	0.9727	A-F
				minus Fer-1			20% confluency vs. 75% confluency + ferro	-2.028	-8,723 to 4,668	No	ns	0.9589	A-G
condition	cell population	time (h)	Mean % Draq7 + cells experiment 1	Mean % Draq7 + cells experiment 2	Mean % Draq7 + cells experiment 3		20% confluency vs. 100% confluency + ferro	6.681	-0,01502 to 13,38	No	ns	0.0507	A-H
Opto-GPX4Deg + 50% confluecy	whole	0	6.14754	9.36639	6.44699		50% confluency vs. 75% confluency	-7.743	-14,44 to -1,047	Yes	*	0.0178	B-C
Opto-GPX4Deg + 50% confluecy	whole	1	5.65217	9.33333	8.28402		50% confluency vs. 100% confluency	10.71	4,013 to 17,4	Yes	***	0.0009	B-D
Opto-GPX4Deg + 50% confluecy	whole	2	6.30252	8.35556	9.30233		50% confluency vs. 20% confluency + ferro	9.674	2,978 to 16,37	Yes	**	0.0025	B-E
Opto-GPX4Deg + 50% confluecy	whole	3	4.33071	9.18274	9.61821		50% confluency vs. 50% confluency + ferro	7.09	0,3947 to 13,79	Yes	*	0.034	B-F
Opto-GPX4Deg + 50% confluecy	whole	4	5.08475	10	11.2666		50% confluency vs. 75% confluency + ferro	3.188	-3,508 to 9,883	No	ns	0.7172	B-G
Opto-GPX4Deg + 50% confluecy	whole	5	3.30579	10.1333	12.0029		50% confluency vs. 100% confluency + ferro	11.9	5,2 to 18,59	Yes	***	0.0003	B-H
Opto-GPX4Deg + 50% confluecy	whole	6	3.81679	10.2293	14.0876		75% confluency vs. 100% confluency	18.45	11,76 to 25,15	Yes	****	<0,0001	C-D
Opto-GPX4Deg + 50% confluecy	whole	7	3.22581	10.4167	14.8609		75% confluency vs. 20% confluency + ferro	17.42	10,72 to 24,11	Yes	****	<0,0001	C-E
Opto-GPX4Deg + 50% confluecy	whole	8	4.5045	11.714	16.325		75% confluency vs. 50% confluency + ferro	14.83	8,138 to 21,53	Yes	****	<0,0001	C-F
Opto-GPX4Deg + 50% confluecy	whole	9	5.76923	14.1173	17.4107		75% confluency vs. 75% confluency + ferro	10.93	4,235 to 17,63	Yes	***	0.0007	C-G
Opto-GPX4Deg + 50% confluecy	whole	10	7.29167	15.1178	18.2997		75% confluency vs. 100% confluency + ferro	19.64	12,94 to 26,33	Yes	****	<0,0001	C-H
Opto-GPX4Deg + 50% confluecy	whole	11	6.6725	16.1728	19.2422		100% confluency vs. 20% confluency + ferro	-1.035	-7,73 to 5,661	No	ns	0.9992	D-E
Opto-GPX4Deg + 50% confluecy	whole	12	7.14286	18.4932	20.4512		100% confluency vs. 50% confluency + ferro	-3.618	-10,31 to 3,078	No	ns	0.5867	D-F
Opto-GPX4Deg + 50% confluecy	whole	13	7	19.5556	20.5224		100% confluency vs. 75% confluency + ferro	-7.521	-14,22 to -0,8251	Yes	*	0.0222	D-G
Opto-GPX4Deg + 50% confluecy	whole	14	8.57143	18.8725	20.8824		100% confluency vs. 100% confluency + ferro	1.188	-5,508 to 7,883	No	ns	0.9981	D-H
Opto-GPX4Deg + 50% confluecy	whole	15	10.1942	19.3473	21.4826		20% confluency + ferro vs. 50% confluency + ferro	-2.583	-9,279 to 4,112	No	ns	0.8721	E-F
Opto-GPX4Deg + 50% confluecy	whole	16	11.8182	20.2381	21.3004		20% confluency + ferro vs. 75% confluency + ferro	-6.486	-13,18 to 0,2095	No	ns	0.0612	E-G
Opto-GPX4Deg + 50% confluecy	whole	17	11.4286	19.9105	23.2006		20% confluency + ferro vs. 100% confluency + ferro	2.222	-4,473 to 8,918	No	ns	0.9352	E-H
Opto-GPX4Deg + 50% confluecy	whole	18	13.8095	20.2797	21.6495		50% confluency + ferro vs. 75% confluency + ferro	-3.903	-10,6 to 2,793	No	ns	0.5003	F-G
Opto-GPX4Deg + 50% confluecy	whole	19	12.1495	19.0123	22.8341		50% confluency + ferro vs. 100% confluency + ferro	4.806	-1,89 to 11,5	No	ns	0.2684	F-H
Opto-GPX4Deg + 50% confluecy	whole	20	13.8614	18.5185	22.9955		75% confluency + ferro vs. 100% confluency + ferro	8.708	2,013 to 15,4	Yes	**	0.0067	G-H
Opto-GPX4Deg + 50% confluecy	whole	21	12.7358	20.0483	22.8228
Opto-GPX4Deg + 50% confluecy	whole	22	16.0714	19.5652	22.678
Opto-GPX4Deg + 50% confluecy	whole	23	17.3077	19.6643	22.9647
Opto-GPX4Deg + 50% confluecy	whole	24	17.7273	19.084	23.1783
				minus Fer-1
condition	cell population	time (h)	Mean % Draq7 + cells experiment 1	Mean % Draq7 + cells experiment 2	Mean % Draq7 + cells experiment 3
Opto-GPX4Deg + 75% confluecy	whole	0	8.20059	6.2422	8.16514
Opto-GPX4Deg + 75% confluecy	whole	1	10.3105	9.7619	9.12409
Opto-GPX4Deg + 75% confluecy	whole	2	14.5977	12.0541	13.6937
Opto-GPX4Deg + 75% confluecy	whole	3	14.7821	13.3578	15.7407
Opto-GPX4Deg + 75% confluecy	whole	4	17.4412	15.7926	18.1159
Opto-GPX4Deg + 75% confluecy	whole	5	17.8281	16.7605	19.7487
Opto-GPX4Deg + 75% confluecy	whole	6	19.2736	18.9753	20.5082
Opto-GPX4Deg + 75% confluecy	whole	7	20.3769	21.1429	22.7599
Opto-GPX4Deg + 75% confluecy	whole	8	16.325	21.8369	23.8739
Opto-GPX4Deg + 75% confluecy	whole	9	17.4107	21.6131	24.359
Opto-GPX4Deg + 75% confluecy	whole	10	18.2997	23.0624	27.0246
Opto-GPX4Deg + 75% confluecy	whole	11	19.2422	24.2248	26.0639
Opto-GPX4Deg + 75% confluecy	whole	12	20.4512	24.5955	26.5458
Opto-GPX4Deg + 75% confluecy	whole	13	20.5224	24.8863	27.1099
Opto-GPX4Deg + 75% confluecy	whole	14	20.8824	26.45	27.6678
Opto-GPX4Deg + 75% confluecy	whole	15	21.4826	26.2452	26.8662
Opto-GPX4Deg + 75% confluecy	whole	16	21.3004	25.5964	26.1083
Opto-GPX4Deg + 75% confluecy	whole	17	23.2006	26.8185	27.3548
Opto-GPX4Deg + 75% confluecy	whole	18	21.6495	26.4688	26.9981
Opto-GPX4Deg + 75% confluecy	whole	19	22.8341	27.2335	27.7782
Opto-GPX4Deg + 75% confluecy	whole	20	22.9955	26.8838	27.4215
Opto-GPX4Deg + 75% confluecy	whole	21	22.8228	28.3554	28.9225
Opto-GPX4Deg + 75% confluecy	whole	22	22.678	28.8889	29.4667
Opto-GPX4Deg + 75% confluecy	whole	23	22.9647	28.5088	29.0789
Opto-GPX4Deg + 75% confluecy	whole	24	23.1783	28.5806	29.1522
				minus Fer-1
condition	cell population	time (h)	Mean % Draq7 + cells experiment 1	Mean % Draq7 + cells experiment 2	Mean % Draq7 + cells experiment 3
Opto-GPX4Deg + 100% confluecy	whole	0	1.78964	3.00486	4.50729
Opto-GPX4Deg + 100% confluecy	whole	1	2.12301	2.70861	4.06291
Opto-GPX4Deg + 100% confluecy	whole	2	2.162	3.01573	4.5236
Opto-GPX4Deg + 100% confluecy	whole	3	2.2944	2.9703	4.45545
Opto-GPX4Deg + 100% confluecy	whole	4	2.27811	2.75891	4.13837
Opto-GPX4Deg + 100% confluecy	whole	5	2.3913	3.0711	4.60665
Opto-GPX4Deg + 100% confluecy	whole	6	2.6778	2.8057	4.20854
Opto-GPX4Deg + 100% confluecy	whole	7	2.26556	2.71572	4.07359
Opto-GPX4Deg + 100% confluecy	whole	8	2.2792	2.96507	4.4476
Opto-GPX4Deg + 100% confluecy	whole	9	2.01737	3.38107	5.0716
Opto-GPX4Deg + 100% confluecy	whole	10	1.90958	3.78906	5.68359
Opto-GPX4Deg + 100% confluecy	whole	11	2.24904	3.28312	4.92468
Opto-GPX4Deg + 100% confluecy	whole	12	2.24385	2.72006	4.08009
Opto-GPX4Deg + 100% confluecy	whole	13	2.36345	3.46627	5.1994
Opto-GPX4Deg + 100% confluecy	whole	14	2.65142	2.69472	4.04208
Opto-GPX4Deg + 100% confluecy	whole	15	2.15791	3.08244	4.62366
Opto-GPX4Deg + 100% confluecy	whole	16	2.00602	3.10603	4.65905
Opto-GPX4Deg + 100% confluecy	whole	17	2.56661	3.16302	4.74453
Opto-GPX4Deg + 100% confluecy	whole	18	2.72271	2.95533	4.43299
Opto-GPX4Deg + 100% confluecy	whole	19	2.59154	3.0426	4.56389
Opto-GPX4Deg + 100% confluecy	whole	20	2.6995	3.27706	4.91559
Opto-GPX4Deg + 100% confluecy	whole	21	3.08943	3.64399	5.46598
Opto-GPX4Deg + 100% confluecy	whole	22	3.25464	3.33333	5
Opto-GPX4Deg + 100% confluecy	whole	23	3.75226	2.8296	4.2444
Opto-GPX4Deg + 100% confluecy	whole	24	4.08762	3.27869	4.91803
				plus Fer-1
condition	cell population	time (h)	Mean % Draq7 + cells experiment 1	Mean % Draq7 + cells experiment 2	Mean % Draq7 + cells experiment 3
Opto-GPX4Deg + 20% confluecy	whole	0	3.60577	2.31959	2.9476
Opto-GPX4Deg + 20% confluecy	whole	1	4.05405	3.37079	3.63636
Opto-GPX4Deg + 20% confluecy	whole	2	3.50467	2.06186	4.48009
Opto-GPX4Deg + 20% confluecy	whole	3	3.125	1.72414	4.55044
Opto-GPX4Deg + 20% confluecy	whole	4	3.63636	2.22222	4.37764
Opto-GPX4Deg + 20% confluecy	whole	5	3.87931	1.25	5
Opto-GPX4Deg + 20% confluecy	whole	6	3.18841	1.96629	5.41667
Opto-GPX4Deg + 20% confluecy	whole	7	3.51562	3.73563	5.44872
Opto-GPX4Deg + 20% confluecy	whole	8	3.84615	3.82653	6.35331
Opto-GPX4Deg + 20% confluecy	whole	9	4.10053	4.03226	5.57292
Opto-GPX4Deg + 20% confluecy	whole	10	4.10053	3.71287	5.76132
Opto-GPX4Deg + 20% confluecy	whole	11	4.3894	3.339	6.2996
Opto-GPX4Deg + 20% confluecy	whole	12	4.61538	3.25	6.73469
Opto-GPX4Deg + 20% confluecy	whole	13	3.65497	4.84694	7.12851
Opto-GPX4Deg + 20% confluecy	whole	14	3.36134	3.68421	7.02811
Opto-GPX4Deg + 20% confluecy	whole	15	3.05556	4.75	6.80894
Opto-GPX4Deg + 20% confluecy	whole	16	3.44353	4.28571	6.85328
Opto-GPX4Deg + 20% confluecy	whole	17	3.25815	4.2735	6.95
Opto-GPX4Deg + 20% confluecy	whole	18	3.05556	3.9823	6.25
Opto-GPX4Deg + 20% confluecy	whole	19	3.01724	4.75	6.4741
Opto-GPX4Deg + 20% confluecy	whole	20	2.5641	5.09259	6.11233
Opto-GPX4Deg + 20% confluecy	whole	21	4.77941	5	6.60861
Opto-GPX4Deg + 20% confluecy	whole	22	3.52113	5.89623	6.88776
Opto-GPX4Deg + 20% confluecy	whole	23	3.7931	5.32407	6.9664
Opto-GPX4Deg + 20% confluecy	whole	24	3.74016	5.55556	6.81818
				plus Fer-1
condition	cell population	time (h)	Mean % Draq7 + cells experiment 1	Mean % Draq7 + cells experiment 2	Mean % Draq7 + cells experiment 3
Opto-GPX4Deg + 50% confluecy	whole	0	3.07377	4.6832	3.2235
Opto-GPX4Deg + 50% confluecy	whole	1	2.82609	4.66667	4.14201
Opto-GPX4Deg + 50% confluecy	whole	2	3.15126	4.17778	4.65116
Opto-GPX4Deg + 50% confluecy	whole	3	2.16535	4.59137	4.8091
Opto-GPX4Deg + 50% confluecy	whole	4	2.54237	5	5.63328
Opto-GPX4Deg + 50% confluecy	whole	5	1.65289	5.06667	6.00147
Opto-GPX4Deg + 50% confluecy	whole	6	1.9084	5.11464	7.0438
Opto-GPX4Deg + 50% confluecy	whole	7	1.6129	5.20833	7.43045
Opto-GPX4Deg + 50% confluecy	whole	8	2.25225	5.85702	8.16252
Opto-GPX4Deg + 50% confluecy	whole	9	2.88462	7.05863	8.70536
Opto-GPX4Deg + 50% confluecy	whole	10	3.64583	7.5589	9.14986
Opto-GPX4Deg + 50% confluecy	whole	11	3.33625	8.0864	9.6211
Opto-GPX4Deg + 50% confluecy	whole	12	3.57143	9.24658	10.2256
Opto-GPX4Deg + 50% confluecy	whole	13	3.5	9.77778	10.2612
Opto-GPX4Deg + 50% confluecy	whole	14	4.28571	9.43627	10.4412
Opto-GPX4Deg + 50% confluecy	whole	15	5.09709	9.67366	10.7413
Opto-GPX4Deg + 50% confluecy	whole	16	5.90909	10.119	10.6502
Opto-GPX4Deg + 50% confluecy	whole	17	5.71429	9.95526	11.6003
Opto-GPX4Deg + 50% confluecy	whole	18	6.90476	10.1399	10.8247
Opto-GPX4Deg + 50% confluecy	whole	19	6.07477	9.50617	11.417
Opto-GPX4Deg + 50% confluecy	whole	20	6.93069	9.25926	11.4977
Opto-GPX4Deg + 50% confluecy	whole	21	6.36792	10.0242	11.4114
Opto-GPX4Deg + 50% confluecy	whole	22	8.03571	9.78261	11.339
Opto-GPX4Deg + 50% confluecy	whole	23	8.65385	9.83213	11.4823
Opto-GPX4Deg + 50% confluecy	whole	24	8.86364	9.54198	11.5891
				plus Fer-1
condition	cell population	time (h)	Mean % Draq7 + cells experiment 1	Mean % Draq7 + cells experiment 2	Mean % Draq7 + cells experiment 3
Opto-GPX4Deg + 75% confluecy	whole	0	4.10029	3.1211	4.08257
Opto-GPX4Deg + 75% confluecy	whole	1	5.15524	4.88095	4.56204
Opto-GPX4Deg + 75% confluecy	whole	2	7.29885	6.02706	6.84685
Opto-GPX4Deg + 75% confluecy	whole	3	7.39105	6.67892	7.87037
Opto-GPX4Deg + 75% confluecy	whole	4	8.7206	7.89632	9.05797
Opto-GPX4Deg + 75% confluecy	whole	5	8.91405	8.38024	9.87433
Opto-GPX4Deg + 75% confluecy	whole	6	9.63679	9.48767	10.2541
Opto-GPX4Deg + 75% confluecy	whole	7	10.1885	10.5714	11.3799
Opto-GPX4Deg + 75% confluecy	whole	8	8.16252	10.9184	11.9369
Opto-GPX4Deg + 75% confluecy	whole	9	8.70536	10.8066	12.1795
Opto-GPX4Deg + 75% confluecy	whole	10	9.14986	11.5312	13.5123
Opto-GPX4Deg + 75% confluecy	whole	11	9.6211	12.1124	13.032
Opto-GPX4Deg + 75% confluecy	whole	12	10.2256	12.2977	13.2729
Opto-GPX4Deg + 75% confluecy	whole	13	10.2612	12.4431	13.555
Opto-GPX4Deg + 75% confluecy	whole	14	10.4412	13.225	13.8339
Opto-GPX4Deg + 75% confluecy	whole	15	10.7413	13.1226	13.4331
Opto-GPX4Deg + 75% confluecy	whole	16	10.6502	12.7982	13.0542
Opto-GPX4Deg + 75% confluecy	whole	17	11.6003	13.4092	13.6774
Opto-GPX4Deg + 75% confluecy	whole	18	10.8247	13.2344	13.4991
Opto-GPX4Deg + 75% confluecy	whole	19	11.417	13.6168	13.8891
Opto-GPX4Deg + 75% confluecy	whole	20	11.4977	13.4419	13.7107
Opto-GPX4Deg + 75% confluecy	whole	21	11.4114	14.1777	14.4612
Opto-GPX4Deg + 75% confluecy	whole	22	11.339	14.4444	14.7333
Opto-GPX4Deg + 75% confluecy	whole	23	11.4823	14.2544	14.5395
Opto-GPX4Deg + 75% confluecy	whole	24	11.5891	14.2903	14.5761
				plus Fer-1
condition	cell population	time (h)	Mean % Draq7 + cells experiment 1	Mean % Draq7 + cells experiment 2	Mean % Draq7 + cells experiment 3
Opto-GPX4Deg + 100% confluecy	whole	0	1.17739	1.97688	2.96532
Opto-GPX4Deg + 100% confluecy	whole	1	1.39672	1.78198	2.67297
Opto-GPX4Deg + 100% confluecy	whole	2	1.42237	1.98404	2.97605
Opto-GPX4Deg + 100% confluecy	whole	3	1.50947	1.95414	2.93121
Opto-GPX4Deg + 100% confluecy	whole	4	1.49875	1.81507	2.72261
Opto-GPX4Deg + 100% confluecy	whole	5	1.57323	2.02046	3.03069
Opto-GPX4Deg + 100% confluecy	whole	6	1.76171	1.84585	2.76878
Opto-GPX4Deg + 100% confluecy	whole	7	1.4905	1.78666	2.67999
Opto-GPX4Deg + 100% confluecy	whole	8	1.49948	1.9507	2.92605
Opto-GPX4Deg + 100% confluecy	whole	9	1.32722	2.22439	3.33658
Opto-GPX4Deg + 100% confluecy	whole	10	1.2563	2.4928	3.73921
Opto-GPX4Deg + 100% confluecy	whole	11	1.47963	2.15995	3.23992
Opto-GPX4Deg + 100% confluecy	whole	12	1.47622	1.78951	2.68427
Opto-GPX4Deg + 100% confluecy	whole	13	1.5549	2.28044	3.42066
Opto-GPX4Deg + 100% confluecy	whole	14	1.74435	1.77284	2.65926
Opto-GPX4Deg + 100% confluecy	whole	15	1.41968	2.02792	3.04188
Opto-GPX4Deg + 100% confluecy	whole	16	1.31975	2.04344	3.06516
Opto-GPX4Deg + 100% confluecy	whole	17	1.68856	2.08093	3.1214
Opto-GPX4Deg + 100% confluecy	whole	18	1.79126	1.94429	2.91644
Opto-GPX4Deg + 100% confluecy	whole	19	1.70496	2.00171	3.00256
Opto-GPX4Deg + 100% confluecy	whole	20	1.77599	2.15596	3.23394
Opto-GPX4Deg + 100% confluecy	whole	21	2.03252	2.39736	3.59604
Opto-GPX4Deg + 100% confluecy	whole	22	2.14121	2.19298	3.28947
Opto-GPX4Deg + 100% confluecy	whole	23	2.46859	1.86158	2.79237
Opto-GPX4Deg + 100% confluecy	whole	24	2.68923	2.15703	3.23555
