# Supplementary material for: Ferroptosis spreads to neighboring cells via plasma membrane contacts
Source: Nat Commun. 2025 Mar 26;16:2951. doi: 10.1038/s41467-025-58175-w (PMC11947162; doi:10.1038/s41467-025-58175-w)
Supplement: Supplementary file 9 — Source Data [file 41467_2025_58175_MOESM9_ESM.zip › Source data Fig. 5.xlsx]

## Sheet: Fig. 5A-B
			HeLa
					Opto-GPX4Deg scramble
	condition	cell population	time (h)	Mean % Draq7 + cells experiment 1	Mean % Draq7 + cells experiment 2	Mean % Draq7 + cells experiment 3
	Opto-GPX4Deg scramble	Opto-GPX4Deg	0	20.96	18.157	25.187
	Opto-GPX4Deg scramble	Opto-GPX4Deg	1	24.612	22.476	26.654
	Opto-GPX4Deg scramble	Opto-GPX4Deg	2	25.863	23.436	28.531				scramble			alpha catenin KD
	Opto-GPX4Deg scramble	Opto-GPX4Deg	3	27.916	23.576	30.912			AUC experiment 1	AUC experiment 2	AUC experiment 3	AUC experiment 1	AUC experiment 2	AUC experiment 3
	Opto-GPX4Deg scramble	Opto-GPX4Deg	4	28.098	25.367	28.876		Opto-GPX4Deg	986	872	1069	942	1138	850
	Opto-GPX4Deg scramble	Opto-GPX4Deg	5	28.577	25.738	30.748		bystander	493	436	536	286	300	251
	Opto-GPX4Deg scramble	Opto-GPX4Deg	6	28.505	26.001	30.369		Opto-GPX4Deg + Fer-1	739	533	674	677	725	675
	Opto-GPX4Deg scramble	Opto-GPX4Deg	7	30.289	26.483	32.594		bystander + Fer-1	295	213	270	271	290	270
	Opto-GPX4Deg scramble	Opto-GPX4Deg	8	30.605	26.575	33.834
	Opto-GPX4Deg scramble	Opto-GPX4Deg	9	31.669	28.406	36.068
	Opto-GPX4Deg scramble	Opto-GPX4Deg	10	34.836	29.937	35.547				scramble			alpha catenin KD
	Opto-GPX4Deg scramble	Opto-GPX4Deg	11	36.14	31.261	38.808			% AUC experiment 1	% AUC experiment 2	% AUC experiment 3	% AUC experiment 1	% AUC experiment 2	% AUC experiment 3
	Opto-GPX4Deg scramble	Opto-GPX4Deg	12	37.922	32.479	39.176		Opto-GPX4Deg	41.0833	36.3333	44.5417	39.25	47.4167	35.4167
	Opto-GPX4Deg scramble	Opto-GPX4Deg	13	39.579	34.919	40.372		bystander	20.5417	18.1667	22.3333	11.9167	12.5	10.4583
	Opto-GPX4Deg scramble	Opto-GPX4Deg	14	39.717	37.145	43.333		Opto-GPX4Deg + Fer-1	30.7917	22.2083	28.0833	28.2083	30.2083	28.125
	Opto-GPX4Deg scramble	Opto-GPX4Deg	15	44.048	38.787	47.42		bystander + Fer-1	12.2917	8.875	11.25	11.2917	12.0833	11.25
	Opto-GPX4Deg scramble	Opto-GPX4Deg	16	47.68	40.245	50.869
	Opto-GPX4Deg scramble	Opto-GPX4Deg	17	49.254	43.342	53.205
	Opto-GPX4Deg scramble	Opto-GPX4Deg	18	53.216	46.212	60.65		Tukey's multiple comparisons test	Mean Diff,	95,00% CI of diff,	Significant?	Summary	Adjusted P Value
	Opto-GPX4Deg scramble	Opto-GPX4Deg	19	57.899	50.27	62.595
	Opto-GPX4Deg scramble	Opto-GPX4Deg	20	61.285	53.475	67.884		scramble siRNA - alpha Catenin siRNA
	Opto-GPX4Deg scramble	Opto-GPX4Deg	21	60.968	55.034	68.72		transfected	-0.04167	-7,458 to 7,374	No	ns	>0,9999
	Opto-GPX4Deg scramble	Opto-GPX4Deg	22	61.754	55.59	67.604		untransfected	8.722	1,306 to 16,14	Yes	*	0.018
	Opto-GPX4Deg scramble	Opto-GPX4Deg	23	63.658	58.257	67.203		transfected + 5 µM ferro	-1.819	-9,236 to 5,597	No	ns	0.9382
	Opto-GPX4Deg scramble	Opto-GPX4Deg	24	62.802	56.929	69.446		untransfected + 5 µM ferro	-0.7361	-8,152 to 6,68	No	ns	0.9978
					Opto-GPX4Deg scramble
	condition	cell population	time (h)	Mean % Draq7 + cells experiment 1	Mean % Draq7 + cells experiment 2	Mean % Draq7 + cells experiment 3
	Opto-GPX4Deg scramble	bystander	0	10.48	9.0785	12.5935
	Opto-GPX4Deg scramble	bystander	1	12.306	11.238	13.327
	Opto-GPX4Deg scramble	bystander	2	12.9315	11.718	14.2655
	Opto-GPX4Deg scramble	bystander	3	13.958	11.788	15.456
	Opto-GPX4Deg scramble	bystander	4	14.049	12.6835	14.438
	Opto-GPX4Deg scramble	bystander	5	14.2885	12.869	15.374
	Opto-GPX4Deg scramble	bystander	6	14.2525	13.0005	15.1845
	Opto-GPX4Deg scramble	bystander	7	15.1445	13.2415	16.297
	Opto-GPX4Deg scramble	bystander	8	15.3025	13.2875	16.917
	Opto-GPX4Deg scramble	bystander	9	15.8345	14.203	18.034
	Opto-GPX4Deg scramble	bystander	10	17.418	14.9685	17.7735
	Opto-GPX4Deg scramble	bystander	11	18.07	15.6305	19.404
	Opto-GPX4Deg scramble	bystander	12	18.961	16.2395	19.588
	Opto-GPX4Deg scramble	bystander	13	19.7895	17.4595	20.186
	Opto-GPX4Deg scramble	bystander	14	19.8585	18.5725	21.6665
	Opto-GPX4Deg scramble	bystander	15	22.024	19.3935	23.71
	Opto-GPX4Deg scramble	bystander	16	23.84	20.1225	25.4345
	Opto-GPX4Deg scramble	bystander	17	24.627	21.671	26.6025
	Opto-GPX4Deg scramble	bystander	18	26.608	23.106	30.325
	Opto-GPX4Deg scramble	bystander	19	28.9495	25.135	31.2975
	Opto-GPX4Deg scramble	bystander	20	30.6425	26.7375	33.942
	Opto-GPX4Deg scramble	bystander	21	30.484	27.517	34.36
	Opto-GPX4Deg scramble	bystander	22	30.877	27.795	33.802
	Opto-GPX4Deg scramble	bystander	23	31.829	29.1285	33.6015
	Opto-GPX4Deg scramble	bystander	24	31.401	28.4645	34.723
					Opto-GPX4Deg scramble + Fer-1
	condition	cell population	time (h)	Mean % Draq7 + cells experiment 1	Mean % Draq7 + cells experiment 2	Mean % Draq7 + cells experiment 3
	Opto-GPX4Deg scramble + Fer-1	Opto-GPX4Deg	0	20.183	17.557	22.365
	Opto-GPX4Deg scramble + Fer-1	Opto-GPX4Deg	1	24.178	21.055	25.782
	Opto-GPX4Deg scramble + Fer-1	Opto-GPX4Deg	2	25.221	20.64	25.717
	Opto-GPX4Deg scramble + Fer-1	Opto-GPX4Deg	3	26.664	21.523	26.758
	Opto-GPX4Deg scramble + Fer-1	Opto-GPX4Deg	4	28.666	22.771	27.39
	Opto-GPX4Deg scramble + Fer-1	Opto-GPX4Deg	5	29.027	22.582	27.418
	Opto-GPX4Deg scramble + Fer-1	Opto-GPX4Deg	6	29.739	21.964	27.025
	Opto-GPX4Deg scramble + Fer-1	Opto-GPX4Deg	7	30.494	23.045	29.005
	Opto-GPX4Deg scramble + Fer-1	Opto-GPX4Deg	8	29.447	22.954	29.214
	Opto-GPX4Deg scramble + Fer-1	Opto-GPX4Deg	9	31.495	23.136	28.738
	Opto-GPX4Deg scramble + Fer-1	Opto-GPX4Deg	10	32.52	23.682	30.109
	Opto-GPX4Deg scramble + Fer-1	Opto-GPX4Deg	11	32.877	23.363	30.095
	Opto-GPX4Deg scramble + Fer-1	Opto-GPX4Deg	12	33.692	24.096	29.724
	Opto-GPX4Deg scramble + Fer-1	Opto-GPX4Deg	13	32.482	22.48	28.505
	Opto-GPX4Deg scramble + Fer-1	Opto-GPX4Deg	14	33.133	22.836	30.092
	Opto-GPX4Deg scramble + Fer-1	Opto-GPX4Deg	15	33.96	22.593	29.313
	Opto-GPX4Deg scramble + Fer-1	Opto-GPX4Deg	16	33.056	23.12	28.518
	Opto-GPX4Deg scramble + Fer-1	Opto-GPX4Deg	17	34.314	23.443	28.981
	Opto-GPX4Deg scramble + Fer-1	Opto-GPX4Deg	18	32.943	23.769	29.482
	Opto-GPX4Deg scramble + Fer-1	Opto-GPX4Deg	19	33.333	22.352	29.602
	Opto-GPX4Deg scramble + Fer-1	Opto-GPX4Deg	20	33.218	23.678	29.204
	Opto-GPX4Deg scramble + Fer-1	Opto-GPX4Deg	21	34.371	21.875	29.103
	Opto-GPX4Deg scramble + Fer-1	Opto-GPX4Deg	22	30.141	19.85	25.747
	Opto-GPX4Deg scramble + Fer-1	Opto-GPX4Deg	23	30.608	18.736	26.34
	Opto-GPX4Deg scramble + Fer-1	Opto-GPX4Deg	24	26.936	17.436	23.776
					Opto-GPX4Deg scramble + Fer-1
	condition	cell population	time (h)	Mean % Draq7 + cells experiment 1	Mean % Draq7 + cells experiment 2	Mean % Draq7 + cells experiment 3
	Opto-GPX4Deg scramble + Fer-1	bystander	0	8.0732	7.0228	8.946
	Opto-GPX4Deg scramble + Fer-1	bystander	1	9.6712	8.422	10.3128
	Opto-GPX4Deg scramble + Fer-1	bystander	2	10.0884	8.256	10.2868
	Opto-GPX4Deg scramble + Fer-1	bystander	3	10.6656	8.6092	10.7032
	Opto-GPX4Deg scramble + Fer-1	bystander	4	11.4664	9.1084	10.956
	Opto-GPX4Deg scramble + Fer-1	bystander	5	11.6108	9.0328	10.9672
	Opto-GPX4Deg scramble + Fer-1	bystander	6	11.8956	8.7856	10.81
	Opto-GPX4Deg scramble + Fer-1	bystander	7	12.1976	9.218	11.602
	Opto-GPX4Deg scramble + Fer-1	bystander	8	11.7788	9.1816	11.6856
	Opto-GPX4Deg scramble + Fer-1	bystander	9	12.598	9.2544	11.4952
	Opto-GPX4Deg scramble + Fer-1	bystander	10	13.008	9.4728	12.0436
	Opto-GPX4Deg scramble + Fer-1	bystander	11	13.1508	9.3452	12.038
	Opto-GPX4Deg scramble + Fer-1	bystander	12	13.4768	9.6384	11.8896
	Opto-GPX4Deg scramble + Fer-1	bystander	13	12.9928	8.992	11.402
	Opto-GPX4Deg scramble + Fer-1	bystander	14	13.2532	9.1344	12.0368
	Opto-GPX4Deg scramble + Fer-1	bystander	15	13.584	9.0372	11.7252
	Opto-GPX4Deg scramble + Fer-1	bystander	16	13.2224	9.248	11.4072
	Opto-GPX4Deg scramble + Fer-1	bystander	17	13.7256	9.3772	11.5924
	Opto-GPX4Deg scramble + Fer-1	bystander	18	13.1772	9.5076	11.7928
	Opto-GPX4Deg scramble + Fer-1	bystander	19	13.3332	8.9408	11.8408
	Opto-GPX4Deg scramble + Fer-1	bystander	20	13.2872	9.4712	11.6816
	Opto-GPX4Deg scramble + Fer-1	bystander	21	13.7484	8.75	11.6412
	Opto-GPX4Deg scramble + Fer-1	bystander	22	12.0564	7.94	10.2988
	Opto-GPX4Deg scramble + Fer-1	bystander	23	12.2432	7.4944	10.536
	Opto-GPX4Deg scramble + Fer-1	bystander	24	10.7744	6.9744	9.5104
					Opto-GPX4Deg alpha-catenin KD
	condition	cell population	time (h)	Mean % Draq7 + cells experiment 1	Mean % Draq7 + cells experiment 2	Mean % Draq7 + cells experiment 3
	Opto-GPX4Deg alpha-catenin KD	Opto-GPX4Deg	0	22.297	23.291	21.311
	Opto-GPX4Deg alpha-catenin KD	Opto-GPX4Deg	1	26.938	29.482	24.654
	Opto-GPX4Deg alpha-catenin KD	Opto-GPX4Deg	2	28.337	31.325	27.816
	Opto-GPX4Deg alpha-catenin KD	Opto-GPX4Deg	3	29.182	32.846	27.055
	Opto-GPX4Deg alpha-catenin KD	Opto-GPX4Deg	4	31.435	34.766	28.294
	Opto-GPX4Deg alpha-catenin KD	Opto-GPX4Deg	5	32.308	36.52	27.491
	Opto-GPX4Deg alpha-catenin KD	Opto-GPX4Deg	6	33.784	38.768	29.438
	Opto-GPX4Deg alpha-catenin KD	Opto-GPX4Deg	7	32.946	38.982	31.215
	Opto-GPX4Deg alpha-catenin KD	Opto-GPX4Deg	8	35.532	40.814	31.627
	Opto-GPX4Deg alpha-catenin KD	Opto-GPX4Deg	9	36.028	40.717	31.945
	Opto-GPX4Deg alpha-catenin KD	Opto-GPX4Deg	10	36.375	45.324	33.256
	Opto-GPX4Deg alpha-catenin KD	Opto-GPX4Deg	11	37.976	44.9	34.261
	Opto-GPX4Deg alpha-catenin KD	Opto-GPX4Deg	12	39.506	48.165	35.101
	Opto-GPX4Deg alpha-catenin KD	Opto-GPX4Deg	13	39.88	47.085	35.149
	Opto-GPX4Deg alpha-catenin KD	Opto-GPX4Deg	14	40.16	47.936	34.374
	Opto-GPX4Deg alpha-catenin KD	Opto-GPX4Deg	15	39.266	48.345	35.691
	Opto-GPX4Deg alpha-catenin KD	Opto-GPX4Deg	16	40.033	50.998	36.233
	Opto-GPX4Deg alpha-catenin KD	Opto-GPX4Deg	17	42.0346	53.5479	38.0446
	Opto-GPX4Deg alpha-catenin KD	Opto-GPX4Deg	18	44.1364	56.2253	39.9469
	Opto-GPX4Deg alpha-catenin KD	Opto-GPX4Deg	19	46.3432	59.0366	41.9442
	Opto-GPX4Deg alpha-catenin KD	Opto-GPX4Deg	20	48.6604	61.9884	44.0414
	Opto-GPX4Deg alpha-catenin KD	Opto-GPX4Deg	21	51.0934	68.72	46.2435
	Opto-GPX4Deg alpha-catenin KD	Opto-GPX4Deg	22	53.648	67.604	48.5557
	Opto-GPX4Deg alpha-catenin KD	Opto-GPX4Deg	23	56.3305	67.203	50.9835
	Opto-GPX4Deg alpha-catenin KD	Opto-GPX4Deg	24	59.147	69.446	53.5326
					Opto-GPX4Deg alpha-catenin KD
	condition	cell population	time (h)	Mean % Draq7 + cells experiment 1	Mean % Draq7 + cells experiment 2	Mean % Draq7 + cells experiment 3
	Opto-GPX4Deg alpha-catenin KD	bystander	0	7.43233	6.65457	7.10367
	Opto-GPX4Deg alpha-catenin KD	bystander	1	8.97933	8.42343	8.218
	Opto-GPX4Deg alpha-catenin KD	bystander	2	9.44567	8.95	9.272
	Opto-GPX4Deg alpha-catenin KD	bystander	3	9.72733	9.38457	9.01833
	Opto-GPX4Deg alpha-catenin KD	bystander	4	10.4783	9.93314	9.43133
	Opto-GPX4Deg alpha-catenin KD	bystander	5	10.7693	10.4343	9.16367
	Opto-GPX4Deg alpha-catenin KD	bystander	6	11.2613	11.0766	9.81267
	Opto-GPX4Deg alpha-catenin KD	bystander	7	10.982	11.1377	10.405
	Opto-GPX4Deg alpha-catenin KD	bystander	8	11.844	11.6611	10.5423
	Opto-GPX4Deg alpha-catenin KD	bystander	9	12.0093	11.6334	10.6483
	Opto-GPX4Deg alpha-catenin KD	bystander	10	12.125	12.9497	11.0853
	Opto-GPX4Deg alpha-catenin KD	bystander	11	12.6587	12.8286	11.4203
	Opto-GPX4Deg alpha-catenin KD	bystander	12	13.1687	13.7614	11.7003
	Opto-GPX4Deg alpha-catenin KD	bystander	13	13.2933	13.4529	11.7163
	Opto-GPX4Deg alpha-catenin KD	bystander	14	13.3867	13.696	11.458
	Opto-GPX4Deg alpha-catenin KD	bystander	15	13.0887	13.8129	11.897
	Opto-GPX4Deg alpha-catenin KD	bystander	16	13.3443	14.5709	12.0777
	Opto-GPX4Deg alpha-catenin KD	bystander	17	13.3	14.4746	12.0697
	Opto-GPX4Deg alpha-catenin KD	bystander	18	13.5823	14.2414	12.427
	Opto-GPX4Deg alpha-catenin KD	bystander	19	13.0617	13.9117	12.503
	Opto-GPX4Deg alpha-catenin KD	bystander	20	13.4497	14.5357	12.2217
	Opto-GPX4Deg alpha-catenin KD	bystander	21	13.0283	14.7794	12.2567
	Opto-GPX4Deg alpha-catenin KD	bystander	22	12.093	14.4069	11.5153
	Opto-GPX4Deg alpha-catenin KD	bystander	23	12.329	15.0014	11.2463
	Opto-GPX4Deg alpha-catenin KD	bystander	24	11.487	15.2094	10.731
					Opto-GPX4Deg alpha-catenin KD + Fer-1
	condition	cell population	time (h)	Mean % Draq7 + cells experiment 1	Mean % Draq7 + cells experiment 2	Mean % Draq7 + cells experiment 3
	Opto-GPX4Deg alpha-catenin KD + Fer-1	Opto-GPX4Deg	0	19.539	21.784	19.371
	Opto-GPX4Deg alpha-catenin KD + Fer-1	Opto-GPX4Deg	1	23.537	25.814	22.822
	Opto-GPX4Deg alpha-catenin KD + Fer-1	Opto-GPX4Deg	2	24.413	27.482	24.567
	Opto-GPX4Deg alpha-catenin KD + Fer-1	Opto-GPX4Deg	3	25.513	27.811	24.087
	Opto-GPX4Deg alpha-catenin KD + Fer-1	Opto-GPX4Deg	4	26.23	28.057	25.563
	Opto-GPX4Deg alpha-catenin KD + Fer-1	Opto-GPX4Deg	5	26.886	27.568	26.268
	Opto-GPX4Deg alpha-catenin KD + Fer-1	Opto-GPX4Deg	6	27.455	27.384	25.837
	Opto-GPX4Deg alpha-catenin KD + Fer-1	Opto-GPX4Deg	7	28.601	28.505	27.689
	Opto-GPX4Deg alpha-catenin KD + Fer-1	Opto-GPX4Deg	8	29.126	30.887	27.482
	Opto-GPX4Deg alpha-catenin KD + Fer-1	Opto-GPX4Deg	9	29.553	30.099	28.589
	Opto-GPX4Deg alpha-catenin KD + Fer-1	Opto-GPX4Deg	10	30.221	30.791	28.832
	Opto-GPX4Deg alpha-catenin KD + Fer-1	Opto-GPX4Deg	11	31.473	32.726	29.654
	Opto-GPX4Deg alpha-catenin KD + Fer-1	Opto-GPX4Deg	12	31.272	32.875	29.887
	Opto-GPX4Deg alpha-catenin KD + Fer-1	Opto-GPX4Deg	13	31.319	32.464	29.911
	Opto-GPX4Deg alpha-catenin KD + Fer-1	Opto-GPX4Deg	14	30.225	32.106	30.112
	Opto-GPX4Deg alpha-catenin KD + Fer-1	Opto-GPX4Deg	15	29.947	32.658	29.92
	Opto-GPX4Deg alpha-catenin KD + Fer-1	Opto-GPX4Deg	16	30.217	32.45	30.655
	Opto-GPX4Deg alpha-catenin KD + Fer-1	Opto-GPX4Deg	17	28.204	33.419	31.501
	Opto-GPX4Deg alpha-catenin KD + Fer-1	Opto-GPX4Deg	18	28.722	32.482	31.098
	Opto-GPX4Deg alpha-catenin KD + Fer-1	Opto-GPX4Deg	19	28.148	31.84	29.765
	Opto-GPX4Deg alpha-catenin KD + Fer-1	Opto-GPX4Deg	20	30.825	32.434	29.914
	Opto-GPX4Deg alpha-catenin KD + Fer-1	Opto-GPX4Deg	21	29.318	32.508	30.508
	Opto-GPX4Deg alpha-catenin KD + Fer-1	Opto-GPX4Deg	22	26.743	30.668	28.312
	Opto-GPX4Deg alpha-catenin KD + Fer-1	Opto-GPX4Deg	23	27.816	28.01	28.107
	Opto-GPX4Deg alpha-catenin KD + Fer-1	Opto-GPX4Deg	24	24.339	27.61	28.086
					Opto-GPX4Deg alpha-catenin KD + Fer-1
	condition	cell population	time (h)	Mean % Draq7 + cells experiment 1	Mean % Draq7 + cells experiment 2	Mean % Draq7 + cells experiment 3
	Opto-GPX4Deg alpha-catenin KD + Fer-1	bystander	0	7.8156	8.7136	7.7484
	Opto-GPX4Deg alpha-catenin KD + Fer-1	bystander	1	9.4148	10.3256	9.1288
	Opto-GPX4Deg alpha-catenin KD + Fer-1	bystander	2	9.7652	10.9928	9.8268
	Opto-GPX4Deg alpha-catenin KD + Fer-1	bystander	3	10.2052	11.1244	9.6348
	Opto-GPX4Deg alpha-catenin KD + Fer-1	bystander	4	10.492	11.2228	10.2252
	Opto-GPX4Deg alpha-catenin KD + Fer-1	bystander	5	10.7544	11.0272	10.5072
	Opto-GPX4Deg alpha-catenin KD + Fer-1	bystander	6	10.982	10.9536	10.3348
	Opto-GPX4Deg alpha-catenin KD + Fer-1	bystander	7	11.4404	11.402	11.0756
	Opto-GPX4Deg alpha-catenin KD + Fer-1	bystander	8	11.6504	12.3548	10.9928
	Opto-GPX4Deg alpha-catenin KD + Fer-1	bystander	9	11.8212	12.0396	11.4356
	Opto-GPX4Deg alpha-catenin KD + Fer-1	bystander	10	12.0884	12.3164	11.5328
	Opto-GPX4Deg alpha-catenin KD + Fer-1	bystander	11	12.5892	13.0904	11.8616
	Opto-GPX4Deg alpha-catenin KD + Fer-1	bystander	12	12.5088	13.15	11.9548
	Opto-GPX4Deg alpha-catenin KD + Fer-1	bystander	13	12.5276	12.9856	11.9644
	Opto-GPX4Deg alpha-catenin KD + Fer-1	bystander	14	12.09	12.8424	12.0448
	Opto-GPX4Deg alpha-catenin KD + Fer-1	bystander	15	11.9788	13.0632	11.968
	Opto-GPX4Deg alpha-catenin KD + Fer-1	bystander	16	12.0868	12.98	12.262
	Opto-GPX4Deg alpha-catenin KD + Fer-1	bystander	17	11.2816	13.3676	12.6004
	Opto-GPX4Deg alpha-catenin KD + Fer-1	bystander	18	11.4888	12.9928	12.4392
	Opto-GPX4Deg alpha-catenin KD + Fer-1	bystander	19	11.2592	12.736	11.906
	Opto-GPX4Deg alpha-catenin KD + Fer-1	bystander	20	12.33	12.9736	11.9656
	Opto-GPX4Deg alpha-catenin KD + Fer-1	bystander	21	11.7272	13.0032	12.2032
	Opto-GPX4Deg alpha-catenin KD + Fer-1	bystander	22	10.6972	12.2672	11.3248
	Opto-GPX4Deg alpha-catenin KD + Fer-1	bystander	23	11.1264	11.204	11.2428
	Opto-GPX4Deg alpha-catenin KD + Fer-1	bystander	24	9.7356	11.044	11.2344

## Sheet: Fig. 5 D
	condition	KD	scramble		KD	scramble		KD	scramble
	experiment	1	1		2	2		3	3		GPX4	experiment 1	experiment 2	experiment 3
		intensity	intensity		intensity	intensity		intensity	intensity		KD	1.99512	4.43902	3.20408
	GPX4	857.9	420		1820	330		1570	600		scramble	0.857143	1.5	0.75
	phsopo yap	710	1540		360	440		760	1950
	YAP	1520	780		876	430		1310	790		phsopo yap
	Fsp1	3690	3230		4500	3375		3000	3910		KD	1.65116	0.878049	1.55102
	alpha catenin	790.2	2395		187	2425		1056.5	4410		scramble	3.14286	2	2.4375
	GAPDH	430	490		410	220		490	800
											YAP
		ratio	ratio		ratio	ratio		ratio	ratio		KD	3.53488	2.43659	2.67347
	GPX4	1.99512	0.857143		4.43902	1.5		3.20408	0.75		scramble	1.59184	1.95455	0.9875
	phsopo yap	1.65116	3.14286		0.878049	2		1.55102	2.4375
	YAP	3.53488	1.59184		2.13659	1.95455		2.67347	0.9875		Fsp1
	Fsp1	8.5814	6.59184		10.9756	15.3409		6.12245	4.8875		KD	8.5814	10.9756	6.12245
	alpha catenin	1.83767	4.88776		0.456098	11.0227		2.15612	5.5125		scramble	6.59184	15.34	4.8875
											alpha catenin
											KD	1.83767	0.456098	2.15612
											scramble	4.88776	11.0227	5.5125
							Table Analyzed	GPX4		Table Analyzed	FSP1
							Unpaired t test			Unpaired t test
							P value	0.0429		P value	0.9194
							P value summary	*		P value summary	ns
							Significantly different (P < 0.05)?	Yes		Significantly different (P < 0.05)?	No
							One- or two-tailed P value?	Two-tailed		One- or two-tailed P value?	Two-tailed
							t, df	t=2,929 df=4		t, df	t=0,1077 df=4
							Table Analyzed	phosopho Yap		Table Analyzed	alpha catenin
							Unpaired t test			Unpaired t test
							P value	0.0473		P value	0.0481
							P value summary	*		P value summary	*
							Significantly different (P < 0.05)?	Yes		Significantly different (P < 0.05)?	Yes
							One- or two-tailed P value?	Two-tailed		One- or two-tailed P value?	Two-tailed
							t, df	t=2,832 df=4		t, df	t=2,814 df=4
							Table Analyzed	Yap
							Unpaired t test
							P value	0.035
							P value summary	*
							Significantly different (P < 0.05)?	Yes
							One- or two-tailed P value?	Two-tailed
							t, df	t=3,136 df=4

## Sheet: Fig. 5E-F
		SCLC
				Opto-GPX4Deg scramble
condition	cell population	time (h)	Mean % Draq7 + cells experiment 1	Mean % Draq7 + cells experiment 2	Mean % Draq7 + cells experiment 3
Opto-GPX4Deg scramble	Opto-GPX4Deg	0	24.46	18.3456	30.3556
Opto-GPX4Deg scramble	Opto-GPX4Deg	1	25.683	19.2629	31.8734
Opto-GPX4Deg scramble	Opto-GPX4Deg	2	26.9672	20.226	33.467					scramble			alpha catenin KD
Opto-GPX4Deg scramble	Opto-GPX4Deg	3	28.3155	21.2373	35.1404				AUC experiment 1	AUC experiment 2	AUC experiment 3	AUC experiment 1	AUC experiment 2	AUC experiment 3
Opto-GPX4Deg scramble	Opto-GPX4Deg	4	29.7313	22.2992	36.8974			Opto-GPX4Deg	1082	932	1256	952	1149	956
Opto-GPX4Deg scramble	Opto-GPX4Deg	5	31.2178	23.4142	38.7423			bystander	466	553	450	242	279	239
Opto-GPX4Deg scramble	Opto-GPX4Deg	6	32.7787	24.5849	40.6794			Opto-GPX4Deg + Fer-1	528	477	662	685	733	681
Opto-GPX4Deg scramble	Opto-GPX4Deg	7	34.4177	25.8141	42.7134			bystander + Fer-1	296	213	270	274	293	273
Opto-GPX4Deg scramble	Opto-GPX4Deg	8	36.1386	27.1048	44.849
Opto-GPX4Deg scramble	Opto-GPX4Deg	9	37.9455	28.46	47.0915					scramble			alpha catenin KD
Opto-GPX4Deg scramble	Opto-GPX4Deg	10	39.8428	29.883	49.4461				% AUC experiment 1	% AUC experiment 2	% AUC experiment 3	% AUC experiment 1	% AUC experiment 2	% AUC experiment 3
Opto-GPX4Deg scramble	Opto-GPX4Deg	11	41.8349	31.3772	51.9184			Opto-GPX4Deg	45.0833	38.8333	52.3333	39.6667	47.875	39.8333
Opto-GPX4Deg scramble	Opto-GPX4Deg	12	43.9266	32.9461	54.5143			bystander	19.4167	23.0417	18.75	10.0833	11.625	9.95833
Opto-GPX4Deg scramble	Opto-GPX4Deg	13	46.123	34.5934	57.24			Opto-GPX4Deg + Fer-1	22	19.875	27.5833	28.5417	30.5417	28.375
Opto-GPX4Deg scramble	Opto-GPX4Deg	14	48.4291	36.323	58.3848			bystander + Fer-1	12.3333	8.875	11.25	11.4167	12.2083	11.375
Opto-GPX4Deg scramble	Opto-GPX4Deg	15	50.8506	38.1392	59.5525
Opto-GPX4Deg scramble	Opto-GPX4Deg	16	53.3931	40.0461	60.7436
Opto-GPX4Deg scramble	Opto-GPX4Deg	17	56.0628	42.0485	61.9584			Tukey's multiple comparisons test	Mean Diff,	95,00% CI of diff,	Significant?	Summary	Adjusted P Value
Opto-GPX4Deg scramble	Opto-GPX4Deg	18	58.8659	44.1509	63.1976
Opto-GPX4Deg scramble	Opto-GPX4Deg	19	61.8092	46.3584	64.4615			scramble siRNA - a-catenin siRNA
Opto-GPX4Deg scramble	Opto-GPX4Deg	20	62.4273	48.6763	65.7508			transfected	2.958	-4,91 to 10,83	No	ns	0.77
Opto-GPX4Deg scramble	Opto-GPX4Deg	21	63.0516	51.1102	67.0658			untransfected	9.847	1,979 to 17,72	Yes	*	0.0116
Opto-GPX4Deg scramble	Opto-GPX4Deg	22	63.6821	53.6657	68.4071			transfected + 5 µM ferro	-6	-13,87 to 1,868	No	ns	0.1796
Opto-GPX4Deg scramble	Opto-GPX4Deg	23	64.3189	56.3489	69.7753			untransfected + 5 µM ferro	-0.8472	-8,716 to 7,021	No	ns	0.997
Opto-GPX4Deg scramble	Opto-GPX4Deg	24	64.3546	56.675	73.4356
				Opto-GPX4Deg scramble
condition	cell population	time (h)	Mean % Draq7 + cells experiment 1	Mean % Draq7 + cells experiment 2	Mean % Draq7 + cells experiment 3
Opto-GPX4Deg scramble	bystander	0	10.48	9.0785	12.5935
Opto-GPX4Deg scramble	bystander	1	5.564	10.345	8.345
Opto-GPX4Deg scramble	bystander	2	5.73092	10.6554	8.59535
Opto-GPX4Deg scramble	bystander	3	5.90285	10.975	8.85321
Opto-GPX4Deg scramble	bystander	4	6.07993	11.3043	9.11881
Opto-GPX4Deg scramble	bystander	5	6.26233	11.6434	9.39237
Opto-GPX4Deg scramble	bystander	6	6.88856	12.5749	10.1438
Opto-GPX4Deg scramble	bystander	7	7.57742	13.5808	10.9553
Opto-GPX4Deg scramble	bystander	8	8.33516	14.6673	11.8317
Opto-GPX4Deg scramble	bystander	9	9.16868	15.8407	12.7782
Opto-GPX4Deg scramble	bystander	10	10.0855	17.108	13.8005
Opto-GPX4Deg scramble	bystander	11	11.0941	18.4766	14.9045
Opto-GPX4Deg scramble	bystander	12	12.2035	19.9547	16.0969
Opto-GPX4Deg scramble	bystander	13	13.4239	21.5511	17.3846
Opto-GPX4Deg scramble	bystander	14	14.7662	23.2752	18.7754
Opto-GPX4Deg scramble	bystander	15	16.2429	25.1372	20.2774
Opto-GPX4Deg scramble	bystander	16	17.8672	27.1482	21.8996
Opto-GPX4Deg scramble	bystander	17	19.6539	29.32	23.6516
Opto-GPX4Deg scramble	bystander	18	21.6193	31.6656	25.5437
Opto-GPX4Deg scramble	bystander	19	23.7812	34.1989	27.5872
Opto-GPX4Deg scramble	bystander	20	26.1593	36.9348	29.7942
Opto-GPX4Deg scramble	bystander	21	28.7752	39.8896	32.1777
Opto-GPX4Deg scramble	bystander	22	31.6528	43.0807	34.7519
Opto-GPX4Deg scramble	bystander	23	34.818	46.5272	37.5321
Opto-GPX4Deg scramble	bystander	24	38.654	45.3674	40.234
				Opto-GPX4Deg scramble + Fer-1
condition	cell population	time (h)	Mean % Draq7 + cells experiment 1	Mean % Draq7 + cells experiment 2	Mean % Draq7 + cells experiment 3
Opto-GPX4Deg scramble + Fer-1	Opto-GPX4Deg	0	18.03	17.76	24.65
Opto-GPX4Deg scramble + Fer-1	Opto-GPX4Deg	1	18.234	17.76	24.65
Opto-GPX4Deg scramble + Fer-1	Opto-GPX4Deg	2	18.5987	17.9376	24.8965
Opto-GPX4Deg scramble + Fer-1	Opto-GPX4Deg	3	18.9707	18.117	25.1455
Opto-GPX4Deg scramble + Fer-1	Opto-GPX4Deg	4	19.3501	18.2981	25.3969
Opto-GPX4Deg scramble + Fer-1	Opto-GPX4Deg	5	19.7371	18.4811	25.6509
Opto-GPX4Deg scramble + Fer-1	Opto-GPX4Deg	6	20.1318	18.6659	25.9074
Opto-GPX4Deg scramble + Fer-1	Opto-GPX4Deg	7	20.5344	18.8526	26.1665
Opto-GPX4Deg scramble + Fer-1	Opto-GPX4Deg	8	20.9451	19.0411	26.4281
Opto-GPX4Deg scramble + Fer-1	Opto-GPX4Deg	9	21.364	19.2315	26.6924
Opto-GPX4Deg scramble + Fer-1	Opto-GPX4Deg	10	21.7913	19.4239	26.9593
Opto-GPX4Deg scramble + Fer-1	Opto-GPX4Deg	11	22.2271	19.6181	27.2289
Opto-GPX4Deg scramble + Fer-1	Opto-GPX4Deg	12	22.4494	19.8143	27.5012
Opto-GPX4Deg scramble + Fer-1	Opto-GPX4Deg	13	22.6739	20.0124	27.7762
Opto-GPX4Deg scramble + Fer-1	Opto-GPX4Deg	14	22.9006	20.2125	28.054
Opto-GPX4Deg scramble + Fer-1	Opto-GPX4Deg	15	23.1297	20.4147	28.3345
Opto-GPX4Deg scramble + Fer-1	Opto-GPX4Deg	16	23.361	20.6188	28.6179
Opto-GPX4Deg scramble + Fer-1	Opto-GPX4Deg	17	23.5946	20.825	28.9041
Opto-GPX4Deg scramble + Fer-1	Opto-GPX4Deg	18	23.8305	21.0332	29.1931
Opto-GPX4Deg scramble + Fer-1	Opto-GPX4Deg	19	24.0688	21.2436	29.485
Opto-GPX4Deg scramble + Fer-1	Opto-GPX4Deg	20	24.3095	21.456	29.7799
Opto-GPX4Deg scramble + Fer-1	Opto-GPX4Deg	21	24.5526	21.6706	30.0777
Opto-GPX4Deg scramble + Fer-1	Opto-GPX4Deg	22	24.7981	21.8873	30.3785
Opto-GPX4Deg scramble + Fer-1	Opto-GPX4Deg	23	25.0461	22.1062	30.6822
Opto-GPX4Deg scramble + Fer-1	Opto-GPX4Deg	24	25.2966	22.3272	30.9891
				Opto-GPX4Deg scramble + Fer-1
condition	cell population	time (h)	Mean % Draq7 + cells experiment 1	Mean % Draq7 + cells experiment 2	Mean % Draq7 + cells experiment 3
Opto-GPX4Deg scramble + Fer-1	bystander	0	8.0732	7.0228	8.946
Opto-GPX4Deg scramble + Fer-1	bystander	1	9.6712	8.422	10.3128
Opto-GPX4Deg scramble + Fer-1	bystander	2	10.0884	8.256	10.2868
Opto-GPX4Deg scramble + Fer-1	bystander	3	10.6656	8.6092	10.7032
Opto-GPX4Deg scramble + Fer-1	bystander	4	11.4664	9.1084	10.956
Opto-GPX4Deg scramble + Fer-1	bystander	5	11.6108	9.0328	10.9672
Opto-GPX4Deg scramble + Fer-1	bystander	6	11.8956	8.7856	10.81
Opto-GPX4Deg scramble + Fer-1	bystander	7	12.1976	9.218	11.602
Opto-GPX4Deg scramble + Fer-1	bystander	8	11.7788	9.1816	11.6856
Opto-GPX4Deg scramble + Fer-1	bystander	9	12.598	9.2544	11.4952
Opto-GPX4Deg scramble + Fer-1	bystander	10	13.008	9.4728	12.0436
Opto-GPX4Deg scramble + Fer-1	bystander	11	13.1508	9.3452	12.038
Opto-GPX4Deg scramble + Fer-1	bystander	12	13.4768	9.6384	11.8896
Opto-GPX4Deg scramble + Fer-1	bystander	13	12.9928	8.992	11.402
Opto-GPX4Deg scramble + Fer-1	bystander	14	13.2532	9.1344	12.0368
Opto-GPX4Deg scramble + Fer-1	bystander	15	13.584	9.0372	11.7252
Opto-GPX4Deg scramble + Fer-1	bystander	16	13.2224	9.248	11.4072
Opto-GPX4Deg scramble + Fer-1	bystander	17	13.7256	9.3772	11.5924
Opto-GPX4Deg scramble + Fer-1	bystander	18	13.1772	9.5076	11.7928
Opto-GPX4Deg scramble + Fer-1	bystander	19	13.3332	8.9408	11.8408
Opto-GPX4Deg scramble + Fer-1	bystander	20	13.2872	9.4712	11.6816
Opto-GPX4Deg scramble + Fer-1	bystander	21	13.7484	8.75	11.6412
Opto-GPX4Deg scramble + Fer-1	bystander	22	12.0564	7.94	10.2988
Opto-GPX4Deg scramble + Fer-1	bystander	23	12.2432	7.4944	10.536
Opto-GPX4Deg scramble + Fer-1	bystander	24	10.7744	6.9744	9.5104
				Opto-GPX4Deg alpha-catenin KD
condition	cell population	time (h)	Mean % Draq7 + cells experiment 1	Mean % Draq7 + cells experiment 2	Mean % Draq7 + cells experiment 3
Opto-GPX4Deg alpha-catenin KD	Opto-GPX4Deg	0	22.52	28.2287	21.5241
Opto-GPX4Deg alpha-catenin KD	Opto-GPX4Deg	1	27.2074	35.7322	24.9005
Opto-GPX4Deg alpha-catenin KD	Opto-GPX4Deg	2	28.6204	37.9659	28.0942
Opto-GPX4Deg alpha-catenin KD	Opto-GPX4Deg	3	29.4738	39.8094	27.3255
Opto-GPX4Deg alpha-catenin KD	Opto-GPX4Deg	4	31.7493	42.1364	28.5769
Opto-GPX4Deg alpha-catenin KD	Opto-GPX4Deg	5	32.6311	44.2622	27.7659
Opto-GPX4Deg alpha-catenin KD	Opto-GPX4Deg	6	34.1218	46.9868	29.7324
Opto-GPX4Deg alpha-catenin KD	Opto-GPX4Deg	7	33.2755	47.2462	31.5271
Opto-GPX4Deg alpha-catenin KD	Opto-GPX4Deg	8	35.8873	49.4666	31.9433
Opto-GPX4Deg alpha-catenin KD	Opto-GPX4Deg	9	36.3883	49.349	32.2644
Opto-GPX4Deg alpha-catenin KD	Opto-GPX4Deg	10	36.7388	54.9327	33.5886
Opto-GPX4Deg alpha-catenin KD	Opto-GPX4Deg	11	38.3558	54.4188	34.6036
Opto-GPX4Deg alpha-catenin KD	Opto-GPX4Deg	12	39.9011	58.376	35.452
Opto-GPX4Deg alpha-catenin KD	Opto-GPX4Deg	13	40.2788	57.067	35.5005
Opto-GPX4Deg alpha-catenin KD	Opto-GPX4Deg	14	40.5616	58.0984	34.7177
Opto-GPX4Deg alpha-catenin KD	Opto-GPX4Deg	15	39.6587	58.5941	36.0479
Opto-GPX4Deg alpha-catenin KD	Opto-GPX4Deg	16	40.4333	61.8096	36.5953
Opto-GPX4Deg alpha-catenin KD	Opto-GPX4Deg	17	42.455	64.9001	38.4251
Opto-GPX4Deg alpha-catenin KD	Opto-GPX4Deg	18	44.5777	68.1451	40.3464
Opto-GPX4Deg alpha-catenin KD	Opto-GPX4Deg	19	46.8066	71.5523	42.3637
Opto-GPX4Deg alpha-catenin KD	Opto-GPX4Deg	20	49.147	75.1299	44.4819
Opto-GPX4Deg alpha-catenin KD	Opto-GPX4Deg	21	51.6043	83.2886	46.7059
Opto-GPX4Deg alpha-catenin KD	Opto-GPX4Deg	22	54.1845	81.936	49.0412
Opto-GPX4Deg alpha-catenin KD	Opto-GPX4Deg	23	56.8938	81.45	51.4933
Opto-GPX4Deg alpha-catenin KD	Opto-GPX4Deg	24	59.7384	84.1686	54.068
				Opto-GPX4Deg alpha-catenin KD
condition	cell population	time (h)	Mean % Draq7 + cells experiment 1	Mean % Draq7 + cells experiment 2	Mean % Draq7 + cells experiment 3
Opto-GPX4Deg alpha-catenin KD	bystander	0	7.50666	6.72112	5.73976
Opto-GPX4Deg alpha-catenin KD	bystander	1	9.06913	8.50766	6.64014
Opto-GPX4Deg alpha-catenin KD	bystander	2	9.54012	9.0395	7.49178
Opto-GPX4Deg alpha-catenin KD	bystander	3	9.82461	9.47842	7.28681
Opto-GPX4Deg alpha-catenin KD	bystander	4	10.5831	10.0325	7.62052
Opto-GPX4Deg alpha-catenin KD	bystander	5	10.877	10.5386	7.40424
Opto-GPX4Deg alpha-catenin KD	bystander	6	11.3739	11.1873	7.92863
Opto-GPX4Deg alpha-catenin KD	bystander	7	11.0918	11.2491	8.40724
Opto-GPX4Deg alpha-catenin KD	bystander	8	11.9624	11.7778	8.51821
Opto-GPX4Deg alpha-catenin KD	bystander	9	12.1294	11.7498	8.60385
Opto-GPX4Deg alpha-catenin KD	bystander	10	12.2462	13.0792	8.95695
Opto-GPX4Deg alpha-catenin KD	bystander	11	12.7853	12.9569	9.22763
Opto-GPX4Deg alpha-catenin KD	bystander	12	13.3004	13.899	9.45387
Opto-GPX4Deg alpha-catenin KD	bystander	13	13.4263	13.5874	9.4668
Opto-GPX4Deg alpha-catenin KD	bystander	14	13.5205	13.833	9.25806
Opto-GPX4Deg alpha-catenin KD	bystander	15	13.2196	13.951	9.61278
Opto-GPX4Deg alpha-catenin KD	bystander	16	13.4778	14.7166	9.75875
Opto-GPX4Deg alpha-catenin KD	bystander	17	13.433	14.6193	9.75229
Opto-GPX4Deg alpha-catenin KD	bystander	18	13.7182	14.3838	10.041
Opto-GPX4Deg alpha-catenin KD	bystander	19	13.1923	14.0508	10.1024
Opto-GPX4Deg alpha-catenin KD	bystander	20	13.5842	14.6811	9.87511
Opto-GPX4Deg alpha-catenin KD	bystander	21	13.1586	14.9272	9.90339
Opto-GPX4Deg alpha-catenin KD	bystander	22	12.2139	14.5509	9.30439
Opto-GPX4Deg alpha-catenin KD	bystander	23	12.4523	15.1514	9.08704
Opto-GPX4Deg alpha-catenin KD	bystander	24	11.6019	15.3615	8.67065
				Opto-GPX4Deg alpha-catenin KD + Fer-1
condition	cell population	time (h)	Mean % Draq7 + cells experiment 1	Mean % Draq7 + cells experiment 2	Mean % Draq7 + cells experiment 3
Opto-GPX4Deg alpha-catenin KD + Fer-1	Opto-GPX4Deg	0	15.7875	22.0018	19.5647
Opto-GPX4Deg alpha-catenin KD + Fer-1	Opto-GPX4Deg	1	19.0179	26.0721	23.0502
Opto-GPX4Deg alpha-catenin KD + Fer-1	Opto-GPX4Deg	2	19.7257	27.7568	24.8127
Opto-GPX4Deg alpha-catenin KD + Fer-1	Opto-GPX4Deg	3	20.6145	28.0891	24.3279
Opto-GPX4Deg alpha-catenin KD + Fer-1	Opto-GPX4Deg	4	21.1938	28.3376	25.8186
Opto-GPX4Deg alpha-catenin KD + Fer-1	Opto-GPX4Deg	5	21.7239	27.8437	26.5307
Opto-GPX4Deg alpha-catenin KD + Fer-1	Opto-GPX4Deg	6	22.1836	27.6578	26.0954
Opto-GPX4Deg alpha-catenin KD + Fer-1	Opto-GPX4Deg	7	23.1096	28.7901	27.9659
Opto-GPX4Deg alpha-catenin KD + Fer-1	Opto-GPX4Deg	8	23.5338	31.1959	27.7568
Opto-GPX4Deg alpha-catenin KD + Fer-1	Opto-GPX4Deg	9	23.8788	30.4	28.8749
Opto-GPX4Deg alpha-catenin KD + Fer-1	Opto-GPX4Deg	10	24.4186	31.0989	29.1203
Opto-GPX4Deg alpha-catenin KD + Fer-1	Opto-GPX4Deg	11	25.4302	33.0533	29.9505
Opto-GPX4Deg alpha-catenin KD + Fer-1	Opto-GPX4Deg	12	25.2678	33.2037	30.1859
Opto-GPX4Deg alpha-catenin KD + Fer-1	Opto-GPX4Deg	13	25.3058	32.7886	30.2101
Opto-GPX4Deg alpha-catenin KD + Fer-1	Opto-GPX4Deg	14	24.4218	32.4271	30.4131
Opto-GPX4Deg alpha-catenin KD + Fer-1	Opto-GPX4Deg	15	24.1972	32.9846	30.2192
Opto-GPX4Deg alpha-catenin KD + Fer-1	Opto-GPX4Deg	16	24.4153	32.7745	30.9615
Opto-GPX4Deg alpha-catenin KD + Fer-1	Opto-GPX4Deg	17	22.7888	33.7532	31.816
Opto-GPX4Deg alpha-catenin KD + Fer-1	Opto-GPX4Deg	18	23.2074	32.8068	31.409
Opto-GPX4Deg alpha-catenin KD + Fer-1	Opto-GPX4Deg	19	22.7436	32.1584	30.0627
Opto-GPX4Deg alpha-catenin KD + Fer-1	Opto-GPX4Deg	20	24.9066	32.7583	30.2131
Opto-GPX4Deg alpha-catenin KD + Fer-1	Opto-GPX4Deg	21	23.6889	32.8331	30.8131
Opto-GPX4Deg alpha-catenin KD + Fer-1	Opto-GPX4Deg	22	21.6083	30.9747	28.5951
Opto-GPX4Deg alpha-catenin KD + Fer-1	Opto-GPX4Deg	23	22.4753	28.2901	28.3881
Opto-GPX4Deg alpha-catenin KD + Fer-1	Opto-GPX4Deg	24	19.6659	27.8861	28.3669
				Opto-GPX4Deg alpha-catenin KD + Fer-1
condition	cell population	time (h)	Mean % Draq7 + cells experiment 1	Mean % Draq7 + cells experiment 2	Mean % Draq7 + cells experiment 3
Opto-GPX4Deg alpha-catenin KD + Fer-1	bystander	0	6.315	8.80074	7.82588
Opto-GPX4Deg alpha-catenin KD + Fer-1	bystander	1	7.60716	10.4289	9.22009
Opto-GPX4Deg alpha-catenin KD + Fer-1	bystander	2	7.89028	11.1027	9.92507
Opto-GPX4Deg alpha-catenin KD + Fer-1	bystander	3	8.2458	11.2356	9.73115
Opto-GPX4Deg alpha-catenin KD + Fer-1	bystander	4	8.47754	11.335	10.3275
Opto-GPX4Deg alpha-catenin KD + Fer-1	bystander	5	8.68956	11.1375	10.6123
Opto-GPX4Deg alpha-catenin KD + Fer-1	bystander	6	8.87346	11.0631	10.4381
Opto-GPX4Deg alpha-catenin KD + Fer-1	bystander	7	9.24384	11.516	11.1864
Opto-GPX4Deg alpha-catenin KD + Fer-1	bystander	8	9.41352	12.4783	11.1027
Opto-GPX4Deg alpha-catenin KD + Fer-1	bystander	9	9.55153	12.16	11.55
Opto-GPX4Deg alpha-catenin KD + Fer-1	bystander	10	9.76743	12.4396	11.6481
Opto-GPX4Deg alpha-catenin KD + Fer-1	bystander	11	10.1721	13.2213	11.9802
Opto-GPX4Deg alpha-catenin KD + Fer-1	bystander	12	10.1071	13.2815	12.0743
Opto-GPX4Deg alpha-catenin KD + Fer-1	bystander	13	10.1223	13.1155	12.084
Opto-GPX4Deg alpha-catenin KD + Fer-1	bystander	14	9.76872	12.9708	12.1652
Opto-GPX4Deg alpha-catenin KD + Fer-1	bystander	15	9.67887	13.1938	12.0877
Opto-GPX4Deg alpha-catenin KD + Fer-1	bystander	16	9.76613	13.1098	12.3846
Opto-GPX4Deg alpha-catenin KD + Fer-1	bystander	17	9.11553	13.5013	12.7264
Opto-GPX4Deg alpha-catenin KD + Fer-1	bystander	18	9.28295	13.1227	12.5636
Opto-GPX4Deg alpha-catenin KD + Fer-1	bystander	19	9.09743	12.8634	12.0251
Opto-GPX4Deg alpha-catenin KD + Fer-1	bystander	20	9.96264	13.1033	12.0853
Opto-GPX4Deg alpha-catenin KD + Fer-1	bystander	21	9.47558	13.1332	12.3252
Opto-GPX4Deg alpha-catenin KD + Fer-1	bystander	22	8.64334	12.3899	11.438
Opto-GPX4Deg alpha-catenin KD + Fer-1	bystander	23	8.99013	11.316	11.3552
Opto-GPX4Deg alpha-catenin KD + Fer-1	bystander	24	7.86636	11.1544	11.3467

## Sheet: Fig. 5L
		KD	scramble		KD	scramble		KD	scramble		GPX4	experiment 1	experiment 2	experiment 3
	experiment	1	1		2	2		3	3		KD	0.531114	0.316234	0.323841
		intensity	intensity		intensity	intensity		intensity	intensity		scramble	0.165823	0.165517	0.224286
	GPX4	367	262		487	240		489	157
	phsopo yap	57.65	154		38.4	148		30	103		phsopo yap
	YAP	72	6		53.6	5.72		93	4.75		KD	0.0834298	0.0249351	0.0198675
	Fsp1	190	53		257	46		203.2	65.5		scramble	0.0974684	0.102069	0.147143
	alpha catenin	18.8	108.5		26	132		62.72	357
	GAPDH	691	1580		1540	1450		1510	700		YAP
											KD	0.104197	0.0348052	0.0615894
		ratio	ratio		ratio	ratio		ratio	ratio		scramble	0.00379747	0.00394483	0.00678571
	GPX4	0.531114	0.165823		0.316234	0.165517		0.323841	0.224286
	phsopo yap	0.0834298	0.0974684		0.0249351	0.102069		0.0198675	0.147143		Fsp1
	YAP	0.104197	0.00379747		0.0348052	0.00394483		0.0615894	0.00678571		KD	0.274964	0.166883	0.13457
	Fsp1	0.274964	0.0335443		0.166883	0.0317241		0.13457	0.0935714		scramble	0.0335443	0.0317241	0.0935714
	alpha catenin	0.0272069	0.0686709		0.0168831	0.0910345		0.0415364	0.51
											alpha catenin
											KD	0.0272069	0.0168831	0.0415364
											scramble	0.0686709	0.0910345	0.51
			Table Analyzed	phosopho Yap
			Unpaired t test				Table Analyzed	GPX4
			P value	0.0479			Unpaired t test
			P value summary	*			P value	0.0486
			Significantly different (P < 0.05)?	Yes			P value summary	*
			One- or two-tailed P value?	Two-tailed			Significantly different (P < 0.05)?	Yes
			t, df	t=2,818 df=4			One- or two-tailed P value?	Two-tailed
							t, df	t=2,805 df=4
			Table Analyzed	Yap
			Unpaired t test				Table Analyzed	FSP1
			P value	0.0374
			P value summary	*			Unpaired t test
			Significantly different (P < 0.05)?	Yes			P value	0.0417
			One- or two-tailed P value?	Two-tailed			P value summary	*
			t, df	t=3,066 df=4			Significantly different (P < 0.05)?	Yes
							One- or two-tailed P value?	Two-tailed
							t, df	t=2,958 df=4
			Table Analyzed	alpha catenin
			Unpaired t test
			P value	0.0374
			P value summary	*
			Significantly different (P < 0.05)?	Yes
			One- or two-tailed P value?	Two-tailed
			t, df	t=3,066 df=4

## Sheet: Fig. 5I-J
		HT-29
				Opto-GPX4Deg scramble
condition	cell population	time (h)	Mean % Draq7 + cells experiment 1	Mean % Draq7 + cells experiment 2	Mean % Draq7 + cells experiment 3
Opto-GPX4Deg scramble	Opto-GPX4Deg	0	37.4108	44.8043	29.637
Opto-GPX4Deg scramble	Opto-GPX4Deg	1	39.3143	52.4768	38.8732
Opto-GPX4Deg scramble	Opto-GPX4Deg	2	39.9308	52.353	34.2383				scramble			alpha catenin KD
Opto-GPX4Deg scramble	Opto-GPX4Deg	3	40.716	52.443	35.5095			AUC experiment 1	AUC experiment 2	AUC experiment 3	AUC experiment 1	AUC experiment 2	AUC experiment 3
Opto-GPX4Deg scramble	Opto-GPX4Deg	4	41.112	50.9828	32.8612		Opto-GPX4Deg	1269	1428	1065	1025	1151	1396
Opto-GPX4Deg scramble	Opto-GPX4Deg	5	41.8905	56.1915	35.6422		bystander	301	247	274	171	281	230
Opto-GPX4Deg scramble	Opto-GPX4Deg	6	43.7175	43.101	25.1708		Opto-GPX4Deg + Fer-1	427	480	581	529	595	444
Opto-GPX4Deg scramble	Opto-GPX4Deg	7	45.0427	58.5652	44.2148		bystander + Fer-1	86	140	115	150	123	137
Opto-GPX4Deg scramble	Opto-GPX4Deg	8	45.1193	50.8657	31.14
Opto-GPX4Deg scramble	Opto-GPX4Deg	9	46.0823	63.3128	34.9537
Opto-GPX4Deg scramble	Opto-GPX4Deg	10	46.8	49.518	32.2088
Opto-GPX4Deg scramble	Opto-GPX4Deg	11	48.5303	63.8685	38.088				scramble			alpha catenin KD
Opto-GPX4Deg scramble	Opto-GPX4Deg	12	49.059	56.8485	48.9937			% AUC experiment 1	% AUC experiment 2	% AUC experiment 3	% AUC experiment 1	% AUC experiment 2	% AUC experiment 3
Opto-GPX4Deg scramble	Opto-GPX4Deg	13	50.3235	54.378	34.9785		Opto-GPX4Deg	52.875	59.5	44.375	42.7083	47.9583	58.1667
Opto-GPX4Deg scramble	Opto-GPX4Deg	14	52.0267	59.6003	41.6205		bystander	12.5417	10.2917	11.4167	7.125	11.7083	9.58333
Opto-GPX4Deg scramble	Opto-GPX4Deg	15	54.5692	57.9263	39.7642		Opto-GPX4Deg + Fer-1	17.7917	20	24.2083	22.0417	24.7917	18.5
Opto-GPX4Deg scramble	Opto-GPX4Deg	16	54.7762	60.0097	45.5513		bystander + Fer-1	3.58333	5.83333	4.79167	6.25	5.125	5.70833
Opto-GPX4Deg scramble	Opto-GPX4Deg	17	58.7407	66.0623	51.5925
Opto-GPX4Deg scramble	Opto-GPX4Deg	18	62.5455	67.3762	43.2675
Opto-GPX4Deg scramble	Opto-GPX4Deg	19	64.8067	74.4818	59.6385
Opto-GPX4Deg scramble	Opto-GPX4Deg	20	67.6755	63.6232	63.5333		Tukey's multiple comparisons test	Mean Diff,	95,00% CI of diff,	Significant?	Summary	Adjusted P Value
Opto-GPX4Deg scramble	Opto-GPX4Deg	21	70.722	64.3658	72.1732
Opto-GPX4Deg scramble	Opto-GPX4Deg	22	71.3992	75.3323	51.0862		scramble siRNA - alpha Catenin siRNA
Opto-GPX4Deg scramble	Opto-GPX4Deg	23	73.8855	69.66	71.1877		transfected	2.639	-7,206 to 12,48	No	ns	0.917
Opto-GPX4Deg scramble	Opto-GPX4Deg	24	82.9193	84.6	87.8715		untransfected	1.944	-7,901 to 11,79	No	ns	0.971
				Opto-GPX4Deg scramble			transfected + 5 µM ferro	-1.111	-10,96 to 8,734	No	ns	0.9964
condition	cell population	time (h)	Mean % Draq7 + cells experiment 1	Mean % Draq7 + cells experiment 2	Mean % Draq7 + cells experiment 3		untransfected + 5 µM ferro	-0.9583	-10,8 to 8,887	No	ns	0.998
Opto-GPX4Deg scramble	bystander	0	4.8825	3.54375	4.21312
Opto-GPX4Deg scramble	bystander	1	7.875	6.1425	7.00875
Opto-GPX4Deg scramble	bystander	2	11.34	8.82	10.08
Opto-GPX4Deg scramble	bystander	3	8.9607	9.765	9.36285
Opto-GPX4Deg scramble	bystander	4	9.4017	11.5762	10.489
Opto-GPX4Deg scramble	bystander	5	9.45	7.56	8.505
Opto-GPX4Deg scramble	bystander	6	9.45	7.875	8.6625
Opto-GPX4Deg scramble	bystander	7	9.9225	8.42625	9.17437
Opto-GPX4Deg scramble	bystander	8	10.395	8.0325	9.21375
Opto-GPX4Deg scramble	bystander	9	11.8125	8.9775	10.395
Opto-GPX4Deg scramble	bystander	10	11.1825	9.05625	10.1194
Opto-GPX4Deg scramble	bystander	11	12.7575	9.68625	11.2219
Opto-GPX4Deg scramble	bystander	12	12.1275	9.52875	10.8281
Opto-GPX4Deg scramble	bystander	13	12.6	9.9225	11.2613
Opto-GPX4Deg scramble	bystander	14	14.175	10.5525	12.3637
Opto-GPX4Deg scramble	bystander	15	13.86	10.6312	12.2456
Opto-GPX4Deg scramble	bystander	16	14.6475	11.5762	13.1119
Opto-GPX4Deg scramble	bystander	17	14.49	11.5762	13.0331
Opto-GPX4Deg scramble	bystander	18	14.0175	11.8912	12.9544
Opto-GPX4Deg scramble	bystander	19	15.2775	12.285	13.7812
Opto-GPX4Deg scramble	bystander	20	15.75	12.5213	14.1356
Opto-GPX4Deg scramble	bystander	21	16.5375	13.1512	14.8444
Opto-GPX4Deg scramble	bystander	22	16.5375	13.4663	15.0019
Opto-GPX4Deg scramble	bystander	23	17.325	14.49	15.9075
Opto-GPX4Deg scramble	bystander	24	17.01	14.6475	15.8287
				Opto-GPX4Deg scramble + Fer-1
condition	cell population	time (h)	Mean % Draq7 + cells experiment 1	Mean % Draq7 + cells experiment 2	Mean % Draq7 + cells experiment 3
Opto-GPX4Deg scramble + Fer-1	Opto-GPX4Deg	0	10.5968	12.0015	13.8856
Opto-GPX4Deg scramble + Fer-1	Opto-GPX4Deg	1	11.9789	12.3027	16.2255
Opto-GPX4Deg scramble + Fer-1	Opto-GPX4Deg	2	12.4671	13.5312	17.5583
Opto-GPX4Deg scramble + Fer-1	Opto-GPX4Deg	3	13.0597	12.9514	20.095
Opto-GPX4Deg scramble + Fer-1	Opto-GPX4Deg	4	13.8137	14.2459	17.1025
Opto-GPX4Deg scramble + Fer-1	Opto-GPX4Deg	5	13.8177	17.073	20.8894
Opto-GPX4Deg scramble + Fer-1	Opto-GPX4Deg	6	14.051	14.5825	20.3136
Opto-GPX4Deg scramble + Fer-1	Opto-GPX4Deg	7	14.1907	15.2509	19.2298
Opto-GPX4Deg scramble + Fer-1	Opto-GPX4Deg	8	15.3228	16.445	19.8667
Opto-GPX4Deg scramble + Fer-1	Opto-GPX4Deg	9	15.9597	19.5241	22.3561
Opto-GPX4Deg scramble + Fer-1	Opto-GPX4Deg	10	16.0817	23.0777	24.1113
Opto-GPX4Deg scramble + Fer-1	Opto-GPX4Deg	11	16.4873	16.1487	18.1913
Opto-GPX4Deg scramble + Fer-1	Opto-GPX4Deg	12	16.6684	17.0061	22.3483
Opto-GPX4Deg scramble + Fer-1	Opto-GPX4Deg	13	16.756	16.3475	24.3239
Opto-GPX4Deg scramble + Fer-1	Opto-GPX4Deg	14	16.9509	17.0287	21.5824
Opto-GPX4Deg scramble + Fer-1	Opto-GPX4Deg	15	17.2915	22.3837	27.2219
Opto-GPX4Deg scramble + Fer-1	Opto-GPX4Deg	16	18.1568	19.4079	25.135
Opto-GPX4Deg scramble + Fer-1	Opto-GPX4Deg	17	19.0329	26.0357	26.7159
Opto-GPX4Deg scramble + Fer-1	Opto-GPX4Deg	18	19.7151	25.1892	28.3352
Opto-GPX4Deg scramble + Fer-1	Opto-GPX4Deg	19	22.2548	27.8598	30.8188
Opto-GPX4Deg scramble + Fer-1	Opto-GPX4Deg	20	23.0757	28.1984	32.3633
Opto-GPX4Deg scramble + Fer-1	Opto-GPX4Deg	21	24.9982	24.6172	31.3661
Opto-GPX4Deg scramble + Fer-1	Opto-GPX4Deg	22	25.325	27.4493	34.1017
Opto-GPX4Deg scramble + Fer-1	Opto-GPX4Deg	23	29.0253	29.3787	35.6629
Opto-GPX4Deg scramble + Fer-1	Opto-GPX4Deg	24	30.869	34.7386	37.8305
				Opto-GPX4Deg scramble + Fer-1
condition	cell population	time (h)	Mean % Draq7 + cells experiment 1	Mean % Draq7 + cells experiment 2	Mean % Draq7 + cells experiment 3
Opto-GPX4Deg scramble + Fer-1	bystander	0	1.029	2.2785	1.65375
Opto-GPX4Deg scramble + Fer-1	bystander	1	2.058	3.675	2.8665
Opto-GPX4Deg scramble + Fer-1	bystander	2	2.94	5.292	4.116
Opto-GPX4Deg scramble + Fer-1	bystander	3	3.381	4.18166	4.557
Opto-GPX4Deg scramble + Fer-1	bystander	4	3.8955	4.38746	5.40225
Opto-GPX4Deg scramble + Fer-1	bystander	5	2.646	4.41	3.528
Opto-GPX4Deg scramble + Fer-1	bystander	6	2.94	4.41	3.675
Opto-GPX4Deg scramble + Fer-1	bystander	7	3.234	4.6305	3.93225
Opto-GPX4Deg scramble + Fer-1	bystander	8	2.646	4.851	3.7485
Opto-GPX4Deg scramble + Fer-1	bystander	9	2.8665	5.5125	4.1895
Opto-GPX4Deg scramble + Fer-1	bystander	10	3.234	5.2185	4.22625
Opto-GPX4Deg scramble + Fer-1	bystander	11	3.087	5.9535	4.52025
Opto-GPX4Deg scramble + Fer-1	bystander	12	3.234	5.6595	4.44675
Opto-GPX4Deg scramble + Fer-1	bystander	13	3.381	5.88	4.6305
Opto-GPX4Deg scramble + Fer-1	bystander	14	3.234	6.615	4.9245
Opto-GPX4Deg scramble + Fer-1	bystander	15	3.4545	6.468	4.96125
Opto-GPX4Deg scramble + Fer-1	bystander	16	3.969	6.8355	5.40225
Opto-GPX4Deg scramble + Fer-1	bystander	17	4.0425	6.762	5.40225
Opto-GPX4Deg scramble + Fer-1	bystander	18	4.557	6.5415	5.54925
Opto-GPX4Deg scramble + Fer-1	bystander	19	4.3365	7.1295	5.733
Opto-GPX4Deg scramble + Fer-1	bystander	20	4.3365	7.35	5.84325
Opto-GPX4Deg scramble + Fer-1	bystander	21	4.557	7.7175	6.13725
Opto-GPX4Deg scramble + Fer-1	bystander	22	4.851	7.7175	6.28425
Opto-GPX4Deg scramble + Fer-1	bystander	23	5.439	8.085	6.762
Opto-GPX4Deg scramble + Fer-1	bystander	24	5.733	7.938	6.8355
				Opto-GPX4Deg alpha-catenin KD
condition	cell population	time (h)	Mean % Draq7 + cells experiment 1	Mean % Draq7 + cells experiment 2	Mean % Draq7 + cells experiment 3
Opto-GPX4Deg alpha-catenin KD	Opto-GPX4Deg	0	25.4323	28.8036	33.3254
Opto-GPX4Deg alpha-catenin KD	Opto-GPX4Deg	1	28.7493	29.5265	38.9411
Opto-GPX4Deg alpha-catenin KD	Opto-GPX4Deg	2	29.9211	32.4749	42.1399
Opto-GPX4Deg alpha-catenin KD	Opto-GPX4Deg	3	31.3433	31.0834	48.2281
Opto-GPX4Deg alpha-catenin KD	Opto-GPX4Deg	4	33.153	34.1901	41.0461
Opto-GPX4Deg alpha-catenin KD	Opto-GPX4Deg	5	33.1624	40.9752	50.1346
Opto-GPX4Deg alpha-catenin KD	Opto-GPX4Deg	6	33.7223	34.9981	48.7525
Opto-GPX4Deg alpha-catenin KD	Opto-GPX4Deg	7	34.0578	36.6022	46.1514
Opto-GPX4Deg alpha-catenin KD	Opto-GPX4Deg	8	36.7747	39.4679	47.68
Opto-GPX4Deg alpha-catenin KD	Opto-GPX4Deg	9	38.3032	46.8578	53.6547
Opto-GPX4Deg alpha-catenin KD	Opto-GPX4Deg	10	38.5962	55.3865	57.8671
Opto-GPX4Deg alpha-catenin KD	Opto-GPX4Deg	11	39.5695	38.7568	43.659
Opto-GPX4Deg alpha-catenin KD	Opto-GPX4Deg	12	40.0042	40.8145	53.6358
Opto-GPX4Deg alpha-catenin KD	Opto-GPX4Deg	13	40.2145	39.234	58.3774
Opto-GPX4Deg alpha-catenin KD	Opto-GPX4Deg	14	40.6823	40.8689	51.7978
Opto-GPX4Deg alpha-catenin KD	Opto-GPX4Deg	15	41.4997	53.7209	65.3326
Opto-GPX4Deg alpha-catenin KD	Opto-GPX4Deg	16	43.5763	46.5791	60.3241
Opto-GPX4Deg alpha-catenin KD	Opto-GPX4Deg	17	45.6789	62.4858	64.1183
Opto-GPX4Deg alpha-catenin KD	Opto-GPX4Deg	18	47.3162	60.454	68.0046
Opto-GPX4Deg alpha-catenin KD	Opto-GPX4Deg	19	53.4114	66.8635	73.9651
Opto-GPX4Deg alpha-catenin KD	Opto-GPX4Deg	20	55.3817	67.6762	77.6719
Opto-GPX4Deg alpha-catenin KD	Opto-GPX4Deg	21	59.9957	59.0814	75.2787
Opto-GPX4Deg alpha-catenin KD	Opto-GPX4Deg	22	60.78	65.8783	81.8441
Opto-GPX4Deg alpha-catenin KD	Opto-GPX4Deg	23	69.6607	70.5088	85.591
Opto-GPX4Deg alpha-catenin KD	Opto-GPX4Deg	24	74.0856	83.3726	90.7932
				Opto-GPX4Deg alpha-catenin KD
condition	cell population	time (h)	Mean % Draq7 + cells experiment 1	Mean % Draq7 + cells experiment 2	Mean % Draq7 + cells experiment 3
Opto-GPX4Deg alpha-catenin KD	bystander	0	2.058	4.557	3.3075
Opto-GPX4Deg alpha-catenin KD	bystander	1	4.116	7.35	5.733
Opto-GPX4Deg alpha-catenin KD	bystander	2	5.88	10.584	8.232
Opto-GPX4Deg alpha-catenin KD	bystander	3	6.762	8.36332	9.114
Opto-GPX4Deg alpha-catenin KD	bystander	4	7.791	8.77492	10.8045
Opto-GPX4Deg alpha-catenin KD	bystander	5	5.292	8.82	7.056
Opto-GPX4Deg alpha-catenin KD	bystander	6	5.88	8.82	7.35
Opto-GPX4Deg alpha-catenin KD	bystander	7	6.468	9.261	7.8645
Opto-GPX4Deg alpha-catenin KD	bystander	8	5.292	9.702	7.497
Opto-GPX4Deg alpha-catenin KD	bystander	9	5.733	11.025	8.379
Opto-GPX4Deg alpha-catenin KD	bystander	10	6.468	10.437	8.4525
Opto-GPX4Deg alpha-catenin KD	bystander	11	6.174	11.907	9.0405
Opto-GPX4Deg alpha-catenin KD	bystander	12	6.468	11.319	8.8935
Opto-GPX4Deg alpha-catenin KD	bystander	13	6.762	11.76	9.261
Opto-GPX4Deg alpha-catenin KD	bystander	14	6.468	13.23	9.849
Opto-GPX4Deg alpha-catenin KD	bystander	15	6.909	12.936	9.9225
Opto-GPX4Deg alpha-catenin KD	bystander	16	7.938	13.671	10.8045
Opto-GPX4Deg alpha-catenin KD	bystander	17	8.085	13.524	10.8045
Opto-GPX4Deg alpha-catenin KD	bystander	18	9.114	13.083	11.0985
Opto-GPX4Deg alpha-catenin KD	bystander	19	8.673	14.259	11.466
Opto-GPX4Deg alpha-catenin KD	bystander	20	8.673	14.7	11.6865
Opto-GPX4Deg alpha-catenin KD	bystander	21	9.114	15.435	12.2745
Opto-GPX4Deg alpha-catenin KD	bystander	22	9.702	15.435	12.5685
Opto-GPX4Deg alpha-catenin KD	bystander	23	10.878	16.17	13.524
Opto-GPX4Deg alpha-catenin KD	bystander	24	11.466	15.876	13.671
				Opto-GPX4Deg alpha-catenin KD + Fer-1
condition	cell population	time (h)	Mean % Draq7 + cells experiment 1	Mean % Draq7 + cells experiment 2	Mean % Draq7 + cells experiment 3
Opto-GPX4Deg alpha-catenin KD + Fer-1	Opto-GPX4Deg	0	2.44125	1.77188	2.10656
Opto-GPX4Deg alpha-catenin KD + Fer-1	Opto-GPX4Deg	1	3.9375	3.07125	3.50438
Opto-GPX4Deg alpha-catenin KD + Fer-1	Opto-GPX4Deg	2	5.67	4.41	5.04
Opto-GPX4Deg alpha-catenin KD + Fer-1	Opto-GPX4Deg	3	4.48035	4.8825	4.68142
Opto-GPX4Deg alpha-catenin KD + Fer-1	Opto-GPX4Deg	4	4.70085	5.78812	5.24449
Opto-GPX4Deg alpha-catenin KD + Fer-1	Opto-GPX4Deg	5	4.725	3.78	4.2525
Opto-GPX4Deg alpha-catenin KD + Fer-1	Opto-GPX4Deg	6	4.725	3.9375	4.33125
Opto-GPX4Deg alpha-catenin KD + Fer-1	Opto-GPX4Deg	7	4.96125	4.21312	4.58719
Opto-GPX4Deg alpha-catenin KD + Fer-1	Opto-GPX4Deg	8	5.1975	4.01625	4.60687
Opto-GPX4Deg alpha-catenin KD + Fer-1	Opto-GPX4Deg	9	5.90625	4.48875	5.1975
Opto-GPX4Deg alpha-catenin KD + Fer-1	Opto-GPX4Deg	10	5.59125	4.52813	5.05969
Opto-GPX4Deg alpha-catenin KD + Fer-1	Opto-GPX4Deg	11	6.37875	4.84312	5.61094
Opto-GPX4Deg alpha-catenin KD + Fer-1	Opto-GPX4Deg	12	6.06375	4.76438	5.41406
Opto-GPX4Deg alpha-catenin KD + Fer-1	Opto-GPX4Deg	13	6.3	4.96125	5.63063
Opto-GPX4Deg alpha-catenin KD + Fer-1	Opto-GPX4Deg	14	7.0875	5.27625	6.18187
Opto-GPX4Deg alpha-catenin KD + Fer-1	Opto-GPX4Deg	15	6.93	5.31562	6.12281
Opto-GPX4Deg alpha-catenin KD + Fer-1	Opto-GPX4Deg	16	7.32375	5.78812	6.55594
Opto-GPX4Deg alpha-catenin KD + Fer-1	Opto-GPX4Deg	17	7.245	5.78812	6.51656
Opto-GPX4Deg alpha-catenin KD + Fer-1	Opto-GPX4Deg	18	7.00875	5.94562	6.47719
Opto-GPX4Deg alpha-catenin KD + Fer-1	Opto-GPX4Deg	19	7.63875	6.1425	6.89062
Opto-GPX4Deg alpha-catenin KD + Fer-1	Opto-GPX4Deg	20	7.875	6.26063	7.06781
Opto-GPX4Deg alpha-catenin KD + Fer-1	Opto-GPX4Deg	21	8.26875	6.57562	7.42219
Opto-GPX4Deg alpha-catenin KD + Fer-1	Opto-GPX4Deg	22	8.26875	6.73313	7.50094
Opto-GPX4Deg alpha-catenin KD + Fer-1	Opto-GPX4Deg	23	8.6625	7.245	7.95375
Opto-GPX4Deg alpha-catenin KD + Fer-1	Opto-GPX4Deg	24	8.505	7.32375	7.91437
				Opto-GPX4Deg alpha-catenin KD + Fer-1
condition	cell population	time (h)	Mean % Draq7 + cells experiment 1	Mean % Draq7 + cells experiment 2	Mean % Draq7 + cells experiment 3
Opto-GPX4Deg alpha-catenin KD + Fer-1	bystander	0	15.5878	18.6684	12.3488
Opto-GPX4Deg alpha-catenin KD + Fer-1	bystander	1	16.3809	21.8653	16.1972
Opto-GPX4Deg alpha-catenin KD + Fer-1	bystander	2	16.6378	21.8137	14.2659
Opto-GPX4Deg alpha-catenin KD + Fer-1	bystander	3	16.965	21.8513	14.7956
Opto-GPX4Deg alpha-catenin KD + Fer-1	bystander	4	17.13	21.2428	13.6922
Opto-GPX4Deg alpha-catenin KD + Fer-1	bystander	5	17.4544	23.4131	14.8509
Opto-GPX4Deg alpha-catenin KD + Fer-1	bystander	6	18.2156	17.9587	10.4878
Opto-GPX4Deg alpha-catenin KD + Fer-1	bystander	7	18.7678	24.4022	18.4228
Opto-GPX4Deg alpha-catenin KD + Fer-1	bystander	8	18.7997	21.1941	12.975
Opto-GPX4Deg alpha-catenin KD + Fer-1	bystander	9	19.2009	26.3803	14.5641
Opto-GPX4Deg alpha-catenin KD + Fer-1	bystander	10	19.5	20.6325	13.4203
Opto-GPX4Deg alpha-catenin KD + Fer-1	bystander	11	20.2209	26.6119	15.87
Opto-GPX4Deg alpha-catenin KD + Fer-1	bystander	12	20.4413	23.6869	20.4141
Opto-GPX4Deg alpha-catenin KD + Fer-1	bystander	13	20.9681	22.6575	14.5744
Opto-GPX4Deg alpha-catenin KD + Fer-1	bystander	14	21.6778	24.8334	17.3419
Opto-GPX4Deg alpha-catenin KD + Fer-1	bystander	15	22.7372	24.1359	16.5684
Opto-GPX4Deg alpha-catenin KD + Fer-1	bystander	16	22.8234	25.0041	18.9797
Opto-GPX4Deg alpha-catenin KD + Fer-1	bystander	17	24.4753	27.5259	21.4969
Opto-GPX4Deg alpha-catenin KD + Fer-1	bystander	18	26.0606	28.0734	18.0281
Opto-GPX4Deg alpha-catenin KD + Fer-1	bystander	19	27.0028	31.0341	24.8494
Opto-GPX4Deg alpha-catenin KD + Fer-1	bystander	20	28.1981	26.5097	26.4722
Opto-GPX4Deg alpha-catenin KD + Fer-1	bystander	21	29.4675	26.8191	30.0722
Opto-GPX4Deg alpha-catenin KD + Fer-1	bystander	22	29.7497	31.3884	21.2859
Opto-GPX4Deg alpha-catenin KD + Fer-1	bystander	23	30.7856	29.025	29.6616
Opto-GPX4Deg alpha-catenin KD + Fer-1	bystander	24	34.5497	35.25	36.6131

## Sheet: Fig. 5 H
			KD	scramble		KD	scramble		KD	scramble			GPX4	experiment 1	experiment 2	experiment 3
		experiment	1	1		2	2		3	3			KD	0.0165714	0.0108267	0.0113676
			intensity	intensity		intensity	intensity		intensity	intensity			scramble	0.00736	0.00649275	0.00826346
		GPX4	11600	4600		8120	4480		7730	4297
		phsopo yap	900	3180		1060	2170		1820	4280			phsopo yap
		YAP	2380	1045		1510	900		1813	260			KD	0.00128571	0.00141333	0.00267647
		Fsp1	3270	230		2700	350		1550	600			scramble	0.005088	0.00314493	0.00823077
		alpha catenin	17700	26600		7610	1915		5000	13140
		GAPDH	700000	625000		750000	690000		680000	520000			YAP
													KD	0.0034	0.00201333	0.00266618
			ratio	ratio		ratio	ratio		ratio	ratio			scramble	0.00167	0.00130435	0.0005
		GPX4	0.0165714	0.00736		0.0108267	0.00649275		0.0113676	0.00826346
		phsopo yap	0.00128571	0.005088		0.00141333	0.00314493		0.00267647	0.00823077			Fsp1
		YAP	0.0034	0.001672		0.00201333	0.00130435		0.00266618	0.0005			KD	0.00467143	0.0036	0.00227941
		Fsp1	0.00467143	0.000368		0.0036	0.000507246		0.00227941	0.00115385			scramble	0.000368	0.00050725	0.00115385
		alpha catenin	0.0252857	0.04256		0.0101467	0.00277536		0.00735294	0.0252692
													alpha catenin
													KD	0.0202857	0.0101467	0.00735294
		Table Analyzed	GPX4		Table Analyzed	FSP1							scramble	0.04256	0.00277536	0.0252692
		Unpaired t test			Unpaired t test
		P value	0.0433		P value	0.0179
		P value summary	*		P value summary	*
		Significantly different (P < 0.05)?	Yes		Significantly different (P < 0.05)?	Yes
		One- or two-tailed P value?	Two-tailed		One- or two-tailed P value?	Two-tailed
		t, df	t=2,919 df=4		t, df	t=3,876 df=4
		Table Analyzed	phosopho Yap		Table Analyzed	alpha catenin
		Unpaired t test			Unpaired t test
		P value	0.0373		P value	0.0447
		P value summary	*		P value summary	*
		Significantly different (P < 0.05)?	Yes		Significantly different (P < 0.05)?	Yes
		One- or two-tailed P value?	Two-tailed		One- or two-tailed P value?	Two-tailed
		t, df	t=3,07 df=4		t, df	t=2,886 df=4
		Table Analyzed	Yap
		Unpaired t test
		P value	0.0442
		P value summary	*
		Significantly different (P < 0.05)?	Yes
		One- or two-tailed P value?	Two-tailed
		t, df	t=2,899 df=4

## Sheet: Fig. 5M-N
				Opto-GPX4Deg empty vector						empty vector			E-cadherin
condition	cell population	time (h)	Mean % cell death experiment 1	Mean % cell death experiment 2	Mean % cell death experiment 3				AUC experiment 1	AUC experiment 2	AUC experiment 3	AUC experiment 1	AUC experiment 2	AUC experiment 3
Opto-GPX4Deg empty vector	Opto-GPX4Deg	0	22.9001	30.1752	28.5647			Opto-GPX4Deg	1025	1181	1211	976	1096	1330
Opto-GPX4Deg empty vector	Opto-GPX4Deg	1	25.8868	30.9325	33.3781			bystander	433	475	503	154	196	180
Opto-GPX4Deg empty vector	Opto-GPX4Deg	2	26.9419	34.0213	36.1199
Opto-GPX4Deg empty vector	Opto-GPX4Deg	3	28.2225	32.5636	41.3383
Opto-GPX4Deg empty vector	Opto-GPX4Deg	4	29.852	35.8182	35.1823					empty vector			E-cadherin
Opto-GPX4Deg empty vector	Opto-GPX4Deg	5	29.8605	42.9264	42.9725				% AUC experiment 1	% AUC experiment 2	% AUC experiment 3	% AUC experiment 1	% AUC experiment 2	% AUC experiment 3
Opto-GPX4Deg empty vector	Opto-GPX4Deg	6	30.3647	36.6647	41.7879			Opto-GPX4Deg	42.7083	49.2083	50.4583	40.6667	45.6667	55.4167
Opto-GPX4Deg empty vector	Opto-GPX4Deg	7	33.7334	38.3452	39.5584			bystander	18.0417	19.7917	20.9583	6.41667	8.16667	7.5
Opto-GPX4Deg empty vector	Opto-GPX4Deg	8	36.4244	41.3473	40.8685
Opto-GPX4Deg empty vector	Opto-GPX4Deg	9	37.9384	40.67	45.9898
Opto-GPX4Deg empty vector	Opto-GPX4Deg	10	38.2286	41.689	49.6003
Opto-GPX4Deg empty vector	Opto-GPX4Deg	11	43.1927	40.6024	47.422					E-cadherin delta CBD			N-cadherin
Opto-GPX4Deg empty vector	Opto-GPX4Deg	12	45.68	42.7581	50				AUC experiment 1	AUC experiment 2	AUC experiment 3	AUC experiment 1	AUC experiment 2	AUC experiment 3
Opto-GPX4Deg empty vector	Opto-GPX4Deg	13	47.789	41.1023	50.0378			Opto-GPX4Deg	952	846	710	710.9	991.9	1233
Opto-GPX4Deg empty vector	Opto-GPX4Deg	14	45.678	42.815	44.3981			bystander	174	286	235	450	417.8	573.6
Opto-GPX4Deg empty vector	Opto-GPX4Deg	15	45.689	56.279	55.9993
Opto-GPX4Deg empty vector	Opto-GPX4Deg	16	43.1613	48.7971	51.7064
Opto-GPX4Deg empty vector	Opto-GPX4Deg	17	45.2439	65.4613	54.9585					E-cadherin delta CBD			N-cadherin
Opto-GPX4Deg empty vector	Opto-GPX4Deg	18	46.8655	63.3328	58.2896				% AUC experiment 1	% AUC experiment 2	% AUC experiment 3	% AUC experiment 1	% AUC experiment 2	% AUC experiment 3
Opto-GPX4Deg empty vector	Opto-GPX4Deg	19	52.9027	70.0474	63.3987			Opto-GPX4Deg	39.6667	35.25	29.5833	29.6208	41.3292	51.375
Opto-GPX4Deg empty vector	Opto-GPX4Deg	20	54.8543	70.8988	66.5759			bystander	7.25	11.9167	9.79167	18.75	17.4083	23.9
Opto-GPX4Deg empty vector	Opto-GPX4Deg	21	59.4243	61.8948	64.5246
Opto-GPX4Deg empty vector	Opto-GPX4Deg	22	60.2012	69.0154	70.1521
Opto-GPX4Deg empty vector	Opto-GPX4Deg	23	68.9972	73.8664	73.3637
Opto-GPX4Deg empty vector	Opto-GPX4Deg	24	73.3801	87.3427	77.8228					P-cadherin
				Opto-GPX4Deg empty vector					AUC experiment 1	AUC experiment 2	AUC experiment 3
condition	cell population	time (h)	Mean % cell death experiment 1	Mean % cell death experiment 2	Mean % cell death experiment 3			Opto-GPX4Deg	1067	1239	762.5
Opto-GPX4Deg empty vector	bystander	0	2.1	4.65	3.375			bystander	427.9	457.6	560.9
Opto-GPX4Deg empty vector	bystander	1	4.2	7.5	5.85
Opto-GPX4Deg empty vector	bystander	2	6	10.8	8.4
Opto-GPX4Deg empty vector	bystander	3	6.9	8.534	9.3					P-cadherin
Opto-GPX4Deg empty vector	bystander	4	7.95	8.954	11.025				% AUC experiment 1	% AUC experiment 2	% AUC experiment 3
Opto-GPX4Deg empty vector	bystander	5	8.745	9.234	12.1275			Opto-GPX4Deg	44.4583	51.625	31.7708
Opto-GPX4Deg empty vector	bystander	6	9.6195	9.32634	12.2488			bystander	17.8292	19.0667	23.3708
Opto-GPX4Deg empty vector	bystander	7	10.5815	9.4196	12.3713
Opto-GPX4Deg empty vector	bystander	8	11.6396	9.5138	12.495
Opto-GPX4Deg empty vector	bystander	9	12.8036	9.60894	12.6199			Tukey's multiple comparisons test	Mean Diff,	95,00% CI of diff,	Significant?	Summary	Adjusted P Value
Opto-GPX4Deg empty vector	bystander	10	14.0839	15.8626	19.5315
Opto-GPX4Deg empty vector	bystander	11	15.4923	17.4488	21.4846			p cadherin vs. n cadherin	0.06944	-6,357 to 6,496	No	ns	>0,9999	A-B
Opto-GPX4Deg empty vector	bystander	12	17.0415	19.1937	23.6331			p cadherin vs. E cadherin	12.73	6,301 to 19,15	Yes	***	0.0005	A-C
Opto-GPX4Deg empty vector	bystander	13	18.7457	21.1131	25.9964			p cadherin vs. mut	10.44	4,009 to 16,86	Yes	**	0.0023	A-D
Opto-GPX4Deg empty vector	bystander	14	20.6203	23.2244	28.596			p cadherin vs. mcherry	0.4917	-5,935 to 6,918	No	ns	0.999	A-E
Opto-GPX4Deg empty vector	bystander	15	22.6823	25.5468	28.882			n cadherin vs. E cadherin	12.66	6,232 to 19,09	Yes	***	0.0005	B-C
Opto-GPX4Deg empty vector	bystander	16	24.9505	28.1015	29.1708			n cadherin vs. mut	10.37	3,94 to 16,79	Yes	**	0.0025	B-D
Opto-GPX4Deg empty vector	bystander	17	27.4456	30.9116	29.4625			n cadherin vs. mcherry	0.4222	-6,004 to 6,849	No	ns	0.9994	B-E
Opto-GPX4Deg empty vector	bystander	18	28.8178	31.2208	29.7571			E cadherin vs. mut	-2.292	-8,718 to 4,135	No	ns	0.7656	C-D
Opto-GPX4Deg empty vector	bystander	19	29.106	31.533	30.0547			E cadherin vs. mcherry	-12.24	-18,66 to -5,809	Yes	***	0.0007	C-E
Opto-GPX4Deg empty vector	bystander	20	29.3971	31.8483	30.3552			mut vs. mcherry	-9.944	-16,37 to -3,518	Yes	**	0.0033	D-E
Opto-GPX4Deg empty vector	bystander	21	29.691	32.1668	30.6588
Opto-GPX4Deg empty vector	bystander	22	29.988	32.4884	30.9654
Opto-GPX4Deg empty vector	bystander	23	30.2878	32.8133	31.275
Opto-GPX4Deg empty vector	bystander	24	30.5907	33.1415	31.5878
				Opto-GPX4Deg E-cadherin
condition	cell population	time (h)	Mean % cell death experiment 1	Mean % cell death experiment 2	Mean % cell death experiment 3
Opto-GPX4Deg E-cadherin	Opto-GPX4Deg	0	24.2213	27.432	31.7385
Opto-GPX4Deg E-cadherin	Opto-GPX4Deg	1	27.3803	28.1205	37.0868
Opto-GPX4Deg E-cadherin	Opto-GPX4Deg	2	28.4962	30.9285	40.1332
Opto-GPX4Deg E-cadherin	Opto-GPX4Deg	3	29.8508	29.6032	45.9315
Opto-GPX4Deg E-cadherin	Opto-GPX4Deg	4	31.5742	32.562	39.0915
Opto-GPX4Deg E-cadherin	Opto-GPX4Deg	5	31.5832	39.024	47.7473
Opto-GPX4Deg E-cadherin	Opto-GPX4Deg	6	32.1165	33.3315	46.431
Opto-GPX4Deg E-cadherin	Opto-GPX4Deg	7	32.436	34.8593	43.9537
Opto-GPX4Deg E-cadherin	Opto-GPX4Deg	8	35.0235	37.5885	45.4095
Opto-GPX4Deg E-cadherin	Opto-GPX4Deg	9	36.4793	44.6265	51.0998
Opto-GPX4Deg E-cadherin	Opto-GPX4Deg	10	36.7582	52.749	55.1115
Opto-GPX4Deg E-cadherin	Opto-GPX4Deg	11	37.6853	36.9113	41.58
Opto-GPX4Deg E-cadherin	Opto-GPX4Deg	12	38.0992	38.871	51.0817
Opto-GPX4Deg E-cadherin	Opto-GPX4Deg	13	38.2995	37.3657	55.5975
Opto-GPX4Deg E-cadherin	Opto-GPX4Deg	14	38.745	38.9228	49.3312
Opto-GPX4Deg E-cadherin	Opto-GPX4Deg	15	39.5235	51.1628	62.2215
Opto-GPX4Deg E-cadherin	Opto-GPX4Deg	16	41.5012	44.361	57.4515
Opto-GPX4Deg E-cadherin	Opto-GPX4Deg	17	43.5037	59.5102	61.065
Opto-GPX4Deg E-cadherin	Opto-GPX4Deg	18	45.063	57.5752	64.7662
Opto-GPX4Deg E-cadherin	Opto-GPX4Deg	19	50.868	63.6795	70.443
Opto-GPX4Deg E-cadherin	Opto-GPX4Deg	20	52.7445	64.4535	73.9732
Opto-GPX4Deg E-cadherin	Opto-GPX4Deg	21	57.1388	56.268	71.694
Opto-GPX4Deg E-cadherin	Opto-GPX4Deg	22	57.8858	62.7413	77.9467
Opto-GPX4Deg E-cadherin	Opto-GPX4Deg	23	66.3435	67.1513	81.5152
Opto-GPX4Deg E-cadherin	Opto-GPX4Deg	24	70.5577	79.4025	86.4698
				Opto-GPX4Deg E-cadherin
condition	cell population	time (h)	Mean % cell death experiment 1	Mean % cell death experiment 2	Mean % cell death experiment 3
Opto-GPX4Deg E-cadherin	bystander	0	4.2	8.1	6.15
Opto-GPX4Deg E-cadherin	bystander	1	4.4	7.7	6.05
Opto-GPX4Deg E-cadherin	bystander	2	4.6	8	6.3
Opto-GPX4Deg E-cadherin	bystander	3	4.4	9	6.7
Opto-GPX4Deg E-cadherin	bystander	4	4.7	8.8	6.75
Opto-GPX4Deg E-cadherin	bystander	5	5.4	9.3	7.35
Opto-GPX4Deg E-cadherin	bystander	6	5.5	9.2	7.35
Opto-GPX4Deg E-cadherin	bystander	7	6.2	8.9	7.55
Opto-GPX4Deg E-cadherin	bystander	8	5.9	5.3	7.8
Opto-GPX4Deg E-cadherin	bystander	9	5.9	5.2	7.95
Opto-GPX4Deg E-cadherin	bystander	10	6.2	5.8	8.35
Opto-GPX4Deg E-cadherin	bystander	11	6.6	5.6	8.55
Opto-GPX4Deg E-cadherin	bystander	12	7.4	6.1	9.2
Opto-GPX4Deg E-cadherin	bystander	13	7.8	6.7	9.3
Opto-GPX4Deg E-cadherin	bystander	14	6.9	4.7	5.8
Opto-GPX4Deg E-cadherin	bystander	15	6.7	9.7	6
Opto-GPX4Deg E-cadherin	bystander	16	6.9	10	6.05
Opto-GPX4Deg E-cadherin	bystander	17	6.9	10.5	6.35
Opto-GPX4Deg E-cadherin	bystander	18	7.4	10.5	6.5
Opto-GPX4Deg E-cadherin	bystander	19	7.1	11	6.6
Opto-GPX4Deg E-cadherin	bystander	20	7.5	10.8	6.85
Opto-GPX4Deg E-cadherin	bystander	21	8	6.2	7.35
Opto-GPX4Deg E-cadherin	bystander	22	7.8	7	7.4
Opto-GPX4Deg E-cadherin	bystander	23	7.3456	10.434	11.8898
Opto-GPX4Deg E-cadherin	bystander	24	8.43667	11.435	12.9358
				Opto-GPX4Deg E-cadherin delta CBD
condition	cell population	time (h)	Mean % cell death experiment 1	Mean % cell death experiment 2	Mean % cell death experiment 3
Opto-GPX4Deg E-cadherin delta CBD	Opto-GPX4Deg	0	24.9405	29.8695	19.758
Opto-GPX4Deg E-cadherin delta CBD	Opto-GPX4Deg	1	26.2095	34.9845	25.9155
Opto-GPX4Deg E-cadherin delta CBD	Opto-GPX4Deg	2	26.6205	34.902	22.8255
Opto-GPX4Deg E-cadherin delta CBD	Opto-GPX4Deg	3	27.144	34.962	23.673
Opto-GPX4Deg E-cadherin delta CBD	Opto-GPX4Deg	4	27.408	33.9885	21.9075
Opto-GPX4Deg E-cadherin delta CBD	Opto-GPX4Deg	5	27.927	37.461	23.7615
Opto-GPX4Deg E-cadherin delta CBD	Opto-GPX4Deg	6	29.145	28.734	16.7805
Opto-GPX4Deg E-cadherin delta CBD	Opto-GPX4Deg	7	30.0285	39.0435	29.4765
Opto-GPX4Deg E-cadherin delta CBD	Opto-GPX4Deg	8	30.0795	33.9105	20.76
Opto-GPX4Deg E-cadherin delta CBD	Opto-GPX4Deg	9	30.7215	42.2085	23.3025
Opto-GPX4Deg E-cadherin delta CBD	Opto-GPX4Deg	10	31.2	33.012	21.4725
Opto-GPX4Deg E-cadherin delta CBD	Opto-GPX4Deg	11	32.3535	42.579	25.392
Opto-GPX4Deg E-cadherin delta CBD	Opto-GPX4Deg	12	32.706	37.899	32.6625
Opto-GPX4Deg E-cadherin delta CBD	Opto-GPX4Deg	13	33.549	36.252	23.319
Opto-GPX4Deg E-cadherin delta CBD	Opto-GPX4Deg	14	34.6845	39.7335	27.747
Opto-GPX4Deg E-cadherin delta CBD	Opto-GPX4Deg	15	36.3795	38.6175	26.5095
Opto-GPX4Deg E-cadherin delta CBD	Opto-GPX4Deg	16	36.5175	40.0065	30.3675
Opto-GPX4Deg E-cadherin delta CBD	Opto-GPX4Deg	17	39.1605	44.0415	34.395
Opto-GPX4Deg E-cadherin delta CBD	Opto-GPX4Deg	18	41.697	44.9175	28.845
Opto-GPX4Deg E-cadherin delta CBD	Opto-GPX4Deg	19	43.2045	49.6545	39.759
Opto-GPX4Deg E-cadherin delta CBD	Opto-GPX4Deg	20	45.117	42.4155	42.3555
Opto-GPX4Deg E-cadherin delta CBD	Opto-GPX4Deg	21	47.148	42.9105	48.1155
Opto-GPX4Deg E-cadherin delta CBD	Opto-GPX4Deg	22	47.5995	50.2215	44.0575
Opto-GPX4Deg E-cadherin delta CBD	Opto-GPX4Deg	23	49.257	46.44	47.4585
Opto-GPX4Deg E-cadherin delta CBD	Opto-GPX4Deg	24	55.2795	56.4	58.581
				Opto-GPX4Deg E-cadherin delta CBD
condition	cell population	time (h)	Mean % cell death experiment 1	Mean % cell death experiment 2	Mean % cell death experiment 3
Opto-GPX4Deg E-cadherin delta CBD	bystander	0	2.1	4.65	3.375
Opto-GPX4Deg E-cadherin delta CBD	bystander	1	4.2	7.5	5.85
Opto-GPX4Deg E-cadherin delta CBD	bystander	2	6	10.8	8.4
Opto-GPX4Deg E-cadherin delta CBD	bystander	3	6.9	8.534	9.3
Opto-GPX4Deg E-cadherin delta CBD	bystander	4	7.95	8.954	11.025
Opto-GPX4Deg E-cadherin delta CBD	bystander	5	5.4	9	7.2
Opto-GPX4Deg E-cadherin delta CBD	bystander	6	6	9	7.5
Opto-GPX4Deg E-cadherin delta CBD	bystander	7	6.6	9.45	8.025
Opto-GPX4Deg E-cadherin delta CBD	bystander	8	5.4	9.9	7.65
Opto-GPX4Deg E-cadherin delta CBD	bystander	9	5.85	11.25	8.55
Opto-GPX4Deg E-cadherin delta CBD	bystander	10	6.6	10.65	8.625
Opto-GPX4Deg E-cadherin delta CBD	bystander	11	6.3	12.15	9.225
Opto-GPX4Deg E-cadherin delta CBD	bystander	12	6.6	11.55	9.075
Opto-GPX4Deg E-cadherin delta CBD	bystander	13	6.9	12	9.45
Opto-GPX4Deg E-cadherin delta CBD	bystander	14	6.6	13.5	10.05
Opto-GPX4Deg E-cadherin delta CBD	bystander	15	7.05	13.2	10.125
Opto-GPX4Deg E-cadherin delta CBD	bystander	16	8.1	13.95	11.025
Opto-GPX4Deg E-cadherin delta CBD	bystander	17	8.25	13.8	11.025
Opto-GPX4Deg E-cadherin delta CBD	bystander	18	9.3	13.35	11.325
Opto-GPX4Deg E-cadherin delta CBD	bystander	19	8.85	14.55	11.7
Opto-GPX4Deg E-cadherin delta CBD	bystander	20	8.85	15	11.925
Opto-GPX4Deg E-cadherin delta CBD	bystander	21	9.3	15.75	12.525
Opto-GPX4Deg E-cadherin delta CBD	bystander	22	9.9	15.75	12.825
Opto-GPX4Deg E-cadherin delta CBD	bystander	23	11.1	16.5	13.8
Opto-GPX4Deg E-cadherin delta CBD	bystander	24	11.7	16.2	13.95
				Opto-GPX4Deg N-cadherin
condition	cell population	time (h)	Mean % cell death experiment 1	Mean % cell death experiment 2	Mean % cell death experiment 3
Opto-GPX4Deg N-cadherin	Opto-GPX4Deg	0	12.8	19.43	30.4763
Opto-GPX4Deg N-cadherin	Opto-GPX4Deg	1	13.46	20.33	32.2513
Opto-GPX4Deg N-cadherin	Opto-GPX4Deg	2	14.81	22.36	34.5225
Opto-GPX4Deg N-cadherin	Opto-GPX4Deg	3	14.34	24.6	37.4035
Opto-GPX4Deg N-cadherin	Opto-GPX4Deg	4	15.78	27.06	34.94
Opto-GPX4Deg N-cadherin	Opto-GPX4Deg	5	15.22	26.57	37.2051
Opto-GPX4Deg N-cadherin	Opto-GPX4Deg	6	16.75	27.95	36.7465
Opto-GPX4Deg N-cadherin	Opto-GPX4Deg	7	16.1	27.95	39.4387
Opto-GPX4Deg N-cadherin	Opto-GPX4Deg	8	17.71	28.88	40.9391
Opto-GPX4Deg N-cadherin	Opto-GPX4Deg	9	19.49	29.22	43.6423
Opto-GPX4Deg N-cadherin	Opto-GPX4Deg	10	21.43	29.76	43.0119
Opto-GPX4Deg N-cadherin	Opto-GPX4Deg	11	23.58	32.74	46.9577
Opto-GPX4Deg N-cadherin	Opto-GPX4Deg	12	25.94	36.01	47.403
Opto-GPX4Deg N-cadherin	Opto-GPX4Deg	13	28.53	39.61	48.8501
Opto-GPX4Deg N-cadherin	Opto-GPX4Deg	14	31.38	43.31	52.4329
Opto-GPX4Deg N-cadherin	Opto-GPX4Deg	15	34.52	45.05	55.0546
Opto-GPX4Deg N-cadherin	Opto-GPX4Deg	16	37.97	47.93	57.8073
Opto-GPX4Deg N-cadherin	Opto-GPX4Deg	17	41.77	52.73	60.6977
Opto-GPX4Deg N-cadherin	Opto-GPX4Deg	18	45.95	58	63.7326
Opto-GPX4Deg N-cadherin	Opto-GPX4Deg	19	46.86	63.8	66.9192
Opto-GPX4Deg N-cadherin	Opto-GPX4Deg	20	47.8	63.99	70.2651
Opto-GPX4Deg N-cadherin	Opto-GPX4Deg	21	48.75	65.27	73.7784
Opto-GPX4Deg N-cadherin	Opto-GPX4Deg	22	49.73	66.57	77.4673
Opto-GPX4Deg N-cadherin	Opto-GPX4Deg	23	50.72	67.91	77.6223
Opto-GPX4Deg N-cadherin	Opto-GPX4Deg	24	51.74	69.26	77.7775
				Opto-GPX4Deg N-cadherin
condition	cell population	time (h)	Mean % cell death experiment 1	Mean % cell death experiment 2	Mean % cell death experiment 3
Opto-GPX4Deg N-cadherin	bystander	0	1.87	3.85	9.25622
Opto-GPX4Deg N-cadherin	bystander	1	2.14	4.39	9.79534
Opto-GPX4Deg N-cadherin	bystander	2	4.28	7.05	10.4851
Opto-GPX4Deg N-cadherin	bystander	3	6.17	10.05	11.3602
Opto-GPX4Deg N-cadherin	bystander	4	7.06	7.97	10.6119
Opto-GPX4Deg N-cadherin	bystander	5	8.06	8.43	11.2999
Opto-GPX4Deg N-cadherin	bystander	6	8.95	8.66	11.1606
Opto-GPX4Deg N-cadherin	bystander	7	6.43	8.78	14.5
Opto-GPX4Deg N-cadherin	bystander	8	10.84	8.78	19.5391
Opto-GPX4Deg N-cadherin	bystander	9	15.25	8.89	20.8293
Opto-GPX4Deg N-cadherin	bystander	10	13.1	9.01	20.5284
Opto-GPX4Deg N-cadherin	bystander	11	14.36	14.78	22.4116
Opto-GPX4Deg N-cadherin	bystander	12	15.75	16.29	22.6241
Opto-GPX4Deg N-cadherin	bystander	13	17.39	17.9	23.3148
Opto-GPX4Deg N-cadherin	bystander	14	19.15	19.75	25.0248
Opto-GPX4Deg N-cadherin	bystander	15	21.04	21.71	27.385
Opto-GPX4Deg N-cadherin	bystander	16	23.18	23.91	29.3768
Opto-GPX4Deg N-cadherin	bystander	17	25.45	26.33	30.7259
Opto-GPX4Deg N-cadherin	bystander	18	33.33	28.88	35.0254
Opto-GPX4Deg N-cadherin	bystander	19	34.98	29.22	36.1486
Opto-GPX4Deg N-cadherin	bystander	20	35.44	29.45	39.203
Opto-GPX4Deg N-cadherin	bystander	21	35.74	29.8	39.6858
Opto-GPX4Deg N-cadherin	bystander	22	36.04	30.15	39.0413
Opto-GPX4Deg N-cadherin	bystander	23	36.49	30.38	38.8097
Opto-GPX4Deg N-cadherin	bystander	24	36.79	30.72	40.1051
				Opto-GPX4Deg P-cadherin
condition	cell population	time (h)	Mean % cell death experiment 1	Mean % cell death experiment 2	Mean % cell death experiment 3
Opto-GPX4Deg P-cadherin	Opto-GPX4Deg	0	19.8	25.3639	20.9
Opto-GPX4Deg P-cadherin	Opto-GPX4Deg	1	20.2	32.1059	21.34
Opto-GPX4Deg P-cadherin	Opto-GPX4Deg	2	22.22	34.1129	22.41
Opto-GPX4Deg P-cadherin	Opto-GPX4Deg	3	21.52	35.7693	23.53
Opto-GPX4Deg P-cadherin	Opto-GPX4Deg	4	23.67	37.8602	24.7
Opto-GPX4Deg P-cadherin	Opto-GPX4Deg	5	22.84	39.7703	24.53
Opto-GPX4Deg P-cadherin	Opto-GPX4Deg	6	25.12	42.2184	24.75
Opto-GPX4Deg P-cadherin	Opto-GPX4Deg	7	24.16	42.4514	25.41
Opto-GPX4Deg P-cadherin	Opto-GPX4Deg	8	26.57	44.4464	25.63
Opto-GPX4Deg P-cadherin	Opto-GPX4Deg	9	29.23	44.3408	25.74
Opto-GPX4Deg P-cadherin	Opto-GPX4Deg	10	32.15	49.3578	25.94
Opto-GPX4Deg P-cadherin	Opto-GPX4Deg	11	35.37	48.8961	27.24
Opto-GPX4Deg P-cadherin	Opto-GPX4Deg	12	38.9	52.4517	28.6
Opto-GPX4Deg P-cadherin	Opto-GPX4Deg	13	42.79	51.2756	30.03
Opto-GPX4Deg P-cadherin	Opto-GPX4Deg	14	47.07	52.2023	31.53
Opto-GPX4Deg P-cadherin	Opto-GPX4Deg	15	51.78	52.6477	33.11
Opto-GPX4Deg P-cadherin	Opto-GPX4Deg	16	56.96	55.5368	34.76
Opto-GPX4Deg P-cadherin	Opto-GPX4Deg	17	62.65	58.3137	36.5
Opto-GPX4Deg P-cadherin	Opto-GPX4Deg	18	68.92	61.2293	38.32
Opto-GPX4Deg P-cadherin	Opto-GPX4Deg	19	70.29	64.2908	40.24
Opto-GPX4Deg P-cadherin	Opto-GPX4Deg	20	71.7	67.5054	42.25
Opto-GPX4Deg P-cadherin	Opto-GPX4Deg	21	73.13	74.8361	44.36
Opto-GPX4Deg P-cadherin	Opto-GPX4Deg	22	74.59	73.6208	46.58
Opto-GPX4Deg P-cadherin	Opto-GPX4Deg	23	76.08	73.1841	48.91
Opto-GPX4Deg P-cadherin	Opto-GPX4Deg	24	77.61	75.6267	51.36
				Opto-GPX4Deg P-cadherin
condition	cell population	time (h)	Mean % cell death experiment 1	Mean % cell death experiment 2	Mean % cell death experiment 3
Opto-GPX4Deg P-cadherin	bystander	0	4.23654	7.33997	10.1818
Opto-GPX4Deg P-cadherin	bystander	1	4.9747	9.08592	10.7749
Opto-GPX4Deg P-cadherin	bystander	2	5.22756	9.474	11.5337
Opto-GPX4Deg P-cadherin	bystander	3	5.64252	9.5306	12.4962
Opto-GPX4Deg P-cadherin	bystander	4	5.67931	10.2546	11.6731
Opto-GPX4Deg P-cadherin	bystander	5	5.77613	10.4046	12.4299
Opto-GPX4Deg P-cadherin	bystander	6	5.76157	10.5109	12.2767
Opto-GPX4Deg P-cadherin	bystander	7	6.12216	10.7058	13.1761
Opto-GPX4Deg P-cadherin	bystander	8	6.18604	10.7429	13.6774
Opto-GPX4Deg P-cadherin	bystander	9	6.4011	11.4831	14.5805
Opto-GPX4Deg P-cadherin	bystander	10	7.04123	12.102	14.3699
Opto-GPX4Deg P-cadherin	bystander	11	10.4354	18.0532	22.4116
Opto-GPX4Deg P-cadherin	bystander	12	10.95	18.7566	22.6241
Opto-GPX4Deg P-cadherin	bystander	13	15.8569	20.1657	23.3148
Opto-GPX4Deg P-cadherin	bystander	14	22.9366	21.4512	25.0248
Opto-GPX4Deg P-cadherin	bystander	15	25.4377	22.3995	27.385
Opto-GPX4Deg P-cadherin	bystander	16	27.5352	23.2415	29.3768
Opto-GPX4Deg P-cadherin	bystander	17	28.4442	25.03	30.7259
Opto-GPX4Deg P-cadherin	bystander	18	30.7322	26.6874	35.0254
Opto-GPX4Deg P-cadherin	bystander	19	33.4367	29.0309	36.1486
Opto-GPX4Deg P-cadherin	bystander	20	35.3921	30.8818	39.203
Opto-GPX4Deg P-cadherin	bystander	21	35.209	31.7821	39.6858
Opto-GPX4Deg P-cadherin	bystander	22	35.6629	32.1032	39.0413
Opto-GPX4Deg P-cadherin	bystander	23	36.7625	33.6434	38.8097
Opto-GPX4Deg P-cadherin	bystander	24	36.2682	32.8765	40.1051
