# Supplementary material for: Ferroptosis spreads to neighboring cells via plasma membrane contacts
Source: Nat Commun. 2025 Mar 26;16:2951. doi: 10.1038/s41467-025-58175-w (PMC11947162; doi:10.1038/s41467-025-58175-w)
Supplement: Supplementary file 9 — Source Data [file 41467_2025_58175_MOESM9_ESM.zip › Source data Fig. 6.xlsx]

## Sheet: Fig. 6A-B
				empty sg Opto-GPX4Deg alpha catenin
condition	cell population	time (h)	Mean % cell death experiment 1	Mean % cell death experiment 2	Mean % cell death experiment 3						empty sg alpha catenin			alpha catenin KO sg1 alpha catenin			alpha catenin KO sg2 alpha catenin
empty sg Opto-GPX4Deg alpha catenin	Opto-GPX4Deg	0	21.9032	22.23	26.3204					AUC experiment 1	AUC experiment 2	AUC experiment 3	AUC experiment 1	AUC experiment 2	AUC experiment 3	AUC experiment 1	AUC experiment 2	AUC experiment 3
empty sg Opto-GPX4Deg alpha catenin	Opto-GPX4Deg	1	25.7195	22.8	27.8534				Opto-GPX4Deg	983.6	923.4	1130	974	1239	936.8	925.3	1038	1206
empty sg Opto-GPX4Deg alpha catenin	Opto-GPX4Deg	2	27.0268	25.08	29.8149				bystander	553.1	477.1	560.8	385.8	368.9	473.9	447.4	493.9	554.5
empty sg Opto-GPX4Deg alpha catenin	Opto-GPX4Deg	3	29.1722	24.035	32.303				Opto-GPX4Deg + Fer-1	776.1	661.7	687.7	552.7	661	719.1	551.1	620.2	712.2
empty sg Opto-GPX4Deg alpha catenin	Opto-GPX4Deg	4	29.3624	26.41	30.1754				bystander + Fer-1	295.7	239	234.8	328	113.4	118.5	157.2	233.4	286.1
empty sg Opto-GPX4Deg alpha catenin	Opto-GPX4Deg	5	29.863	31.635	32.1317
empty sg Opto-GPX4Deg alpha catenin	Opto-GPX4Deg	6	29.7877	26.98	31.7356
empty sg Opto-GPX4Deg alpha catenin	Opto-GPX4Deg	7	31.652	28.215	34.0607						empty sg alpha catenin			alpha catenin KO sg1 alpha catenin			alpha catenin KO sg2 alpha catenin
empty sg Opto-GPX4Deg alpha catenin	Opto-GPX4Deg	8	31.9822	30.495	35.3565					% AUC experiment 1	% AUC experiment 2	% AUC experiment 3	% AUC experiment 1	% AUC experiment 2	% AUC experiment 3	% AUC experiment 1	% AUC experiment 2	% AUC experiment 3
empty sg Opto-GPX4Deg alpha catenin	Opto-GPX4Deg	9	33.0941	29.925	37.6911				Opto-GPX4Deg	40.9833	38.475	47.0833	40.5833	51.625	39.0333	38.5542	43.25	50.25
empty sg Opto-GPX4Deg alpha catenin	Opto-GPX4Deg	10	36.4036	30.685	37.1466				bystander	23.0458	19.8792	23.3667	16.075	15.3708	19.7458	18.6417	20.5792	23.1042
empty sg Opto-GPX4Deg alpha catenin	Opto-GPX4Deg	11	37.7663	29.925	40.5544				Opto-GPX4Deg + Fer-1	32.3375	27.5708	28.6542	23.0292	27.5417	29.9625	22.9625	25.8417	29.675
empty sg Opto-GPX4Deg alpha catenin	Opto-GPX4Deg	12	39.6285	34.58	40.9389				bystander + Fer-1	12.3208	9.95833	9.78333	13.6667	4.725	4.9375	6.55	9.725	11.9208
empty sg Opto-GPX4Deg alpha catenin	Opto-GPX4Deg	13	41.3601	33.25	42.1887
empty sg Opto-GPX4Deg alpha catenin	Opto-GPX4Deg	14	41.5043	34.58	45.283
empty sg Opto-GPX4Deg alpha catenin	Opto-GPX4Deg	15	43.5795	45.505	47.5471				Tukey's multiple comparisons test	Mean Diff,	95,00% CI of diff,	Significant?	Summary	Adjusted P Value
empty sg Opto-GPX4Deg alpha catenin	Opto-GPX4Deg	16	45.7585	39.425	49.9245
empty sg Opto-GPX4Deg alpha catenin	Opto-GPX4Deg	17	48.0464	52.915	60.6977				ctrl vs. SG1	1.773	-2,619 to 6,165	No	ns	0.579
empty sg Opto-GPX4Deg alpha catenin	Opto-GPX4Deg	18	50.4487	51.205	63.7326				ctrl vs. SG2	3.872	-0,5201 to 8,264	No	ns	0.0913
empty sg Opto-GPX4Deg alpha catenin	Opto-GPX4Deg	19	52.9711	56.62	66.9192				SG1 vs. SG2	2.099	-2,293 to 6,491	No	ns	0.4684
empty sg Opto-GPX4Deg alpha catenin	Opto-GPX4Deg	20	55.6197	57.285	70.2651
empty sg Opto-GPX4Deg alpha catenin	Opto-GPX4Deg	21	58.4007	50.065	73.7784
empty sg Opto-GPX4Deg alpha catenin	Opto-GPX4Deg	22	61.3207	55.765	74.25
empty sg Opto-GPX4Deg alpha catenin	Opto-GPX4Deg	23	61.4433	59.66	75.63
empty sg Opto-GPX4Deg alpha catenin	Opto-GPX4Deg	24	61.5662	70.585	73.5
				empty sg Opto-GPX4Deg alpha catenin
condition	cell population	time (h)	Mean % cell death experiment 1	Mean % cell death experiment 2	Mean % cell death experiment 3
empty sg Opto-GPX4Deg alpha catenin	bystander	0	9.0785	9.0558	12.562
empty sg Opto-GPX4Deg alpha catenin	bystander	1	10.345	11.2099	13.2937
empty sg Opto-GPX4Deg alpha catenin	bystander	2	10.6554	11.6887	14.2298
empty sg Opto-GPX4Deg alpha catenin	bystander	3	10.975	11.7585	15.4174
empty sg Opto-GPX4Deg alpha catenin	bystander	4	11.3043	12.6518	14.4019
empty sg Opto-GPX4Deg alpha catenin	bystander	5	11.6434	12.8368	15.3356
empty sg Opto-GPX4Deg alpha catenin	bystander	6	12.5749	12.968	15.1465
empty sg Opto-GPX4Deg alpha catenin	bystander	7	13.5808	13.2084	16.2563
empty sg Opto-GPX4Deg alpha catenin	bystander	8	14.6673	13.2543	16.8747
empty sg Opto-GPX4Deg alpha catenin	bystander	9	15.8407	14.1675	17.9889
empty sg Opto-GPX4Deg alpha catenin	bystander	10	17.108	14.9311	17.7291
empty sg Opto-GPX4Deg alpha catenin	bystander	11	18.4766	15.5914	19.3555
empty sg Opto-GPX4Deg alpha catenin	bystander	12	19.9547	16.1989	19.539
empty sg Opto-GPX4Deg alpha catenin	bystander	13	21.5511	17.4159	20.1355
empty sg Opto-GPX4Deg alpha catenin	bystander	14	23.2752	18.5261	21.6123
empty sg Opto-GPX4Deg alpha catenin	bystander	15	25.1372	19.345	24.8955
empty sg Opto-GPX4Deg alpha catenin	bystander	16	27.1482	21.1286	26.7062
empty sg Opto-GPX4Deg alpha catenin	bystander	17	29.32	22.7545	27.9326
empty sg Opto-GPX4Deg alpha catenin	bystander	18	31.6656	25.36	31.8412
empty sg Opto-GPX4Deg alpha catenin	bystander	19	34.1989	28.365	32.8624
empty sg Opto-GPX4Deg alpha catenin	bystander	20	36.9348	32.56	35.6391
empty sg Opto-GPX4Deg alpha catenin	bystander	21	39.8896	35.2571	36.078
empty sg Opto-GPX4Deg alpha catenin	bystander	22	43.0807	35.9766	38.15
empty sg Opto-GPX4Deg alpha catenin	bystander	23	46.5272	36.7108	41.32
empty sg Opto-GPX4Deg alpha catenin	bystander	24	45.3674	37.46	43.56
				empty sg Opto-GPX4Deg + Fer-1 alpha catenin
condition	cell population	time (h)	Mean % cell death experiment 1	Mean % cell death experiment 2	Mean % cell death experiment 3
empty sg Opto-GPX4Deg + Fer-1 alpha catenin	Opto-GPX4Deg	0	21.1922	24.65	22.4321
empty sg Opto-GPX4Deg + Fer-1 alpha catenin	Opto-GPX4Deg	1	25.3869	24.65	25.8594
empty sg Opto-GPX4Deg + Fer-1 alpha catenin	Opto-GPX4Deg	2	26.4821	24.8965	25.7942
empty sg Opto-GPX4Deg + Fer-1 alpha catenin	Opto-GPX4Deg	3	27.9972	25.1455	26.8383
empty sg Opto-GPX4Deg + Fer-1 alpha catenin	Opto-GPX4Deg	4	30.0993	25.3969	27.4722
empty sg Opto-GPX4Deg + Fer-1 alpha catenin	Opto-GPX4Deg	5	30.4783	25.6509	27.5003
empty sg Opto-GPX4Deg + Fer-1 alpha catenin	Opto-GPX4Deg	6	31.226	25.9074	27.1061
empty sg Opto-GPX4Deg + Fer-1 alpha catenin	Opto-GPX4Deg	7	32.0187	26.1665	29.0921
empty sg Opto-GPX4Deg + Fer-1 alpha catenin	Opto-GPX4Deg	8	30.9194	26.4281	29.3017
empty sg Opto-GPX4Deg + Fer-1 alpha catenin	Opto-GPX4Deg	9	33.0697	26.6924	28.8243
empty sg Opto-GPX4Deg + Fer-1 alpha catenin	Opto-GPX4Deg	10	34.146	26.9593	30.1994
empty sg Opto-GPX4Deg + Fer-1 alpha catenin	Opto-GPX4Deg	11	34.5209	27.2289	30.1853
empty sg Opto-GPX4Deg + Fer-1 alpha catenin	Opto-GPX4Deg	12	35.3766	27.5012	29.8132
empty sg Opto-GPX4Deg + Fer-1 alpha catenin	Opto-GPX4Deg	13	34.1061	27.7762	28.5906
empty sg Opto-GPX4Deg + Fer-1 alpha catenin	Opto-GPX4Deg	14	34.7897	28.054	28.1382
empty sg Opto-GPX4Deg + Fer-1 alpha catenin	Opto-GPX4Deg	15	35.658	28.3345	28.4196
empty sg Opto-GPX4Deg + Fer-1 alpha catenin	Opto-GPX4Deg	16	34.7088	28.6179	28.7038
empty sg Opto-GPX4Deg + Fer-1 alpha catenin	Opto-GPX4Deg	17	36.0297	28.9041	28.9908
empty sg Opto-GPX4Deg + Fer-1 alpha catenin	Opto-GPX4Deg	18	34.5902	29.1931	29.2807
empty sg Opto-GPX4Deg + Fer-1 alpha catenin	Opto-GPX4Deg	19	34.9997	29.485	29.5735
empty sg Opto-GPX4Deg + Fer-1 alpha catenin	Opto-GPX4Deg	20	34.8789	29.7799	29.8693
empty sg Opto-GPX4Deg + Fer-1 alpha catenin	Opto-GPX4Deg	21	36.0896	30.0777	30.168
empty sg Opto-GPX4Deg + Fer-1 alpha catenin	Opto-GPX4Deg	22	31.6481	30.3785	30.4697
empty sg Opto-GPX4Deg + Fer-1 alpha catenin	Opto-GPX4Deg	23	32.1384	30.6822	30.7744
empty sg Opto-GPX4Deg + Fer-1 alpha catenin	Opto-GPX4Deg	24	28.2828	30.9891	31.0821
				empty sg Opto-GPX4Deg + Fer-1 alpha catenin
condition	cell population	time (h)	Mean % cell death experiment 1	Mean % cell death experiment 2	Mean % cell death experiment 3
empty sg Opto-GPX4Deg + Fer-1 alpha catenin	bystander	0	8.0732	7.8734	7.73281
empty sg Opto-GPX4Deg + Fer-1 alpha catenin	bystander	1	9.6712	9.44207	9.27346
empty sg Opto-GPX4Deg + Fer-1 alpha catenin	bystander	2	10.0884	9.25597	9.09068
empty sg Opto-GPX4Deg + Fer-1 alpha catenin	bystander	3	10.6656	9.65195	9.47959
empty sg Opto-GPX4Deg + Fer-1 alpha catenin	bystander	4	11.4664	10.2116	10.0293
empty sg Opto-GPX4Deg + Fer-1 alpha catenin	bystander	5	11.6108	10.1269	9.94602
empty sg Opto-GPX4Deg + Fer-1 alpha catenin	bystander	6	11.8956	9.84971	9.67382
empty sg Opto-GPX4Deg + Fer-1 alpha catenin	bystander	7	12.1976	10.3345	10.1499
empty sg Opto-GPX4Deg + Fer-1 alpha catenin	bystander	8	11.7788	10.2937	10.1099
empty sg Opto-GPX4Deg + Fer-1 alpha catenin	bystander	9	12.598	10.3753	10.19
empty sg Opto-GPX4Deg + Fer-1 alpha catenin	bystander	10	13.008	10.6201	10.4305
empty sg Opto-GPX4Deg + Fer-1 alpha catenin	bystander	11	13.1508	10.4771	10.29
empty sg Opto-GPX4Deg + Fer-1 alpha catenin	bystander	12	13.4768	10.8058	10.6128
empty sg Opto-GPX4Deg + Fer-1 alpha catenin	bystander	13	12.9928	10.0811	9.90109
empty sg Opto-GPX4Deg + Fer-1 alpha catenin	bystander	14	13.2532	10.2408	10.0579
empty sg Opto-GPX4Deg + Fer-1 alpha catenin	bystander	15	13.584	10.1318	9.95086
empty sg Opto-GPX4Deg + Fer-1 alpha catenin	bystander	16	13.2224	10.3681	10.183
empty sg Opto-GPX4Deg + Fer-1 alpha catenin	bystander	17	13.7256	10.513	10.3252
empty sg Opto-GPX4Deg + Fer-1 alpha catenin	bystander	18	13.1772	10.6592	10.4688
empty sg Opto-GPX4Deg + Fer-1 alpha catenin	bystander	19	13.3332	10.0237	9.84471
empty sg Opto-GPX4Deg + Fer-1 alpha catenin	bystander	20	13.2872	10.6184	10.4287
empty sg Opto-GPX4Deg + Fer-1 alpha catenin	bystander	21	13.7484	9.8098	9.63462
empty sg Opto-GPX4Deg + Fer-1 alpha catenin	bystander	22	12.0564	8.90169	8.74273
empty sg Opto-GPX4Deg + Fer-1 alpha catenin	bystander	23	12.2432	8.40212	8.25208
empty sg Opto-GPX4Deg + Fer-1 alpha catenin	bystander	24	10.7744	7.81914	7.67951
				alpha catenin KO sg1 Opto-GPX4Deg alpha catenin
condition	cell population	time (h)	Mean % cell death experiment 1	Mean % cell death experiment 2	Mean % cell death experiment 3
alpha catenin KO sg1 Opto-GPX4Deg alpha catenin	Opto-GPX4Deg	0	24.1607	25.3639	23.4655
alpha catenin KO sg1 Opto-GPX4Deg alpha catenin	Opto-GPX4Deg	1	27.3118	32.1059	27.1465
alpha catenin KO sg1 Opto-GPX4Deg alpha catenin	Opto-GPX4Deg	2	28.425	34.1129	30.6282
alpha catenin KO sg1 Opto-GPX4Deg alpha catenin	Opto-GPX4Deg	3	29.7761	35.7693	29.7903
alpha catenin KO sg1 Opto-GPX4Deg alpha catenin	Opto-GPX4Deg	4	31.4953	37.8602	31.1545
alpha catenin KO sg1 Opto-GPX4Deg alpha catenin	Opto-GPX4Deg	5	31.5043	39.7703	30.2703
alpha catenin KO sg1 Opto-GPX4Deg alpha catenin	Opto-GPX4Deg	6	32.0362	42.2184	32.4142
alpha catenin KO sg1 Opto-GPX4Deg alpha catenin	Opto-GPX4Deg	7	32.3549	42.4514	34.3708
alpha catenin KO sg1 Opto-GPX4Deg alpha catenin	Opto-GPX4Deg	8	34.9359	44.4464	34.8245
alpha catenin KO sg1 Opto-GPX4Deg alpha catenin	Opto-GPX4Deg	9	36.3881	44.3408	35.1746
alpha catenin KO sg1 Opto-GPX4Deg alpha catenin	Opto-GPX4Deg	10	36.6664	49.3578	36.6182
alpha catenin KO sg1 Opto-GPX4Deg alpha catenin	Opto-GPX4Deg	11	37.591	48.8961	37.7248
alpha catenin KO sg1 Opto-GPX4Deg alpha catenin	Opto-GPX4Deg	12	38.004	52.4517	38.6497
alpha catenin KO sg1 Opto-GPX4Deg alpha catenin	Opto-GPX4Deg	13	38.2038	51.2756	38.7026
alpha catenin KO sg1 Opto-GPX4Deg alpha catenin	Opto-GPX4Deg	14	38.6481	52.2023	37.8492
alpha catenin KO sg1 Opto-GPX4Deg alpha catenin	Opto-GPX4Deg	15	39.4247	52.6477	39.2994
alpha catenin KO sg1 Opto-GPX4Deg alpha catenin	Opto-GPX4Deg	16	41.3975	55.5368	39.8962
alpha catenin KO sg1 Opto-GPX4Deg alpha catenin	Opto-GPX4Deg	17	43.395	58.3137	41.891
alpha catenin KO sg1 Opto-GPX4Deg alpha catenin	Opto-GPX4Deg	18	44.9503	61.2293	43.9855
alpha catenin KO sg1 Opto-GPX4Deg alpha catenin	Opto-GPX4Deg	19	50.7408	64.2908	46.1848
alpha catenin KO sg1 Opto-GPX4Deg alpha catenin	Opto-GPX4Deg	20	52.6126	67.5054	48.494
alpha catenin KO sg1 Opto-GPX4Deg alpha catenin	Opto-GPX4Deg	21	56.9959	74.8361	50.9187
alpha catenin KO sg1 Opto-GPX4Deg alpha catenin	Opto-GPX4Deg	22	57.741	73.6208	53.4647
alpha catenin KO sg1 Opto-GPX4Deg alpha catenin	Opto-GPX4Deg	23	66.1776	73.1841	56.1379
alpha catenin KO sg1 Opto-GPX4Deg alpha catenin	Opto-GPX4Deg	24	70.3814	75.6267	58.9448
				alpha catenin KO sg1 Opto-GPX4Deg alpha catenin
condition	cell population	time (h)	Mean % cell death experiment 1	Mean % cell death experiment 2	Mean % cell death experiment 3
alpha catenin KO sg1 Opto-GPX4Deg alpha catenin	bystander	0	1.87	3.8798	2.943
alpha catenin KO sg1 Opto-GPX4Deg alpha catenin	bystander	1	3.74	6.2281	5.123
alpha catenin KO sg1 Opto-GPX4Deg alpha catenin	bystander	2	5.39	8.8827	7.412
alpha catenin KO sg1 Opto-GPX4Deg alpha catenin	bystander	3	6.16	7.0449	8.175
alpha catenin KO sg1 Opto-GPX4Deg alpha catenin	bystander	4	7.04	7.4533	9.701
alpha catenin KO sg1 Opto-GPX4Deg alpha catenin	bystander	5	7.81	7.6575	10.682
alpha catenin KO sg1 Opto-GPX4Deg alpha catenin	bystander	6	5.61	7.7596	10.791
alpha catenin KO sg1 Opto-GPX4Deg alpha catenin	bystander	7	9.46	7.22	10.9
alpha catenin KO sg1 Opto-GPX4Deg alpha catenin	bystander	8	13.31	7.315	11.009
alpha catenin KO sg1 Opto-GPX4Deg alpha catenin	bystander	9	11.44	7.41	11.118
alpha catenin KO sg1 Opto-GPX4Deg alpha catenin	bystander	10	12.54	12.16	17.222
alpha catenin KO sg1 Opto-GPX4Deg alpha catenin	bystander	11	13.75	13.395	18.966
alpha catenin KO sg1 Opto-GPX4Deg alpha catenin	bystander	12	15.18	14.725	22.781
alpha catenin KO sg1 Opto-GPX4Deg alpha catenin	bystander	13	16.72	16.245	22.999
alpha catenin KO sg1 Opto-GPX4Deg alpha catenin	bystander	14	18.37	17.86	25.288
alpha catenin KO sg1 Opto-GPX4Deg alpha catenin	bystander	15	20.24	19.665	25.506
alpha catenin KO sg1 Opto-GPX4Deg alpha catenin	bystander	16	22.22	21.66	25.724
alpha catenin KO sg1 Opto-GPX4Deg alpha catenin	bystander	17	24.42	23.75	26.051
alpha catenin KO sg1 Opto-GPX4Deg alpha catenin	bystander	18	25.63	24.035	26.269
alpha catenin KO sg1 Opto-GPX4Deg alpha catenin	bystander	19	25.96	24.225	26.487
alpha catenin KO sg1 Opto-GPX4Deg alpha catenin	bystander	20	26.18	24.51	32.809
alpha catenin KO sg1 Opto-GPX4Deg alpha catenin	bystander	21	26.4	24.795	33.136
alpha catenin KO sg1 Opto-GPX4Deg alpha catenin	bystander	22	26.73	24.985	33.463
alpha catenin KO sg1 Opto-GPX4Deg alpha catenin	bystander	23	26.95	25.27	33.79
alpha catenin KO sg1 Opto-GPX4Deg alpha catenin	bystander	24	27.28	25.46	34.117
				alpha catenin KO sg1 Opto-GPX4Deg + Fer-1 alpha catenin
condition	cell population	time (h)	Mean % cell death experiment 1	Mean % cell death experiment 2	Mean % cell death experiment 3
alpha catenin KO sg1 Opto-GPX4Deg + Fer-1 alpha catenin	Opto-GPX4Deg	0	13.1913	19.8409	21.5834
alpha catenin KO sg1 Opto-GPX4Deg + Fer-1 alpha catenin	Opto-GPX4Deg	1	15.4142	23.5114	25.5762
alpha catenin KO sg1 Opto-GPX4Deg + Fer-1 alpha catenin	Opto-GPX4Deg	2	16.6804	25.0306	27.2289
alpha catenin KO sg1 Opto-GPX4Deg + Fer-1 alpha catenin	Opto-GPX4Deg	3	19.0903	25.3303	27.5549
alpha catenin KO sg1 Opto-GPX4Deg + Fer-1 alpha catenin	Opto-GPX4Deg	4	16.2474	25.5543	27.7986
alpha catenin KO sg1 Opto-GPX4Deg + Fer-1 alpha catenin	Opto-GPX4Deg	5	19.845	25.1089	27.3141
alpha catenin KO sg1 Opto-GPX4Deg + Fer-1 alpha catenin	Opto-GPX4Deg	6	19.2979	24.9413	27.1318
alpha catenin KO sg1 Opto-GPX4Deg + Fer-1 alpha catenin	Opto-GPX4Deg	7	18.2683	25.9624	28.2425
alpha catenin KO sg1 Opto-GPX4Deg + Fer-1 alpha catenin	Opto-GPX4Deg	8	18.8733	28.1319	30.6025
alpha catenin KO sg1 Opto-GPX4Deg + Fer-1 alpha catenin	Opto-GPX4Deg	9	21.2383	27.4142	29.8218
alpha catenin KO sg1 Opto-GPX4Deg + Fer-1 alpha catenin	Opto-GPX4Deg	10	22.9057	28.0444	30.5074
alpha catenin KO sg1 Opto-GPX4Deg + Fer-1 alpha catenin	Opto-GPX4Deg	11	17.2817	29.8068	32.4246
alpha catenin KO sg1 Opto-GPX4Deg + Fer-1 alpha catenin	Opto-GPX4Deg	12	21.2309	29.9426	32.5722
alpha catenin KO sg1 Opto-GPX4Deg + Fer-1 alpha catenin	Opto-GPX4Deg	13	23.1077	29.5682	32.165
alpha catenin KO sg1 Opto-GPX4Deg + Fer-1 alpha catenin	Opto-GPX4Deg	14	20.5033	29.2421	31.8103
alpha catenin KO sg1 Opto-GPX4Deg + Fer-1 alpha catenin	Opto-GPX4Deg	15	25.8608	29.7449	32.3572
alpha catenin KO sg1 Opto-GPX4Deg + Fer-1 alpha catenin	Opto-GPX4Deg	16	23.8783	29.5555	32.1511
alpha catenin KO sg1 Opto-GPX4Deg + Fer-1 alpha catenin	Opto-GPX4Deg	17	25.3801	30.438	33.1112
alpha catenin KO sg1 Opto-GPX4Deg + Fer-1 alpha catenin	Opto-GPX4Deg	18	26.9185	29.5846	32.1828
alpha catenin KO sg1 Opto-GPX4Deg + Fer-1 alpha catenin	Opto-GPX4Deg	19	29.2779	28.9999	31.5467
alpha catenin KO sg1 Opto-GPX4Deg + Fer-1 alpha catenin	Opto-GPX4Deg	20	30.7451	29.5409	32.1353
alpha catenin KO sg1 Opto-GPX4Deg + Fer-1 alpha catenin	Opto-GPX4Deg	21	29.7978	29.6083	32.2086
alpha catenin KO sg1 Opto-GPX4Deg + Fer-1 alpha catenin	Opto-GPX4Deg	22	32.3966	27.9324	30.3855
alpha catenin KO sg1 Opto-GPX4Deg + Fer-1 alpha catenin	Opto-GPX4Deg	23	33.8798	25.5115	27.752
alpha catenin KO sg1 Opto-GPX4Deg + Fer-1 alpha catenin	Opto-GPX4Deg	24	35.939	25.1472	27.3557
				alpha catenin KO sg1 Opto-GPX4Deg + Fer-1 alpha catenin
condition	cell population	time (h)	Mean % cell death experiment 1	Mean % cell death experiment 2	Mean % cell death experiment 3
alpha catenin KO sg1 Opto-GPX4Deg + Fer-1 alpha catenin	bystander	0	9.45688	1.32	2.97
alpha catenin KO sg1 Opto-GPX4Deg + Fer-1 alpha catenin	bystander	1	11.3919	2.75	4.84
alpha catenin KO sg1 Opto-GPX4Deg + Fer-1 alpha catenin	bystander	2	11.8159	3.85	7.04
alpha catenin KO sg1 Opto-GPX4Deg + Fer-1 alpha catenin	bystander	3	12.3483	4.51	5.5
alpha catenin KO sg1 Opto-GPX4Deg + Fer-1 alpha catenin	bystander	4	12.6953	5.17	5.83
alpha catenin KO sg1 Opto-GPX4Deg + Fer-1 alpha catenin	bystander	5	13.0128	3.52	5.83
alpha catenin KO sg1 Opto-GPX4Deg + Fer-1 alpha catenin	bystander	6	13.2882	3.85	5.83
alpha catenin KO sg1 Opto-GPX4Deg + Fer-1 alpha catenin	bystander	7	13.8429	4.29	6.16
alpha catenin KO sg1 Opto-GPX4Deg + Fer-1 alpha catenin	bystander	8	14.097	3.52	6.38
alpha catenin KO sg1 Opto-GPX4Deg + Fer-1 alpha catenin	bystander	9	14.3037	3.74	7.26
alpha catenin KO sg1 Opto-GPX4Deg + Fer-1 alpha catenin	bystander	10	14.627	4.29	6.93
alpha catenin KO sg1 Opto-GPX4Deg + Fer-1 alpha catenin	bystander	11	15.2329	4.07	7.81
alpha catenin KO sg1 Opto-GPX4Deg + Fer-1 alpha catenin	bystander	12	15.1356	4.29	7.48
alpha catenin KO sg1 Opto-GPX4Deg + Fer-1 alpha catenin	bystander	13	15.1584	4.51	7.81
alpha catenin KO sg1 Opto-GPX4Deg + Fer-1 alpha catenin	bystander	14	14.6289	4.29	8.69
alpha catenin KO sg1 Opto-GPX4Deg + Fer-1 alpha catenin	bystander	15	14.4943	4.51	8.58
alpha catenin KO sg1 Opto-GPX4Deg + Fer-1 alpha catenin	bystander	16	14.625	5.28	9.02
alpha catenin KO sg1 Opto-GPX4Deg + Fer-1 alpha catenin	bystander	17	13.6507	5.39	8.91
alpha catenin KO sg1 Opto-GPX4Deg + Fer-1 alpha catenin	bystander	18	13.9014	6.05	8.58
alpha catenin KO sg1 Opto-GPX4Deg + Fer-1 alpha catenin	bystander	19	13.6236	5.72	9.46
alpha catenin KO sg1 Opto-GPX4Deg + Fer-1 alpha catenin	bystander	20	14.9193	5.72	9.68
alpha catenin KO sg1 Opto-GPX4Deg + Fer-1 alpha catenin	bystander	21	14.1899	6.05	10.23
alpha catenin KO sg1 Opto-GPX4Deg + Fer-1 alpha catenin	bystander	22	12.9436	6.38	10.23
alpha catenin KO sg1 Opto-GPX4Deg + Fer-1 alpha catenin	bystander	23	13.4629	7.15	10.67
alpha catenin KO sg1 Opto-GPX4Deg + Fer-1 alpha catenin	bystander	24	11.7801	7.59	10.45
				alpha catenin KO sg2 Opto-GPX4Deg alpha catenin
condition	cell population	time (h)	Mean % cell death experiment 1	Mean % cell death experiment 2	Mean % cell death experiment 3
alpha catenin KO sg2 Opto-GPX4Deg alpha catenin	Opto-GPX4Deg	0	22.9527	25.9952	35.5402
alpha catenin KO sg2 Opto-GPX4Deg alpha catenin	Opto-GPX4Deg	1	25.9462	26.6477	37.3485
alpha catenin KO sg2 Opto-GPX4Deg alpha catenin	Opto-GPX4Deg	2	27.0038	29.3086	37.9342
alpha catenin KO sg2 Opto-GPX4Deg alpha catenin	Opto-GPX4Deg	3	28.2873	28.0528	38.6802
alpha catenin KO sg2 Opto-GPX4Deg alpha catenin	Opto-GPX4Deg	4	29.9205	30.8566	39.0564
alpha catenin KO sg2 Opto-GPX4Deg alpha catenin	Opto-GPX4Deg	5	29.9291	36.9801	39.796
alpha catenin KO sg2 Opto-GPX4Deg alpha catenin	Opto-GPX4Deg	6	30.4344	31.5858	41.5316
alpha catenin KO sg2 Opto-GPX4Deg alpha catenin	Opto-GPX4Deg	7	30.7372	33.0335	42.7906
alpha catenin KO sg2 Opto-GPX4Deg alpha catenin	Opto-GPX4Deg	8	33.1891	35.6198	42.8633
alpha catenin KO sg2 Opto-GPX4Deg alpha catenin	Opto-GPX4Deg	9	34.5686	42.2892	43.7781
alpha catenin KO sg2 Opto-GPX4Deg alpha catenin	Opto-GPX4Deg	10	34.833	49.9863	44.46
alpha catenin KO sg2 Opto-GPX4Deg alpha catenin	Opto-GPX4Deg	11	35.7115	34.978	46.1037
alpha catenin KO sg2 Opto-GPX4Deg alpha catenin	Opto-GPX4Deg	12	36.1038	36.8351	46.6061
alpha catenin KO sg2 Opto-GPX4Deg alpha catenin	Opto-GPX4Deg	13	36.2936	35.4087	47.8073
alpha catenin KO sg2 Opto-GPX4Deg alpha catenin	Opto-GPX4Deg	14	36.7157	36.8842	49.4254
alpha catenin KO sg2 Opto-GPX4Deg alpha catenin	Opto-GPX4Deg	15	37.4535	48.4831	51.8408
alpha catenin KO sg2 Opto-GPX4Deg alpha catenin	Opto-GPX4Deg	16	39.3276	42.0376	52.0374
alpha catenin KO sg2 Opto-GPX4Deg alpha catenin	Opto-GPX4Deg	17	41.2252	56.3934	55.8037
alpha catenin KO sg2 Opto-GPX4Deg alpha catenin	Opto-GPX4Deg	18	42.7028	54.5597	59.4182
alpha catenin KO sg2 Opto-GPX4Deg alpha catenin	Opto-GPX4Deg	19	48.2038	60.3443	61.5664
alpha catenin KO sg2 Opto-GPX4Deg alpha catenin	Opto-GPX4Deg	20	49.982	61.0777	64.2917
alpha catenin KO sg2 Opto-GPX4Deg alpha catenin	Opto-GPX4Deg	21	54.1461	53.321	67.1859
alpha catenin KO sg2 Opto-GPX4Deg alpha catenin	Opto-GPX4Deg	22	54.854	59.4552	67.8293
alpha catenin KO sg2 Opto-GPX4Deg alpha catenin	Opto-GPX4Deg	23	62.8688	63.6342	70.1912
alpha catenin KO sg2 Opto-GPX4Deg alpha catenin	Opto-GPX4Deg	24	66.8623	75.2438	78.7733
				alpha catenin KO sg2 Opto-GPX4Deg alpha catenin
condition	cell population	time (h)	Mean % cell death experiment 1	Mean % cell death experiment 2	Mean % cell death experiment 3
alpha catenin KO sg2 Opto-GPX4Deg alpha catenin	bystander	0	2.028	4.55	3.185
alpha catenin KO sg2 Opto-GPX4Deg alpha catenin	bystander	1	2.327	5.187	3.692
alpha catenin KO sg2 Opto-GPX4Deg alpha catenin	bystander	2	4.641	8.333	6.422
alpha catenin KO sg2 Opto-GPX4Deg alpha catenin	bystander	3	6.695	11.882	9.282
alpha catenin KO sg2 Opto-GPX4Deg alpha catenin	bystander	4	7.644	9.425	10.244
alpha catenin KO sg2 Opto-GPX4Deg alpha catenin	bystander	5	8.736	9.971	12.155
alpha catenin KO sg2 Opto-GPX4Deg alpha catenin	bystander	6	9.698	10.244	13.377
alpha catenin KO sg2 Opto-GPX4Deg alpha catenin	bystander	7	6.968	10.374	13.52
alpha catenin KO sg2 Opto-GPX4Deg alpha catenin	bystander	8	11.739	10.374	13.65
alpha catenin KO sg2 Opto-GPX4Deg alpha catenin	bystander	9	16.523	10.517	13.793
alpha catenin KO sg2 Opto-GPX4Deg alpha catenin	bystander	10	14.196	10.647	13.923
alpha catenin KO sg2 Opto-GPX4Deg alpha catenin	bystander	11	15.561	17.472	21.567
alpha catenin KO sg2 Opto-GPX4Deg alpha catenin	bystander	12	17.069	19.253	23.751
alpha catenin KO sg2 Opto-GPX4Deg alpha catenin	bystander	13	18.837	21.164	28.535
alpha catenin KO sg2 Opto-GPX4Deg alpha catenin	bystander	14	20.748	23.348	28.808
alpha catenin KO sg2 Opto-GPX4Deg alpha catenin	bystander	15	22.802	25.662	31.668
alpha catenin KO sg2 Opto-GPX4Deg alpha catenin	bystander	16	25.116	28.262	31.941
alpha catenin KO sg2 Opto-GPX4Deg alpha catenin	bystander	17	27.573	31.122	32.214
alpha catenin KO sg2 Opto-GPX4Deg alpha catenin	bystander	18	30.303	34.125	32.63
alpha catenin KO sg2 Opto-GPX4Deg alpha catenin	bystander	19	31.811	34.541	32.903
alpha catenin KO sg2 Opto-GPX4Deg alpha catenin	bystander	20	32.214	34.814	33.176
alpha catenin KO sg2 Opto-GPX4Deg alpha catenin	bystander	21	32.487	35.217	41.093
alpha catenin KO sg2 Opto-GPX4Deg alpha catenin	bystander	22	32.76	35.633	41.496
alpha catenin KO sg2 Opto-GPX4Deg alpha catenin	bystander	23	33.176	35.906	41.912
alpha catenin KO sg2 Opto-GPX4Deg alpha catenin	bystander	24	33.449	36.309	42.315
				alpha catenin KO sg2 Opto-GPX4Deg + Fer-1 alpha catenin
condition	cell population	time (h)	Mean % cell death experiment 1	Mean % cell death experiment 2	Mean % cell death experiment 3
alpha catenin KO sg2 Opto-GPX4Deg + Fer-1 alpha catenin	Opto-GPX4Deg	0	16.2893	19.5085	20.4451
alpha catenin KO sg2 Opto-GPX4Deg + Fer-1 alpha catenin	Opto-GPX4Deg	1	17.1181	22.8493	24.0875
alpha catenin KO sg2 Opto-GPX4Deg + Fer-1 alpha catenin	Opto-GPX4Deg	2	17.3865	22.7954	25.9292
alpha catenin KO sg2 Opto-GPX4Deg + Fer-1 alpha catenin	Opto-GPX4Deg	3	17.7284	22.8346	25.4226
alpha catenin KO sg2 Opto-GPX4Deg + Fer-1 alpha catenin	Opto-GPX4Deg	4	17.9008	22.1987	26.9805
alpha catenin KO sg2 Opto-GPX4Deg + Fer-1 alpha catenin	Opto-GPX4Deg	5	18.2398	24.4667	27.7246
alpha catenin KO sg2 Opto-GPX4Deg + Fer-1 alpha catenin	Opto-GPX4Deg	6	19.0353	18.7669	27.2697
alpha catenin KO sg2 Opto-GPX4Deg + Fer-1 alpha catenin	Opto-GPX4Deg	7	19.6124	25.5003	29.2244
alpha catenin KO sg2 Opto-GPX4Deg + Fer-1 alpha catenin	Opto-GPX4Deg	8	19.6457	22.1478	29.0059
alpha catenin KO sg2 Opto-GPX4Deg + Fer-1 alpha catenin	Opto-GPX4Deg	9	20.065	27.5674	30.1743
alpha catenin KO sg2 Opto-GPX4Deg + Fer-1 alpha catenin	Opto-GPX4Deg	10	20.3775	21.561	30.4307
alpha catenin KO sg2 Opto-GPX4Deg + Fer-1 alpha catenin	Opto-GPX4Deg	11	21.1309	27.8094	31.2983
alpha catenin KO sg2 Opto-GPX4Deg + Fer-1 alpha catenin	Opto-GPX4Deg	12	21.3611	24.7528	31.5442
alpha catenin KO sg2 Opto-GPX4Deg + Fer-1 alpha catenin	Opto-GPX4Deg	13	21.9117	23.6771	31.5696
alpha catenin KO sg2 Opto-GPX4Deg + Fer-1 alpha catenin	Opto-GPX4Deg	14	22.6533	25.9509	31.7817
alpha catenin KO sg2 Opto-GPX4Deg + Fer-1 alpha catenin	Opto-GPX4Deg	15	23.7604	25.2221	31.5791
alpha catenin KO sg2 Opto-GPX4Deg + Fer-1 alpha catenin	Opto-GPX4Deg	16	23.8505	26.1292	32.3548
alpha catenin KO sg2 Opto-GPX4Deg + Fer-1 alpha catenin	Opto-GPX4Deg	17	25.5767	28.7646	33.2477
alpha catenin KO sg2 Opto-GPX4Deg + Fer-1 alpha catenin	Opto-GPX4Deg	18	27.2334	29.3367	32.8224
alpha catenin KO sg2 Opto-GPX4Deg + Fer-1 alpha catenin	Opto-GPX4Deg	19	28.2179	32.4306	31.4155
alpha catenin KO sg2 Opto-GPX4Deg + Fer-1 alpha catenin	Opto-GPX4Deg	20	29.467	27.7026	31.5727
alpha catenin KO sg2 Opto-GPX4Deg + Fer-1 alpha catenin	Opto-GPX4Deg	21	30.7935	28.0259	32.1997
alpha catenin KO sg2 Opto-GPX4Deg + Fer-1 alpha catenin	Opto-GPX4Deg	22	31.0884	32.8009	29.8819
alpha catenin KO sg2 Opto-GPX4Deg + Fer-1 alpha catenin	Opto-GPX4Deg	23	32.171	30.3311	29.6655
alpha catenin KO sg2 Opto-GPX4Deg + Fer-1 alpha catenin	Opto-GPX4Deg	24	33.24	33.563	29.6434
				alpha catenin KO sg2 Opto-GPX4Deg + Fer-1 alpha catenin
condition	cell population	time (h)	Mean % cell death experiment 1	Mean % cell death experiment 2	Mean % cell death experiment 3
alpha catenin KO sg2 Opto-GPX4Deg + Fer-1 alpha catenin	bystander	0	2.55111	3.74	8.24898
alpha catenin KO sg2 Opto-GPX4Deg + Fer-1 alpha catenin	bystander	1	4.11469	3.817	9.93685
alpha catenin KO sg2 Opto-GPX4Deg + Fer-1 alpha catenin	bystander	2	5.92515	6.237	10.3067
alpha catenin KO sg2 Opto-GPX4Deg + Fer-1 alpha catenin	bystander	3	4.68197	9.009	10.7711
alpha catenin KO sg2 Opto-GPX4Deg + Fer-1 alpha catenin	bystander	4	4.91239	9.702	11.0738
alpha catenin KO sg2 Opto-GPX4Deg + Fer-1 alpha catenin	bystander	5	4.93762	11.671	11.3507
alpha catenin KO sg2 Opto-GPX4Deg + Fer-1 alpha catenin	bystander	6	4.93762	7.513	11.591
alpha catenin KO sg2 Opto-GPX4Deg + Fer-1 alpha catenin	bystander	7	5.18451	7.513	12.0748
alpha catenin KO sg2 Opto-GPX4Deg + Fer-1 alpha catenin	bystander	8	5.43139	7.854	12.2964
alpha catenin KO sg2 Opto-GPX4Deg + Fer-1 alpha catenin	bystander	9	6.17203	8.206	12.4767
alpha catenin KO sg2 Opto-GPX4Deg + Fer-1 alpha catenin	bystander	10	5.84286	9.361	12.7587
alpha catenin KO sg2 Opto-GPX4Deg + Fer-1 alpha catenin	bystander	11	6.66579	8.899	13.2873
alpha catenin KO sg2 Opto-GPX4Deg + Fer-1 alpha catenin	bystander	12	6.33662	10.054	13.2024
alpha catenin KO sg2 Opto-GPX4Deg + Fer-1 alpha catenin	bystander	13	6.5835	9.592	13.2223
alpha catenin KO sg2 Opto-GPX4Deg + Fer-1 alpha catenin	bystander	14	7.40644	9.933	12.7604
alpha catenin KO sg2 Opto-GPX4Deg + Fer-1 alpha catenin	bystander	15	7.24185	11.209	12.643
alpha catenin KO sg2 Opto-GPX4Deg + Fer-1 alpha catenin	bystander	16	7.65332	10.978	12.757
alpha catenin KO sg2 Opto-GPX4Deg + Fer-1 alpha catenin	bystander	17	7.57102	11.55	11.9072
alpha catenin KO sg2 Opto-GPX4Deg + Fer-1 alpha catenin	bystander	18	7.32414	11.44	12.1259
alpha catenin KO sg2 Opto-GPX4Deg + Fer-1 alpha catenin	bystander	19	7.98249	11.088	11.8835
alpha catenin KO sg2 Opto-GPX4Deg + Fer-1 alpha catenin	bystander	20	8.22937	11.671	13.0137
alpha catenin KO sg2 Opto-GPX4Deg + Fer-1 alpha catenin	bystander	21	8.64084	12.133	12.3775
alpha catenin KO sg2 Opto-GPX4Deg + Fer-1 alpha catenin	bystander	22	8.64084	12.705	11.2904
alpha catenin KO sg2 Opto-GPX4Deg + Fer-1 alpha catenin	bystander	23	9.05231	12.705	11.7434
alpha catenin KO sg2 Opto-GPX4Deg + Fer-1 alpha catenin	bystander	24	8.88772	13.288	10.2754

## Sheet: Fig. 6C-D
				empty sg Opto-GPX4Deg delta VBS
condition	cell population	time (h)	Mean % cell death experiment 1	Mean % cell death experiment 2	Mean % cell death experiment 3						empty sg delta VBS			alpha catenin KO sg1 delta VBS			alpha catenin KO sg2 delta VBS
empty sg Opto-GPX4Deg delta VBS	Opto-GPX4Deg	0	24.8544	20.007	21.4651					AUC experiment 1	AUC experiment 2	AUC experiment 3	AUC experiment 1	AUC experiment 2	AUC experiment 3	AUC experiment 1	AUC experiment 2	AUC experiment 3
empty sg Opto-GPX4Deg delta VBS	Opto-GPX4Deg	1	29.1849	20.52	25.2051				Opto-GPX4Deg	1116	831.1	964	1025	1040	1180	1085	830.7	943.9
empty sg Opto-GPX4Deg delta VBS	Opto-GPX4Deg	2	30.6683	22.572	26.4863				bystander	512.5	497.8	477.4	284.7	202.5	286.3	312	334	329.4
empty sg Opto-GPX4Deg delta VBS	Opto-GPX4Deg	3	33.1028	21.6315	28.5888				Opto-GPX4Deg + Fer-1	463.6	622.3	655.1	715.3	590.7	766.7	478.2	675	645.9
empty sg Opto-GPX4Deg delta VBS	Opto-GPX4Deg	4	33.3186	23.769	28.7752				bystander + Fer-1	293	258.2	234.7	255	234.7	131.2	149.3	120	176.2
empty sg Opto-GPX4Deg delta VBS	Opto-GPX4Deg	5	33.8866	28.4715	29.2657
empty sg Opto-GPX4Deg delta VBS	Opto-GPX4Deg	6	33.8012	24.282	29.192
empty sg Opto-GPX4Deg delta VBS	Opto-GPX4Deg	7	35.9167	25.3935	31.019						empty sg delta VBS			alpha catenin KO sg1 delta VBS			alpha catenin KO sg2 delta VBS
empty sg Opto-GPX4Deg delta VBS	Opto-GPX4Deg	8	36.2914	27.4455	31.3426					% AUC experiment 1	% AUC experiment 2	% AUC experiment 3	% AUC experiment 1	% AUC experiment 2	% AUC experiment 3	% AUC experiment 1	% AUC experiment 2	% AUC experiment 3
empty sg Opto-GPX4Deg delta VBS	Opto-GPX4Deg	9	37.5531	26.9325	32.4322				Opto-GPX4Deg	46.5	34.6292	40.1667	42.7083	43.3333	49.1667	45.2083	34.6125	39.3292
empty sg Opto-GPX4Deg delta VBS	Opto-GPX4Deg	10	41.3085	27.6165	35.6755				bystander	21.3542	20.7417	19.8917	11.8625	8.4375	11.9292	13	13.9167	13.725
empty sg Opto-GPX4Deg delta VBS	Opto-GPX4Deg	11	42.8548	26.9325	37.011				Opto-GPX4Deg + Fer-1	19.3167	25.9292	27.2958	29.8042	24.6125	31.9458	19.925	28.125	26.9125
empty sg Opto-GPX4Deg delta VBS	Opto-GPX4Deg	12	44.9679	31.122	38.8359				bystander + Fer-1	12.2083	10.7583	9.77917	10.625	9.77917	5.46667	6.22083	5	7.34167
empty sg Opto-GPX4Deg delta VBS	Opto-GPX4Deg	13	46.9328	29.925	40.5329
empty sg Opto-GPX4Deg delta VBS	Opto-GPX4Deg	14	47.0964	31.122	40.6742
empty sg Opto-GPX4Deg delta VBS	Opto-GPX4Deg	15	49.4512	40.9545	42.7079
empty sg Opto-GPX4Deg delta VBS	Opto-GPX4Deg	16	51.9238	35.4825	44.8433				Tukey's multiple comparisons test	Mean Diff,	95,00% CI of diff,	Significant?	Summary	Adjusted P Value
empty sg Opto-GPX4Deg delta VBS	Opto-GPX4Deg	17	54.52	47.6235	47.0854
empty sg Opto-GPX4Deg delta VBS	Opto-GPX4Deg	18	57.246	46.0845	49.4397				ctrl vs. SG1	9.919	6,763 to 13,08	Yes	***	0.0002	A-B
empty sg Opto-GPX4Deg delta VBS	Opto-GPX4Deg	19	60.1083	50.958	51.9117				ctrl vs. SG2	7.115	3,959 to 10,27	Yes	**	0.0011	A-C
empty sg Opto-GPX4Deg delta VBS	Opto-GPX4Deg	20	63.1137	51.5565	54.5073				SG1 vs. SG2	-2.804	-5,96 to 0,3518	No	ns	0.0766	B-C
empty sg Opto-GPX4Deg delta VBS	Opto-GPX4Deg	21	66.2694	45.0585	57.2327
empty sg Opto-GPX4Deg delta VBS	Opto-GPX4Deg	22	69.5829	50.1885	60.0943
empty sg Opto-GPX4Deg delta VBS	Opto-GPX4Deg	23	69.722	53.694	60.2145
empty sg Opto-GPX4Deg delta VBS	Opto-GPX4Deg	24	69.8615	63.5265	60.3349
				empty sg Opto-GPX4Deg delta VBS
condition	cell population	time (h)	Mean % cell death experiment 1	Mean % cell death experiment 2	Mean % cell death experiment 3
empty sg Opto-GPX4Deg delta VBS	bystander	0	10.894	8.17065	8.15022
empty sg Opto-GPX4Deg delta VBS	bystander	1	12.7921	9.3105	10.0889
empty sg Opto-GPX4Deg delta VBS	bystander	2	13.4423	9.58981	10.5198
empty sg Opto-GPX4Deg delta VBS	bystander	3	14.5093	9.87751	10.5827
empty sg Opto-GPX4Deg delta VBS	bystander	4	14.6039	10.1738	11.3866
empty sg Opto-GPX4Deg delta VBS	bystander	5	14.8529	10.479	11.5531
empty sg Opto-GPX4Deg delta VBS	bystander	6	14.8155	11.3174	11.6712
empty sg Opto-GPX4Deg delta VBS	bystander	7	15.7427	12.2228	11.8876
empty sg Opto-GPX4Deg delta VBS	bystander	8	15.9069	13.2006	11.9289
empty sg Opto-GPX4Deg delta VBS	bystander	9	16.46	14.2566	12.7507
empty sg Opto-GPX4Deg delta VBS	bystander	10	18.106	15.3972	13.438
empty sg Opto-GPX4Deg delta VBS	bystander	11	18.7838	16.6289	14.0323
empty sg Opto-GPX4Deg delta VBS	bystander	12	19.71	17.9592	14.579
empty sg Opto-GPX4Deg delta VBS	bystander	13	20.5712	19.396	15.6743
empty sg Opto-GPX4Deg delta VBS	bystander	14	20.6429	20.9477	16.6735
empty sg Opto-GPX4Deg delta VBS	bystander	15	22.8939	22.6235	17.4105
empty sg Opto-GPX4Deg delta VBS	bystander	16	24.7817	24.4334	19.0158
empty sg Opto-GPX4Deg delta VBS	bystander	17	25.5998	26.388	20.4791
empty sg Opto-GPX4Deg delta VBS	bystander	18	27.659	28.4991	22.824
empty sg Opto-GPX4Deg delta VBS	bystander	19	30.093	30.779	25.5285
empty sg Opto-GPX4Deg delta VBS	bystander	20	31.8529	33.2413	29.304
empty sg Opto-GPX4Deg delta VBS	bystander	21	31.6881	35.9006	31.7313
empty sg Opto-GPX4Deg delta VBS	bystander	22	32.0966	38.7727	32.3789
empty sg Opto-GPX4Deg delta VBS	bystander	23	33.0862	41.8745	33.0397
empty sg Opto-GPX4Deg delta VBS	bystander	24	32.6413	40.8307	33.714
				empty sg Opto-GPX4Deg + Fer-1 delta VBS
condition	cell population	time (h)	Mean % cell death experiment 1	Mean % cell death experiment 2	Mean % cell death experiment 3
empty sg Opto-GPX4Deg + Fer-1 delta VBS	Opto-GPX4Deg	0	11.8231	21.2411	24.4035
empty sg Opto-GPX4Deg + Fer-1 delta VBS	Opto-GPX4Deg	1	12.5534	21.4815	24.4035
empty sg Opto-GPX4Deg + Fer-1 delta VBS	Opto-GPX4Deg	2	13.062	21.9111	24.6475
empty sg Opto-GPX4Deg + Fer-1 delta VBS	Opto-GPX4Deg	3	13.1087	22.3493	24.894
empty sg Opto-GPX4Deg + Fer-1 delta VBS	Opto-GPX4Deg	4	13.4513	22.7963	25.143
empty sg Opto-GPX4Deg + Fer-1 delta VBS	Opto-GPX4Deg	5	13.6867	23.2522	25.3944
empty sg Opto-GPX4Deg + Fer-1 delta VBS	Opto-GPX4Deg	6	14.4457	23.7173	25.6483
empty sg Opto-GPX4Deg + Fer-1 delta VBS	Opto-GPX4Deg	7	14.6811	24.1916	25.9048
empty sg Opto-GPX4Deg + Fer-1 delta VBS	Opto-GPX4Deg	8	14.826	24.6755	26.1639
empty sg Opto-GPX4Deg + Fer-1 delta VBS	Opto-GPX4Deg	9	15.4613	25.169	26.4255
empty sg Opto-GPX4Deg + Fer-1 delta VBS	Opto-GPX4Deg	10	15.6982	25.6724	26.6897
empty sg Opto-GPX4Deg + Fer-1 delta VBS	Opto-GPX4Deg	11	16.2912	26.1858	26.9566
empty sg Opto-GPX4Deg + Fer-1 delta VBS	Opto-GPX4Deg	12	17.3053	26.4477	27.2262
empty sg Opto-GPX4Deg + Fer-1 delta VBS	Opto-GPX4Deg	13	19.0241	26.7121	27.4985
empty sg Opto-GPX4Deg + Fer-1 delta VBS	Opto-GPX4Deg	14	19.273	26.9793	27.7735
empty sg Opto-GPX4Deg + Fer-1 delta VBS	Opto-GPX4Deg	15	19.7061	27.249	28.0512
empty sg Opto-GPX4Deg + Fer-1 delta VBS	Opto-GPX4Deg	16	20.2479	27.5215	28.3317
empty sg Opto-GPX4Deg + Fer-1 delta VBS	Opto-GPX4Deg	17	20.4531	27.7968	28.615
empty sg Opto-GPX4Deg + Fer-1 delta VBS	Opto-GPX4Deg	18	23.3443	28.0747	28.9012
empty sg Opto-GPX4Deg + Fer-1 delta VBS	Opto-GPX4Deg	19	24.4791	28.3555	29.1902
empty sg Opto-GPX4Deg + Fer-1 delta VBS	Opto-GPX4Deg	20	27.2813	28.639	29.4821
empty sg Opto-GPX4Deg + Fer-1 delta VBS	Opto-GPX4Deg	21	27.313	28.9254	29.7769
empty sg Opto-GPX4Deg + Fer-1 delta VBS	Opto-GPX4Deg	22	32.925	29.2147	30.0747
empty sg Opto-GPX4Deg + Fer-1 delta VBS	Opto-GPX4Deg	23	32.2496	29.5068	30.3754
empty sg Opto-GPX4Deg + Fer-1 delta VBS	Opto-GPX4Deg	24	33.6624	29.8019	30.6792
				empty sg Opto-GPX4Deg + Fer-1 delta VBS
condition	cell population	time (h)	Mean % cell death experiment 1	Mean % cell death experiment 2	Mean % cell death experiment 3
empty sg Opto-GPX4Deg + Fer-1 delta VBS	bystander	0	8.00046	8.50609	7.63704
empty sg Opto-GPX4Deg + Fer-1 delta VBS	bystander	1	9.58406	10.2008	9.02999
empty sg Opto-GPX4Deg + Fer-1 delta VBS	bystander	2	9.9975	9.99975	9.36056
empty sg Opto-GPX4Deg + Fer-1 delta VBS	bystander	3	10.5695	10.4275	9.67129
empty sg Opto-GPX4Deg + Fer-1 delta VBS	bystander	4	11.3631	11.0322	9.64128
empty sg Opto-GPX4Deg + Fer-1 delta VBS	bystander	5	11.5062	10.9406	10.1819
empty sg Opto-GPX4Deg + Fer-1 delta VBS	bystander	6	11.7884	10.6412	9.73856
empty sg Opto-GPX4Deg + Fer-1 delta VBS	bystander	7	12.0877	11.1649	9.71243
empty sg Opto-GPX4Deg + Fer-1 delta VBS	bystander	8	11.6727	11.1208	10.436
empty sg Opto-GPX4Deg + Fer-1 delta VBS	bystander	9	12.4845	11.209	9.94862
empty sg Opto-GPX4Deg + Fer-1 delta VBS	bystander	10	12.8908	11.4736	11.0216
empty sg Opto-GPX4Deg + Fer-1 delta VBS	bystander	11	13.0323	11.319	10.9786
empty sg Opto-GPX4Deg + Fer-1 delta VBS	bystander	12	13.3554	11.6741	10.7293
empty sg Opto-GPX4Deg + Fer-1 delta VBS	bystander	13	12.8757	10.8912	11.3817
empty sg Opto-GPX4Deg + Fer-1 delta VBS	bystander	14	13.1338	11.0637	10.694
empty sg Opto-GPX4Deg + Fer-1 delta VBS	bystander	15	13.4616	10.9459	10.4815
empty sg Opto-GPX4Deg + Fer-1 delta VBS	bystander	16	13.1033	11.2013	9.80342
empty sg Opto-GPX4Deg + Fer-1 delta VBS	bystander	17	13.6019	11.3578	10.1688
empty sg Opto-GPX4Deg + Fer-1 delta VBS	bystander	18	13.0585	11.5157	10.0546
empty sg Opto-GPX4Deg + Fer-1 delta VBS	bystander	19	13.2131	10.8292	9.68
empty sg Opto-GPX4Deg + Fer-1 delta VBS	bystander	20	13.1675	11.4716	9.28457
empty sg Opto-GPX4Deg + Fer-1 delta VBS	bystander	21	13.6245	10.5981	9.40267
empty sg Opto-GPX4Deg + Fer-1 delta VBS	bystander	22	11.9478	9.61701	8.23574
empty sg Opto-GPX4Deg + Fer-1 delta VBS	bystander	23	12.1329	9.07729	7.24984
empty sg Opto-GPX4Deg + Fer-1 delta VBS	bystander	24	10.6773	8.44746	7.89936
				alpha catenin KO sg1 Opto-GPX4Deg delta VBS
condition	cell population	time (h)	Mean % cell death experiment 1	Mean % cell death experiment 2	Mean % cell death experiment 3
alpha catenin KO sg1 Opto-GPX4Deg delta VBS	Opto-GPX4Deg	0	22.8254	28.5156	26.2838
alpha catenin KO sg1 Opto-GPX4Deg delta VBS	Opto-GPX4Deg	1	26.8025	29.2313	30.8634
alpha catenin KO sg1 Opto-GPX4Deg delta VBS	Opto-GPX4Deg	2	28.1648	32.1502	32.4322
alpha catenin KO sg1 Opto-GPX4Deg delta VBS	Opto-GPX4Deg	3	30.4005	30.7726	35.0067
alpha catenin KO sg1 Opto-GPX4Deg delta VBS	Opto-GPX4Deg	4	30.5987	33.8482	35.2349
alpha catenin KO sg1 Opto-GPX4Deg delta VBS	Opto-GPX4Deg	5	31.1204	40.5654	35.8356
alpha catenin KO sg1 Opto-GPX4Deg delta VBS	Opto-GPX4Deg	6	31.0419	34.6481	35.7453
alpha catenin KO sg1 Opto-GPX4Deg delta VBS	Opto-GPX4Deg	7	32.9847	36.2362	37.9824
alpha catenin KO sg1 Opto-GPX4Deg delta VBS	Opto-GPX4Deg	8	33.3288	39.0732	38.3787
alpha catenin KO sg1 Opto-GPX4Deg delta VBS	Opto-GPX4Deg	9	34.4875	46.3892	39.7129
alpha catenin KO sg1 Opto-GPX4Deg delta VBS	Opto-GPX4Deg	10	37.9364	44.8326	43.6843
alpha catenin KO sg1 Opto-GPX4Deg delta VBS	Opto-GPX4Deg	11	39.3565	38.3692	45.3196
alpha catenin KO sg1 Opto-GPX4Deg delta VBS	Opto-GPX4Deg	12	41.2971	40.4064	47.5542
alpha catenin KO sg1 Opto-GPX4Deg delta VBS	Opto-GPX4Deg	13	43.1015	38.8417	49.6321
alpha catenin KO sg1 Opto-GPX4Deg delta VBS	Opto-GPX4Deg	14	43.2518	40.4602	49.8051
alpha catenin KO sg1 Opto-GPX4Deg delta VBS	Opto-GPX4Deg	15	45.4144	53.1837	52.2954
alpha catenin KO sg1 Opto-GPX4Deg delta VBS	Opto-GPX4Deg	16	47.6851	46.1133	54.9101
alpha catenin KO sg1 Opto-GPX4Deg delta VBS	Opto-GPX4Deg	17	50.0694	50.6135	57.6556
alpha catenin KO sg1 Opto-GPX4Deg delta VBS	Opto-GPX4Deg	18	52.5728	48.9678	60.5384
alpha catenin KO sg1 Opto-GPX4Deg delta VBS	Opto-GPX4Deg	19	55.2015	54.1594	63.5654
alpha catenin KO sg1 Opto-GPX4Deg delta VBS	Opto-GPX4Deg	20	57.9616	54.8177	66.7436
alpha catenin KO sg1 Opto-GPX4Deg delta VBS	Opto-GPX4Deg	21	60.8596	47.8559	70.0808
alpha catenin KO sg1 Opto-GPX4Deg delta VBS	Opto-GPX4Deg	22	63.9026	53.3614	73.5848
alpha catenin KO sg1 Opto-GPX4Deg delta VBS	Opto-GPX4Deg	23	64.0304	57.1121	73.732
alpha catenin KO sg1 Opto-GPX4Deg delta VBS	Opto-GPX4Deg	24	64.1585	67.5318	73.8795
				alpha catenin KO sg1 Opto-GPX4Deg delta VBS
condition	cell population	time (h)	Mean % cell death experiment 1	Mean % cell death experiment 2	Mean % cell death experiment 3
alpha catenin KO sg1 Opto-GPX4Deg delta VBS	bystander	0	6.0522	5.764	5.43348
alpha catenin KO sg1 Opto-GPX4Deg delta VBS	bystander	1	7.10672	3.0602	6.72594
alpha catenin KO sg1 Opto-GPX4Deg delta VBS	bystander	2	7.46794	3.15201	7.01322
alpha catenin KO sg1 Opto-GPX4Deg delta VBS	bystander	3	8.06075	3.24657	7.05512
alpha catenin KO sg1 Opto-GPX4Deg delta VBS	bystander	4	8.1133	3.34396	7.59107
alpha catenin KO sg1 Opto-GPX4Deg delta VBS	bystander	5	8.25161	3.44428	7.7021
alpha catenin KO sg1 Opto-GPX4Deg delta VBS	bystander	6	8.23082	3.78871	7.7808
alpha catenin KO sg1 Opto-GPX4Deg delta VBS	bystander	7	8.74595	4.16758	7.92504
alpha catenin KO sg1 Opto-GPX4Deg delta VBS	bystander	8	8.83719	4.58434	7.95257
alpha catenin KO sg1 Opto-GPX4Deg delta VBS	bystander	9	9.14442	5.04277	8.5005
alpha catenin KO sg1 Opto-GPX4Deg delta VBS	bystander	10	10.0589	5.54705	8.95865
alpha catenin KO sg1 Opto-GPX4Deg delta VBS	bystander	11	10.4354	6.10176	9.35485
alpha catenin KO sg1 Opto-GPX4Deg delta VBS	bystander	12	10.95	6.71193	9.71934
alpha catenin KO sg1 Opto-GPX4Deg delta VBS	bystander	13	11.4284	7.38312	10.4495
alpha catenin KO sg1 Opto-GPX4Deg delta VBS	bystander	14	11.4683	8.12144	11.1156
alpha catenin KO sg1 Opto-GPX4Deg delta VBS	bystander	15	12.7189	8.93358	11.607
alpha catenin KO sg1 Opto-GPX4Deg delta VBS	bystander	16	13.7676	9.82694	12.6772
alpha catenin KO sg1 Opto-GPX4Deg delta VBS	bystander	17	14.2221	10.8096	13.6527
alpha catenin KO sg1 Opto-GPX4Deg delta VBS	bystander	18	15.3661	11.8906	15.216
alpha catenin KO sg1 Opto-GPX4Deg delta VBS	bystander	19	16.7183	13.0797	17.019
alpha catenin KO sg1 Opto-GPX4Deg delta VBS	bystander	20	17.696	14.3876	19.536
alpha catenin KO sg1 Opto-GPX4Deg delta VBS	bystander	21	17.6045	15.8264	21.1542
alpha catenin KO sg1 Opto-GPX4Deg delta VBS	bystander	22	17.8315	17.409	21.586
alpha catenin KO sg1 Opto-GPX4Deg delta VBS	bystander	23	18.3812	19.1499	22.0265
alpha catenin KO sg1 Opto-GPX4Deg delta VBS	bystander	24	18.1341	21.2597	22.476
				alpha catenin KO sg1 Opto-GPX4Deg + Fer-1 delta VBS
condition	cell population	time (h)	Mean % cell death experiment 1	Mean % cell death experiment 2	Mean % cell death experiment 3
alpha catenin KO sg1 Opto-GPX4Deg + Fer-1 delta VBS	Opto-GPX4Deg	0	20.6224	18.5331	23.0149
alpha catenin KO sg1 Opto-GPX4Deg + Fer-1 delta VBS	Opto-GPX4Deg	1	24.8421	21.7068	27.2726
alpha catenin KO sg1 Opto-GPX4Deg + Fer-1 delta VBS	Opto-GPX4Deg	2	25.7667	21.6556	29.0349
alpha catenin KO sg1 Opto-GPX4Deg + Fer-1 delta VBS	Opto-GPX4Deg	3	26.9277	21.6928	29.3825
alpha catenin KO sg1 Opto-GPX4Deg + Fer-1 delta VBS	Opto-GPX4Deg	4	27.6845	21.0888	29.6424
alpha catenin KO sg1 Opto-GPX4Deg + Fer-1 delta VBS	Opto-GPX4Deg	5	28.3768	23.2434	29.1257
alpha catenin KO sg1 Opto-GPX4Deg + Fer-1 delta VBS	Opto-GPX4Deg	6	28.9774	17.8285	28.9313
alpha catenin KO sg1 Opto-GPX4Deg + Fer-1 delta VBS	Opto-GPX4Deg	7	30.1869	24.2253	30.1157
alpha catenin KO sg1 Opto-GPX4Deg + Fer-1 delta VBS	Opto-GPX4Deg	8	30.741	21.0404	32.6323
alpha catenin KO sg1 Opto-GPX4Deg + Fer-1 delta VBS	Opto-GPX4Deg	9	31.1917	26.1891	31.7998
alpha catenin KO sg1 Opto-GPX4Deg + Fer-1 delta VBS	Opto-GPX4Deg	10	31.8968	20.4829	32.5309
alpha catenin KO sg1 Opto-GPX4Deg + Fer-1 delta VBS	Opto-GPX4Deg	11	33.2182	26.4189	34.5752
alpha catenin KO sg1 Opto-GPX4Deg + Fer-1 delta VBS	Opto-GPX4Deg	12	33.006	23.5151	34.7326
alpha catenin KO sg1 Opto-GPX4Deg + Fer-1 delta VBS	Opto-GPX4Deg	13	33.0556	22.4932	34.2984
alpha catenin KO sg1 Opto-GPX4Deg + Fer-1 delta VBS	Opto-GPX4Deg	14	31.901	24.6534	33.9202
alpha catenin KO sg1 Opto-GPX4Deg + Fer-1 delta VBS	Opto-GPX4Deg	15	31.6076	23.961	34.5034
alpha catenin KO sg1 Opto-GPX4Deg + Fer-1 delta VBS	Opto-GPX4Deg	16	31.8925	24.8228	34.2836
alpha catenin KO sg1 Opto-GPX4Deg + Fer-1 delta VBS	Opto-GPX4Deg	17	29.7679	27.3264	35.3074
alpha catenin KO sg1 Opto-GPX4Deg + Fer-1 delta VBS	Opto-GPX4Deg	18	30.3146	27.8699	34.3174
alpha catenin KO sg1 Opto-GPX4Deg + Fer-1 delta VBS	Opto-GPX4Deg	19	29.7088	30.8091	33.6391
alpha catenin KO sg1 Opto-GPX4Deg + Fer-1 delta VBS	Opto-GPX4Deg	20	32.5342	26.3175	34.2667
alpha catenin KO sg1 Opto-GPX4Deg + Fer-1 delta VBS	Opto-GPX4Deg	21	30.9437	26.6246	34.3449
alpha catenin KO sg1 Opto-GPX4Deg + Fer-1 delta VBS	Opto-GPX4Deg	22	28.2259	31.1609	32.4009
alpha catenin KO sg1 Opto-GPX4Deg + Fer-1 delta VBS	Opto-GPX4Deg	23	29.3584	28.8146	29.5927
alpha catenin KO sg1 Opto-GPX4Deg + Fer-1 delta VBS	Opto-GPX4Deg	24	25.6886	34.9944	29.1701
				alpha catenin KO sg1 Opto-GPX4Deg + Fer-1 delta VBS
condition	cell population	time (h)	Mean % cell death experiment 1	Mean % cell death experiment 2	Mean % cell death experiment 3
alpha catenin KO sg1 Opto-GPX4Deg + Fer-1 delta VBS	bystander	0	7.35057	7.63704	1.88528
alpha catenin KO sg1 Opto-GPX4Deg + Fer-1 delta VBS	bystander	1	8.85462	9.02999	3.26781
alpha catenin KO sg1 Opto-GPX4Deg + Fer-1 delta VBS	bystander	2	9.18417	9.36056	4.69224
alpha catenin KO sg1 Opto-GPX4Deg + Fer-1 delta VBS	bystander	3	9.59799	9.67129	5.19498
alpha catenin KO sg1 Opto-GPX4Deg + Fer-1 delta VBS	bystander	4	9.86773	9.64128	6.15857
alpha catenin KO sg1 Opto-GPX4Deg + Fer-1 delta VBS	bystander	5	10.1145	10.1819	4.02192
alpha catenin KO sg1 Opto-GPX4Deg + Fer-1 delta VBS	bystander	6	10.3286	9.73856	4.1895
alpha catenin KO sg1 Opto-GPX4Deg + Fer-1 delta VBS	bystander	7	10.7597	9.71243	4.48276
alpha catenin KO sg1 Opto-GPX4Deg + Fer-1 delta VBS	bystander	8	10.9572	10.436	4.27329
alpha catenin KO sg1 Opto-GPX4Deg + Fer-1 delta VBS	bystander	9	11.1178	9.94862	4.77603
alpha catenin KO sg1 Opto-GPX4Deg + Fer-1 delta VBS	bystander	10	11.3691	11.0216	4.81792
alpha catenin KO sg1 Opto-GPX4Deg + Fer-1 delta VBS	bystander	11	11.8401	10.9786	5.15308
alpha catenin KO sg1 Opto-GPX4Deg + Fer-1 delta VBS	bystander	12	11.7645	10.7293	5.0693
alpha catenin KO sg1 Opto-GPX4Deg + Fer-1 delta VBS	bystander	13	11.7822	11.3817	5.27877
alpha catenin KO sg1 Opto-GPX4Deg + Fer-1 delta VBS	bystander	14	11.3706	10.694	5.61393
alpha catenin KO sg1 Opto-GPX4Deg + Fer-1 delta VBS	bystander	15	11.2661	10.4815	5.65583
alpha catenin KO sg1 Opto-GPX4Deg + Fer-1 delta VBS	bystander	16	11.3676	9.80342	6.15857
alpha catenin KO sg1 Opto-GPX4Deg + Fer-1 delta VBS	bystander	17	10.6103	10.1688	6.15857
alpha catenin KO sg1 Opto-GPX4Deg + Fer-1 delta VBS	bystander	18	10.8052	10.0546	6.32615
alpha catenin KO sg1 Opto-GPX4Deg + Fer-1 delta VBS	bystander	19	10.5893	9.68	6.53562
alpha catenin KO sg1 Opto-GPX4Deg + Fer-1 delta VBS	bystander	20	11.5964	9.28457	6.6613
alpha catenin KO sg1 Opto-GPX4Deg + Fer-1 delta VBS	bystander	21	11.0294	9.40267	6.99646
alpha catenin KO sg1 Opto-GPX4Deg + Fer-1 delta VBS	bystander	22	10.0607	8.23574	7.16404
alpha catenin KO sg1 Opto-GPX4Deg + Fer-1 delta VBS	bystander	23	10.4644	7.24984	7.70868
alpha catenin KO sg1 Opto-GPX4Deg + Fer-1 delta VBS	bystander	24	9.15633	7.89936	7.79247
				alpha catenin KO sg2 Opto-GPX4Deg delta VBS
condition	cell population	time (h)	Mean % cell death experiment 1	Mean % cell death experiment 2	Mean % cell death experiment 3
alpha catenin KO sg2 Opto-GPX4Deg delta VBS	Opto-GPX4Deg	0	31.9862	20.7962	23.4117
alpha catenin KO sg2 Opto-GPX4Deg delta VBS	Opto-GPX4Deg	1	33.6137	21.3182	26.4651
alpha catenin KO sg2 Opto-GPX4Deg delta VBS	Opto-GPX4Deg	2	34.1408	23.4469	27.5438
alpha catenin KO sg2 Opto-GPX4Deg delta VBS	Opto-GPX4Deg	3	34.8122	22.4422	28.8531
alpha catenin KO sg2 Opto-GPX4Deg delta VBS	Opto-GPX4Deg	4	35.1508	24.6853	30.519
alpha catenin KO sg2 Opto-GPX4Deg delta VBS	Opto-GPX4Deg	5	35.8164	29.5841	30.5277
alpha catenin KO sg2 Opto-GPX4Deg delta VBS	Opto-GPX4Deg	6	37.3785	25.2686	31.0431
alpha catenin KO sg2 Opto-GPX4Deg delta VBS	Opto-GPX4Deg	7	38.5116	26.4268	31.3519
alpha catenin KO sg2 Opto-GPX4Deg delta VBS	Opto-GPX4Deg	8	38.577	28.4958	33.8529
alpha catenin KO sg2 Opto-GPX4Deg delta VBS	Opto-GPX4Deg	9	39.4003	33.8313	35.26
alpha catenin KO sg2 Opto-GPX4Deg delta VBS	Opto-GPX4Deg	10	40.014	39.989	35.5297
alpha catenin KO sg2 Opto-GPX4Deg delta VBS	Opto-GPX4Deg	11	41.4934	27.9824	36.4257
alpha catenin KO sg2 Opto-GPX4Deg delta VBS	Opto-GPX4Deg	12	41.9454	29.4681	36.8259
alpha catenin KO sg2 Opto-GPX4Deg delta VBS	Opto-GPX4Deg	13	43.0266	28.327	37.0194
alpha catenin KO sg2 Opto-GPX4Deg delta VBS	Opto-GPX4Deg	14	44.4829	29.5073	37.45
alpha catenin KO sg2 Opto-GPX4Deg delta VBS	Opto-GPX4Deg	15	46.6567	38.7865	38.2025
alpha catenin KO sg2 Opto-GPX4Deg delta VBS	Opto-GPX4Deg	16	46.8337	33.6301	40.1142
alpha catenin KO sg2 Opto-GPX4Deg delta VBS	Opto-GPX4Deg	17	50.2233	45.1147	42.0497
alpha catenin KO sg2 Opto-GPX4Deg delta VBS	Opto-GPX4Deg	18	53.4764	43.6478	43.5569
alpha catenin KO sg2 Opto-GPX4Deg delta VBS	Opto-GPX4Deg	19	55.4098	48.2754	49.1679
alpha catenin KO sg2 Opto-GPX4Deg delta VBS	Opto-GPX4Deg	20	57.8626	48.8622	50.9816
alpha catenin KO sg2 Opto-GPX4Deg delta VBS	Opto-GPX4Deg	21	60.4673	42.6568	55.229
alpha catenin KO sg2 Opto-GPX4Deg delta VBS	Opto-GPX4Deg	22	61.0464	47.5641	55.9511
alpha catenin KO sg2 Opto-GPX4Deg delta VBS	Opto-GPX4Deg	23	63.1721	50.9074	64.1261
alpha catenin KO sg2 Opto-GPX4Deg delta VBS	Opto-GPX4Deg	24	70.896	60.195	68.1995
				alpha catenin KO sg2 Opto-GPX4Deg delta VBS
condition	cell population	time (h)	Mean % cell death experiment 1	Mean % cell death experiment 2	Mean % cell death experiment 3
alpha catenin KO sg2 Opto-GPX4Deg delta VBS	bystander	0	4.80296	6.33906	4.77603
alpha catenin KO sg2 Opto-GPX4Deg delta VBS	bystander	1	7.98998	7.84693	8.27845
alpha catenin KO sg2 Opto-GPX4Deg delta VBS	bystander	2	11.4912	8.18209	11.887
alpha catenin KO sg2 Opto-GPX4Deg delta VBS	bystander	3	10.6736	8.23097	13.1606
alpha catenin KO sg2 Opto-GPX4Deg delta VBS	bystander	4	11.9574	8.85625	12.6017
alpha catenin KO sg2 Opto-GPX4Deg delta VBS	bystander	5	9.6957	8.98578	10.1889
alpha catenin KO sg2 Opto-GPX4Deg delta VBS	bystander	6	9.87525	9.0776	10.6134
alpha catenin KO sg2 Opto-GPX4Deg delta VBS	bystander	7	10.4588	9.24588	11.3563
alpha catenin KO sg2 Opto-GPX4Deg delta VBS	bystander	8	10.5037	9.278	10.8257
alpha catenin KO sg2 Opto-GPX4Deg delta VBS	bystander	9	11.8503	9.91724	12.0993
alpha catenin KO sg2 Opto-GPX4Deg delta VBS	bystander	10	11.5361	10.4518	12.2054
alpha catenin KO sg2 Opto-GPX4Deg delta VBS	bystander	11	12.7929	10.914	13.0545
alpha catenin KO sg2 Opto-GPX4Deg delta VBS	bystander	12	12.3441	11.3392	12.8422
alpha catenin KO sg2 Opto-GPX4Deg delta VBS	bystander	13	12.8378	12.1911	13.3729
alpha catenin KO sg2 Opto-GPX4Deg delta VBS	bystander	14	14.0947	12.9682	14.222
alpha catenin KO sg2 Opto-GPX4Deg delta VBS	bystander	15	13.96	13.5415	14.3281
alpha catenin KO sg2 Opto-GPX4Deg delta VBS	bystander	16	14.9475	14.79	15.6017
alpha catenin KO sg2 Opto-GPX4Deg delta VBS	bystander	17	14.8578	15.9282	15.6017
alpha catenin KO sg2 Opto-GPX4Deg delta VBS	bystander	18	14.768	17.752	16.0262
alpha catenin KO sg2 Opto-GPX4Deg delta VBS	bystander	19	15.7106	19.8555	16.5569
alpha catenin KO sg2 Opto-GPX4Deg delta VBS	bystander	20	16.1146	22.792	16.8753
alpha catenin KO sg2 Opto-GPX4Deg delta VBS	bystander	21	16.9226	24.6799	17.7244
alpha catenin KO sg2 Opto-GPX4Deg delta VBS	bystander	22	17.1021	25.1836	18.1489
alpha catenin KO sg2 Opto-GPX4Deg delta VBS	bystander	23	18.1346	25.6976	19.5287
alpha catenin KO sg2 Opto-GPX4Deg delta VBS	bystander	24	18.0448	26.222	19.7409
				alpha catenin KO sg2 Opto-GPX4Deg + Fer-1 delta VBS
condition	cell population	time (h)	Mean % cell death experiment 1	Mean % cell death experiment 2	Mean % cell death experiment 3
alpha catenin KO sg2 Opto-GPX4Deg + Fer-1 delta VBS	Opto-GPX4Deg	0	11.9715	25.143	18.54
alpha catenin KO sg2 Opto-GPX4Deg + Fer-1 delta VBS	Opto-GPX4Deg	1	12.272	25.143	21.843
alpha catenin KO sg2 Opto-GPX4Deg + Fer-1 delta VBS	Opto-GPX4Deg	2	13.4974	25.3944	23.5131
alpha catenin KO sg2 Opto-GPX4Deg + Fer-1 delta VBS	Opto-GPX4Deg	3	12.919	25.6484	23.0537
alpha catenin KO sg2 Opto-GPX4Deg + Fer-1 delta VBS	Opto-GPX4Deg	4	14.2103	25.9049	24.4664
alpha catenin KO sg2 Opto-GPX4Deg + Fer-1 delta VBS	Opto-GPX4Deg	5	17.0303	26.1639	25.1411
alpha catenin KO sg2 Opto-GPX4Deg + Fer-1 delta VBS	Opto-GPX4Deg	6	14.5461	26.4255	24.7286
alpha catenin KO sg2 Opto-GPX4Deg + Fer-1 delta VBS	Opto-GPX4Deg	7	15.2128	26.6898	26.5012
alpha catenin KO sg2 Opto-GPX4Deg + Fer-1 delta VBS	Opto-GPX4Deg	8	16.4039	26.9567	26.3031
alpha catenin KO sg2 Opto-GPX4Deg + Fer-1 delta VBS	Opto-GPX4Deg	9	19.4753	27.2263	27.3626
alpha catenin KO sg2 Opto-GPX4Deg + Fer-1 delta VBS	Opto-GPX4Deg	10	23.02	27.4985	27.5951
alpha catenin KO sg2 Opto-GPX4Deg + Fer-1 delta VBS	Opto-GPX4Deg	11	16.1083	27.7735	28.3819
alpha catenin KO sg2 Opto-GPX4Deg + Fer-1 delta VBS	Opto-GPX4Deg	12	16.9635	28.0512	28.6049
alpha catenin KO sg2 Opto-GPX4Deg + Fer-1 delta VBS	Opto-GPX4Deg	13	16.3066	28.3318	28.6279
alpha catenin KO sg2 Opto-GPX4Deg + Fer-1 delta VBS	Opto-GPX4Deg	14	16.9861	28.6151	28.8202
alpha catenin KO sg2 Opto-GPX4Deg + Fer-1 delta VBS	Opto-GPX4Deg	15	22.3277	28.9012	28.6365
alpha catenin KO sg2 Opto-GPX4Deg + Fer-1 delta VBS	Opto-GPX4Deg	16	19.3594	29.1902	29.3399
alpha catenin KO sg2 Opto-GPX4Deg + Fer-1 delta VBS	Opto-GPX4Deg	17	25.9706	29.4821	30.1496
alpha catenin KO sg2 Opto-GPX4Deg + Fer-1 delta VBS	Opto-GPX4Deg	18	25.1262	29.777	29.7639
alpha catenin KO sg2 Opto-GPX4Deg + Fer-1 delta VBS	Opto-GPX4Deg	19	27.7901	30.0747	28.4881
alpha catenin KO sg2 Opto-GPX4Deg + Fer-1 delta VBS	Opto-GPX4Deg	20	28.1279	30.3755	28.6307
alpha catenin KO sg2 Opto-GPX4Deg + Fer-1 delta VBS	Opto-GPX4Deg	21	24.5557	30.6792	29.1992
alpha catenin KO sg2 Opto-GPX4Deg + Fer-1 delta VBS	Opto-GPX4Deg	22	27.3807	30.986	27.0975
alpha catenin KO sg2 Opto-GPX4Deg + Fer-1 delta VBS	Opto-GPX4Deg	23	29.3052	31.2959	26.9012
alpha catenin KO sg2 Opto-GPX4Deg + Fer-1 delta VBS	Opto-GPX4Deg	24	34.6517	31.6088	26.8811
				alpha catenin KO sg2 Opto-GPX4Deg + Fer-1 delta VBS
condition	cell population	time (h)	Mean % cell death experiment 1	Mean % cell death experiment 2	Mean % cell death experiment 3
alpha catenin KO sg2 Opto-GPX4Deg + Fer-1 delta VBS	bystander	0	2.42355	1.94812	2.8215
alpha catenin KO sg2 Opto-GPX4Deg + Fer-1 delta VBS	bystander	1	3.90895	3.14213	4.598
alpha catenin KO sg2 Opto-GPX4Deg + Fer-1 delta VBS	bystander	2	5.62889	4.52466	6.688
alpha catenin KO sg2 Opto-GPX4Deg + Fer-1 delta VBS	bystander	3	4.44787	3.57532	5.225
alpha catenin KO sg2 Opto-GPX4Deg + Fer-1 delta VBS	bystander	4	4.66677	3.75128	5.5385
alpha catenin KO sg2 Opto-GPX4Deg + Fer-1 delta VBS	bystander	5	4.69074	3.77055	5.5385
alpha catenin KO sg2 Opto-GPX4Deg + Fer-1 delta VBS	bystander	6	4.69074	3.77055	5.5385
alpha catenin KO sg2 Opto-GPX4Deg + Fer-1 delta VBS	bystander	7	4.92528	3.95908	5.852
alpha catenin KO sg2 Opto-GPX4Deg + Fer-1 delta VBS	bystander	8	5.15982	4.14761	6.061
alpha catenin KO sg2 Opto-GPX4Deg + Fer-1 delta VBS	bystander	9	5.86343	4.71319	6.897
alpha catenin KO sg2 Opto-GPX4Deg + Fer-1 delta VBS	bystander	10	5.55071	4.46182	6.5835
alpha catenin KO sg2 Opto-GPX4Deg + Fer-1 delta VBS	bystander	11	6.3325	5.09024	7.4195
alpha catenin KO sg2 Opto-GPX4Deg + Fer-1 delta VBS	bystander	12	6.01979	4.83887	7.106
alpha catenin KO sg2 Opto-GPX4Deg + Fer-1 delta VBS	bystander	13	6.25432	5.0274	7.4195
alpha catenin KO sg2 Opto-GPX4Deg + Fer-1 delta VBS	bystander	14	7.03612	5.65583	8.2555
alpha catenin KO sg2 Opto-GPX4Deg + Fer-1 delta VBS	bystander	15	6.87976	5.53014	8.151
alpha catenin KO sg2 Opto-GPX4Deg + Fer-1 delta VBS	bystander	16	7.27065	5.84435	8.569
alpha catenin KO sg2 Opto-GPX4Deg + Fer-1 delta VBS	bystander	17	7.19247	5.78151	8.4645
alpha catenin KO sg2 Opto-GPX4Deg + Fer-1 delta VBS	bystander	18	6.95794	5.59298	8.151
alpha catenin KO sg2 Opto-GPX4Deg + Fer-1 delta VBS	bystander	19	7.58337	6.09572	8.987
alpha catenin KO sg2 Opto-GPX4Deg + Fer-1 delta VBS	bystander	20	7.81791	6.28425	9.196
alpha catenin KO sg2 Opto-GPX4Deg + Fer-1 delta VBS	bystander	21	8.2088	6.59846	9.7185
alpha catenin KO sg2 Opto-GPX4Deg + Fer-1 delta VBS	bystander	22	8.2088	6.59846	9.7185
alpha catenin KO sg2 Opto-GPX4Deg + Fer-1 delta VBS	bystander	23	8.5997	6.91268	10.1365
alpha catenin KO sg2 Opto-GPX4Deg + Fer-1 delta VBS	bystander	24	8.44334	6.78699	9.9275

## Sheet: Fig. 6E+F
				empty sg Opto-GPX4Deg delta ß-catenin
condition	cell population	time (h)	Mean % cell death experiment 1	Mean % cell death experiment 2	Mean % cell death experiment 3						empty sg delta ß-catenin			alpha catenin KO sg1 delta ß-catenin			alpha catenin KO sg2 delta ß-catenin
empty sg Opto-GPX4Deg delta ß-catenin	Opto-GPX4Deg	0	19.95	22.0077	24.9351					AUC experiment 1	AUC experiment 2	AUC experiment 3	AUC experiment 1	AUC experiment 2	AUC experiment 3	AUC experiment 1	AUC experiment 2	AUC experiment 3
empty sg Opto-GPX4Deg delta ß-catenin	Opto-GPX4Deg	1	22.407	22.572	26.3875				Opto-GPX4Deg	799.7	914.2	1009	1134	936	1030	1071	991.9	982.4
empty sg Opto-GPX4Deg delta ß-catenin	Opto-GPX4Deg	2	23.5273	24.8292	28.2457				bystander	569.4	503.9	605	290.3	287.1	227.8	179.1	280.8	196.8
empty sg Opto-GPX4Deg delta ß-catenin	Opto-GPX4Deg	3	24.7037	23.7947	30.6029				Opto-GPX4Deg + Fer-1	440.4	526.9	652	670.9	646.6	643.8	581.3	508.7	550.4
empty sg Opto-GPX4Deg delta ß-catenin	Opto-GPX4Deg	4	25.9389	26.1459	28.5872				bystander + Fer-1	281.2	202.8	245.3	268.4	144.3	232.4	157.2	128.9	180.1
empty sg Opto-GPX4Deg delta ß-catenin	Opto-GPX4Deg	5	25.7565	31.3187	30.4405
empty sg Opto-GPX4Deg delta ß-catenin	Opto-GPX4Deg	6	25.9875	26.7102	30.0653
empty sg Opto-GPX4Deg delta ß-catenin	Opto-GPX4Deg	7	26.6805	27.9328	32.2681						empty sg delta ß-catenin			alpha catenin KO sg1 delta ß-catenin			alpha catenin KO sg2 delta ß-catenin
empty sg Opto-GPX4Deg delta ß-catenin	Opto-GPX4Deg	8	26.9115	30.19	33.4957					% AUC experiment 1	% AUC experiment 2	% AUC experiment 3	% AUC experiment 1	% AUC experiment 2	% AUC experiment 3	% AUC experiment 1	% AUC experiment 2	% AUC experiment 3
empty sg Opto-GPX4Deg delta ß-catenin	Opto-GPX4Deg	9	27.027	29.6258	35.7073				Opto-GPX4Deg	33.3208	38.0917	42.0417	47.25	39	42.9167	44.625	41.3292	40.9333
empty sg Opto-GPX4Deg delta ß-catenin	Opto-GPX4Deg	10	27.2358	30.3782	35.1915				bystander	23.725	20.9958	25.2083	12.0958	11.9625	9.49167	7.4625	11.7	8.2
empty sg Opto-GPX4Deg delta ß-catenin	Opto-GPX4Deg	11	28.5976	29.6258	38.4199				Opto-GPX4Deg + Fer-1	18.35	21.9542	27.1667	27.9542	26.9417	26.825	24.2208	21.1958	22.9333
empty sg Opto-GPX4Deg delta ß-catenin	Opto-GPX4Deg	12	30.0275	34.2342	38.7842				bystander + Fer-1	11.7167	8.45	10.2208	11.1833	6.0125	9.68333	6.55	5.37083	7.50417
empty sg Opto-GPX4Deg delta ß-catenin	Opto-GPX4Deg	13	31.5289	32.9175	39.9683
empty sg Opto-GPX4Deg delta ß-catenin	Opto-GPX4Deg	14	33.1053	34.2342	42.8997
empty sg Opto-GPX4Deg delta ß-catenin	Opto-GPX4Deg	15	34.7606	45.05	45.0447
empty sg Opto-GPX4Deg delta ß-catenin	Opto-GPX4Deg	16	36.4986	39.0307	47.2969				Tukey's multiple comparisons test	Mean Diff,	95,00% CI of diff,	Significant?	Summary	Adjusted P Value
empty sg Opto-GPX4Deg delta ß-catenin	Opto-GPX4Deg	17	38.3236	52.3858	49.6617
empty sg Opto-GPX4Deg delta ß-catenin	Opto-GPX4Deg	18	40.2398	50.693	52.1448				ctrl vs. SG1	12.13	7,149 to 17,1	Yes	***	0.0007	A-B
empty sg Opto-GPX4Deg delta ß-catenin	Opto-GPX4Deg	19	42.2517	56.0538	54.7521				ctrl vs. SG2	14.19	9,212 to 19,17	Yes	***	0.0003	A-C
empty sg Opto-GPX4Deg delta ß-catenin	Opto-GPX4Deg	20	44.3643	56.7122	57.4897				SG1 vs. SG2	2.062	-2,915 to 7,04	No	ns	0.4593	B-C
empty sg Opto-GPX4Deg delta ß-catenin	Opto-GPX4Deg	21	46.5825	49.5643	60.3641
empty sg Opto-GPX4Deg delta ß-catenin	Opto-GPX4Deg	22	48.9117	55.2073	63.3824
empty sg Opto-GPX4Deg delta ß-catenin	Opto-GPX4Deg	23	51.3573	59.0634	63.5091
empty sg Opto-GPX4Deg delta ß-catenin	Opto-GPX4Deg	24	53.9251	69.8791	63.6361
				empty sg Opto-GPX4Deg delta ß-catenin
condition	cell population	time (h)	Mean % cell death experiment 1	Mean % cell death experiment 2	Mean % cell death experiment 3
empty sg Opto-GPX4Deg delta ß-catenin	bystander	0	12.1044	10.4857	14.2546
empty sg Opto-GPX4Deg delta ß-catenin	bystander	1	14.2134	12.9799	15.0848
empty sg Opto-GPX4Deg delta ß-catenin	bystander	2	14.9359	13.5343	16.1471
empty sg Opto-GPX4Deg delta ß-catenin	bystander	3	16.1215	13.6151	17.4946
empty sg Opto-GPX4Deg delta ß-catenin	bystander	4	16.2266	14.6494	16.3424
empty sg Opto-GPX4Deg delta ß-catenin	bystander	5	16.5032	14.8637	17.4018
empty sg Opto-GPX4Deg delta ß-catenin	bystander	6	16.4616	15.0156	17.1873
empty sg Opto-GPX4Deg delta ß-catenin	bystander	7	17.4919	15.2939	18.4466
empty sg Opto-GPX4Deg delta ß-catenin	bystander	8	17.6744	15.3471	19.1484
empty sg Opto-GPX4Deg delta ß-catenin	bystander	9	18.2888	16.4045	20.4127
empty sg Opto-GPX4Deg delta ß-catenin	bystander	10	20.1178	17.2886	20.1178
empty sg Opto-GPX4Deg delta ß-catenin	bystander	11	20.8709	18.0532	21.9634
empty sg Opto-GPX4Deg delta ß-catenin	bystander	12	21.9	18.7566	22.1717
empty sg Opto-GPX4Deg delta ß-catenin	bystander	13	22.8569	20.1657	22.8485
empty sg Opto-GPX4Deg delta ß-catenin	bystander	14	22.9366	21.4512	24.5243
empty sg Opto-GPX4Deg delta ß-catenin	bystander	15	25.4377	22.3995	26.8373
empty sg Opto-GPX4Deg delta ß-catenin	bystander	16	27.5352	23.2415	28.7893
empty sg Opto-GPX4Deg delta ß-catenin	bystander	17	28.4442	25.03	30.1114
empty sg Opto-GPX4Deg delta ß-catenin	bystander	18	30.7322	26.6874	34.3249
empty sg Opto-GPX4Deg delta ß-catenin	bystander	19	33.4367	29.0309	35.4256
empty sg Opto-GPX4Deg delta ß-catenin	bystander	20	35.3921	30.8818	38.4189
empty sg Opto-GPX4Deg delta ß-catenin	bystander	21	35.209	31.7821	38.8921
empty sg Opto-GPX4Deg delta ß-catenin	bystander	22	35.6629	32.1032	38.2605
empty sg Opto-GPX4Deg delta ß-catenin	bystander	23	36.7625	33.6434	38.0335
empty sg Opto-GPX4Deg delta ß-catenin	bystander	24	36.2682	32.8765	39.303
				empty sg Opto-GPX4Deg + Fer-1 delta ß-catenin
condition	cell population	time (h)	Mean % cell death experiment 1	Mean % cell death experiment 2	Mean % cell death experiment 3
empty sg Opto-GPX4Deg + Fer-1 delta ß-catenin	Opto-GPX4Deg	0	11.2319	17.9849	21.268
empty sg Opto-GPX4Deg + Fer-1 delta ß-catenin	Opto-GPX4Deg	1	11.9258	18.1884	24.5174
empty sg Opto-GPX4Deg + Fer-1 delta ß-catenin	Opto-GPX4Deg	2	12.4089	18.5522	24.4556
empty sg Opto-GPX4Deg + Fer-1 delta ß-catenin	Opto-GPX4Deg	3	12.4533	18.9232	25.4455
empty sg Opto-GPX4Deg + Fer-1 delta ß-catenin	Opto-GPX4Deg	4	12.7787	19.3017	26.0465
empty sg Opto-GPX4Deg + Fer-1 delta ß-catenin	Opto-GPX4Deg	5	13.0024	19.6877	26.0731
empty sg Opto-GPX4Deg + Fer-1 delta ß-catenin	Opto-GPX4Deg	6	13.7234	20.0815	25.6994
empty sg Opto-GPX4Deg + Fer-1 delta ß-catenin	Opto-GPX4Deg	7	13.9471	20.4831	27.5823
empty sg Opto-GPX4Deg + Fer-1 delta ß-catenin	Opto-GPX4Deg	8	14.0847	20.8928	27.7811
empty sg Opto-GPX4Deg + Fer-1 delta ß-catenin	Opto-GPX4Deg	9	14.6882	21.3106	27.3284
empty sg Opto-GPX4Deg + Fer-1 delta ß-catenin	Opto-GPX4Deg	10	14.9133	21.7368	28.6322
empty sg Opto-GPX4Deg + Fer-1 delta ß-catenin	Opto-GPX4Deg	11	15.4767	22.1716	28.6188
empty sg Opto-GPX4Deg + Fer-1 delta ß-catenin	Opto-GPX4Deg	12	16.44	22.3933	28.266
empty sg Opto-GPX4Deg + Fer-1 delta ß-catenin	Opto-GPX4Deg	13	18.0729	22.6172	27.1068
empty sg Opto-GPX4Deg + Fer-1 delta ß-catenin	Opto-GPX4Deg	14	18.3094	22.8434	26.678
empty sg Opto-GPX4Deg + Fer-1 delta ß-catenin	Opto-GPX4Deg	15	18.7208	23.0718	26.9447
empty sg Opto-GPX4Deg + Fer-1 delta ß-catenin	Opto-GPX4Deg	16	19.2355	23.3025	27.2142
empty sg Opto-GPX4Deg + Fer-1 delta ß-catenin	Opto-GPX4Deg	17	19.4304	23.5356	27.4863
empty sg Opto-GPX4Deg + Fer-1 delta ß-catenin	Opto-GPX4Deg	18	22.1771	23.7709	27.7612
empty sg Opto-GPX4Deg + Fer-1 delta ß-catenin	Opto-GPX4Deg	19	23.2552	24.0086	28.0388
empty sg Opto-GPX4Deg + Fer-1 delta ß-catenin	Opto-GPX4Deg	20	25.9173	24.2487	28.3192
empty sg Opto-GPX4Deg + Fer-1 delta ß-catenin	Opto-GPX4Deg	21	25.9474	24.4912	28.6024
empty sg Opto-GPX4Deg + Fer-1 delta ß-catenin	Opto-GPX4Deg	22	31.2788	24.7361	28.8884
empty sg Opto-GPX4Deg + Fer-1 delta ß-catenin	Opto-GPX4Deg	23	30.6372	24.9835	29.1773
empty sg Opto-GPX4Deg + Fer-1 delta ß-catenin	Opto-GPX4Deg	24	31.9792	25.2333	29.4691
				empty sg Opto-GPX4Deg + Fer-1 delta ß-catenin
condition	cell population	time (h)	Mean % cell death experiment 1	Mean % cell death experiment 2	Mean % cell death experiment 3
empty sg Opto-GPX4Deg + Fer-1 delta ß-catenin	bystander	0	7.67721	6.67833	8.08078
empty sg Opto-GPX4Deg + Fer-1 delta ß-catenin	bystander	1	9.19683	8.0089	9.69077
empty sg Opto-GPX4Deg + Fer-1 delta ß-catenin	bystander	2	9.59356	7.85104	9.49976
empty sg Opto-GPX4Deg + Fer-1 delta ß-catenin	bystander	3	10.1425	8.18692	9.90617
empty sg Opto-GPX4Deg + Fer-1 delta ß-catenin	bystander	4	10.904	8.66163	10.4806
empty sg Opto-GPX4Deg + Fer-1 delta ß-catenin	bystander	5	11.0413	8.58974	10.3936
empty sg Opto-GPX4Deg + Fer-1 delta ß-catenin	bystander	6	11.3121	8.35467	10.1091
empty sg Opto-GPX4Deg + Fer-1 delta ß-catenin	bystander	7	11.5993	8.76586	10.6067
empty sg Opto-GPX4Deg + Fer-1 delta ß-catenin	bystander	8	11.201	8.73124	10.5648
empty sg Opto-GPX4Deg + Fer-1 delta ß-catenin	bystander	9	11.9801	8.80047	10.6486
empty sg Opto-GPX4Deg + Fer-1 delta ß-catenin	bystander	10	12.37	9.00816	10.8999
empty sg Opto-GPX4Deg + Fer-1 delta ß-catenin	bystander	11	12.5058	8.88682	10.753
empty sg Opto-GPX4Deg + Fer-1 delta ß-catenin	bystander	12	12.8158	9.16564	11.0904
empty sg Opto-GPX4Deg + Fer-1 delta ß-catenin	bystander	13	12.3555	8.55094	10.3466
empty sg Opto-GPX4Deg + Fer-1 delta ß-catenin	bystander	14	12.6031	8.68636	10.5105
empty sg Opto-GPX4Deg + Fer-1 delta ß-catenin	bystander	15	12.9177	8.59393	10.3986
empty sg Opto-GPX4Deg + Fer-1 delta ß-catenin	bystander	16	12.5738	8.79439	10.6412
empty sg Opto-GPX4Deg + Fer-1 delta ß-catenin	bystander	17	13.0524	8.91725	10.7899
empty sg Opto-GPX4Deg + Fer-1 delta ß-catenin	bystander	18	12.5309	9.04125	10.9399
empty sg Opto-GPX4Deg + Fer-1 delta ß-catenin	bystander	19	12.6792	8.50225	10.2877
empty sg Opto-GPX4Deg + Fer-1 delta ß-catenin	bystander	20	12.6355	9.00664	10.898
empty sg Opto-GPX4Deg + Fer-1 delta ß-catenin	bystander	21	13.074	8.32081	10.0682
empty sg Opto-GPX4Deg + Fer-1 delta ß-catenin	bystander	22	11.465	7.55054	9.13616
empty sg Opto-GPX4Deg + Fer-1 delta ß-catenin	bystander	23	11.6427	7.1268	8.62343
empty sg Opto-GPX4Deg + Fer-1 delta ß-catenin	bystander	24	10.2459	6.63231	8.02509
				alpha catenin KO sg1 Opto-GPX4Deg delta ß-catenin
condition	cell population	time (h)	Mean % cell death experiment 1	Mean % cell death experiment 2	Mean % cell death experiment 3
alpha catenin KO sg1 Opto-GPX4Deg delta ß-catenin	Opto-GPX4Deg	0	28.4118	25.664	28.2304
alpha catenin KO sg1 Opto-GPX4Deg delta ß-catenin	Opto-GPX4Deg	1	32.8687	26.3081	28.9389
alpha catenin KO sg1 Opto-GPX4Deg delta ß-catenin	Opto-GPX4Deg	2	37.0843	28.9352	31.8287
alpha catenin KO sg1 Opto-GPX4Deg delta ß-catenin	Opto-GPX4Deg	3	36.0697	27.6953	30.4649
alpha catenin KO sg1 Opto-GPX4Deg delta ß-catenin	Opto-GPX4Deg	4	37.7216	30.4634	33.5097
alpha catenin KO sg1 Opto-GPX4Deg delta ß-catenin	Opto-GPX4Deg	5	36.651	36.5089	40.1598
alpha catenin KO sg1 Opto-GPX4Deg delta ß-catenin	Opto-GPX4Deg	6	39.2467	31.1833	34.3016
alpha catenin KO sg1 Opto-GPX4Deg delta ß-catenin	Opto-GPX4Deg	7	41.6158	32.6126	35.8738
alpha catenin KO sg1 Opto-GPX4Deg delta ß-catenin	Opto-GPX4Deg	8	42.1651	35.1659	38.6825
alpha catenin KO sg1 Opto-GPX4Deg delta ß-catenin	Opto-GPX4Deg	9	42.5891	41.7503	45.9254
alpha catenin KO sg1 Opto-GPX4Deg delta ß-catenin	Opto-GPX4Deg	10	44.3369	40.3493	44.3843
alpha catenin KO sg1 Opto-GPX4Deg delta ß-catenin	Opto-GPX4Deg	11	45.6768	34.5323	37.9856
alpha catenin KO sg1 Opto-GPX4Deg delta ß-catenin	Opto-GPX4Deg	12	46.7967	36.3658	40.0023
alpha catenin KO sg1 Opto-GPX4Deg delta ß-catenin	Opto-GPX4Deg	13	46.8606	34.9575	38.4533
alpha catenin KO sg1 Opto-GPX4Deg delta ß-catenin	Opto-GPX4Deg	14	45.8274	36.4142	40.0556
alpha catenin KO sg1 Opto-GPX4Deg delta ß-catenin	Opto-GPX4Deg	15	47.5832	47.8653	52.6518
alpha catenin KO sg1 Opto-GPX4Deg delta ß-catenin	Opto-GPX4Deg	16	48.3058	41.5019	45.6521
alpha catenin KO sg1 Opto-GPX4Deg delta ß-catenin	Opto-GPX4Deg	17	50.7211	45.5521	50.1073
alpha catenin KO sg1 Opto-GPX4Deg delta ß-catenin	Opto-GPX4Deg	18	53.2572	44.071	48.4781
alpha catenin KO sg1 Opto-GPX4Deg delta ß-catenin	Opto-GPX4Deg	19	55.92	48.7435	53.6178
alpha catenin KO sg1 Opto-GPX4Deg delta ß-catenin	Opto-GPX4Deg	20	58.716	49.3359	54.2695
alpha catenin KO sg1 Opto-GPX4Deg delta ß-catenin	Opto-GPX4Deg	21	61.6518	43.0703	47.3774
alpha catenin KO sg1 Opto-GPX4Deg delta ß-catenin	Opto-GPX4Deg	22	64.7344	48.0253	52.8278
alpha catenin KO sg1 Opto-GPX4Deg delta ß-catenin	Opto-GPX4Deg	23	67.9712	51.4009	56.541
alpha catenin KO sg1 Opto-GPX4Deg delta ß-catenin	Opto-GPX4Deg	24	71.3697	60.7786	66.8565
				alpha catenin KO sg1 Opto-GPX4Deg delta ß-catenin
condition	cell population	time (h)	Mean % cell death experiment 1	Mean % cell death experiment 2	Mean % cell death experiment 3
alpha catenin KO sg1 Opto-GPX4Deg delta ß-catenin	bystander	0	8.71273	7.81325	4.84176
alpha catenin KO sg1 Opto-GPX4Deg delta ß-catenin	bystander	1	10.3246	9.0389	5.68537
alpha catenin KO sg1 Opto-GPX4Deg delta ß-catenin	bystander	2	10.9917	10.1982	5.97435
alpha catenin KO sg1 Opto-GPX4Deg delta ß-catenin	bystander	3	11.1233	9.91917	6.4486
alpha catenin KO sg1 Opto-GPX4Deg delta ß-catenin	bystander	4	11.2217	10.3734	6.49064
alpha catenin KO sg1 Opto-GPX4Deg delta ß-catenin	bystander	5	11.0261	10.079	6.60129
alpha catenin KO sg1 Opto-GPX4Deg delta ß-catenin	bystander	6	10.9525	10.7929	6.58465
alpha catenin KO sg1 Opto-GPX4Deg delta ß-catenin	bystander	7	11.4009	11.4444	6.99676
alpha catenin KO sg1 Opto-GPX4Deg delta ß-catenin	bystander	8	12.3536	11.5954	7.06975
alpha catenin KO sg1 Opto-GPX4Deg delta ß-catenin	bystander	9	12.0384	11.712	7.31554
alpha catenin KO sg1 Opto-GPX4Deg delta ß-catenin	bystander	10	12.3152	12.1926	8.04712
alpha catenin KO sg1 Opto-GPX4Deg delta ß-catenin	bystander	11	13.0891	12.5611	8.34834
alpha catenin KO sg1 Opto-GPX4Deg delta ß-catenin	bystander	12	13.1487	12.8691	8.75998
alpha catenin KO sg1 Opto-GPX4Deg delta ß-catenin	bystander	13	12.9843	12.8867	9.14275
alpha catenin KO sg1 Opto-GPX4Deg delta ß-catenin	bystander	14	12.8411	12.6025	9.17463
alpha catenin KO sg1 Opto-GPX4Deg delta ß-catenin	bystander	15	13.0619	13.0854	10.1751
alpha catenin KO sg1 Opto-GPX4Deg delta ß-catenin	bystander	16	12.9787	13.2841	11.0141
alpha catenin KO sg1 Opto-GPX4Deg delta ß-catenin	bystander	17	13.3663	13.2753	11.3777
alpha catenin KO sg1 Opto-GPX4Deg delta ß-catenin	bystander	18	12.9915	13.6683	12.2929
alpha catenin KO sg1 Opto-GPX4Deg delta ß-catenin	bystander	19	12.7347	13.7519	13.3747
alpha catenin KO sg1 Opto-GPX4Deg delta ß-catenin	bystander	20	12.9723	13.4425	14.1568
alpha catenin KO sg1 Opto-GPX4Deg delta ß-catenin	bystander	21	13.0019	13.481	14.0836
alpha catenin KO sg1 Opto-GPX4Deg delta ß-catenin	bystander	22	12.266	12.6656	14.2652
alpha catenin KO sg1 Opto-GPX4Deg delta ß-catenin	bystander	23	11.2029	12.3697	14.705
alpha catenin KO sg1 Opto-GPX4Deg delta ß-catenin	bystander	24	11.0429	11.8029	14.5073
				alpha catenin KO sg1 Opto-GPX4Deg + Fer-1 delta ß-catenin
condition	cell population	time (h)	Mean % cell death experiment 1	Mean % cell death experiment 2	Mean % cell death experiment 3
alpha catenin KO sg1 Opto-GPX4Deg + Fer-1 delta ß-catenin	Opto-GPX4Deg	0	19.3436	19.4095	18.5602
alpha catenin KO sg1 Opto-GPX4Deg + Fer-1 delta ß-catenin	Opto-GPX4Deg	1	23.3016	23.0003	22.3579
alpha catenin KO sg1 Opto-GPX4Deg + Fer-1 delta ß-catenin	Opto-GPX4Deg	2	24.1689	24.4865	23.19
alpha catenin KO sg1 Opto-GPX4Deg + Fer-1 delta ß-catenin	Opto-GPX4Deg	3	25.2579	24.7796	24.2349
alpha catenin KO sg1 Opto-GPX4Deg + Fer-1 delta ß-catenin	Opto-GPX4Deg	4	25.9677	24.9988	24.916
alpha catenin KO sg1 Opto-GPX4Deg + Fer-1 delta ß-catenin	Opto-GPX4Deg	5	26.6171	24.5631	25.5391
alpha catenin KO sg1 Opto-GPX4Deg + Fer-1 delta ß-catenin	Opto-GPX4Deg	6	27.1805	24.3991	26.0796
alpha catenin KO sg1 Opto-GPX4Deg + Fer-1 delta ß-catenin	Opto-GPX4Deg	7	28.315	25.398	27.1682
alpha catenin KO sg1 Opto-GPX4Deg + Fer-1 delta ß-catenin	Opto-GPX4Deg	8	28.8347	27.5203	27.6669
alpha catenin KO sg1 Opto-GPX4Deg + Fer-1 delta ß-catenin	Opto-GPX4Deg	9	29.2575	26.8182	28.0725
alpha catenin KO sg1 Opto-GPX4Deg + Fer-1 delta ß-catenin	Opto-GPX4Deg	10	29.9188	27.4348	28.7071
alpha catenin KO sg1 Opto-GPX4Deg + Fer-1 delta ß-catenin	Opto-GPX4Deg	11	31.1583	29.1589	29.8964
alpha catenin KO sg1 Opto-GPX4Deg + Fer-1 delta ß-catenin	Opto-GPX4Deg	12	30.9593	29.2916	29.7054
alpha catenin KO sg1 Opto-GPX4Deg + Fer-1 delta ß-catenin	Opto-GPX4Deg	13	31.0058	28.9254	29.7501
alpha catenin KO sg1 Opto-GPX4Deg + Fer-1 delta ß-catenin	Opto-GPX4Deg	14	29.9228	28.6064	28.7109
alpha catenin KO sg1 Opto-GPX4Deg + Fer-1 delta ß-catenin	Opto-GPX4Deg	15	29.6475	29.0983	28.4468
alpha catenin KO sg1 Opto-GPX4Deg + Fer-1 delta ß-catenin	Opto-GPX4Deg	16	29.9148	28.9129	28.7033
alpha catenin KO sg1 Opto-GPX4Deg + Fer-1 delta ß-catenin	Opto-GPX4Deg	17	27.922	29.7763	26.7911
alpha catenin KO sg1 Opto-GPX4Deg + Fer-1 delta ß-catenin	Opto-GPX4Deg	18	28.4348	28.9415	27.2832
alpha catenin KO sg1 Opto-GPX4Deg + Fer-1 delta ß-catenin	Opto-GPX4Deg	19	27.8665	28.3694	26.7379
alpha catenin KO sg1 Opto-GPX4Deg + Fer-1 delta ß-catenin	Opto-GPX4Deg	20	30.5167	28.8987	29.2808
alpha catenin KO sg1 Opto-GPX4Deg + Fer-1 delta ß-catenin	Opto-GPX4Deg	21	29.0248	28.9646	27.8493
alpha catenin KO sg1 Opto-GPX4Deg + Fer-1 delta ß-catenin	Opto-GPX4Deg	22	26.4756	27.3252	25.4033
alpha catenin KO sg1 Opto-GPX4Deg + Fer-1 delta ß-catenin	Opto-GPX4Deg	23	27.5378	24.9569	26.4226
alpha catenin KO sg1 Opto-GPX4Deg + Fer-1 delta ß-catenin	Opto-GPX4Deg	24	24.0956	24.6005	23.1197
				alpha catenin KO sg1 Opto-GPX4Deg + Fer-1 delta ß-catenin
condition	cell population	time (h)	Mean % cell death experiment 1	Mean % cell death experiment 2	Mean % cell death experiment 3
alpha catenin KO sg1 Opto-GPX4Deg + Fer-1 delta ß-catenin	bystander	0	7.73744	2.0738	6.67029
alpha catenin KO sg1 Opto-GPX4Deg + Fer-1 delta ß-catenin	bystander	1	9.32065	3.59459	7.85862
alpha catenin KO sg1 Opto-GPX4Deg + Fer-1 delta ß-catenin	bystander	2	9.66755	5.16146	8.4595
alpha catenin KO sg1 Opto-GPX4Deg + Fer-1 delta ß-catenin	bystander	3	10.1031	5.71448	8.29421
alpha catenin KO sg1 Opto-GPX4Deg + Fer-1 delta ß-catenin	bystander	4	10.3871	6.77442	8.80247
alpha catenin KO sg1 Opto-GPX4Deg + Fer-1 delta ß-catenin	bystander	5	10.6469	4.42411	9.04523
alpha catenin KO sg1 Opto-GPX4Deg + Fer-1 delta ß-catenin	bystander	6	10.8722	4.60845	8.89682
alpha catenin KO sg1 Opto-GPX4Deg + Fer-1 delta ß-catenin	bystander	7	11.326	4.93104	9.53454
alpha catenin KO sg1 Opto-GPX4Deg + Fer-1 delta ß-catenin	bystander	8	11.5339	4.70062	9.46326
alpha catenin KO sg1 Opto-GPX4Deg + Fer-1 delta ß-catenin	bystander	9	11.703	5.25363	9.84445
alpha catenin KO sg1 Opto-GPX4Deg + Fer-1 delta ß-catenin	bystander	10	11.9675	5.29972	9.92813
alpha catenin KO sg1 Opto-GPX4Deg + Fer-1 delta ß-catenin	bystander	11	12.4633	5.66839	10.2112
alpha catenin KO sg1 Opto-GPX4Deg + Fer-1 delta ß-catenin	bystander	12	12.3837	5.57622	10.2914
alpha catenin KO sg1 Opto-GPX4Deg + Fer-1 delta ß-catenin	bystander	13	12.4023	5.80665	10.2997
alpha catenin KO sg1 Opto-GPX4Deg + Fer-1 delta ß-catenin	bystander	14	11.9691	6.17532	10.3689
alpha catenin KO sg1 Opto-GPX4Deg + Fer-1 delta ß-catenin	bystander	15	11.859	6.22141	10.3028
alpha catenin KO sg1 Opto-GPX4Deg + Fer-1 delta ß-catenin	bystander	16	11.9659	6.77442	10.5559
alpha catenin KO sg1 Opto-GPX4Deg + Fer-1 delta ß-catenin	bystander	17	11.1688	6.77442	10.8472
alpha catenin KO sg1 Opto-GPX4Deg + Fer-1 delta ß-catenin	bystander	18	11.3739	6.95876	10.7084
alpha catenin KO sg1 Opto-GPX4Deg + Fer-1 delta ß-catenin	bystander	19	11.1466	7.18918	10.2494
alpha catenin KO sg1 Opto-GPX4Deg + Fer-1 delta ß-catenin	bystander	20	12.2067	7.32744	10.3007
alpha catenin KO sg1 Opto-GPX4Deg + Fer-1 delta ß-catenin	bystander	21	11.6099	7.69611	10.5052
alpha catenin KO sg1 Opto-GPX4Deg + Fer-1 delta ß-catenin	bystander	22	10.5902	7.88045	9.74907
alpha catenin KO sg1 Opto-GPX4Deg + Fer-1 delta ß-catenin	bystander	23	11.0151	8.47955	9.67848
alpha catenin KO sg1 Opto-GPX4Deg + Fer-1 delta ß-catenin	bystander	24	9.63824	8.57172	9.67125
				alpha catenin KO sg2 Opto-GPX4Deg delta ß-catenin
condition	cell population	time (h)	Mean % cell death experiment 1	Mean % cell death experiment 2	Mean % cell death experiment 3
alpha catenin KO sg2 Opto-GPX4Deg delta ß-catenin	Opto-GPX4Deg	0	26.5768	19.425	20.1129
alpha catenin KO sg2 Opto-GPX4Deg delta ß-catenin	Opto-GPX4Deg	1	30.043	20.328	25.4592
alpha catenin KO sg2 Opto-GPX4Deg delta ß-catenin	Opto-GPX4Deg	2	31.2675	22.3608	27.0507
alpha catenin KO sg2 Opto-GPX4Deg delta ß-catenin	Opto-GPX4Deg	3	32.7537	24.5969	28.3642
alpha catenin KO sg2 Opto-GPX4Deg delta ß-catenin	Opto-GPX4Deg	4	34.6448	27.0566	30.0222
alpha catenin KO sg2 Opto-GPX4Deg delta ß-catenin	Opto-GPX4Deg	5	34.6547	26.565	31.5368
alpha catenin KO sg2 Opto-GPX4Deg delta ß-catenin	Opto-GPX4Deg	6	35.2398	27.951	33.4781
alpha catenin KO sg2 Opto-GPX4Deg delta ß-catenin	Opto-GPX4Deg	7	35.5904	27.951	33.6629
alpha catenin KO sg2 Opto-GPX4Deg delta ß-catenin	Opto-GPX4Deg	8	38.4295	28.875	35.2449
alpha catenin KO sg2 Opto-GPX4Deg delta ß-catenin	Opto-GPX4Deg	9	40.0269	29.2215	35.1612
alpha catenin KO sg2 Opto-GPX4Deg delta ß-catenin	Opto-GPX4Deg	10	40.333	29.7622	39.1395
alpha catenin KO sg2 Opto-GPX4Deg delta ß-catenin	Opto-GPX4Deg	11	41.3501	32.7384	38.7734
alpha catenin KO sg2 Opto-GPX4Deg delta ß-catenin	Opto-GPX4Deg	12	41.8044	36.0123	41.5929
alpha catenin KO sg2 Opto-GPX4Deg delta ß-catenin	Opto-GPX4Deg	13	42.0241	39.6135	40.6603
alpha catenin KO sg2 Opto-GPX4Deg delta ß-catenin	Opto-GPX4Deg	14	42.513	43.3125	41.3951
alpha catenin KO sg2 Opto-GPX4Deg delta ß-catenin	Opto-GPX4Deg	15	43.3672	45.045	41.7483
alpha catenin KO sg2 Opto-GPX4Deg delta ß-catenin	Opto-GPX4Deg	16	45.5372	47.9325	44.0393
alpha catenin KO sg2 Opto-GPX4Deg delta ß-catenin	Opto-GPX4Deg	17	47.7345	52.7257	46.2413
alpha catenin KO sg2 Opto-GPX4Deg delta ß-catenin	Opto-GPX4Deg	18	49.4454	57.9983	48.5534
alpha catenin KO sg2 Opto-GPX4Deg delta ß-catenin	Opto-GPX4Deg	19	55.8149	63.7982	50.981
alpha catenin KO sg2 Opto-GPX4Deg delta ß-catenin	Opto-GPX4Deg	20	57.8739	63.9885	53.5301
alpha catenin KO sg2 Opto-GPX4Deg delta ß-catenin	Opto-GPX4Deg	21	62.6955	65.2683	59.3432
alpha catenin KO sg2 Opto-GPX4Deg delta ß-catenin	Opto-GPX4Deg	22	63.5151	66.5736	58.3794
alpha catenin KO sg2 Opto-GPX4Deg delta ß-catenin	Opto-GPX4Deg	23	72.7954	67.9051	58.0332
alpha catenin KO sg2 Opto-GPX4Deg delta ß-catenin	Opto-GPX4Deg	24	77.4195	69.2632	59.9701
				alpha catenin KO sg2 Opto-GPX4Deg delta ß-catenin
condition	cell population	time (h)	Mean % cell death experiment 1	Mean % cell death experiment 2	Mean % cell death experiment 3
alpha catenin KO sg2 Opto-GPX4Deg delta ß-catenin	bystander	0	2.15061	4.32267	2.82791
alpha catenin KO sg2 Opto-GPX4Deg delta ß-catenin	bystander	1	4.30122	7.19098	4.90172
alpha catenin KO sg2 Opto-GPX4Deg delta ß-catenin	bystander	2	6.1446	10.3421	7.03836
alpha catenin KO sg2 Opto-GPX4Deg delta ß-catenin	bystander	3	7.06629	9.60628	7.79247
alpha catenin KO sg2 Opto-GPX4Deg delta ß-catenin	bystander	4	8.1416	10.7617	9.23785
alpha catenin KO sg2 Opto-GPX4Deg delta ß-catenin	bystander	5	5.53014	8.72613	6.03288
alpha catenin KO sg2 Opto-GPX4Deg delta ß-catenin	bystander	6	6.1446	8.88772	6.28425
alpha catenin KO sg2 Opto-GPX4Deg delta ß-catenin	bystander	7	6.75906	9.41291	6.72415
alpha catenin KO sg2 Opto-GPX4Deg delta ß-catenin	bystander	8	5.53014	9.45331	6.40993
alpha catenin KO sg2 Opto-GPX4Deg delta ß-catenin	bystander	9	5.99099	10.6653	7.16404
alpha catenin KO sg2 Opto-GPX4Deg delta ß-catenin	bystander	10	6.75906	10.3825	7.22689
alpha catenin KO sg2 Opto-GPX4Deg delta ß-catenin	bystander	11	6.45183	11.5136	7.72963
alpha catenin KO sg2 Opto-GPX4Deg delta ß-catenin	bystander	12	6.75906	11.1097	7.60394
alpha catenin KO sg2 Opto-GPX4Deg delta ß-catenin	bystander	13	7.06629	11.554	7.91815
alpha catenin KO sg2 Opto-GPX4Deg delta ß-catenin	bystander	14	6.75906	12.6852	8.42089
alpha catenin KO sg2 Opto-GPX4Deg delta ß-catenin	bystander	15	7.2199	12.564	8.48374
alpha catenin KO sg2 Opto-GPX4Deg delta ß-catenin	bystander	16	8.29521	13.4528	9.23785
alpha catenin KO sg2 Opto-GPX4Deg delta ß-catenin	bystander	17	8.44882	13.372	9.23785
alpha catenin KO sg2 Opto-GPX4Deg delta ß-catenin	bystander	18	9.52413	13.2912	9.48922
alpha catenin KO sg2 Opto-GPX4Deg delta ß-catenin	bystander	19	9.06329	14.1396	9.80343
alpha catenin KO sg2 Opto-GPX4Deg delta ß-catenin	bystander	20	9.06329	14.5032	9.99196
alpha catenin KO sg2 Opto-GPX4Deg delta ß-catenin	bystander	21	9.52413	15.2303	10.4947
alpha catenin KO sg2 Opto-GPX4Deg delta ß-catenin	bystander	22	10.1386	15.3919	10.7461
alpha catenin KO sg2 Opto-GPX4Deg delta ß-catenin	bystander	23	11.3675	16.3211	11.563
alpha catenin KO sg2 Opto-GPX4Deg delta ß-catenin	bystander	24	11.982	16.2403	11.6887
				alpha catenin KO sg2 Opto-GPX4Deg + Fer-1 delta ß-catenin
condition	cell population	time (h)	Mean % cell death experiment 1	Mean % cell death experiment 2	Mean % cell death experiment 3
alpha catenin KO sg2 Opto-GPX4Deg + Fer-1 delta ß-catenin	Opto-GPX4Deg	0	16.686	15.9615	15.7985
alpha catenin KO sg2 Opto-GPX4Deg + Fer-1 delta ß-catenin	Opto-GPX4Deg	1	19.6587	18.6948	18.6131
alpha catenin KO sg2 Opto-GPX4Deg + Fer-1 delta ß-catenin	Opto-GPX4Deg	2	21.1618	18.6508	20.0362
alpha catenin KO sg2 Opto-GPX4Deg + Fer-1 delta ß-catenin	Opto-GPX4Deg	3	20.7483	18.6828	19.6448
alpha catenin KO sg2 Opto-GPX4Deg + Fer-1 delta ß-catenin	Opto-GPX4Deg	4	22.0197	18.1626	20.8485
alpha catenin KO sg2 Opto-GPX4Deg + Fer-1 delta ß-catenin	Opto-GPX4Deg	5	22.627	20.0182	21.4235
alpha catenin KO sg2 Opto-GPX4Deg + Fer-1 delta ß-catenin	Opto-GPX4Deg	6	22.2558	15.3547	21.072
alpha catenin KO sg2 Opto-GPX4Deg + Fer-1 delta ß-catenin	Opto-GPX4Deg	7	23.8511	20.8639	22.5825
alpha catenin KO sg2 Opto-GPX4Deg + Fer-1 delta ß-catenin	Opto-GPX4Deg	8	23.6728	18.1209	22.4136
alpha catenin KO sg2 Opto-GPX4Deg + Fer-1 delta ß-catenin	Opto-GPX4Deg	9	24.6263	22.5552	23.3165
alpha catenin KO sg2 Opto-GPX4Deg + Fer-1 delta ß-catenin	Opto-GPX4Deg	10	24.8356	17.6408	23.5147
alpha catenin KO sg2 Opto-GPX4Deg + Fer-1 delta ß-catenin	Opto-GPX4Deg	11	25.5437	22.7532	24.1851
alpha catenin KO sg2 Opto-GPX4Deg + Fer-1 delta ß-catenin	Opto-GPX4Deg	12	25.7444	20.2523	24.3751
alpha catenin KO sg2 Opto-GPX4Deg + Fer-1 delta ß-catenin	Opto-GPX4Deg	13	25.7651	19.3722	24.3947
alpha catenin KO sg2 Opto-GPX4Deg + Fer-1 delta ß-catenin	Opto-GPX4Deg	14	25.9382	21.2326	24.5586
alpha catenin KO sg2 Opto-GPX4Deg + Fer-1 delta ß-catenin	Opto-GPX4Deg	15	25.7728	20.6362	24.402
alpha catenin KO sg2 Opto-GPX4Deg + Fer-1 delta ß-catenin	Opto-GPX4Deg	16	26.4059	21.3785	25.0015
alpha catenin KO sg2 Opto-GPX4Deg + Fer-1 delta ß-catenin	Opto-GPX4Deg	17	27.1347	23.5347	25.6914
alpha catenin KO sg2 Opto-GPX4Deg + Fer-1 delta ß-catenin	Opto-GPX4Deg	18	26.7875	24.0028	25.3628
alpha catenin KO sg2 Opto-GPX4Deg + Fer-1 delta ß-catenin	Opto-GPX4Deg	19	25.6393	26.5341	24.2756
alpha catenin KO sg2 Opto-GPX4Deg + Fer-1 delta ß-catenin	Opto-GPX4Deg	20	25.7677	22.6658	24.3971
alpha catenin KO sg2 Opto-GPX4Deg + Fer-1 delta ß-catenin	Opto-GPX4Deg	21	26.2793	22.9303	24.8816
alpha catenin KO sg2 Opto-GPX4Deg + Fer-1 delta ß-catenin	Opto-GPX4Deg	22	24.3877	26.8371	23.0906
alpha catenin KO sg2 Opto-GPX4Deg + Fer-1 delta ß-catenin	Opto-GPX4Deg	23	24.2111	24.8164	22.9234
alpha catenin KO sg2 Opto-GPX4Deg + Fer-1 delta ß-catenin	Opto-GPX4Deg	24	24.193	30.1388	22.9062
				alpha catenin KO sg2 Opto-GPX4Deg + Fer-1 delta ß-catenin
condition	cell population	time (h)	Mean % cell death experiment 1	Mean % cell death experiment 2	Mean % cell death experiment 3
alpha catenin KO sg2 Opto-GPX4Deg + Fer-1 delta ß-catenin	bystander	0	2.55111	1.85161	2.92218
alpha catenin KO sg2 Opto-GPX4Deg + Fer-1 delta ß-catenin	bystander	1	4.11469	3.20946	4.71319
alpha catenin KO sg2 Opto-GPX4Deg + Fer-1 delta ß-catenin	bystander	2	5.92515	4.60845	6.78699
alpha catenin KO sg2 Opto-GPX4Deg + Fer-1 delta ß-catenin	bystander	3	4.68197	5.10221	5.36298
alpha catenin KO sg2 Opto-GPX4Deg + Fer-1 delta ß-catenin	bystander	4	4.91239	6.04859	5.62692
alpha catenin KO sg2 Opto-GPX4Deg + Fer-1 delta ß-catenin	bystander	5	4.93762	3.9501	5.65583
alpha catenin KO sg2 Opto-GPX4Deg + Fer-1 delta ß-catenin	bystander	6	4.93762	4.11469	5.65583
alpha catenin KO sg2 Opto-GPX4Deg + Fer-1 delta ß-catenin	bystander	7	5.18451	4.40272	5.93862
alpha catenin KO sg2 Opto-GPX4Deg + Fer-1 delta ß-catenin	bystander	8	5.43139	4.19698	6.22141
alpha catenin KO sg2 Opto-GPX4Deg + Fer-1 delta ß-catenin	bystander	9	6.17203	4.69074	7.06978
alpha catenin KO sg2 Opto-GPX4Deg + Fer-1 delta ß-catenin	bystander	10	5.84286	4.73189	6.69273
alpha catenin KO sg2 Opto-GPX4Deg + Fer-1 delta ß-catenin	bystander	11	6.66579	5.06107	7.63536
alpha catenin KO sg2 Opto-GPX4Deg + Fer-1 delta ß-catenin	bystander	12	6.33662	4.97877	7.25831
alpha catenin KO sg2 Opto-GPX4Deg + Fer-1 delta ß-catenin	bystander	13	6.5835	5.18451	7.5411
alpha catenin KO sg2 Opto-GPX4Deg + Fer-1 delta ß-catenin	bystander	14	7.40644	5.51368	8.48374
alpha catenin KO sg2 Opto-GPX4Deg + Fer-1 delta ß-catenin	bystander	15	7.24185	5.55483	8.29521
alpha catenin KO sg2 Opto-GPX4Deg + Fer-1 delta ß-catenin	bystander	16	7.65332	6.04859	8.76653
alpha catenin KO sg2 Opto-GPX4Deg + Fer-1 delta ß-catenin	bystander	17	7.57102	6.04859	8.67226
alpha catenin KO sg2 Opto-GPX4Deg + Fer-1 delta ß-catenin	bystander	18	7.32414	6.21318	8.38947
alpha catenin KO sg2 Opto-GPX4Deg + Fer-1 delta ß-catenin	bystander	19	7.98249	6.41891	9.14358
alpha catenin KO sg2 Opto-GPX4Deg + Fer-1 delta ß-catenin	bystander	20	8.22937	6.54235	9.42638
alpha catenin KO sg2 Opto-GPX4Deg + Fer-1 delta ß-catenin	bystander	21	8.64084	6.87153	9.89769
alpha catenin KO sg2 Opto-GPX4Deg + Fer-1 delta ß-catenin	bystander	22	8.64084	7.03612	9.89769
alpha catenin KO sg2 Opto-GPX4Deg + Fer-1 delta ß-catenin	bystander	23	9.05231	7.57102	10.369
alpha catenin KO sg2 Opto-GPX4Deg + Fer-1 delta ß-catenin	bystander	24	8.88772	7.65332	10.1805

## Sheet: Fig. 6G-H
				empty sg Opto-GPX4Deg delta F-actin
condition	cell population	time (h)	Mean % cell death experiment 1	Mean % cell death experiment 2	Mean % cell death experiment 3						empty sg delta F-actin			alpha catenin KO sg1 delta F-actin			alpha catenin KO sg2 delta F-actin
empty sg Opto-GPX4Deg delta F-actin	Opto-GPX4Deg	0	22.8254	24.2085	30.4763					AUC experiment 1	AUC experiment 2	AUC experiment 3	AUC experiment 1	AUC experiment 2	AUC experiment 3	AUC experiment 1	AUC experiment 2	AUC experiment 3
empty sg Opto-GPX4Deg delta F-actin	Opto-GPX4Deg	1	26.8025	24.8292	32.2513				Opto-GPX4Deg	1025	1006	1233	1021	842.4	936.8	1018	868.1	925.3
empty sg Opto-GPX4Deg delta F-actin	Opto-GPX4Deg	2	28.1648	27.3121	34.5225				bystander	626.3	503.9	569.4	261.2	258.4	235.2	237.9	266.8	187
empty sg Opto-GPX4Deg delta F-actin	Opto-GPX4Deg	3	30.4005	26.1741	37.4035				Opto-GPX4Deg + Fer-1	396.4	579.6	610.2	469.6	574.8	579.4	552.2	679.9	522.8
empty sg Opto-GPX4Deg delta F-actin	Opto-GPX4Deg	4	30.5987	28.7605	34.94				bystander + Fer-1	192.1	223	220.8	214.7	243.9	209.1	171.3	247.1	171
empty sg Opto-GPX4Deg delta F-actin	Opto-GPX4Deg	5	31.1204	34.4505	37.2051
empty sg Opto-GPX4Deg delta F-actin	Opto-GPX4Deg	6	31.0419	29.3812	36.7465
empty sg Opto-GPX4Deg delta F-actin	Opto-GPX4Deg	7	32.9847	30.7261	39.4387						empty sg delta F-actin			alpha catenin KO sg1 delta F-actin			alpha catenin KO sg2 delta F-actin
empty sg Opto-GPX4Deg delta F-actin	Opto-GPX4Deg	8	33.3288	33.2091	40.9391					% AUC experiment 1	% AUC experiment 2	% AUC experiment 3	% AUC experiment 1	% AUC experiment 2	% AUC experiment 3	% AUC experiment 1	% AUC experiment 2	% AUC experiment 3
empty sg Opto-GPX4Deg delta F-actin	Opto-GPX4Deg	9	34.4875	32.5883	43.6423				Opto-GPX4Deg	42.7083	41.9167	51.375	42.5417	35.1	39.0333	42.4167	36.1708	38.5542
empty sg Opto-GPX4Deg delta F-actin	Opto-GPX4Deg	10	37.9364	33.416	43.0119				bystander	26.0958	20.9958	23.725	10.8833	10.7667	9.8	9.9125	11.1167	7.79167
empty sg Opto-GPX4Deg delta F-actin	Opto-GPX4Deg	11	39.3565	32.5883	46.9577				Opto-GPX4Deg + Fer-1	16.5167	24.15	25.425	19.5667	23.95	24.1417	23.0083	28.3292	21.7833
empty sg Opto-GPX4Deg delta F-actin	Opto-GPX4Deg	12	41.2971	37.6576	47.403				bystander + Fer-1	8.00417	9.29167	9.2	8.94583	10.1625	8.7125	7.1375	10.2958	7.125
empty sg Opto-GPX4Deg delta F-actin	Opto-GPX4Deg	13	43.1015	36.2092	48.8501
empty sg Opto-GPX4Deg delta F-actin	Opto-GPX4Deg	14	43.2518	37.6576	52.4329
empty sg Opto-GPX4Deg delta F-actin	Opto-GPX4Deg	15	45.4144	49.5549	55.0546
empty sg Opto-GPX4Deg delta F-actin	Opto-GPX4Deg	16	47.6851	42.9338	57.8073				Tukey's multiple comparisons test	Mean Diff,	95,00% CI of diff,	Significant?	Summary	Adjusted P Value
empty sg Opto-GPX4Deg delta F-actin	Opto-GPX4Deg	17	50.0694	57.6244	60.6977
empty sg Opto-GPX4Deg delta F-actin	Opto-GPX4Deg	18	52.5728	55.7622	63.7326				ctrl vs. SG1	13.12	8,617 to 17,63	Yes	***	0.0003	A-B
empty sg Opto-GPX4Deg delta F-actin	Opto-GPX4Deg	19	55.2015	61.6592	66.9192				ctrl vs. SG2	14	9,494 to 18,5	Yes	***	0.0002	A-C
empty sg Opto-GPX4Deg delta F-actin	Opto-GPX4Deg	20	57.9616	62.3834	70.2651				SG1 vs. SG2	0.8764	-3,629 to 5,381	No	ns	0.8269	B-C
empty sg Opto-GPX4Deg delta F-actin	Opto-GPX4Deg	21	60.8596	54.5208	73.7784
empty sg Opto-GPX4Deg delta F-actin	Opto-GPX4Deg	22	63.9026	60.7281	77.4673
empty sg Opto-GPX4Deg delta F-actin	Opto-GPX4Deg	23	64.0304	64.9697	77.6223
empty sg Opto-GPX4Deg delta F-actin	Opto-GPX4Deg	24	64.1585	76.8671	77.7775
				empty sg Opto-GPX4Deg delta F-actin
condition	cell population	time (h)	Mean % cell death experiment 1	Mean % cell death experiment 2	Mean % cell death experiment 3
empty sg Opto-GPX4Deg delta F-actin	bystander	0	13.3148	10.4857	12.1044
empty sg Opto-GPX4Deg delta F-actin	bystander	1	15.6348	12.9799	14.2134
empty sg Opto-GPX4Deg delta F-actin	bystander	2	16.4295	13.5343	14.9359
empty sg Opto-GPX4Deg delta F-actin	bystander	3	17.7336	13.6151	16.1215
empty sg Opto-GPX4Deg delta F-actin	bystander	4	17.8493	14.6494	16.2266
empty sg Opto-GPX4Deg delta F-actin	bystander	5	18.1535	14.8637	16.5032
empty sg Opto-GPX4Deg delta F-actin	bystander	6	18.1078	15.0156	16.4616
empty sg Opto-GPX4Deg delta F-actin	bystander	7	19.2411	15.2939	17.4919
empty sg Opto-GPX4Deg delta F-actin	bystander	8	19.4418	15.3471	17.6744
empty sg Opto-GPX4Deg delta F-actin	bystander	9	20.1177	16.4045	18.2888
empty sg Opto-GPX4Deg delta F-actin	bystander	10	22.1296	17.2886	20.1178
empty sg Opto-GPX4Deg delta F-actin	bystander	11	22.9579	18.0532	20.8709
empty sg Opto-GPX4Deg delta F-actin	bystander	12	24.09	18.7566	21.9
empty sg Opto-GPX4Deg delta F-actin	bystander	13	25.1426	20.1657	22.8569
empty sg Opto-GPX4Deg delta F-actin	bystander	14	25.2302	21.4512	22.9366
empty sg Opto-GPX4Deg delta F-actin	bystander	15	27.9815	22.3995	25.4377
empty sg Opto-GPX4Deg delta F-actin	bystander	16	30.2887	23.2415	27.5352
empty sg Opto-GPX4Deg delta F-actin	bystander	17	31.2886	25.03	28.4442
empty sg Opto-GPX4Deg delta F-actin	bystander	18	33.8055	26.6874	30.7322
empty sg Opto-GPX4Deg delta F-actin	bystander	19	36.7803	29.0309	33.4367
empty sg Opto-GPX4Deg delta F-actin	bystander	20	38.9313	30.8818	35.3921
empty sg Opto-GPX4Deg delta F-actin	bystander	21	38.7299	31.7821	35.209
empty sg Opto-GPX4Deg delta F-actin	bystander	22	39.2292	32.1032	35.6629
empty sg Opto-GPX4Deg delta F-actin	bystander	23	40.4387	33.6434	36.7625
empty sg Opto-GPX4Deg delta F-actin	bystander	24	39.895	32.8765	36.2682
				empty sg Opto-GPX4Deg + Fer-1 delta F-actin
condition	cell population	time (h)	Mean % cell death experiment 1	Mean % cell death experiment 2	Mean % cell death experiment 3
empty sg Opto-GPX4Deg + Fer-1 delta F-actin	Opto-GPX4Deg	0	10.1087	19.7834	20.8246
empty sg Opto-GPX4Deg + Fer-1 delta F-actin	Opto-GPX4Deg	1	10.7332	20.0073	21.0603
empty sg Opto-GPX4Deg + Fer-1 delta F-actin	Opto-GPX4Deg	2	11.168	20.4074	21.4815
empty sg Opto-GPX4Deg + Fer-1 delta F-actin	Opto-GPX4Deg	3	11.208	20.8155	21.9111
empty sg Opto-GPX4Deg + Fer-1 delta F-actin	Opto-GPX4Deg	4	11.5009	21.2319	22.3493
empty sg Opto-GPX4Deg + Fer-1 delta F-actin	Opto-GPX4Deg	5	11.7021	21.6565	22.7963
empty sg Opto-GPX4Deg + Fer-1 delta F-actin	Opto-GPX4Deg	6	12.3511	22.0896	23.2522
empty sg Opto-GPX4Deg + Fer-1 delta F-actin	Opto-GPX4Deg	7	12.5524	22.5314	23.7173
empty sg Opto-GPX4Deg + Fer-1 delta F-actin	Opto-GPX4Deg	8	12.6762	22.982	24.1916
empty sg Opto-GPX4Deg + Fer-1 delta F-actin	Opto-GPX4Deg	9	13.2194	23.4417	24.6755
empty sg Opto-GPX4Deg + Fer-1 delta F-actin	Opto-GPX4Deg	10	13.422	23.9105	25.169
empty sg Opto-GPX4Deg + Fer-1 delta F-actin	Opto-GPX4Deg	11	13.929	24.3887	25.6724
empty sg Opto-GPX4Deg + Fer-1 delta F-actin	Opto-GPX4Deg	12	14.796	24.6326	25.9291
empty sg Opto-GPX4Deg + Fer-1 delta F-actin	Opto-GPX4Deg	13	16.2656	24.8789	26.1884
empty sg Opto-GPX4Deg + Fer-1 delta F-actin	Opto-GPX4Deg	14	16.4785	25.1277	26.4502
empty sg Opto-GPX4Deg + Fer-1 delta F-actin	Opto-GPX4Deg	15	16.8487	25.379	26.7148
empty sg Opto-GPX4Deg + Fer-1 delta F-actin	Opto-GPX4Deg	16	17.3119	25.6328	26.9819
empty sg Opto-GPX4Deg + Fer-1 delta F-actin	Opto-GPX4Deg	17	17.4874	25.8891	27.2517
empty sg Opto-GPX4Deg + Fer-1 delta F-actin	Opto-GPX4Deg	18	19.9594	26.148	27.5242
empty sg Opto-GPX4Deg + Fer-1 delta F-actin	Opto-GPX4Deg	19	20.9296	26.4095	27.7995
empty sg Opto-GPX4Deg + Fer-1 delta F-actin	Opto-GPX4Deg	20	23.3256	26.6736	28.0775
empty sg Opto-GPX4Deg + Fer-1 delta F-actin	Opto-GPX4Deg	21	23.3526	26.9403	28.3582
empty sg Opto-GPX4Deg + Fer-1 delta F-actin	Opto-GPX4Deg	22	28.1509	27.2097	28.6418
empty sg Opto-GPX4Deg + Fer-1 delta F-actin	Opto-GPX4Deg	23	27.5734	27.4818	28.9282
empty sg Opto-GPX4Deg + Fer-1 delta F-actin	Opto-GPX4Deg	24	28.7813	27.7567	29.2175
				empty sg Opto-GPX4Deg + Fer-1 delta F-actin
condition	cell population	time (h)	Mean % cell death experiment 1	Mean % cell death experiment 2	Mean % cell death experiment 3
empty sg Opto-GPX4Deg + Fer-1 delta F-actin	bystander	0	6.32684	7.34616	7.2727
empty sg Opto-GPX4Deg + Fer-1 delta F-actin	bystander	1	7.58738	8.80979	8.72169
empty sg Opto-GPX4Deg + Fer-1 delta F-actin	bystander	2	7.43783	8.63615	8.54979
empty sg Opto-GPX4Deg + Fer-1 delta F-actin	bystander	3	7.75603	9.00561	8.91555
empty sg Opto-GPX4Deg + Fer-1 delta F-actin	bystander	4	8.20576	9.5278	9.43252
empty sg Opto-GPX4Deg + Fer-1 delta F-actin	bystander	5	8.13765	9.44872	9.35423
empty sg Opto-GPX4Deg + Fer-1 delta F-actin	bystander	6	7.91495	9.19013	9.09823
empty sg Opto-GPX4Deg + Fer-1 delta F-actin	bystander	7	8.3045	9.64244	9.54602
empty sg Opto-GPX4Deg + Fer-1 delta F-actin	bystander	8	8.2717	9.60437	9.50832
empty sg Opto-GPX4Deg + Fer-1 delta F-actin	bystander	9	8.33729	9.68052	9.58371
empty sg Opto-GPX4Deg + Fer-1 delta F-actin	bystander	10	8.53405	9.90898	9.80989
empty sg Opto-GPX4Deg + Fer-1 delta F-actin	bystander	11	8.41909	9.7755	9.67774
empty sg Opto-GPX4Deg + Fer-1 delta F-actin	bystander	12	8.68323	10.0822	9.98138
empty sg Opto-GPX4Deg + Fer-1 delta F-actin	bystander	13	8.10089	9.40604	9.31198
empty sg Opto-GPX4Deg + Fer-1 delta F-actin	bystander	14	8.22918	9.55499	9.45944
empty sg Opto-GPX4Deg + Fer-1 delta F-actin	bystander	15	8.14161	9.45332	9.35878
empty sg Opto-GPX4Deg + Fer-1 delta F-actin	bystander	16	8.33152	9.67382	9.57709
empty sg Opto-GPX4Deg + Fer-1 delta F-actin	bystander	17	8.44792	9.80897	9.71088
empty sg Opto-GPX4Deg + Fer-1 delta F-actin	bystander	18	8.5654	9.94538	9.84592
empty sg Opto-GPX4Deg + Fer-1 delta F-actin	bystander	19	8.05477	9.35248	9.25895
empty sg Opto-GPX4Deg + Fer-1 delta F-actin	bystander	20	8.5326	9.9073	9.80823
empty sg Opto-GPX4Deg + Fer-1 delta F-actin	bystander	21	7.88288	9.15289	9.06136
empty sg Opto-GPX4Deg + Fer-1 delta F-actin	bystander	22	7.15315	8.3056	8.22254
empty sg Opto-GPX4Deg + Fer-1 delta F-actin	bystander	23	6.7517	7.83948	7.76108
empty sg Opto-GPX4Deg + Fer-1 delta F-actin	bystander	24	6.28324	7.29554	7.22258
				alpha catenin KO sg1 Opto-GPX4Deg + Fer-1 delta F-actin
condition	cell population	time (h)	Mean % cell death experiment 1	Mean % cell death experiment 2	Mean % cell death experiment 3
alpha catenin KO sg1 Opto-GPX4Deg + Fer-1 delta F-actin	Opto-GPX4Deg	0	25.5706	23.0976	23.4655
alpha catenin KO sg1 Opto-GPX4Deg + Fer-1 delta F-actin	Opto-GPX4Deg	1	29.5818	23.6773	27.1465
alpha catenin KO sg1 Opto-GPX4Deg + Fer-1 delta F-actin	Opto-GPX4Deg	2	33.3759	26.0416	30.6282
alpha catenin KO sg1 Opto-GPX4Deg + Fer-1 delta F-actin	Opto-GPX4Deg	3	32.4628	24.9258	29.7903
alpha catenin KO sg1 Opto-GPX4Deg + Fer-1 delta F-actin	Opto-GPX4Deg	4	33.9494	27.417	31.1545
alpha catenin KO sg1 Opto-GPX4Deg + Fer-1 delta F-actin	Opto-GPX4Deg	5	32.9859	32.858	30.2703
alpha catenin KO sg1 Opto-GPX4Deg + Fer-1 delta F-actin	Opto-GPX4Deg	6	35.3221	28.065	32.4142
alpha catenin KO sg1 Opto-GPX4Deg + Fer-1 delta F-actin	Opto-GPX4Deg	7	37.4543	29.3513	34.3708
alpha catenin KO sg1 Opto-GPX4Deg + Fer-1 delta F-actin	Opto-GPX4Deg	8	37.9486	31.6493	34.8245
alpha catenin KO sg1 Opto-GPX4Deg + Fer-1 delta F-actin	Opto-GPX4Deg	9	38.3302	37.5753	35.1746
alpha catenin KO sg1 Opto-GPX4Deg + Fer-1 delta F-actin	Opto-GPX4Deg	10	39.9032	36.3144	36.6182
alpha catenin KO sg1 Opto-GPX4Deg + Fer-1 delta F-actin	Opto-GPX4Deg	11	41.1091	31.0791	37.7248
alpha catenin KO sg1 Opto-GPX4Deg + Fer-1 delta F-actin	Opto-GPX4Deg	12	42.117	32.7292	38.6497
alpha catenin KO sg1 Opto-GPX4Deg + Fer-1 delta F-actin	Opto-GPX4Deg	13	42.1746	31.4618	38.7026
alpha catenin KO sg1 Opto-GPX4Deg + Fer-1 delta F-actin	Opto-GPX4Deg	14	41.2447	32.7728	37.8492
alpha catenin KO sg1 Opto-GPX4Deg + Fer-1 delta F-actin	Opto-GPX4Deg	15	42.8249	43.0788	39.2994
alpha catenin KO sg1 Opto-GPX4Deg + Fer-1 delta F-actin	Opto-GPX4Deg	16	43.4753	37.3517	39.8962
alpha catenin KO sg1 Opto-GPX4Deg + Fer-1 delta F-actin	Opto-GPX4Deg	17	45.649	40.9969	41.891
alpha catenin KO sg1 Opto-GPX4Deg + Fer-1 delta F-actin	Opto-GPX4Deg	18	47.9315	39.6639	43.9855
alpha catenin KO sg1 Opto-GPX4Deg + Fer-1 delta F-actin	Opto-GPX4Deg	19	50.328	43.8691	46.1848
alpha catenin KO sg1 Opto-GPX4Deg + Fer-1 delta F-actin	Opto-GPX4Deg	20	52.8444	44.4023	48.494
alpha catenin KO sg1 Opto-GPX4Deg + Fer-1 delta F-actin	Opto-GPX4Deg	21	55.4867	38.7633	50.9187
alpha catenin KO sg1 Opto-GPX4Deg + Fer-1 delta F-actin	Opto-GPX4Deg	22	58.261	43.2228	53.4647
alpha catenin KO sg1 Opto-GPX4Deg + Fer-1 delta F-actin	Opto-GPX4Deg	23	61.174	46.2608	56.1379
alpha catenin KO sg1 Opto-GPX4Deg + Fer-1 delta F-actin	Opto-GPX4Deg	24	64.2327	54.7008	58.9448
				alpha catenin KO sg1 Opto-GPX4Deg delta F-actin
condition	cell population	time (h)	Mean % cell death experiment 1	Mean % cell death experiment 2	Mean % cell death experiment 3
alpha catenin KO sg1 Opto-GPX4Deg delta F-actin	bystander	0	7.84146	7.03193	6.39969
alpha catenin KO sg1 Opto-GPX4Deg delta F-actin	bystander	1	9.29211	8.13501	7.4036
alpha catenin KO sg1 Opto-GPX4Deg delta F-actin	bystander	2	9.89253	9.17836	8.35314
alpha catenin KO sg1 Opto-GPX4Deg delta F-actin	bystander	3	10.011	8.92726	8.12462
alpha catenin KO sg1 Opto-GPX4Deg delta F-actin	bystander	4	10.0995	9.33609	8.49669
alpha catenin KO sg1 Opto-GPX4Deg delta F-actin	bystander	5	9.92349	9.07112	8.25555
alpha catenin KO sg1 Opto-GPX4Deg delta F-actin	bystander	6	9.85725	9.71357	8.84023
alpha catenin KO sg1 Opto-GPX4Deg delta F-actin	bystander	7	10.2608	10.2999	9.37386
alpha catenin KO sg1 Opto-GPX4Deg delta F-actin	bystander	8	11.1182	10.4359	9.49759
alpha catenin KO sg1 Opto-GPX4Deg delta F-actin	bystander	9	10.8346	10.5408	9.59308
alpha catenin KO sg1 Opto-GPX4Deg delta F-actin	bystander	10	11.0837	10.9734	9.98678
alpha catenin KO sg1 Opto-GPX4Deg delta F-actin	bystander	11	11.7802	11.305	10.2886
alpha catenin KO sg1 Opto-GPX4Deg delta F-actin	bystander	12	11.8338	11.5822	10.5408
alpha catenin KO sg1 Opto-GPX4Deg delta F-actin	bystander	13	11.6859	11.598	10.5552
alpha catenin KO sg1 Opto-GPX4Deg delta F-actin	bystander	14	11.557	11.3423	10.3225
alpha catenin KO sg1 Opto-GPX4Deg delta F-actin	bystander	15	11.7557	11.7769	10.718
alpha catenin KO sg1 Opto-GPX4Deg delta F-actin	bystander	16	11.6808	11.9557	10.8808
alpha catenin KO sg1 Opto-GPX4Deg delta F-actin	bystander	17	12.0296	11.9478	10.8736
alpha catenin KO sg1 Opto-GPX4Deg delta F-actin	bystander	18	11.6924	12.3015	11.1955
alpha catenin KO sg1 Opto-GPX4Deg delta F-actin	bystander	19	11.4613	12.3767	11.264
alpha catenin KO sg1 Opto-GPX4Deg delta F-actin	bystander	20	11.6751	12.0982	11.0105
alpha catenin KO sg1 Opto-GPX4Deg delta F-actin	bystander	21	11.7017	12.1329	11.042
alpha catenin KO sg1 Opto-GPX4Deg delta F-actin	bystander	22	11.0394	11.399	10.3742
alpha catenin KO sg1 Opto-GPX4Deg delta F-actin	bystander	23	10.0826	11.1328	10.1318
alpha catenin KO sg1 Opto-GPX4Deg delta F-actin	bystander	24	9.93861	10.6226	9.66756
				alpha catenin KO sg1 Opto-GPX4Deg + Fer-1 delta F-actin
condition	cell population	time (h)	Mean % cell death experiment 1	Mean % cell death experiment 2	Mean % cell death experiment 3
alpha catenin KO sg1 Opto-GPX4Deg + Fer-1 delta F-actin	Opto-GPX4Deg	0	13.5405	17.2529	16.7042
alpha catenin KO sg1 Opto-GPX4Deg + Fer-1 delta F-actin	Opto-GPX4Deg	1	16.3111	20.4447	20.1221
alpha catenin KO sg1 Opto-GPX4Deg + Fer-1 delta F-actin	Opto-GPX4Deg	2	16.9182	21.7657	20.871
alpha catenin KO sg1 Opto-GPX4Deg + Fer-1 delta F-actin	Opto-GPX4Deg	3	17.6805	22.0263	21.8114
alpha catenin KO sg1 Opto-GPX4Deg + Fer-1 delta F-actin	Opto-GPX4Deg	4	18.1774	22.2211	22.4244
alpha catenin KO sg1 Opto-GPX4Deg + Fer-1 delta F-actin	Opto-GPX4Deg	5	18.632	21.8339	22.9852
alpha catenin KO sg1 Opto-GPX4Deg + Fer-1 delta F-actin	Opto-GPX4Deg	6	19.0263	21.6881	23.4717
alpha catenin KO sg1 Opto-GPX4Deg + Fer-1 delta F-actin	Opto-GPX4Deg	7	19.8205	22.576	24.4514
alpha catenin KO sg1 Opto-GPX4Deg + Fer-1 delta F-actin	Opto-GPX4Deg	8	20.1843	24.4625	24.9002
alpha catenin KO sg1 Opto-GPX4Deg + Fer-1 delta F-actin	Opto-GPX4Deg	9	20.4802	23.8384	25.2653
alpha catenin KO sg1 Opto-GPX4Deg + Fer-1 delta F-actin	Opto-GPX4Deg	10	20.9432	24.3865	25.8364
alpha catenin KO sg1 Opto-GPX4Deg + Fer-1 delta F-actin	Opto-GPX4Deg	11	21.8108	25.919	26.9067
alpha catenin KO sg1 Opto-GPX4Deg + Fer-1 delta F-actin	Opto-GPX4Deg	12	21.6715	26.037	26.7349
alpha catenin KO sg1 Opto-GPX4Deg + Fer-1 delta F-actin	Opto-GPX4Deg	13	21.7041	25.7115	26.7751
alpha catenin KO sg1 Opto-GPX4Deg + Fer-1 delta F-actin	Opto-GPX4Deg	14	20.9459	25.428	25.8398
alpha catenin KO sg1 Opto-GPX4Deg + Fer-1 delta F-actin	Opto-GPX4Deg	15	20.7533	25.8651	25.6021
alpha catenin KO sg1 Opto-GPX4Deg + Fer-1 delta F-actin	Opto-GPX4Deg	16	20.9404	25.7004	25.833
alpha catenin KO sg1 Opto-GPX4Deg + Fer-1 delta F-actin	Opto-GPX4Deg	17	19.5454	26.4678	24.112
alpha catenin KO sg1 Opto-GPX4Deg + Fer-1 delta F-actin	Opto-GPX4Deg	18	19.9043	25.7257	24.5549
alpha catenin KO sg1 Opto-GPX4Deg + Fer-1 delta F-actin	Opto-GPX4Deg	19	19.5066	25.2173	24.0641
alpha catenin KO sg1 Opto-GPX4Deg + Fer-1 delta F-actin	Opto-GPX4Deg	20	21.3617	25.6877	26.3527
alpha catenin KO sg1 Opto-GPX4Deg + Fer-1 delta F-actin	Opto-GPX4Deg	21	20.3174	25.7463	25.0644
alpha catenin KO sg1 Opto-GPX4Deg + Fer-1 delta F-actin	Opto-GPX4Deg	22	18.5329	24.2891	22.863
alpha catenin KO sg1 Opto-GPX4Deg + Fer-1 delta F-actin	Opto-GPX4Deg	23	19.2765	22.1839	23.7803
alpha catenin KO sg1 Opto-GPX4Deg + Fer-1 delta F-actin	Opto-GPX4Deg	24	16.8669	21.8671	20.8078
				alpha catenin KO sg1 Opto-GPX4Deg + Fer-1 delta F-actin
condition	cell population	time (h)	Mean % cell death experiment 1	Mean % cell death experiment 2	Mean % cell death experiment 3
alpha catenin KO sg1 Opto-GPX4Deg + Fer-1 delta F-actin	bystander	0	6.18996	7.03334	6.00326
alpha catenin KO sg1 Opto-GPX4Deg + Fer-1 delta F-actin	bystander	1	7.45652	8.47247	7.07276
alpha catenin KO sg1 Opto-GPX4Deg + Fer-1 delta F-actin	bystander	2	7.73404	8.7878	7.61355
alpha catenin KO sg1 Opto-GPX4Deg + Fer-1 delta F-actin	bystander	3	8.08252	9.18376	7.46479
alpha catenin KO sg1 Opto-GPX4Deg + Fer-1 delta F-actin	bystander	4	8.30966	9.44186	7.92222
alpha catenin KO sg1 Opto-GPX4Deg + Fer-1 delta F-actin	bystander	5	8.51748	9.67799	8.14071
alpha catenin KO sg1 Opto-GPX4Deg + Fer-1 delta F-actin	bystander	6	8.69774	9.88281	8.00713
alpha catenin KO sg1 Opto-GPX4Deg + Fer-1 delta F-actin	bystander	7	9.0608	10.2953	8.58109
alpha catenin KO sg1 Opto-GPX4Deg + Fer-1 delta F-actin	bystander	8	9.22712	10.4843	8.51694
alpha catenin KO sg1 Opto-GPX4Deg + Fer-1 delta F-actin	bystander	9	9.36239	10.638	8.86001
alpha catenin KO sg1 Opto-GPX4Deg + Fer-1 delta F-actin	bystander	10	9.57401	10.8785	8.93531
alpha catenin KO sg1 Opto-GPX4Deg + Fer-1 delta F-actin	bystander	11	9.97065	11.3291	9.19006
alpha catenin KO sg1 Opto-GPX4Deg + Fer-1 delta F-actin	bystander	12	9.90697	11.2568	9.26227
alpha catenin KO sg1 Opto-GPX4Deg + Fer-1 delta F-actin	bystander	13	9.92186	11.2737	9.26971
alpha catenin KO sg1 Opto-GPX4Deg + Fer-1 delta F-actin	bystander	14	9.57528	10.8799	9.332
alpha catenin KO sg1 Opto-GPX4Deg + Fer-1 delta F-actin	bystander	15	9.48721	10.7798	9.2725
alpha catenin KO sg1 Opto-GPX4Deg + Fer-1 delta F-actin	bystander	16	9.57275	10.877	9.50028
alpha catenin KO sg1 Opto-GPX4Deg + Fer-1 delta F-actin	bystander	17	8.93503	10.1524	9.76246
alpha catenin KO sg1 Opto-GPX4Deg + Fer-1 delta F-actin	bystander	18	9.09913	10.3389	9.63757
alpha catenin KO sg1 Opto-GPX4Deg + Fer-1 delta F-actin	bystander	19	8.91729	10.1323	9.22446
alpha catenin KO sg1 Opto-GPX4Deg + Fer-1 delta F-actin	bystander	20	9.76536	11.0959	9.27064
alpha catenin KO sg1 Opto-GPX4Deg + Fer-1 delta F-actin	bystander	21	9.28794	10.5534	9.45472
alpha catenin KO sg1 Opto-GPX4Deg + Fer-1 delta F-actin	bystander	22	8.47218	9.62652	8.77416
alpha catenin KO sg1 Opto-GPX4Deg + Fer-1 delta F-actin	bystander	23	8.81211	10.0128	8.71063
alpha catenin KO sg1 Opto-GPX4Deg + Fer-1 delta F-actin	bystander	24	7.7106	8.76116	8.70412
				alpha catenin KO sg2 Opto-GPX4Deg delta F-actin
condition	cell population	time (h)	Mean % cell death experiment 1	Mean % cell death experiment 2	Mean % cell death experiment 3
alpha catenin KO sg2 Opto-GPX4Deg delta F-actin	Opto-GPX4Deg	0	25.2479	21.732	22.9527
alpha catenin KO sg2 Opto-GPX4Deg delta F-actin	Opto-GPX4Deg	1	28.5408	22.2775	25.9462
alpha catenin KO sg2 Opto-GPX4Deg delta F-actin	Opto-GPX4Deg	2	29.7041	24.502	27.0038
alpha catenin KO sg2 Opto-GPX4Deg delta F-actin	Opto-GPX4Deg	3	31.116	23.4521	28.2873
alpha catenin KO sg2 Opto-GPX4Deg delta F-actin	Opto-GPX4Deg	4	32.9126	25.7961	29.9205
alpha catenin KO sg2 Opto-GPX4Deg delta F-actin	Opto-GPX4Deg	5	32.922	30.9154	29.9291
alpha catenin KO sg2 Opto-GPX4Deg delta F-actin	Opto-GPX4Deg	6	33.4778	26.4057	30.4344
alpha catenin KO sg2 Opto-GPX4Deg delta F-actin	Opto-GPX4Deg	7	33.8109	27.616	30.7372
alpha catenin KO sg2 Opto-GPX4Deg delta F-actin	Opto-GPX4Deg	8	36.5081	29.7782	33.1891
alpha catenin KO sg2 Opto-GPX4Deg delta F-actin	Opto-GPX4Deg	9	38.0255	35.3538	34.5686
alpha catenin KO sg2 Opto-GPX4Deg delta F-actin	Opto-GPX4Deg	10	38.3163	41.7885	34.833
alpha catenin KO sg2 Opto-GPX4Deg delta F-actin	Opto-GPX4Deg	11	39.2826	29.2416	35.7115
alpha catenin KO sg2 Opto-GPX4Deg delta F-actin	Opto-GPX4Deg	12	39.7142	30.7942	36.1038
alpha catenin KO sg2 Opto-GPX4Deg delta F-actin	Opto-GPX4Deg	13	39.9229	29.6017	36.2936
alpha catenin KO sg2 Opto-GPX4Deg delta F-actin	Opto-GPX4Deg	14	40.3873	30.8352	36.7157
alpha catenin KO sg2 Opto-GPX4Deg delta F-actin	Opto-GPX4Deg	15	41.1988	40.5319	37.4535
alpha catenin KO sg2 Opto-GPX4Deg delta F-actin	Opto-GPX4Deg	16	43.2604	35.1434	39.3276
alpha catenin KO sg2 Opto-GPX4Deg delta F-actin	Opto-GPX4Deg	17	45.3478	47.1449	41.2252
alpha catenin KO sg2 Opto-GPX4Deg delta F-actin	Opto-GPX4Deg	18	46.9731	45.6119	42.7028
alpha catenin KO sg2 Opto-GPX4Deg delta F-actin	Opto-GPX4Deg	19	53.0242	50.4478	48.2038
alpha catenin KO sg2 Opto-GPX4Deg delta F-actin	Opto-GPX4Deg	20	54.9802	51.061	49.982
alpha catenin KO sg2 Opto-GPX4Deg delta F-actin	Opto-GPX4Deg	21	59.5607	44.5763	54.1461
alpha catenin KO sg2 Opto-GPX4Deg delta F-actin	Opto-GPX4Deg	22	60.3394	49.7045	54.854
alpha catenin KO sg2 Opto-GPX4Deg delta F-actin	Opto-GPX4Deg	23	69.1556	53.1982	62.8688
alpha catenin KO sg2 Opto-GPX4Deg delta F-actin	Opto-GPX4Deg	24	73.5485	62.9038	66.8623
				alpha catenin KO sg2 Opto-GPX4Deg delta F-actin
condition	cell population	time (h)	Mean % cell death experiment 1	Mean % cell death experiment 2	Mean % cell death experiment 3
alpha catenin KO sg2 Opto-GPX4Deg delta F-actin	bystander	0	6.47517	4.10653	2.68652
alpha catenin KO sg2 Opto-GPX4Deg delta F-actin	bystander	1	7.49091	6.83143	4.65663
alpha catenin KO sg2 Opto-GPX4Deg delta F-actin	bystander	2	8.45166	9.82498	6.68644
alpha catenin KO sg2 Opto-GPX4Deg delta F-actin	bystander	3	8.22044	9.12597	7.40285
alpha catenin KO sg2 Opto-GPX4Deg delta F-actin	bystander	4	8.5969	10.2236	8.77596
alpha catenin KO sg2 Opto-GPX4Deg delta F-actin	bystander	5	8.35291	8.28982	5.73124
alpha catenin KO sg2 Opto-GPX4Deg delta F-actin	bystander	6	8.94449	8.44334	5.97004
alpha catenin KO sg2 Opto-GPX4Deg delta F-actin	bystander	7	9.48442	8.94226	6.38794
alpha catenin KO sg2 Opto-GPX4Deg delta F-actin	bystander	8	9.6096	8.98064	6.08944
alpha catenin KO sg2 Opto-GPX4Deg delta F-actin	bystander	9	9.70622	10.132	6.80584
alpha catenin KO sg2 Opto-GPX4Deg delta F-actin	bystander	10	10.1046	9.86335	6.86554
alpha catenin KO sg2 Opto-GPX4Deg delta F-actin	bystander	11	10.4099	10.938	7.34315
alpha catenin KO sg2 Opto-GPX4Deg delta F-actin	bystander	12	10.6651	10.5542	7.22375
alpha catenin KO sg2 Opto-GPX4Deg delta F-actin	bystander	13	10.6797	10.9763	7.52225
alpha catenin KO sg2 Opto-GPX4Deg delta F-actin	bystander	14	10.4443	12.0509	7.99985
alpha catenin KO sg2 Opto-GPX4Deg delta F-actin	bystander	15	10.8444	11.9358	8.05955
alpha catenin KO sg2 Opto-GPX4Deg delta F-actin	bystander	16	11.0091	12.7801	8.77596
alpha catenin KO sg2 Opto-GPX4Deg delta F-actin	bystander	17	11.0018	12.7034	8.77596
alpha catenin KO sg2 Opto-GPX4Deg delta F-actin	bystander	18	11.3275	12.6266	9.01476
alpha catenin KO sg2 Opto-GPX4Deg delta F-actin	bystander	19	11.3968	13.4326	9.31326
alpha catenin KO sg2 Opto-GPX4Deg delta F-actin	bystander	20	11.1404	13.778	9.49236
alpha catenin KO sg2 Opto-GPX4Deg delta F-actin	bystander	21	11.1723	14.4688	9.96996
alpha catenin KO sg2 Opto-GPX4Deg delta F-actin	bystander	22	10.4965	14.6223	10.2088
alpha catenin KO sg2 Opto-GPX4Deg delta F-actin	bystander	23	10.2513	15.505	10.9849
alpha catenin KO sg2 Opto-GPX4Deg delta F-actin	bystander	24	9.78157	15.4283	11.1043
				alpha catenin KO sg2 Opto-GPX4Deg + Fer-1 delta F-actin
condition	cell population	time (h)	Mean % cell death experiment 1	Mean % cell death experiment 2	Mean % cell death experiment 3
alpha catenin KO sg2 Opto-GPX4Deg + Fer-1 delta F-actin	Opto-GPX4Deg	0	15.8517	19.5158	15.0086
alpha catenin KO sg2 Opto-GPX4Deg + Fer-1 delta F-actin	Opto-GPX4Deg	1	18.6757	22.9926	17.6824
alpha catenin KO sg2 Opto-GPX4Deg + Fer-1 delta F-actin	Opto-GPX4Deg	2	20.1037	24.7506	19.0344
alpha catenin KO sg2 Opto-GPX4Deg + Fer-1 delta F-actin	Opto-GPX4Deg	3	19.7109	24.2671	18.6625
alpha catenin KO sg2 Opto-GPX4Deg + Fer-1 delta F-actin	Opto-GPX4Deg	4	20.9188	25.7541	19.8061
alpha catenin KO sg2 Opto-GPX4Deg + Fer-1 delta F-actin	Opto-GPX4Deg	5	21.4957	26.4644	20.3523
alpha catenin KO sg2 Opto-GPX4Deg + Fer-1 delta F-actin	Opto-GPX4Deg	6	21.143	26.0301	20.0184
alpha catenin KO sg2 Opto-GPX4Deg + Fer-1 delta F-actin	Opto-GPX4Deg	7	22.6585	27.896	21.4533
alpha catenin KO sg2 Opto-GPX4Deg + Fer-1 delta F-actin	Opto-GPX4Deg	8	22.4891	27.6874	21.293
alpha catenin KO sg2 Opto-GPX4Deg + Fer-1 delta F-actin	Opto-GPX4Deg	9	23.395	28.8027	22.1506
alpha catenin KO sg2 Opto-GPX4Deg + Fer-1 delta F-actin	Opto-GPX4Deg	10	23.5938	29.0475	22.3389
alpha catenin KO sg2 Opto-GPX4Deg + Fer-1 delta F-actin	Opto-GPX4Deg	11	24.2665	29.8757	22.9758
alpha catenin KO sg2 Opto-GPX4Deg + Fer-1 delta F-actin	Opto-GPX4Deg	12	24.4572	30.1104	23.1563
alpha catenin KO sg2 Opto-GPX4Deg + Fer-1 delta F-actin	Opto-GPX4Deg	13	24.4768	30.1346	23.1749
alpha catenin KO sg2 Opto-GPX4Deg + Fer-1 delta F-actin	Opto-GPX4Deg	14	24.6413	30.3371	23.3307
alpha catenin KO sg2 Opto-GPX4Deg + Fer-1 delta F-actin	Opto-GPX4Deg	15	24.4842	30.1437	23.1819
alpha catenin KO sg2 Opto-GPX4Deg + Fer-1 delta F-actin	Opto-GPX4Deg	16	25.0856	30.8841	23.7514
alpha catenin KO sg2 Opto-GPX4Deg + Fer-1 delta F-actin	Opto-GPX4Deg	17	25.7779	31.7365	24.4069
alpha catenin KO sg2 Opto-GPX4Deg + Fer-1 delta F-actin	Opto-GPX4Deg	18	25.4482	31.3305	24.0946
alpha catenin KO sg2 Opto-GPX4Deg + Fer-1 delta F-actin	Opto-GPX4Deg	19	24.3573	29.9875	23.0618
alpha catenin KO sg2 Opto-GPX4Deg + Fer-1 delta F-actin	Opto-GPX4Deg	20	24.4793	30.1376	23.1773
alpha catenin KO sg2 Opto-GPX4Deg + Fer-1 delta F-actin	Opto-GPX4Deg	21	24.9654	30.736	23.6375
alpha catenin KO sg2 Opto-GPX4Deg + Fer-1 delta F-actin	Opto-GPX4Deg	22	23.1683	28.5236	21.936
alpha catenin KO sg2 Opto-GPX4Deg + Fer-1 delta F-actin	Opto-GPX4Deg	23	23.0006	28.3171	21.7772
alpha catenin KO sg2 Opto-GPX4Deg + Fer-1 delta F-actin	Opto-GPX4Deg	24	22.9834	28.2959	21.7609
				alpha catenin KO sg2 Opto-GPX4Deg + Fer-1 delta F-actin
condition	cell population	time (h)	Mean % cell death experiment 1	Mean % cell death experiment 2	Mean % cell death experiment 3
alpha catenin KO sg2 Opto-GPX4Deg + Fer-1 delta F-actin	bystander	0	2.78071	7.12411	2.77607
alpha catenin KO sg2 Opto-GPX4Deg + Fer-1 delta F-actin	bystander	1	4.48501	8.58183	4.47753
alpha catenin KO sg2 Opto-GPX4Deg + Fer-1 delta F-actin	bystander	2	6.45841	8.90122	6.44764
alpha catenin KO sg2 Opto-GPX4Deg + Fer-1 delta F-actin	bystander	3	5.10334	9.30229	5.09483
alpha catenin KO sg2 Opto-GPX4Deg + Fer-1 delta F-actin	bystander	4	5.3545	9.56372	5.34557
alpha catenin KO sg2 Opto-GPX4Deg + Fer-1 delta F-actin	bystander	5	5.38201	9.8029	5.37303
alpha catenin KO sg2 Opto-GPX4Deg + Fer-1 delta F-actin	bystander	6	5.38201	10.0104	5.37303
alpha catenin KO sg2 Opto-GPX4Deg + Fer-1 delta F-actin	bystander	7	5.65111	10.4282	5.64169
alpha catenin KO sg2 Opto-GPX4Deg + Fer-1 delta F-actin	bystander	8	5.92021	10.6196	5.91034
alpha catenin KO sg2 Opto-GPX4Deg + Fer-1 delta F-actin	bystander	9	6.72751	10.7753	6.71629
alpha catenin KO sg2 Opto-GPX4Deg + Fer-1 delta F-actin	bystander	10	6.36871	11.0189	6.35809
alpha catenin KO sg2 Opto-GPX4Deg + Fer-1 delta F-actin	bystander	11	7.26572	11.4754	7.2536
alpha catenin KO sg2 Opto-GPX4Deg + Fer-1 delta F-actin	bystander	12	6.90691	11.4021	6.89539
alpha catenin KO sg2 Opto-GPX4Deg + Fer-1 delta F-actin	bystander	13	7.17601	11.4192	7.16404
alpha catenin KO sg2 Opto-GPX4Deg + Fer-1 delta F-actin	bystander	14	8.07302	11.0203	8.05955
alpha catenin KO sg2 Opto-GPX4Deg + Fer-1 delta F-actin	bystander	15	7.89362	10.919	7.88045
alpha catenin KO sg2 Opto-GPX4Deg + Fer-1 delta F-actin	bystander	16	8.34212	11.0174	8.3282
alpha catenin KO sg2 Opto-GPX4Deg + Fer-1 delta F-actin	bystander	17	8.25242	10.2835	8.23865
alpha catenin KO sg2 Opto-GPX4Deg + Fer-1 delta F-actin	bystander	18	7.98332	10.4723	7.97
alpha catenin KO sg2 Opto-GPX4Deg + Fer-1 delta F-actin	bystander	19	8.70092	10.263	8.6864
alpha catenin KO sg2 Opto-GPX4Deg + Fer-1 delta F-actin	bystander	20	8.97002	11.2391	8.95506
alpha catenin KO sg2 Opto-GPX4Deg + Fer-1 delta F-actin	bystander	21	9.41852	10.6896	9.40281
alpha catenin KO sg2 Opto-GPX4Deg + Fer-1 delta F-actin	bystander	22	9.41852	9.75077	9.40281
alpha catenin KO sg2 Opto-GPX4Deg + Fer-1 delta F-actin	bystander	23	9.86702	10.142	9.85056
alpha catenin KO sg2 Opto-GPX4Deg + Fer-1 delta F-actin	bystander	24	9.68762	8.87424	9.67146
