# Supplementary material for: Ferroptosis spreads to neighboring cells via plasma membrane contacts
Source: Nat Commun. 2025 Mar 26;16:2951. doi: 10.1038/s41467-025-58175-w (PMC11947162; doi:10.1038/s41467-025-58175-w)
Supplement: Supplementary file 9 — Source Data [file 41467_2025_58175_MOESM9_ESM.zip › Source data Fig. 7.xlsx]

## Sheet: Fig. 7B+C
					Opto-GPX4Deg lipid bilayer					Opto-GPX4Deg lipid bilayer
	condition	cell population	time (h)	Mean % Draq7 + cells experiment 1	Mean % Draq7 + cells experiment 2	Mean % Draq7 + cells experiment 3			AUC experiment 1	AUC experiment 2	AUC experiment 3
	Opto-GPX4Deg lipid bilayer	Opto-GPX4Deg	0	21.2706	16.9074	24.8157		Opto-GPX4Deg	925	778	1056
	Opto-GPX4Deg lipid bilayer	Opto-GPX4Deg	1	21.4833	17.0765	25.0639		bystander	529	623	547
	Opto-GPX4Deg lipid bilayer	Opto-GPX4Deg	2	21.6981	17.2472	25.3145
	Opto-GPX4Deg lipid bilayer	Opto-GPX4Deg	3	21.9151	17.4197	25.5676				Opto-GPX4Deg
	Opto-GPX4Deg lipid bilayer	Opto-GPX4Deg	4	24.1066	19.1617	28.1244			AUC experiment 1	AUC experiment 2	AUC experiment 3
	Opto-GPX4Deg lipid bilayer	Opto-GPX4Deg	5	26.5173	21.0779	30.9368		Opto-GPX4Deg	804	693	884
	Opto-GPX4Deg lipid bilayer	Opto-GPX4Deg	6	29.169	23.1856	34.0305		bystander	325	285	256
	Opto-GPX4Deg lipid bilayer	Opto-GPX4Deg	7	32.0859	25.5042	37.4336
	Opto-GPX4Deg lipid bilayer	Opto-GPX4Deg	8	35.2945	28.0546	41.1769				Opto-GPX4Deg lipid bilayer
	Opto-GPX4Deg lipid bilayer	Opto-GPX4Deg	9	38.824	29.0601	42.5946		Opto-GPX4Deg	% AUC experiment 1	% AUC experiment 2	% AUC experiment 3
	Opto-GPX4Deg lipid bilayer	Opto-GPX4Deg	10	39.2122	31.1687	45.7476		bystander	38.5417	32.4167	44
	Opto-GPX4Deg lipid bilayer	Opto-GPX4Deg	11	39.6043	31.4804	46.2051			22.0417	25.9583	22.7917
	Opto-GPX4Deg lipid bilayer	Opto-GPX4Deg	12	40.0004	31.7952	46.6671
	Opto-GPX4Deg lipid bilayer	Opto-GPX4Deg	13	40.4004	32.1131	47.1338				Opto-GPX4Deg
	Opto-GPX4Deg lipid bilayer	Opto-GPX4Deg	14	40.8044	32.4343	47.6051		Opto-GPX4Deg	% AUC experiment 1	% AUC experiment 2	% AUC experiment 3
	Opto-GPX4Deg lipid bilayer	Opto-GPX4Deg	15	41.2124	32.7586	48.0812		bystander	33.5	28.875	36.8333
	Opto-GPX4Deg lipid bilayer	Opto-GPX4Deg	16	41.6246	33.0862	48.562			13.5417	11.875	10.6667
	Opto-GPX4Deg lipid bilayer	Opto-GPX4Deg	17	42.0408	35.217	50.8476
	Opto-GPX4Deg lipid bilayer	Opto-GPX4Deg	18	44.0004	36.7588	53.9524
	Opto-GPX4Deg lipid bilayer	Opto-GPX4Deg	19	52.474	46.3262	55.8148
	Opto-GPX4Deg lipid bilayer	Opto-GPX4Deg	20	52.9988	48.6426	56.9311
	Opto-GPX4Deg lipid bilayer	Opto-GPX4Deg	21	53.5288	51.0747	58.0698		Tukey's multiple comparisons test	Mean Diff,	95,00% CI of diff,	Significant?	Summary	Adjusted P Value
	Opto-GPX4Deg lipid bilayer	Opto-GPX4Deg	22	53.5585	51.3702	58.6505
	Opto-GPX4Deg lipid bilayer	Opto-GPX4Deg	23	54.0941	51.8839	59.237		Opto deg lipid bilayer vs. non transfected lipid bilayer	14.72	4,942 to 24,5	Yes	**	0.0058	A-B
	Opto-GPX4Deg lipid bilayer	Opto-GPX4Deg	24	54.635	52.4028	59.8293		Opto deg lipid bilayer vs. Opto deg	5.25	-4,53 to 15,03	No	ns	0.3745	A-C
					Opto-GPX4Deg lipid bilayer			Opto deg lipid bilayer vs. non transfeced	26.29	16,51 to 36,07	Yes	***	0.0001	A-D
	condition	cell population	time (h)	Mean % Draq7 + cells experiment 1	Mean % Draq7 + cells experiment 2	Mean % Draq7 + cells experiment 3		non transfected lipid bilayer vs. Opto deg	-9.472	-19,25 to 0,3075	No	ns	0.0576	B-C
	Opto-GPX4Deg lipid bilayer	bystander	0	5.61964	10.4484	8.42845		non transfected lipid bilayer vs. non transfeced	11.57	1,79 to 21,35	Yes	*	0.0222	B-D
	Opto-GPX4Deg lipid bilayer	bystander	1	5.78823	10.7619	8.6813		Opto deg vs. non transfeced	21.04	11,26 to 30,82	Yes	***	0.0006	C-D
	Opto-GPX4Deg lipid bilayer	bystander	2	5.96188	11.0848	8.94174
	Opto-GPX4Deg lipid bilayer	bystander	3	6.14073	11.4173	9.20999
	Opto-GPX4Deg lipid bilayer	bystander	4	11.0024	14.4248	14.056
	Opto-GPX4Deg lipid bilayer	bystander	5	15.1027	16.8188	15.1805
	Opto-GPX4Deg lipid bilayer	bystander	6	15.3129	20.3243	16.395
	Opto-GPX4Deg lipid bilayer	bystander	7	14.6442	21.9502	17.7066
	Opto-GPX4Deg lipid bilayer	bystander	8	16.1086	23.7062	19.1231
	Opto-GPX4Deg lipid bilayer	bystander	9	17.7195	25.6027	20.6529
	Opto-GPX4Deg lipid bilayer	bystander	10	19.4914	27.6509	22.3052
	Opto-GPX4Deg lipid bilayer	bystander	11	19.6539	29.863	24.0896
	Opto-GPX4Deg lipid bilayer	bystander	12	21.6193	30.1616	26.0167
	Opto-GPX4Deg lipid bilayer	bystander	13	23.7812	30.4632	28.0981
	Opto-GPX4Deg lipid bilayer	bystander	14	26.1593	30.7679	28.3791
	Opto-GPX4Deg lipid bilayer	bystander	15	28.7752	31.0756	28.6629
	Opto-GPX4Deg lipid bilayer	bystander	16	31.6528	31.3863	28.9495
	Opto-GPX4Deg lipid bilayer	bystander	17	31.9693	31.7002	29.239
	Opto-GPX4Deg lipid bilayer	bystander	18	32.289	32.0172	29.5314
	Opto-GPX4Deg lipid bilayer	bystander	19	32.6119	32.3373	29.8267
	Opto-GPX4Deg lipid bilayer	bystander	20	32.938	32.6607	30.125
	Opto-GPX4Deg lipid bilayer	bystander	21	33.2674	32.9873	30.4262
	Opto-GPX4Deg lipid bilayer	bystander	22	33.6	33.3172	30.7305
	Opto-GPX4Deg lipid bilayer	bystander	23	33.936	33.6504	31.0378
	Opto-GPX4Deg lipid bilayer	bystander	24	34.2754	33.9869	31.3481
					Opto-GPX4Deg
	condition	cell population	time (h)	Mean % Draq7 + cells experiment 1	Mean % Draq7 + cells experiment 2	Mean % Draq7 + cells experiment 3
	Opto-GPX4Deg	Opto-GPX4Deg	0	21.74	17.7585	20.9801
	Opto-GPX4Deg	Opto-GPX4Deg	1	22.8271	18.6465	20.3291
	Opto-GPX4Deg	Opto-GPX4Deg	2	23.9684	19.5788	23.7455
	Opto-GPX4Deg	Opto-GPX4Deg	3	25.1668	20.5577	25.2328
	Opto-GPX4Deg	Opto-GPX4Deg	4	26.4252	21.5856	22.7944
	Opto-GPX4Deg	Opto-GPX4Deg	5	27.7464	22.6649	24.4341
	Opto-GPX4Deg	Opto-GPX4Deg	6	24.5209	20.0301	30.4312
	Opto-GPX4Deg	Opto-GPX4Deg	7	24.7661	20.2304	30.7355
	Opto-GPX4Deg	Opto-GPX4Deg	8	25.0138	20.4327	31.0428
	Opto-GPX4Deg	Opto-GPX4Deg	9	27.5151	22.476	34.1471
	Opto-GPX4Deg	Opto-GPX4Deg	10	30.2667	24.7236	37.5618
	Opto-GPX4Deg	Opto-GPX4Deg	11	33.2933	27.1959	41.318
	Opto-GPX4Deg	Opto-GPX4Deg	12	36.6227	29.9155	41.0403
	Opto-GPX4Deg	Opto-GPX4Deg	13	38.8814	31.7606	41.8611
	Opto-GPX4Deg	Opto-GPX4Deg	14	40.8255	33.3486	42.6984
	Opto-GPX4Deg	Opto-GPX4Deg	15	42.8667	35.0161	43.5523
	Opto-GPX4Deg	Opto-GPX4Deg	16	42.0101	36.7669	43.9878
	Opto-GPX4Deg	Opto-GPX4Deg	17	38.9659	33.0902	44.4277
	Opto-GPX4Deg	Opto-GPX4Deg	18	39.3555	34.7447	44.872
	Opto-GPX4Deg	Opto-GPX4Deg	19	39.7491	36.4819	45.3207
	Opto-GPX4Deg	Opto-GPX4Deg	20	40.1466	38.306	45.4498
	Opto-GPX4Deg	Opto-GPX4Deg	21	40.1689	38.5277	44.2341
	Opto-GPX4Deg	Opto-GPX4Deg	22	40.5705	38.9129	45.1187
	Opto-GPX4Deg	Opto-GPX4Deg	23	40.9762	39.3021	46.0211
	Opto-GPX4Deg	Opto-GPX4Deg	24	41.386	39.6951	46.9415
					Opto-GPX4Deg
	condition	cell population	time (h)	Mean % Draq7 + cells experiment 1	Mean % Draq7 + cells experiment 2	Mean % Draq7 + cells experiment 3
	Opto-GPX4Deg	bystander	0	7.79786	6.84983	6.09234
	Opto-GPX4Deg	bystander	1	8.19422	7.1424	6.52137
	Opto-GPX4Deg	bystander	2	8.84467	7.18507	7.0656
	Opto-GPX4Deg	bystander	3	8.90234	7.7309	6.60023
	Opto-GPX4Deg	bystander	4	9.0541	7.84396	7.02811
	Opto-GPX4Deg	bystander	5	9.03129	7.92411	6.94149
	Opto-GPX4Deg	bystander	6	9.59651	8.07101	7.45006
	Opto-GPX4Deg	bystander	7	9.69663	8.09905	7.73349
	Opto-GPX4Deg	bystander	8	10.0337	8.65707	8.24411
	Opto-GPX4Deg	bystander	9	11.0371	9.12366	8.12503
	Opto-GPX4Deg	bystander	10	11.4503	9.09411	8.8704
	Opto-GPX4Deg	bystander	11	12.0149	10.2904	8.95451
	Opto-GPX4Deg	bystander	12	12.5399	11.0634	9.22789
	Opto-GPX4Deg	bystander	13	12.5836	11.7687	9.90469
	Opto-GPX4Deg	bystander	14	13.9558	12.289	10.8389
	Opto-GPX4Deg	bystander	15	15.1065	12.7509	11.6272
	Opto-GPX4Deg	bystander	16	15.6052	13.7321	12.1611
	Opto-GPX4Deg	bystander	17	16.8605	14.6414	13.8629
	Opto-GPX4Deg	bystander	18	18.3442	15.9271	14.3074
	Opto-GPX4Deg	bystander	19	19.417	16.9426	15.5163
	Opto-GPX4Deg	bystander	20	19.3166	17.4365	15.7074
	Opto-GPX4Deg	bystander	21	19.5656	17.6127	15.4523
	Opto-GPX4Deg	bystander	22	20.1689	18.4577	16.3607
	Opto-GPX4Deg	bystander	23	19.8977	18.0369	15.8734
	Opto-GPX4Deg	bystander	24	20.43	19.57	17.23

## Sheet: Fig. 7E
			ferroptotic cell														neighboring cells						lipid bilayer	lipid bilayer	lipid bilayer	lipid bilayer	lipid bilayer	lipid bilayer	lipid bilayer	lipid bilayer
	experiment 1	experiment 1	experiment 2	experiment 2	experiment 3	experiment 3	experiment 1	experiment 1	experiment 1	experiment 1	experiment 1	experiment 2	experiment 2	experiment 2	experiment 2	experiment 2	experiment 2	experiment 2	experiment 3	experiment 3	experiment 3	experiment 3	experiment 1	experiment 1	experiment 2	experiment 2	experiment 2	experiment 3	experiment 3	experiment 3
time (min)	oxidized Bodipy (a.u.)	oxidized Bodipy (a.u.)	oxidized Bodipy (a.u.)	oxidized Bodipy (a.u.)	oxidized Bodipy (a.u.)	oxidized Bodipy (a.u.)	oxidized Bodipy (a.u.)	oxidized Bodipy (a.u.)	oxidized Bodipy (a.u.)	oxidized Bodipy (a.u.)	oxidized Bodipy (a.u.)	oxidized Bodipy (a.u.)	oxidized Bodipy (a.u.)	oxidized Bodipy (a.u.)	oxidized Bodipy (a.u.)	oxidized Bodipy (a.u.)	oxidized Bodipy (a.u.)	oxidized Bodipy (a.u.)	oxidized Bodipy (a.u.)	oxidized Bodipy (a.u.)	oxidized Bodipy (a.u.)	oxidized Bodipy (a.u.)	oxidized Bodipy (a.u.)	oxidized Bodipy (a.u.)	oxidized Bodipy (a.u.)	oxidized Bodipy (a.u.)	oxidized Bodipy (a.u.)	oxidized Bodipy (a.u.)	oxidized Bodipy (a.u.)	oxidized Bodipy (a.u.)
0	728	302	8442	7621.5	11107	8953	0.772	11	0.004	11	11	5634	8813	6796	8381	8358	9170	8461	0.001	0.002	1404	1297	0.961	0.01	0.01	0.826	0.152	0.143	0.01	0.004
1	92372	89839	32670	39232.5	73998	43639	0.872	393.5	0.004	393.5	393.5	5980	9284	7097	10364	10991	10359	8887	0.005	0.8518	1465	1358	0.06	0.01	0.01	1392	0.187	0.165	0.018	0.002
2	82690	68743	30748.5	36532.5	61347	36894	0.851	6	2068	6	6	6068	9593	7138	10228	10978	10407	8862	1903	1281	1429	1343	2086	0.064	0.097	1321	0.219	0.194	0.01	0.01
3	71122	55740	29349	34975.5	55406	31581	0.98	3	7200	3	3	6201	9637	7280	10384	11328	10069	8465	6935	4635	1551	1356	6437	0.563	0.832	1329	0.198	0.224	0.009	0.009
4	68411	49759	28162.5	34119	54432	31323	1236	393.5	4622	393.5	393.5	6272	9844	7465	10441	11340	10630	8662	5067	3333	1664	1313	4137	0.31	0.616	1777	0.232	0.229	0.001	0.004
5	64926	47131	26799	33166.5	51314	30964	1257	7	4360	7	7	6356	9915	7616	10185	11154	10722	8706	5273	3418	1673	1236	4015	0.361	0.819	1688	0.268	0.269	0.005	0.01
6	62592	46805	25975.5	31737	47731	30614	1312	3	1748	3	3	6297	9814	7514	10192	10901	10929	8996	2320	1428	1728	1111	1671	0.091	0.359	1680	0.333	0.27	0.006	0.01
7	58290	43682	25339.5	30705	41835	29404	1314	3	2283	3	3	6422	9907	7646	9864	10728	10778	9014	3007	2031	1722	1107	2166	0.127	0.529	1663	0.365	0.294	0.003	0.9614
8	91328	68919	39130.5	46363.5	56969	46358	1337	3	2136	3	3	6636	10326	7723	10629	11953	10789	8989	3965	2501	1692	1087	3737	0.128	0.671	1634	0.436	0.352	0.029	0.019
9	84758	61841	37488	43417.5	43926	37751	1382	3	2021	3	3	6769	10543	7962	9868	11272	10159	8637	4095	2534	1846	1140	3466	0.143	0.706	1682	0.555	0.411	0.02	0.057
10	80415	58131	35584.5	41146.5	57369	45434	1327	4	1996	4	4	6857	10436	7939	10900	12812	12153	9623	4497	2836	1837	1049	3391	0.145	0.68	1656	0.628	0.49	0.015	0.037
11	82212	57272	34126.5	39217.5	61744	44973	1580	3	1900	3	3	6940	10530	7907	10611	13200	12408	9491	4031	2589	1898	1047	3302	0.156	0.694	2037	0.866	0.58	0.011	0.042
12	79862	54170	33162	38251.5	52021	41814	1703	3	1818	3	3	7010	10571	7981	10259	12379	12089	9573	4215	2785	1883	1103	3258	0.15	0.695	1982	1003	0.631	0.019	0.037
13	75044	59207	32187	37803	42956	38829	1825	7	1832	7	7	7038	10687	7987	9640	11251	11434	9425	4251	2968	1940	1161	3136	0.185	0.596	1973	1172	0.709	0.021	0.081
14	72870	59736	31435.5	37338	34468	33368	1322	15	1833	15	15	7012	10800	7963	9056	10241	10256	9078	4281	3135	1915	0.823	2998	0.166	0.677	1862	0.406	0.354	0.015	0.076
15	95795	77112	39889.5	47305.5	73405	57428	1252	7	1741	7	7	7100	11220	8073	11292	13250	13372	9692	5477	3350	1822	0.86	3951	0.19	0.912	1769	0.36	0.371	0.031	0.153
16	91302	71398	38194.5	45673.5	64323	54814	1363	6	1657	6	6	7215	11499	8126	11295	13180	12909	9747	5784	3417	1737	0.873	3675	0.228	0.939	1803	0.383	0.389	0.015	0.169
17	85297	70405	36264	43482	54074	51567	1324	787.1	1443	787.1	1175	7143	11359	8142	11110	12259	12451	9954	5361	3509	1551	0.737	3295	0.278	0.934	1676	0.405	0.409	0.029	0.139
18	79273	69633	34920	42426	44574	45343	1207	15	1304	15	1107	7062	11183	8133	10360	11504	11309	9615	4837	3406	1506	0.881	2971	0.403	0.851	2132	0.233	0.144	0.007	0.33
19	78341	70096	33790.5	41422.5	54132	48959	1233	22	1222	22	1074	7068	11181	8233	10765	12497	12422	9989	4143	2971	1397	0.944	2578	0.43	0.801	2058	0.116	0.164	0.002	0.244
20	76349	69982	32764.5	40623	48132	45872	1251	11	1279	11	1219	7073	11107	8141	10249	11858	11680	9901	3465	2239	1360	0.807	2081	0.346	0.84	1977	0.314	0.254	0.003	0.164
21	78661	69059	31872	40308	53256	46444	1115	63	1039	63	1326	6958	11119	8175	10367	12298	12412	10066	2594	1398	1307	1034	1465	0.179	0.732	1958	0.099	0.179	0.003	0.189
22	95998	79705	38350.5	49407	62220	58273	1077	42	0.828	42	1738	7062	11367	8066	11601	13141	12527	10416	1802	0.805	1305	1129	1095	0.072	0.711	1949	0.107	0.117	0.02	0.44
23	90777	76402	35791.5	46303.5	54730	53735	1093	36	0.527	36	1602	7056	11256	7967	11273	12627	11913	10460	1223	0.522	1201	1152	0.734	0.044	0.481	1915	0.144	0.087	0.02	0.342
24	87042	72444	33256.5	44350.5	44764	48822	1026	40	1318	40	1663	6809	11265	7725	10956	12074	10953	10342	4168	3128	1171	1135	2805	0.489	0.976	1987	0.129	0.097	0.012	0.082
25	86200	69161	31678.5	42015	38037	44226	1052	72	1272	72	1905	6633	10700	7537	10302	11578	10030	10125	3883	2876	1147	1125	2477	0.502	0.928	2357	0.173	0.128	0.006	0.082
26	85662	70284	30657	40509	55577	50710	1001	82	1171	82	2084	6595	10555	7382	11199	12784	12585	10719	3316	2306	1224	1257	2019	0.34	0.849	2270	0.191	0.102	0.8074	0.133
27	83823	73104	29587.5	39678	50361	48465	1034	34	1039	34	2494	6503	10451	7301	10772	12460	12076	10862	2459	1484	1183	1310	1450	0.168	0.806	2244	0.142	0.112	0.007	0.215
28	80103	69654	29118	39010.5	44769	45958	1013	86	0.766	86	2404	6352	10409	7183	10645	11984	11342	10648	1646	0.892	1256	1344	1004	0.084	0.646	2389	0.167	0.088	0.011	0.141
29	94306	80574	35710.5	49588.5	50713	54043	0.988	73	0.586	73	2728	6414	10622	7137	11670	12870	11624	10812	1317	0.523	1299	1447	0.775	0.044	0.613	2356	0.144	0.131	0.032	0.207
30	89080	75918	37611	44338.5	59373	51748	0.934	2438	1526	117	3144	8299	14149	9588	12154	13853	13732	11069	4315	4044	1395	1488	5110	0.241	5498	2248	0.143	0.106	0.37	0.239
31	85361	71706	36822	42846	54332	50002	0.92	2051	1429	101	3016	8311	14176	9487	11616	13528	12763	11219	4212	4112	1367	1508	5021	0.223	5790	2207	0.147	0.107	0.02	0.35
32	81661	68862	35767.5	42195	49719	48255	0.925	1713	1292	72	2757	8364	14118	9582	11426	13084	12272	11264	4395	3963	1332	1582	4909	0.179	5842	2615	0.147	0.094	0.009	0.173
33	78995	66510	36283.5	41628	45442	46233	1214	1590	1284	65	2580	8269	14257	9476	11288	12442	11977	11069	4501	3853	1242	2098	4826	0.168	5911	2951	0.114	0.079	0.008	0.136
34	77045	65041	35809.5	41173.5	41636	44190	1177	1441	1282	39	2809	8143	14009	9482	10894	12211	11363	10882	4497	3825	1217	2145	4711	0.155	5890	2938	0.097	0.098	0.012	0.144
35	75428	61473	35550	40303.5	38315	42111	1206	1442	1286	27	2699	8056	13830	9478	10463	11817	10714	10606	4799	3734	1114	2190	4530	0.123	5182	2897	0.09	0.099	0.01	0.097
36	69882	56685	34720.5	39616.5	35677	39820	1377	1403	1295	6	2204	7917	13676	9382	10299	11679	10297	10364	4724	3819	1055	2212	4456	0.13	5101	2838	0.108	0.099	0.018	0.059
37	64189	55714	34264.5	39168	36353	39839	1310	1487	1227	4	2367	7898	13690	9398	10382	11861	10546	10416	4510	3724	0.986	2350	4367	0.106	4951	2722	0.145	0.08	0.015	0.046
38	67457	55407	34135.5	38718	33564	37735	1162	1418	1260	9	2161	7814	13609	9395	10121	11383	10068	10360	4368	3806	1029	2377	4369	0.113	4851	2709	0.177	0.072	0.025	0.059
39	65907	62486	33781.5	38304	34552	28980	1290	1386	1386	26	2092	7781	13491	9327	9407	10786	9876	10019	4293	3708	0.964	2578	4210	0.1	4491	2661	0.227	0.065	0.032	0.015
40	65160	61898	33204	38184	34391	28903	1405	1362	1407	9	1785	7675	13277	9351	9040	10486	9391	9743	4365	3800	1003	2424	4230	0.099	4687	2554	0.19	0.077	0.029	0.043
41	65016	61734	33159	37717.5	34105	28429	1333	1366	1485	6	1019	7701	13307	9279	10189	13418	10934	10840	4392	3864	1033	2364	4188	0.101	4609	2481	0.15	0.095	0.022	0.029
42	65134	60468	33046.5	37251	33653	28501	1330	1352	1481	6	0.926	7699	13374	9266	10049	13257	10635	10640	4445	3796	1054	2227	4123	0.096	4312	2466	0.172	0.082	0.018	0.013
43	66009	60647	32107.5	34977	33436	28039	1287	1287	1502	6	1134	7570	13034	9203	10041	12974	10705	10777	4395	3819	1065	2268	4106	0.104	4489	2435	0.139	0.087	0.022	0.003
44	65494	60367	31723.5	34561.5	33067	27716	1169	1370	1615	6	1057	7607	12984	9233	9793	12451	10327	10359	4359	3814	1097	2337	4040	0.099	4483	2342	0.117	0.099	0.031	0.016
45	64013	60726	31660.5	34260	32759	27859	1474	1347	1653	787.1	1562	7609	12904	9237	9553	11620	9974	10370	4457	3773	0.889	2753	3952	0.092	4393	2512	0.073	0.057	0.021	0.012
46	63989	60344	31495.5	34005	31918	27435	1214	1225	1814	787.1	1597	7750	12868	9388	9561	11361	9701	10058	4521	3636	0.915	2749	3782	0.103	4029	2483	0.083	0.106	0.02	0.01
47	63724	60231	31474.5	34012.5	31690	27241	1095	1166	1928	787.1	1811	7659	13039	9385	9210	11176	9524	10094	4498	3672	0.87	2639	3719	0.099	3671	2432	0.078	0.092	0.022	0.013
48	63206	59987	31498.5	33616.5	31115	27052	0.988	1052	1832	10	2444	7633	13008	9404	8932	10819	9213	9998	4539	3567	0.849	2686	3546	0.092	3478	2401	0.115	0.085	0.031	0.013
49	63858	59350	31287	33397.5	30626	26876	0.829	1001	1746	28	2970	7686	13016	9393	8558	10382	8912	9793	4496	3443	0.817	2674	3417	0.098	3238	2349	0.089	0.054	0.016	0.052
50	62933	59570	31140	33285	29151	26490	0.704	0.97	1724	50	3610	7583	13034	9404	9868	12990	9913	10446	4609	3289	0.835	2685	3327	0.091	3351	2334	0.099	0.08	0.019	0.074
51	63717	59988	31093.5	33306	28312	25977	0.735	0.925	1786	121	3739	7533	13026	9301	9550	12704	9702	10528	4425	3293	0.802	2527	3315	0.09	3527	2280	0.105	0.1	0.016	0.083
52	63443	59189	30837	33073.5	27765	25559	0.704	1451	1387	211	4591	7536	13002	9258	9486	12293	9432	10291	3114	3073	0.805	2496	4191	0.075	6108	2199	0.074	0.063	0.017	0.082
53	63903	58802	31075.5	32925	25345	24542	0.675	1461	1438	294	5484	7527	12895	9372	9366	11864	9340	10250	3134	3543	0.82	2416	4247	0.075	6452	2146	0.076	0.085	0.008	0.102
54	62971	58774	30778.5	32653.5	24560	24359	0.697	1448	1350	510	6449	7554	12821	9386	9511	12284	9232	10177	3215	3200	0.821	2358	4226	0.069	6323	2139	0.083	0.058	0.014	0.141
55	62664	58677	30873	32766	32941	28356	0.692	1468	1447	614	6859	7642	12716	9389	9299	12147	9092	10282	2940	3054	0.842	2491	4167	0.078	6361	2155	0.088	0.079	0.017	0.137
56	63222	58946	30747	32329.5	32782	28030	0.734	1329	1370	463	6057	7669	12445	9432	9256	11800	9076	10085	3303	3063	0.816	2591	4206	0.081	6314	2158	0.098	0.078	0.036	0.166
57	62592	58806	30813	32494.5	32477	28042	0.789	1305	1401	590	6423	7692	12073	9436	9206	11825	9004	10092	3468	3077	0.824	2696	4215	0.073	6294	2140	0.105	0.063	0.032	0.134
58	61939	58284	30483	32104.5	32421	28270	0.868	1346	1356	586	6581	7622	11718	9444	8926	11597	8983	9914	3623	2983	0.821	2502	4206	0.084	6546	2109	0.089	0.057	0.028	0.123
59	62395	58727	30595.5	32002.5	32232	28300	0.766	1247	1391	281	5414	7674	11922	9498	8752	10927	8810	9929	3750	3001	0.856	2589	4198	0.085	6570	2128	0.109	0.051	0.036	0.043
60	63753	58581	30540	31723.5	32195	27950	0.737	1205	1292	84	4715	7741	11841	9641	9548	13469	9277	10036	3727	3054	0.845	2641	4141	0.077	6597	2094	0.106	0.058	0.021	0.016
61	64016	58346	30415.5	31446	31985	27435	0.893	1226	1303	60	3920	7563	11763	9636	9421	13122	9187	9962	3813	3057	0.82	2613	4177	0.088	6591	2068	0.104	0.061	0.048	0.007
62	63236	58317	30387	31281	31845	27620	0.842	1197	1280	51	3678	7459	11663	9541	9494	13149	9064	9937	3859	3108	0.853	2613	4156	0.087	6745	2064	0.102	0.075	0.036	0.007
63	62152	58258	30336	31366.5	31501	27628	0.898	1147	1360	47	4300	7494	11416	9564	9285	13040	8808	9731	3843	3080	0.873	2522	4123	0.09	6603	2086	0.142	0.076	0.034	0.011
64	62040	58611	29956.5	30777	31319	27246	0.987	1229	1389	60	4246	7435	11319	9412	9500	15118	9585	9551	3878	3121	0.861	2500	4129	0.09	6443	2072	0.132	0.081	0.045	0.003
65	62444	58993	29844	30481.5	30723	27122	0.988	1112	1459	108	4895	7502	11484	9375	9350	15145	9178	9413	3860	3222	0.844	2711	4092	0.09	6406	2086	0.129	0.067	0.02	0.013
66	62724	59704	29820	30205.5	30660	27138	0.994	0.994	1366	133	4591	7370	11428	9421	9308	15255	9058	9671	3726	3184	0.819	2418	4035	0.076	6503	2049	0.117	0.071	0.041	0.011
67	62428	58641	29548.5	30048	29998	26874	0.993	0.943	1295	189	4297	7443	11496	9244	9423	15102	8856	9633	3634	3127	0.871	2562	4006	0.087	6600	2027	0.092	0.049	0.022	0.013
68	61899	59106	29650.5	29901	29512	26509	1041	0.964	1430	94	4760	7331	11512	9164	9275	15208	8455	9756	3671	3252	0.885	2463	3989	0.072	6286	1946	0.135	0.052	0.038	0.026
69	61707	59050	29304	29566.5			0.995	0.868	1406	240	5413	7346	11472	9256	9343	16470	8881	9367	3717	3262	0.837	2439	3961	0.086	6066	1895	0.121	0.064	0.049	0.01
70	64017	58691	29242.5	29404.5			0.955	0.819	1421	270	4928	7296	11461	9274	9149	16392	8801	9420	3625	3193	0.772	2327	3912	0.087	5681	1854	0.117	0.076	0.03	0.01
71	64944	58324	28900.5	29082			1007	0.68	1453	209	4481	7184	11396	9211	9197	16264	8697	9361	3611	3278	0.765	2414	3900	0.08	5782	1842	0.084	0.061	0.04	0.01
72	67768	59773	28840.5	28915.5			1098	0.797	1442	96	3986	7236	11279	9240	9184	16436	8608	8918	3637	3232	0.823	2476	3883	0.077	5426	1835	0.089	0.067	0.034	0.013
73	68483	58732	19951.5	22204.5			1111	0.715	1549	233	4503	7070	11140	9230	9085	16248	8488	9043	3708	3227	0.834	2319	3889	0.079	5475	1862	0.082	0.071	0.05	0.002
74	67579	58776	19764	22084.5			1168	0.676	1515	156	4468	7110	11098	9263	9100	16988	9577	8538	3693	3287	0.861	2072	3891	0.074	5532	1857	0.11	0.071	0.029	0.016
75	68623	58769	19524	21904.5			1210	0.574	1474	16	2594	7045	11152	9180	8889	16938	9382	8587	3704	3218	0.879	1894	3841	0.073	5269	1833	0.083	0.06	0.026	0.01
76	72297	52490	19461	21970.5			1215	0.5	1578	2	1634	7025	11311	9214	8908	17114	9147	8744	3742	3299	0.912	1757	3829	0.069	4944	1797	0.101	0.069	0.033	0.01
77	71976	52427	19287	21931.5			1234	0.556	1628	5	1249	7034	11359	9197	9058	17129	9056	8777	3706	3241	0.939	1548	3796	0.066	4974	1621	0.092	0.071	0.034	0.01
78	72305	52574	19033.5	21751.5			1324	0.637	1634	5	0.749	7164	11497	9290	8651	16173	9931	8402	3573	3394	0.904	1641	3791	0.066	5059	1696	0.073	0.064	0.038	0.01
79	73288	52560	19086	21871.5			1344	0.608	1645	5	0.725	6960	11574	9446	8727	16689	9990	8505	3652	3361	0.98	1825	3764	0.06	4791	1712	0.08	0.159	0.033	0.01
80	72097	51811	18790.5	21876			1394	0.668	1901	9972	16214	7066	11792	9462	8769	16405	9631	8604	3841	3329	1022	1890	3706	0.058	4329	1738	0.077	0.216	0.116	9755
81	72601	51862	18691.5	21823.5			1441	0.649	2007	10828	16837	6974	11579	9415	8765	16267	9667	8365	3776	3251	1012	1977	3693	0.063	4248	1735	0.102	0.107	0.149	9880
82	72191	52151	18723	21771			1550	0.572	1937	10500	16324	6935	11730	9318	8850	16119	9469	8275	3783	3242	0.997	1863	3681	0.056	4207	1652	0.141	0.189	0.154	9843
83	72317	52085	18490.5	21514.5			1486	0.615	1689	10752	16960	6882	11902	9354	9115	15119	10134	7999	3693	3339	0.998	1739	3598	0.06	4351	1443	0.291	0.17	0.15	9883
84	72839	51603	18427.5	21571.5			1642	0.504	1801	11633	16487	6008	10683	7329	9170	14905	9973	8154	3707	3260	0.966	1629	3562	0.065	4270	1348	0.383	0.392	0.152	9975
85	73118	51212	18195	21589.5			1689	0.474	1678	10918	17108	6033	10801	7332	9190	14896	10177	8079	3803	3295	0.985	1679	3518	0.063	4134	1587	0.434	0.162	0.117	9956
86	74619	51438	18189	21346.5			1637	0.398	1725	11595	16844	6063	10922	7345	9259	14663	9862	8059	3763	3297	1002	1645	3432	0.063	3776	1564	0.507	0.085	0.11	10096
87	74306	51032	18123	21453			1598	0.484	1854	11881	17266	6102	10984	7366	8695	13731	10395	7361	3681	3348	1047	1463	3433	0.069	3702	1536	0.549	0.073	0.131	10251
88	74762	51438	17979	21463.5			1540	0.477	1896	12040	18530	6188	11034	7390	8754	13639	10378	7397	3705	3371	1002	1420	3407	0.062	3692	1488	0.611	0.07	0.122	10398
89	75287	51334	17929.5	21337.5			1723	0.49	1830	12327	18310	6127	11066	7505	8775	13588	10384	7354	3582	3336	1041	1325	3352	0.085	3602	1464	0.681	0.053	0.145	10014
90	75928	51404	17907	21300			1753	0.403	1893	12022	18466	5481	10530	6049	8904	14790	7611	9534	3672	3428	1028	1255	3253	0.077	3005	1399	0.681	0.062	0.115	9819
91	76937	51211	17760	21381			1821	0.415	1786	11748	18475	5447	10650	6017	8754	14614	7387	9490	3601	3290	1136	1282	3169	0.074	2805	1294	0.623	0.082	0.108	9921
92	75659	51288	17640	21178.5			1945	0.448	1952	11891	18458	5583	10836	6067	8710	14341	7443	9361	3603	3256	1028	1395	3118	0.063	2699	1297	0.589	0.071	0.088	9973
93	73908	51300	17484	21274.5				0.394	1793	11323	18963	5583	10881	6120	8406	14208	7474	9264	3821	3250			3078	0.068	2679				0.093	10259
94	74467	50532	17583	21306				0.357	1760	11380	17860	5571	11127	6060	8598	14119	7604	9267	3898	3233			3024	0.081	2364				0.068	10454
95	64531	54476	17622	21478.5				0.407	1706	11308	18743	5598	11058	6019	8517	13904	7645	9336	3827	3187			2956	0.071	2420				0.081	10715
96	61306	45991	17170.5	21027				0.438	1805	11047	18352	5521	11168	6063	8325	13727	7534	9320	3790	3224			2952	0.073	2464				0.055	11066
97	55820	38824	17350.5	21157.5				0.394	1722	10950	19031	5585	11212	6045	8093	13687	7669	9307	3828	3165			2944	0.066	2393				0.113	11026
98	51707	36934	17262	21315				0.395	1586	12067	18991	5557	11214	6052	7974	13464	7592	9221	3941	3214			2905	0.075	2436				0.09	10902
99	50368	34471	17154	21267				0.461	1690	12177	20127	5618	11366	6071	7907	13578	7435	9020	3971	3227			2848	0.081	2095				0.101	11396
100	51080	34479	17074.5	21202.5				0.421	1526	11871	20577	5612	11346	6124	7929	12946	7315	9027	3921	3233			2754	0.078	1870				0.096	11271
101	51675	36453	16875	21289.5				0.381	1418	12101	20486	5659	11442	6043	7680	13078	7347	9123	4084	3189			2702	0.1	1742				0.071	11506
102	52791	37844	17013	21376.5				0.416	1632	12445	20938	5654	11351	6077	7590	12773	7158	9234	3979	2960			2612	0.087	1686				0.078	11664
103	54167	41574	16932	21279				0.436	1613	11964	21008	5698	11411	6075	7814	12989	7194	9162	3769	2970			2530	0.086	1521				0.108	11571
104	55450	44070	16963.5	21063				0.381	1465	12255	20367	5728	11387	6112	7672	12765	6999	9302	3633	2784			2403	0.084	1357				0.072	11998
105	56961	47501	16711.5	21084				0.349	1364	12059	21139	5686	11362	6085	7501	12607	6923	9147	3507	2813			2381	0.096	1401				0.064	11874
106	57995	50088	16678.5	20967				0.339	1350	11652	21648	5717	11516	6097	7466	12430	6774	8916	3546	2807			2330	0.082	1186				0.056	12304
107	58013	51788	16704	21118.5				0.381	1451	11090	21578	5808	11435	6101	7031	11660	6611	8894	3631	2746			2289	0.093	1071				0.081	12654
108	58038	54801	16651.5	21189				0.381	1391	11388	20999	5813	11497	6056	7118	11553	6653	8912	3706	2725			2285	0.087	1074				0.061	12676
109	58193	57578	16663.5	21144				0.397	1498	10762	21130	5719	11521	6090	8015	14176	7369	8969	3711	2658			2278	0.088	1108				0.078	13036
110	58944	58965	16542	21081				0.353	1445	11348	21286	5823	11672	6057	8280	14161	7400	9012	3673	2650			2267	0.094	1102				0.079	13275
111	58054	60013	16588.5	21130.5				0.382	1475	11140	20687	5801	11493	6136	8205	14037	7376	9248	3567	2621			2278	0.09	1106				0.078	13378
112	56810	59290	16560	21064.5				1257	1563	11292	21214	5777	11488	6164	8068	13812	7472	9104	3354	2876			3444	0.096	4559				0.083	13130
113	55921	58899	16446	21168				1334	1511	11961	21174	5797	11552	6164	8095	13878	7446	9166	3379	2888			3493	0.095	4873				0.065	13595
114	55862	57374	16503	21289.5				1241	1587	14273	18469	5690	11648	6219	8056	13666	7434	9117	3387	2937			3476	0.092	5063				0.084	13100
115	52557	51322	16384.5	21108				1266	1573	15714	17857	5720	11581	6331	8022	13607	7539	9243	3256	2899			3454	0.089	5191				0.064	12478
116	49303	45255	16326	21022.5				1211	1633	16116	19409	5710	11459	6361	7968	13531	7439	9032	3260	2891			3456	0.082	5238				0.051	12187
117	47762	43385	16314	21133.5				1260	1696	17024	18687	5725	11733	6474	8026	13520	7414	9102	3126	2963			3454	0.075	5340				0.022	12032
118	46658	41644	16126.5	21183				1177	1712	15379	20350	5813	11683	6556	7860	13364	7358	9094	2949	2992			3445	0.085	5360				0.062	12917
119	46819	41200	16216.5	21157.5				1144	1543	17720	20341	5901	11886	6683	8054	13120	7278	9089	2928	3032			3475	0.081	5180				0.047	12257
120	44816	41407	16198.5	20989.5				1101	1636	18070	19504	5837	11741	6723	7789	13038	7129	9151	3073	2925			3473	0.124	4829				0.056	11890
121	45593	41768	16011	21061.5				1132	1722	19216	20164	5954	11921	6705	7735	12894	7137	8915	3557	2899			3536	0.137	4731				0.047	12480
122	47029	44584	15964.5	21094.5				1152	1656	18034	20582	5925	12010	6815	7666	12629	7073	8873	3891	2785			3547	0.119	4870				0.036	13173
123	47332	44048	15912	20917.5				1169	1602	18428	22054	5943	11966	6884					3976	2853			3515	0.099	4933				0.02	12903
124	45602	45463	15970.5	20850				1172	1595	15428	21461	5965	11894	6998					3898	2825			3507	0.118	4958				0.045	14445
125	46228	46161	15913.5	21130.5				1077	1570	15527	21931	5852	11983	6914					4083	2876			3532	0.115	4987				0.075	14986
126	46066	45232	15814.5	21013.5				1007	1470	16878	23680	5811	11790	6968					4149	2919			3569	0.107	4883				0.1	14733
127	44537	43835	15769.5	21109.5				1059	1521	18242	23266	5871	12177	6952					4361	3020			3629	0.117	5060				0.043	14560
128	42246	42525	15874.5	21246				0.956	1558	17227	22005	5823	12083	7023					4818	2902			3655	0.13	5005				0.052	15401
129								0.943	1507	16926	19661	5871	12349	7035					4985	3053			3699	0.116	5132				0.05	16044

## Sheet: Fig. 7 F-I
				Opto-GPX4Deg DMSO								Opto-GPX4Deg DMSO
condition	cell population	time (h)	Mean % Draq7 + cells experiment 1	Mean % Draq7 + cells experiment 2	Mean % Draq7 + cells experiment 3						AUC experiment 1	AUC experiment 2	AUC experiment 3
Opto-GPX4Deg DMSO	Opto-GPX4Deg	0	19.0987	25.1661	23.8229					Opto-GPX4Deg	855	984	1010
Opto-GPX4Deg DMSO	Opto-GPX4Deg	1	21.5896	25.7977	27.8373					bystander	390	427	455
Opto-GPX4Deg DMSO	Opto-GPX4Deg	2	22.4696	28.3738	30.124
Opto-GPX4Deg DMSO	Opto-GPX4Deg	3	23.5376	27.158	34.4762							Opto-GPX4Deg DFO
Opto-GPX4Deg DMSO	Opto-GPX4Deg	4	24.8966	29.8724	29.3421						AUC experiment 1	AUC experiment 2	AUC experiment 3
Opto-GPX4Deg DMSO	Opto-GPX4Deg	5	24.9037	35.8006	35.8391					Opto-GPX4Deg	813	915	682
Opto-GPX4Deg DMSO	Opto-GPX4Deg	6	25.3242	30.5783	34.8511					bystander	128	210	172
Opto-GPX4Deg DMSO	Opto-GPX4Deg	7	28.1337	31.9799	32.9917
Opto-GPX4Deg DMSO	Opto-GPX4Deg	8	30.378	34.4837	34.0844							Opto-GPX4Deg 2,2-dipyridyl
Opto-GPX4Deg DMSO	Opto-GPX4Deg	9	31.6406	33.9188	38.3555						AUC experiment 1	AUC experiment 2	AUC experiment 3
Opto-GPX4Deg DMSO	Opto-GPX4Deg	10	31.8826	34.7686	41.3667					Opto-GPX4Deg	330	271	301
Opto-GPX4Deg DMSO	Opto-GPX4Deg	11	36.0227	33.8624	39.5499					bystander	85	140	115
Opto-GPX4Deg DMSO	Opto-GPX4Deg	12	38.0971	35.6603	41.7
Opto-GPX4Deg DMSO	Opto-GPX4Deg	13	39.856	34.2793	41.7315							Opto-GPX4Deg DMSO
Opto-GPX4Deg DMSO	Opto-GPX4Deg	14	38.0955	35.7077	37.028						% AUC experiment 1	% AUC experiment 2	% AUC experiment 3
Opto-GPX4Deg DMSO	Opto-GPX4Deg	15	38.1046	46.9367	46.7035					Opto-GPX4Deg	35.625	41	42.0833
Opto-GPX4Deg DMSO	Opto-GPX4Deg	16	35.9965	40.6968	43.1231					bystander	16.25	17.7917	18.9583
Opto-GPX4Deg DMSO	Opto-GPX4Deg	17	37.7334	54.5947	45.8354
Opto-GPX4Deg DMSO	Opto-GPX4Deg	18	39.0858	52.8195	48.6135							Opto-GPX4Deg DFO
Opto-GPX4Deg DMSO	Opto-GPX4Deg	19	44.1209	58.4196	52.8745						% AUC experiment 1	% AUC experiment 2	% AUC experiment 3
Opto-GPX4Deg DMSO	Opto-GPX4Deg	20	45.7485	59.1296	55.5243					Opto-GPX4Deg	33.875	38.125	28.4167
Opto-GPX4Deg DMSO	Opto-GPX4Deg	21	49.5599	51.6203	53.8135					bystander	5.33333	8.75	7.16667
Opto-GPX4Deg DMSO	Opto-GPX4Deg	22	50.2078	57.5588	58.5068
Opto-GPX4Deg DMSO	Opto-GPX4Deg	23	57.5437	61.6046	61.1853							Opto-GPX4Deg 2,2-dipyridyl
Opto-GPX4Deg DMSO	Opto-GPX4Deg	24	61.199	72.8439	64.9042						% AUC experiment 1	% AUC experiment 2	% AUC experiment 3
				Opto-GPX4Deg DMSO						Opto-GPX4Deg	13.75	11.2917	12.5417
condition	cell population	time (h)	Mean % Draq7 + cells experiment 1	Mean % Draq7 + cells experiment 2	Mean % Draq7 + cells experiment 3					bystander	3.54167	5.83333	4.79167
Opto-GPX4Deg DMSO	bystander	0	1.89	4.185	3.0375
Opto-GPX4Deg DMSO	bystander	1	3.78	6.75	5.265
Opto-GPX4Deg DMSO	bystander	2	5.4	9.72	7.56
Opto-GPX4Deg DMSO	bystander	3	6.21	7.6806	8.37			Tukey's multiple comparisons test	Mean Diff,	95,00% CI of diff,	Significant?	Summary	Adjusted P Value
Opto-GPX4Deg DMSO	bystander	4	7.155	8.0586	9.9225
Opto-GPX4Deg DMSO	bystander	5	7.8705	8.3106	10.9147			Opto-GPX4Degro:DFO vs. Opto-GPX4Degro:2,2	20.94	12,32 to 29,57	Yes	****	<0,0001
Opto-GPX4Deg DMSO	bystander	6	5.65755	8.39371	11.0239			Opto-GPX4Degro:DFO vs. Opto-GPX4Degro:DMSO	-6.097	-14,72 to 2,529	No	ns	0.3587
Opto-GPX4Deg DMSO	bystander	7	9.52331	8.47764	11.1341			Opto-GPX4Degro:2,2 vs. Opto-GPX4Degro:DMSO	-27.04	-35,67 to -18,42	Yes	****	<0,0001
Opto-GPX4Deg DMSO	bystander	8	13.4756	8.56242	11.2455			non transfected:DFO vs. non transfected:2,2	2.361	-6,265 to 10,99	No	ns	0.9966
Opto-GPX4Deg DMSO	bystander	9	11.5232	8.64804	11.3579			non transfected:DFO vs. non transfected:DMSO	-10.58	-19,21 to -1,957	Yes	**	0.0078
Opto-GPX4Deg DMSO	bystander	10	12.6755	14.2763	17.5783			non transfected:2,2 vs. non transfected:DMSO	-12.94	-21,57 to -4,318	Yes	***	0.0007
Opto-GPX4Deg DMSO	bystander	11	13.9431	15.7039	19.3361
Opto-GPX4Deg DMSO	bystander	12	15.3374	17.2743	23.2698
Opto-GPX4Deg DMSO	bystander	13	16.8711	19.0018	23.3967
Opto-GPX4Deg DMSO	bystander	14	18.5582	20.9019	25.7364
Opto-GPX4Deg DMSO	bystander	15	20.4141	22.9921	25.9938
Opto-GPX4Deg DMSO	bystander	16	22.4555	25.2913	26.2537
Opto-GPX4Deg DMSO	bystander	17	24.701	27.8205	26.5162
Opto-GPX4Deg DMSO	bystander	18	25.9361	28.0987	26.7814
Opto-GPX4Deg DMSO	bystander	19	26.1954	28.3797	27.0492
Opto-GPX4Deg DMSO	bystander	20	26.4574	28.6635	27.3197
Opto-GPX4Deg DMSO	bystander	21	26.7219	28.9501	27.5929
Opto-GPX4Deg DMSO	bystander	22	26.9892	29.2396	27.8688
Opto-GPX4Deg DMSO	bystander	23	27.259	29.532	28.1475
Opto-GPX4Deg DMSO	bystander	24	27.5316	29.8273	28.429
				Opto-GPX4Deg DFO
condition	cell population	time (h)	Mean % Draq7 + cells experiment 1	Mean % Draq7 + cells experiment 2	Mean % Draq7 + cells experiment 3
Opto-GPX4Deg DFO	Opto-GPX4Deg	0	23.9812	28.7207	18.9981
Opto-GPX4Deg DFO	Opto-GPX4Deg	1	25.2014	33.6389	24.9187
Opto-GPX4Deg DFO	Opto-GPX4Deg	2	25.5966	33.5596	21.9476
Opto-GPX4Deg DFO	Opto-GPX4Deg	3	26.1	33.6173	22.7625
Opto-GPX4Deg DFO	Opto-GPX4Deg	4	26.3538	32.6812	21.0649
Opto-GPX4Deg DFO	Opto-GPX4Deg	5	26.8529	36.0202	22.8476
Opto-GPX4Deg DFO	Opto-GPX4Deg	6	28.024	27.6288	16.1351
Opto-GPX4Deg DFO	Opto-GPX4Deg	7	28.8736	37.5418	28.3428
Opto-GPX4Deg DFO	Opto-GPX4Deg	8	28.9226	32.6063	19.9615
Opto-GPX4Deg DFO	Opto-GPX4Deg	9	29.5399	40.5851	22.4062
Opto-GPX4Deg DFO	Opto-GPX4Deg	10	30	31.7423	20.6466
Opto-GPX4Deg DFO	Opto-GPX4Deg	11	31.1091	40.9413	24.4154
Opto-GPX4Deg DFO	Opto-GPX4Deg	12	31.4481	36.4413	31.4062
Opto-GPX4Deg DFO	Opto-GPX4Deg	13	32.2587	34.8577	22.4221
Opto-GPX4Deg DFO	Opto-GPX4Deg	14	33.3505	38.2053	26.6798
Opto-GPX4Deg DFO	Opto-GPX4Deg	15	34.9803	37.1322	25.4899
Opto-GPX4Deg DFO	Opto-GPX4Deg	16	35.113	38.4678	29.1995
Opto-GPX4Deg DFO	Opto-GPX4Deg	17	37.6543	42.3476	33.0721
Opto-GPX4Deg DFO	Opto-GPX4Deg	18	40.0933	43.1899	27.7356
Opto-GPX4Deg DFO	Opto-GPX4Deg	19	41.5428	47.7447	38.2298
Opto-GPX4Deg DFO	Opto-GPX4Deg	20	43.3817	40.7841	40.7264
Opto-GPX4Deg DFO	Opto-GPX4Deg	21	45.3346	41.2601	46.2649
Opto-GPX4Deg DFO	Opto-GPX4Deg	22	45.7687	48.2899	32.7476
Opto-GPX4Deg DFO	Opto-GPX4Deg	23	47.3625	44.6538	45.6332
Opto-GPX4Deg DFO	Opto-GPX4Deg	24	53.1534	54.2308	56.3279
				Opto-GPX4Deg DFO
condition	cell population	time (h)	Mean % Draq7 + cells experiment 1	Mean % Draq7 + cells experiment 2	Mean % Draq7 + cells experiment 3
Opto-GPX4Deg DFO	bystander	0	1.5435	3.41775	2.48062
Opto-GPX4Deg DFO	bystander	1	3.087	5.5125	4.29975
Opto-GPX4Deg DFO	bystander	2	4.41	7.938	6.174
Opto-GPX4Deg DFO	bystander	3	5.0715	6.27249	6.8355
Opto-GPX4Deg DFO	bystander	4	5.84325	6.58119	8.10337
Opto-GPX4Deg DFO	bystander	5	3.969	6.615	5.292
Opto-GPX4Deg DFO	bystander	6	4.41	6.615	5.5125
Opto-GPX4Deg DFO	bystander	7	4.851	6.94575	5.89837
Opto-GPX4Deg DFO	bystander	8	3.969	7.2765	5.62275
Opto-GPX4Deg DFO	bystander	9	4.29975	8.26875	6.28425
Opto-GPX4Deg DFO	bystander	10	4.851	7.82775	6.33938
Opto-GPX4Deg DFO	bystander	11	4.6305	8.93025	6.78038
Opto-GPX4Deg DFO	bystander	12	4.851	8.48925	6.67012
Opto-GPX4Deg DFO	bystander	13	5.0715	8.82	6.94575
Opto-GPX4Deg DFO	bystander	14	4.851	9.9225	7.38675
Opto-GPX4Deg DFO	bystander	15	5.18175	9.702	7.44187
Opto-GPX4Deg DFO	bystander	16	5.9535	10.2532	8.10337
Opto-GPX4Deg DFO	bystander	17	6.06375	10.143	8.10337
Opto-GPX4Deg DFO	bystander	18	6.8355	9.81225	8.32387
Opto-GPX4Deg DFO	bystander	19	6.50475	10.6943	8.5995
Opto-GPX4Deg DFO	bystander	20	6.50475	11.025	8.76487
Opto-GPX4Deg DFO	bystander	21	6.8355	11.5762	9.20588
Opto-GPX4Deg DFO	bystander	22	7.2765	11.5762	9.42638
Opto-GPX4Deg DFO	bystander	23	8.1585	12.1275	10.143
Opto-GPX4Deg DFO	bystander	24	8.5995	11.907	10.2532
				Opto-GPX4Deg 2,2-dipyridyl
condition	cell population	time (h)	Mean % Draq7 + cells experiment 1	Mean % Draq7 + cells experiment 2	Mean % Draq7 + cells experiment 3
Opto-GPX4Deg 2,2-dipyridyl	Opto-GPX4Deg	0	5.37075	3.89812	4.63444
Opto-GPX4Deg 2,2-dipyridyl	Opto-GPX4Deg	1	8.6625	6.75675	7.70962
Opto-GPX4Deg 2,2-dipyridyl	Opto-GPX4Deg	2	12.474	9.702	11.088
Opto-GPX4Deg 2,2-dipyridyl	Opto-GPX4Deg	3	9.85677	10.7415	10.2991
Opto-GPX4Deg 2,2-dipyridyl	Opto-GPX4Deg	4	10.3419	12.7339	11.5379
Opto-GPX4Deg 2,2-dipyridyl	Opto-GPX4Deg	5	10.395	8.316	9.3555
Opto-GPX4Deg 2,2-dipyridyl	Opto-GPX4Deg	6	10.395	8.6625	9.52875
Opto-GPX4Deg 2,2-dipyridyl	Opto-GPX4Deg	7	10.9147	9.26887	10.0918
Opto-GPX4Deg 2,2-dipyridyl	Opto-GPX4Deg	8	11.4345	8.83575	10.1351
Opto-GPX4Deg 2,2-dipyridyl	Opto-GPX4Deg	9	12.9938	9.87525	11.4345
Opto-GPX4Deg 2,2-dipyridyl	Opto-GPX4Deg	10	12.3008	9.96187	11.1313
Opto-GPX4Deg 2,2-dipyridyl	Opto-GPX4Deg	11	14.0333	10.6549	12.3441
Opto-GPX4Deg 2,2-dipyridyl	Opto-GPX4Deg	12	13.3402	10.4816	11.9109
Opto-GPX4Deg 2,2-dipyridyl	Opto-GPX4Deg	13	13.86	10.9147	12.3874
Opto-GPX4Deg 2,2-dipyridyl	Opto-GPX4Deg	14	15.5925	11.6077	13.6001
Opto-GPX4Deg 2,2-dipyridyl	Opto-GPX4Deg	15	15.246	11.6944	13.4702
Opto-GPX4Deg 2,2-dipyridyl	Opto-GPX4Deg	16	16.1122	12.7339	14.4231
Opto-GPX4Deg 2,2-dipyridyl	Opto-GPX4Deg	17	15.939	12.7339	14.3364
Opto-GPX4Deg 2,2-dipyridyl	Opto-GPX4Deg	18	15.4192	13.0804	14.2498
Opto-GPX4Deg 2,2-dipyridyl	Opto-GPX4Deg	19	16.8053	13.5135	15.1594
Opto-GPX4Deg 2,2-dipyridyl	Opto-GPX4Deg	20	17.325	13.7734	15.5492
Opto-GPX4Deg 2,2-dipyridyl	Opto-GPX4Deg	21	18.1913	14.4664	16.3288
Opto-GPX4Deg 2,2-dipyridyl	Opto-GPX4Deg	22	18.1913	14.8129	16.5021
Opto-GPX4Deg 2,2-dipyridyl	Opto-GPX4Deg	23	19.0575	15.939	17.4982
Opto-GPX4Deg 2,2-dipyridyl	Opto-GPX4Deg	24	18.711	16.1122	17.4116
				Opto-GPX4Deg 2,2-dipyridyl
condition	cell population	time (h)	Mean % Draq7 + cells experiment 1	Mean % Draq7 + cells experiment 2	Mean % Draq7 + cells experiment 3
Opto-GPX4Deg 2,2-dipyridyl	bystander	0	1.029	2.2785	1.65375
Opto-GPX4Deg 2,2-dipyridyl	bystander	1	2.058	3.675	2.8665
Opto-GPX4Deg 2,2-dipyridyl	bystander	2	2.94	5.292	4.116
Opto-GPX4Deg 2,2-dipyridyl	bystander	3	3.381	4.18166	4.557
Opto-GPX4Deg 2,2-dipyridyl	bystander	4	3.8955	4.38746	5.40225
Opto-GPX4Deg 2,2-dipyridyl	bystander	5	2.646	4.41	3.528
Opto-GPX4Deg 2,2-dipyridyl	bystander	6	2.94	4.41	3.675
Opto-GPX4Deg 2,2-dipyridyl	bystander	7	3.234	4.6305	3.93225
Opto-GPX4Deg 2,2-dipyridyl	bystander	8	2.646	4.851	3.7485
Opto-GPX4Deg 2,2-dipyridyl	bystander	9	2.8665	5.5125	4.1895
Opto-GPX4Deg 2,2-dipyridyl	bystander	10	3.234	5.2185	4.22625
Opto-GPX4Deg 2,2-dipyridyl	bystander	11	3.087	5.9535	4.52025
Opto-GPX4Deg 2,2-dipyridyl	bystander	12	3.234	5.6595	4.44675
Opto-GPX4Deg 2,2-dipyridyl	bystander	13	3.381	5.88	4.6305
Opto-GPX4Deg 2,2-dipyridyl	bystander	14	3.234	6.615	4.9245
Opto-GPX4Deg 2,2-dipyridyl	bystander	15	3.4545	6.468	4.96125
Opto-GPX4Deg 2,2-dipyridyl	bystander	16	3.969	6.8355	5.40225
Opto-GPX4Deg 2,2-dipyridyl	bystander	17	4.0425	6.762	5.40225
Opto-GPX4Deg 2,2-dipyridyl	bystander	18	4.557	6.5415	5.54925
Opto-GPX4Deg 2,2-dipyridyl	bystander	19	4.3365	7.1295	5.733
Opto-GPX4Deg 2,2-dipyridyl	bystander	20	4.3365	7.35	5.84325
Opto-GPX4Deg 2,2-dipyridyl	bystander	21	4.557	7.7175	6.13725
Opto-GPX4Deg 2,2-dipyridyl	bystander	22	4.851	7.7175	6.28425
Opto-GPX4Deg 2,2-dipyridyl	bystander	23	5.439	8.085	6.762
Opto-GPX4Deg 2,2-dipyridyl	bystander	24	5.733	7.938	6.8355

## Sheet: Fig. 7 L+M
		acceptor pre			acceptor 0			acceotir 20			acceptor c pre					acceptor c 0			acceptor c 20
	values	values	values	values	values	values	values	values	values	values	values	values	values	values	values	values	values	values	values	values	values
	experiment 1	experiment 2	experiment 3	experiment 1	experiment 2	experiment 3	experiment 1	experiment 2	experiment 3	experiment 1	experiment 2	experiment 3	experiment 4	experiment 1	experiment 2	experiment 3	experiment 4	experiment 1	experiment 2	experiment 3	experiment 4
	0.011306	0.0557738	0.0259918	0.0758621	0.0831234	0.0446513	0.0915231	0.261708	0.187708	0.0172876	0.0373097	0.0272183	0.0172876	0.0530318	0.0511733	0.0356037	0.0422095	0.0692184	0.0805022	0.0732266	0.0736593
	0.0383871	0.0697674	0.0321152	0.0764259	0.087664	0.0534838	0.0939786	0.156478	0.125813
	0.0276855		0.0182232	0.012		0.046028	0.0761194		0.109116
	0.0169875		0.0216086	0.0136209		0.0474044	0.0415706		0.124625
	average
	0.0235915	0.0627706	0.0244847	0.0444772	0.0853937	0.0478919	0.0757979	0.209093	0.136816
	Tukey's multiple comparisons test	Mean Diff,	95,00% CI of diff,	Significant?	Summary	Adjusted P Value
	acceptor pre vs. acceptor 0	-0.02224	-0,07002 to 0,02553	No	ns	0.7264	A-B
	acceptor pre vs. acceotir 20	-0.09508	-0,1429 to -0,0473	Yes	****	<0,0001	A-C
	acceptor pre vs. acceptor c pre	0.007009	-0,05619 to 0,07021	No	ns	0.9994	A-D
	acceptor pre vs. acceptor c 0	-0.01372	-0,07692 to 0,04948	No	ns	0.9859	A-E
	acceptor pre vs. acceptor c 20	-0.04237	-0,1056 to 0,02084	No	ns	0.3531	A-F
	acceptor 0 vs. acceotir 20	-0.07284	-0,1206 to -0,02506	Yes	***	0.0007	B-C
	acceptor 0 vs. acceptor c pre	0.02925	-0,03395 to 0,09245	No	ns	0.7312	B-D
	acceptor 0 vs. acceptor c 0	0.008522	-0,05468 to 0,07172	No	ns	0.9985	B-E
	acceptor 0 vs. acceptor c 20	-0.02013	-0,08333 to 0,04308	No	ns	0.928	B-F
	acceotir 20 vs. acceptor c pre	0.1021	0,03889 to 0,1653	Yes	***	0.0003	C-D
	acceotir 20 vs. acceptor c 0	0.08136	0,01816 to 0,1446	Yes	**	0.0054	C-E
	acceotir 20 vs. acceptor c 20	0.05271	-0,01049 to 0,1159	No	ns	0.1483	C-F
	acceptor c pre vs. acceptor c 0	-0.02073	-0,09627 to 0,05481	No	ns	0.9608	D-E
	acceptor c pre vs. acceptor c 20	-0.04938	-0,1249 to 0,02617	No	ns	0.3807	D-F
	acceptor c 0 vs. acceptor c 20	-0.02865	-0,1042 to 0,04689	No	ns	0.8609	E-F
		donor pre			donor 0			acceotor 20			donor c pre					donor c 0			donor c 20
	values	values	values	values	values	values	values	values	values	values	values	values	values	values	values	values	values	values	values	values	values
	experiment 1	experiment 2	experiment 3	experiment 1	experiment 2	experiment 3	experiment 1	experiment 2	experiment 3	experiment 1	experiment 2	experiment 3	experiment 4	experiment 1	experiment 2	experiment 3	experiment 4	experiment 1	experiment 2	experiment 3	experiment 4
	0.0445315	0.128889	0.00664137	0.172449	0.303183	0.0509585	0.27583	0.489104	0.108345	0.0251553	0.0346734	0.0393575	0.0635659	0.149439	0.134867	0.110154	0.10444	0.20319	0.151713	0.147631	0.128747
	0.0377804	0.0734394	0.0418343	0.107666	0.1	0.111111	0.251907	0.382189	0.148185
	0.045929		0.018055	0.0728363		0.115035	0.211847		0.110636
	0.0255821		0.0140721	0.0788235		0.0913816	0.148		0.0629019
	average
	0.0384558	0.101164	0.0201507	0.107944	0.201591	0.0921215	0.221896	0.435646	0.107517
	Tukey's multiple comparisons test	Mean Diff,	95,00% CI of diff,	Significant?	Summary	Adjusted P Value
	donor pre vs. donor 0	-0.07667	-0,1831 to 0,0298	No	ns	0.2781	A-B
	donor pre vs. donor20	-0.1752	-0,2817 to -0,06875	Yes	***	0.0002	A-C
	donor pre vs. donor c pre	0.002987	-0,1379 to 0,1438	No	ns	>0,9999	A-D
	donor pre vs. donor c 0	-0.08105	-0,2219 to 0,0598	No	ns	0.5211	A-E
	donor pre vs. donor c 20	-0.1141	-0,255 to 0,0267	No	ns	0.1704	A-F
	donor 0 vs. donor20	-0.09855	-0,205 to 0,007922	No	ns	0.0832	B-C
	donor 0 vs. donor c pre	0.07966	-0,06119 to 0,2205	No	ns	0.5397	B-D
	donor 0 vs. donor c 0	-0.004381	-0,1452 to 0,1365	No	ns	>0,9999	B-E
	donor 0 vs. donor c 20	-0.03748	-0,1783 to 0,1034	No	ns	0.9656	B-F
	donor20 vs. donor c pre	0.1782	0,03736 to 0,3191	Yes	**	0.0065	C-D
	donor20 vs. donor c 0	0.09417	-0,04668 to 0,235	No	ns	0.356	C-E
	donor20 vs. donor c 20	0.06107	-0,07977 to 0,2019	No	ns	0.7806	C-F
	donor c pre vs. donor c 0	-0.08404	-0,2524 to 0,08431	No	ns	0.6653	D-E
	donor c pre vs. donor c 20	-0.1171	-0,2855 to 0,05121	No	ns	0.3134	D-F
	donor c 0 vs. donor c 20	-0.0331	-0,2014 to 0,1353	No	ns	0.991	E-F
