# Supplementary material for: Ferroptosis spreads to neighboring cells via plasma membrane contacts
Source: Nat Commun. 2025 Mar 26;16:2951. doi: 10.1038/s41467-025-58175-w (PMC11947162; doi:10.1038/s41467-025-58175-w)
Supplement: Supplementary file 9 — Source Data [file 41467_2025_58175_MOESM9_ESM.zip › Source data S1.xlsx]

## Sheet: Fig. S1C
	HEK293		RSL3					RSL3
condition	time (h)	Mean % Draq7 + cells experiment 1	Mean % Draq7 + cells experiment 2	Mean % Draq7 + cells experiment 3			AUC experiment 1	AUC experiment 2	AUC experiment 3
RSL3	0	1.245	1.274	0.5			1764	1845	1060
RSL3	1	14.51	15.242	10
RSL3	2	47.575	49.185	40.15			% AUC experiment 1	% AUC experiment 2	% AUC experiment 3
RSL3	3	73.625	76.21	43.75			73.5	76.875	44.1667
RSL3	4	86.36	89.417	46				RSL3 + zVAD + Nec2
RSL3	5	91.59	95.273	47.6			AUC experiment 1	AUC experiment 2	AUC experiment 3
RSL3	6	92.815	96.788	48.2			1925	1863	1166
RSL3	7	92.875	97.065	51
RSL3	8	91.96	96.157	51.05			% AUC experiment 1	% AUC experiment 2	% AUC experiment 3
RSL3	9	90.85	95.14	50.8			80.2083	77.625	48.5833
RSL3	10	89.545	93.824	49.4				RSL3 + Fer-1
RSL3	11	88.98	93.316	48.25			AUC experiment 1	AUC experiment 2	AUC experiment 3
RSL3	12	88.19	92.413	48.2			25.58	25.8	18.33
RSL3	13	86.835	90.957	48.2
RSL3	14	85.77	89.919	51			% AUC experiment 1	% AUC experiment 2	% AUC experiment 3
RSL3	15	84.19	88.233	51.05			1.06583	1.075	0.76375
RSL3	16	82.445	86.394	50.8
RSL3	17	80.175	84.01	49.4				RSL3 + Fer-1 + Nec2
RSL3	18	77.84	81.653	48.25			AUC experiment 1	AUC experiment 2	AUC experiment 3
RSL3	19	75.335	78.952	48.2			31.07	31.94	26.63
RSL3	20	72.675	76.185	51
RSL3	21	69.71	73.102	51.05			% AUC experiment 1	% AUC experiment 2	% AUC experiment 3
RSL3	22	67.07	70.284	50.8			1.29458	1.33083	1.10958
RSL3	23	63.32	66.424	51
RSL3	24
			RSL3 + zVAD + Nec2
condition	time (h)	Mean % Draq7 + cells experiment 1	Mean % Draq7 + cells experiment 2	Mean % Draq7 + cells experiment 3
RSL3 + zVAD + Nec2	0	1.3695	1.28674	0.55		Tukey's multiple comparisons test	Mean Diff,	95,00% CI of diff,	Significant?	Summary	Adjusted P Value
RSL3 + zVAD + Nec2	1	15.961	15.3944	11
RSL3 + zVAD + Nec2	2	52.3325	49.6769	44.165		2µM RSL3 + 10µM zVAD + 10 µM Nec2 vs. 2 µM RSL3 + 2 µM ferro	63.88	31,01 to 96,75	Yes	**	0.0011
RSL3 + zVAD + Nec2	3	80.9875	76.9721	48.125		2µM RSL3 + 10µM zVAD + 10 µM Nec2 vs. 2 µM RSL3 + 2 µM ferrro + 10 µM Nec2	63.6	30,74 to 96,47	Yes	**	0.0012
RSL3 + zVAD + Nec2	4	94.996	90.3112	50.6		2µM RSL3 + 10µM zVAD + 10 µM Nec2 vs. RSL3	-3.958	-36,83 to 28,91	No	ns	0.9792
RSL3 + zVAD + Nec2	5	95.66	96.2257	52.36		2 µM RSL3 + 2 µM ferro vs. 2 µM RSL3 + 2 µM ferrro + 10 µM Nec2	-0.2768	-33,14 to 32,59	No	ns	>0,9999
RSL3 + zVAD + Nec2	6	97.465	97.7559	53.02		2 µM RSL3 + 2 µM ferro vs. RSL3	-67.84	-100,7 to -34,97	Yes	***	0.0008
RSL3 + zVAD + Nec2	7	98.152	98.0357	56.1		2 µM RSL3 + 2 µM ferrro + 10 µM Nec2 vs. RSL3	-67.56	-100,4 to -34,69	Yes	***	0.0008
RSL3 + zVAD + Nec2	8	99.3652	97.1186	56.155
RSL3 + zVAD + Nec2	9	99.935	96.0914	55.88
RSL3 + zVAD + Nec2	10	98.4995	94.7622	54.34
RSL3 + zVAD + Nec2	11	97.878	94.2492	53.075
RSL3 + zVAD + Nec2	12	97.009	93.3371	53.02
RSL3 + zVAD + Nec2	13	95.5185	91.8666	53.02
RSL3 + zVAD + Nec2	14	94.347	90.8182	56.1
RSL3 + zVAD + Nec2	15	92.609	89.1153	56.155
RSL3 + zVAD + Nec2	16	90.6895	87.2579	55.88
RSL3 + zVAD + Nec2	17	88.1925	84.8501	54.34
RSL3 + zVAD + Nec2	18	85.624	82.4695	53.075
RSL3 + zVAD + Nec2	19	82.8685	79.7415	53.02
RSL3 + zVAD + Nec2	20	79.9425	76.9468	56.1
RSL3 + zVAD + Nec2	21	76.681	73.833	56.155
RSL3 + zVAD + Nec2	22	73.777	70.9868	55.88
RSL3 + zVAD + Nec2	23	69.652	67.0882	56.1
RSL3 + zVAD + Nec2	24
			RSL3 + Fer-1
condition	time (h)	Mean % Draq7 + cells experiment 1	Mean % Draq7 + cells experiment 2	Mean % Draq7 + cells experiment 3
RSL3 + Fer-1	0	1.52	1.579	1.3
RSL3 + Fer-1	1	1.505	1.526	0.9
RSL3 + Fer-1	2	1.385	1.377	0.8
RSL3 + Fer-1	3	1.215	1.233	0.7
RSL3 + Fer-1	4	1.185	1.202	0.65
RSL3 + Fer-1	5	1.12	1.114	0.55
RSL3 + Fer-1	6	1.03	1.031	0.8
RSL3 + Fer-1	7	1.045	1.064	0.6
RSL3 + Fer-1	8	1.03	1.031	0.65
RSL3 + Fer-1	9	0.98	0.966	0.6
RSL3 + Fer-1	10	0.98	0.971	0.7
RSL3 + Fer-1	11	1.035	1.047	0.75
RSL3 + Fer-1	12	0.97	0.939	0.65
RSL3 + Fer-1	13	0.97	0.979	0.65
RSL3 + Fer-1	14	0.955	0.946	0.65
RSL3 + Fer-1	15	0.975	0.975	0.7
RSL3 + Fer-1	16	1.02	1.024	0.75
RSL3 + Fer-1	17	1	1.01	0.7
RSL3 + Fer-1	18	1.03	1.036	0.8
RSL3 + Fer-1	19	1.065	1.078	0.7
RSL3 + Fer-1	20	0.99	0.993	0.85
RSL3 + Fer-1	21	1.005	1.011	0.95
RSL3 + Fer-1	22	0.945	0.984	0.95
RSL3 + Fer-1	23	0.955	1.006	1.1
RSL3 + Fer-1	24	0.865	0.928	1.05
			RSL3 + Fer-1 + Nec2
condition	time (h)	Mean % Draq7 + cells experiment 1	Mean % Draq7 + cells experiment 2	Mean % Draq7 + cells experiment 3
RSL3 + Fer-1 + Nec2	0	1.84	1.868	0.95
RSL3 + Fer-1 + Nec2	1	1.7	1.765	1.4
RSL3 + Fer-1 + Nec2	2	1.425	1.465	1.3
RSL3 + Fer-1 + Nec2	3	1.345	1.384	1.1
RSL3 + Fer-1 + Nec2	4	1.23	1.256	1
RSL3 + Fer-1 + Nec2	5	1.135	1.167	1.1
RSL3 + Fer-1 + Nec2	6	1.075	1.1	1
RSL3 + Fer-1 + Nec2	7	1.015	1.053	0.9
RSL3 + Fer-1 + Nec2	8	1.025	1.06	1
RSL3 + Fer-1 + Nec2	9	1.055	1.081	1.2
RSL3 + Fer-1 + Nec2	10	1.08	1.126	1.15
RSL3 + Fer-1 + Nec2	11	1.08	1.121	1.25
RSL3 + Fer-1 + Nec2	12	1.085	1.117	1.15
RSL3 + Fer-1 + Nec2	13	1.13	1.151	1.15
RSL3 + Fer-1 + Nec2	14	1.18	1.216	1.2
RSL3 + Fer-1 + Nec2	15	1.225	1.25	1.05
RSL3 + Fer-1 + Nec2	16	1.32	1.329	1.15
RSL3 + Fer-1 + Nec2	17	1.475	1.51	1
RSL3 + Fer-1 + Nec2	18	1.42	1.449	1.15
RSL3 + Fer-1 + Nec2	19	1.46	1.497	1.05
RSL3 + Fer-1 + Nec2	20	1.52	1.554	1.1
RSL3 + Fer-1 + Nec2	21	1.47	1.519	1.2
RSL3 + Fer-1 + Nec2	22	1.49	1.543	1.1
RSL3 + Fer-1 + Nec2	23	1.5	1.555	1
RSL3 + Fer-1 + Nec2	24	1.425	1.485	0.9

## Sheet: Fig. S1 D
	HEK293		Erastin
condition	time (h)	Mean % Draq7 + cells experiment 1	Mean % Draq7 + cells experiment 2	Mean % Draq7 + cells experiment 3			Erastin			Erastin + Fer-1
Erastin	0	1.9019	1.9019	1.001		AUC experiment 1	AUC experiment 2	AUC experiment 3	AUC experiment 1	AUC experiment 2	AUC experiment 3
Erastin	1	1.7017	1.8018	1.4014		951.951	863.863	391.391	50.05	62.062	30.03
Erastin	2	1.4014	1.5015	1.3013		% AUC experiment 1	% AUC experiment 2	% AUC experiment 3	% AUC experiment 1	% AUC experiment 2	% AUC experiment 3
Erastin	3	1.4014	1.4014	1.1011		39.6646	35.9943	16.308	2.08542	2.58592	1.25125
Erastin	4	1.2012	1.3013	1.001
Erastin	5	1.1011	1.2012	1.1011				Column B	Erastin + Fer-1
Erastin	6	1.1011	1.1011	1.001				vs.	vs,
Erastin	7	1.001	1.1011	0.9009				Column A	Erastin
Erastin	8	1.001	1.1011	1.001
Erastin	9	4.5045	3.003	2.1021				Unpaired t test
Erastin	10	7.8078	5.005	3.4034				P value	0.0168
Erastin	11	12.6126	7.5075	6.5065				P value summary	*
Erastin	12	17.017	12.012	7.5075				Significantly different (P < 0.05)?	Yes
Erastin	13	24.5245	26.026	16.5165				One- or two-tailed P value?	Two-tailed
Erastin	14	32.032	50.05	20.9209				t, df	t=3,949 df=4
Erastin	15	67.067	57.057	23.1231
Erastin	16	82.5825	62.062	24.7747				How big is the difference?
Erastin	17	85.085	67.067	27.5275				Mean ± SEM of column A	30,66 ± 7,252, n=3
Erastin	18	89.089	79.079	31.3813				Mean ± SEM of column B	1,974 ± 0,3893, n=3
Erastin	19	92.092	82.082	33.033				Difference between means	-28,68 ± 7,262
Erastin	20	94.094	85.085	35.2352				95% confidence interval	-48,84 to -8,519
Erastin	21	94.094	88.088	38.5385				R squared (eta squared)	0.7959
Erastin	22	95.2952	89.089	41.8418
Erastin	23	95.095	92.092	44.044				F test to compare variances
Erastin	24	97.097	94.094	51.7517				F, DFn, Dfd	347, 2, 2
			Erastin + Fer-1					P value	0.0057
condition	time (h)	Mean % Draq7 + cells experiment 1	Mean % Draq7 + cells experiment 2	Mean % Draq7 + cells experiment 3				P value summary	**
Erastin + Fer-1	0	1.4014	1.7017	0.8008				Significantly different (P < 0.05)?	Yes
Erastin + Fer-1	1	1.5015	1.9019	0.9009
Erastin + Fer-1	2	1.5015	1.9019	0.9009
Erastin + Fer-1	3	1.5015	1.9019	0.9009
Erastin + Fer-1	4	1.7017	2.1021	1.001
Erastin + Fer-1	5	1.7017	2.1021	1.001
Erastin + Fer-1	6	1.7017	2.1021	1.001
Erastin + Fer-1	7	2.1021	2.6026	1.3013
Erastin + Fer-1	8	2.1021	2.6026	1.3013
Erastin + Fer-1	9	2.1021	2.6026	1.3013
Erastin + Fer-1	10	2.1021	2.6026	1.3013
Erastin + Fer-1	11	2.1021	2.6026	1.3013
Erastin + Fer-1	12	2.1021	2.6026	1.3013
Erastin + Fer-1	13	2.1021	2.6026	1.3013
Erastin + Fer-1	14	2.1021	2.6026	1.3013
Erastin + Fer-1	15	2.2022	2.7027	1.3013
Erastin + Fer-1	16	2.2022	2.7027	1.3013
Erastin + Fer-1	17	2.2022	2.7027	1.3013
Erastin + Fer-1	18	2.4024	3.003	1.5015
Erastin + Fer-1	19	2.4024	3.003	1.5015
Erastin + Fer-1	20	2.4024	3.003	1.5015
Erastin + Fer-1	21	2.4024	3.003	1.5015
Erastin + Fer-1	22	2.8028	3.4034	1.7017
Erastin + Fer-1	23	2.8028	3.4034	1.7017
Erastin + Fer-1	24	2.8028	3.4034	1.7017

## Sheet: Fig. S1E
	HEK293		FINO2				FINO2			FINO2 + Fer-1
condition	time (h)	Mean % DRAQ7 + cells experiment 1	Mean % DRAQ7 + cells experiment 2	Mean % DRAQ7 + cells experiment 3		AUC experiment 1	AUC experiment 2	AUC experiment 3	AUC experiment 1	AUC experiment 2	AUC experiment 3
FINO2	0	2.5025	1.9019	1.4014		2179.18	2165.16	2082.08	55.055	44.044	31.031
FINO2	1	2.9029	4.5045	2.3023		% AUC experiment 1	% AUC experiment 2	% AUC experiment 3	% AUC experiment 1	% AUC experiment 2	% AUC experiment 3
FINO2	2	75.075	55.055	52.052		90.799	90.2151	86.7533	2.29396	1.83517	1.29296
FINO2	3	93.093	83.083	78.078
FINO2	4	97.097	97.097	93.093
FINO2	5	97.097	97.097	93.093
FINO2	6	97.097	97.2972	93.7937
FINO2	7	97.1971	97.4974	94.5945				Column B	FINO2 + Fer-1
FINO2	8	97.2972	97.6976	95.2952				vs.	vs,
FINO2	9	97.3973	97.8978	95.3953				Column A	FINO2
FINO2	10	97.4974	98.098	95.3953
FINO2	11	97.5975	98.2982	95.3953				Unpaired t test
FINO2	12	97.6976	98.4984	95.3953				P value	<0,0001
FINO2	13	97.7977	98.6986	95.3953				P value summary	****
FINO2	14	97.8978	98.8988	95.3953				Significantly different (P < 0.05)?	Yes
FINO2	15	97.9979	99.099	95.3953				One- or two-tailed P value?	Two-tailed
FINO2	16	98.098	99.2992	95.3953				t, df	t=67,51 df=4
FINO2	17	98.1981	99.4994	95.3953
FINO2	18	98.2982	99.6996	95.3953				How big is the difference?
FINO2	19	98.3983	99.8998	95.4954				Mean ± SEM of column A	89,26 ± 1,263, n=3
FINO2	20	98.4984	99.099	95.4954				Mean ± SEM of column B	1,807 ± 0,2893, n=3
FINO2	21	98.5985	99.1991	95.4954				Difference between means	-87,45 ± 1,295
FINO2	22	98.6986	99.3993	95.4954				95% confidence interval	-91,04 to -83,85
FINO2	23	98.7987	99.4994	95.4954				R squared (eta squared)	0.9991
FINO2	24	98.8988	99.1991	95.4954
			FINO2 + Fer-1					F test to compare variances
condition	time (h)	Mean % DRAQ7 + cells experiment 1	Mean % DRAQ7 + cells experiment 2	Mean % DRAQ7 + cells experiment 3				F, DFn, Dfd	19,05, 2, 2
FINO2 + Fer-1	0	1.54154	1.19119	0.816816				P value	0.0998
FINO2 + Fer-1	1	1.65165	1.33133	0.918918				P value summary	ns
FINO2 + Fer-1	2	1.65165	1.33133	0.918918				Significantly different (P < 0.05)?	No
FINO2 + Fer-1	3	1.65165	1.33133	0.918918
FINO2 + Fer-1	4	1.87187	1.47147	1.02102
FINO2 + Fer-1	5	1.87187	1.47147	1.02102
FINO2 + Fer-1	6	1.87187	1.47147	1.02102
FINO2 + Fer-1	7	2.31231	1.82182	1.32733
FINO2 + Fer-1	8	2.31231	1.82182	1.32733
FINO2 + Fer-1	9	2.31231	1.82182	1.32733
FINO2 + Fer-1	10	2.31231	1.82182	1.32733
FINO2 + Fer-1	11	2.31231	1.82182	1.32733
FINO2 + Fer-1	12	2.31231	1.82182	1.32733
FINO2 + Fer-1	13	2.31231	1.82182	1.32733
FINO2 + Fer-1	14	2.31231	1.82182	1.32733
FINO2 + Fer-1	15	2.42242	1.89189	1.32733
FINO2 + Fer-1	16	2.42242	1.89189	1.32733
FINO2 + Fer-1	17	2.42242	1.89189	1.32733
FINO2 + Fer-1	18	2.64264	2.1021	1.53153
FINO2 + Fer-1	19	2.64264	2.1021	1.53153
FINO2 + Fer-1	20	2.64264	2.1021	1.53153
FINO2 + Fer-1	21	2.64264	2.1021	1.53153
FINO2 + Fer-1	22	3.08308	2.38238	1.73573
FINO2 + Fer-1	23	3.08308	2.38238	1.73573
FINO2 + Fer-1	24	3.08308	2.38238	1.73573

## Sheet: Fig. S1F
	HeLa		RSL3					RSL3
condition	time (h)	Mean % Draq7 + cells experiment 1	Mean % Draq7 + cells experiment 2	Mean % Draq7 + cells experiment 3			AUC experiment 1	AUC experiment 2	AUC experiment 3
RSL3	0	1.58	1.98667	1.60333			328	374	256
RSL3	1	2	2.45917	1.91833
RSL3	2	1.98222	2.4275	1.88167			% AUC experiment 1	% AUC experiment 2	% AUC experiment 3
RSL3	3	2.01778	2.46083	1.895			13.6667	15.5833	10.6667
RSL3	4	2.04889	2.4825	1.89167				RSL3 + zVAD + Nec2
RSL3	5	2.06889	2.49583	1.88833			AUC experiment 1	AUC experiment 2	AUC experiment 3
RSL3	6	2.20889	2.6525	1.99167			343.2	391.2	254.4
RSL3	7	2.41556	2.87167	2.12
RSL3	8	2.68444	3.17167	2.31667			% AUC experiment 1	% AUC experiment 2	% AUC experiment 3
RSL3	9	3.20222	3.755	2.70667			14.3	16.3	10.6
RSL3	10	3.97778	4.63	3.29333				RSL3 + Fer-1
RSL3	11	5.27333	6.07833	4.24667			AUC experiment 1	AUC experiment 2	AUC experiment 3
RSL3	12	7.18	8.23083	5.69167			239	185	131
RSL3	13	9.92222	11.3225	7.76167
RSL3	14	12.8378	14.61	9.96333			% AUC experiment 1	% AUC experiment 2	% AUC experiment 3
RSL3	15	16.28	18.4825	12.545			9.95833	7.70833	5.45833
RSL3	16	19.4689	22.0817	14.96
RSL3	17	22.6556	25.6858	17.3883				RSL3 + Fer-1 + Nec2
RSL3	18	25.9511	29.4092	19.8917			AUC experiment 1	AUC experiment 2	AUC experiment 3
RSL3	19	28.8044	32.6392	22.0717			243	188	132
RSL3	20	31.08	35.2183	23.8167
RSL3	21	33.1311	37.5367	25.3767			% AUC experiment 1	% AUC experiment 2	% AUC experiment 3
RSL3	22	34.96	39.6158	26.7917			10.125	7.83333	5.5
RSL3	23	36.6067	41.4817	28.0533
RSL3	24	38.0911	43.175	29.2133
			RSL3 + zVAD + Nec2
condition	time (h)	Mean % Draq7 + cells experiment 1	Mean % Draq7 + cells experiment 2	Mean % Draq7 + cells experiment 3
RSL3 + zVAD + Nec2	0	1.659	2.086	1.57127
RSL3 + zVAD + Nec2	1	2.1	2.58213	1.87997		Tukey's multiple comparisons test	Mean Diff,	95,00% CI of diff,	Significant?	Summary	Adjusted P Value
RSL3 + zVAD + Nec2	2	2.08133	2.54887	1.84403
RSL3 + zVAD + Nec2	3	2.11867	2.58387	1.8571		RSL3 + zVAD + Nec2 vs. RSL3 + Fer-1	5.597	-0,9284 to 12,12	No	ns	0.0951
RSL3 + zVAD + Nec2	4	2.15133	2.60663	1.85383		RSL3 + zVAD + Nec2 vs. RSL3 + Fer-1 + Nec2	5.486	-1,04 to 12,01	No	ns	0.1027
RSL3 + zVAD + Nec2	5	2.17233	2.62062	1.85057		RSL3 + zVAD + Nec2 vs. RSL3	-0.4278	-6,953 to 6,098	No	ns	0.9965
RSL3 + zVAD + Nec2	6	2.31933	2.78512	1.95183		RSL3 + Fer-1 vs. RSL3 + Fer-1 + Nec2	-0.1111	-6,637 to 6,415	No	ns	>0,9999
RSL3 + zVAD + Nec2	7	2.53633	3.01525	2.0776		RSL3 + Fer-1 vs. RSL3	-6.025	-12,55 to 0,5006	No	ns	0.0707
RSL3 + zVAD + Nec2	8	2.81867	3.33025	2.27033		RSL3 + Fer-1 + Nec2 vs. RSL3	-5.914	-12,44 to 0,6117	No	ns	0.0764
RSL3 + zVAD + Nec2	9	3.36233	3.94275	2.65253
RSL3 + zVAD + Nec2	10	4.17667	4.8615	3.22747
RSL3 + zVAD + Nec2	11	5.537	6.38225	4.16173
RSL3 + zVAD + Nec2	12	7.539	8.64237	5.57783
RSL3 + zVAD + Nec2	13	10.4183	11.8886	7.60643
RSL3 + zVAD + Nec2	14	13.4797	15.3405	9.76407
RSL3 + zVAD + Nec2	15	17.094	19.4066	12.2941
RSL3 + zVAD + Nec2	16	20.4423	23.1857	14.6608
RSL3 + zVAD + Nec2	17	23.7883	26.9701	17.0406
RSL3 + zVAD + Nec2	18	27.2487	30.8796	19.4938
RSL3 + zVAD + Nec2	19	30.2447	34.2711	21.6302
RSL3 + zVAD + Nec2	20	32.634	36.9793	23.3403
RSL3 + zVAD + Nec2	21	34.7877	39.4135	24.8691
RSL3 + zVAD + Nec2	22	36.708	41.5966	26.2558
RSL3 + zVAD + Nec2	23	38.437	43.5558	27.4923
RSL3 + zVAD + Nec2	24	39.9957	45.3338	28.6291
			RSL3 + Fer-1
condition	time (h)	Mean % Draq7 + cells experiment 1	Mean % Draq7 + cells experiment 2	Mean % Draq7 + cells experiment 3
RSL3 + Fer-1	0	2.17333	1.87333	1.57333
RSL3 + Fer-1	1	2.83333	2.3525	1.87167
RSL3 + Fer-1	2	2.91	2.39583	1.88167
RSL3 + Fer-1	3	2.89667	2.37417	1.85167
RSL3 + Fer-1	4	2.82	2.3075	1.795
RSL3 + Fer-1	5	2.77667	2.2725	1.76833
RSL3 + Fer-1	6	2.7	2.21583	1.73167
RSL3 + Fer-1	7	2.82	2.29417	1.76833
RSL3 + Fer-1	8	3.07667	2.49167	1.90667
RSL3 + Fer-1	9	3.39667	2.7275	2.05833
RSL3 + Fer-1	10	3.75667	3.00167	2.24667
RSL3 + Fer-1	11	4.51	3.5625	2.615
RSL3 + Fer-1	12	5.51333	4.33333	3.15333
RSL3 + Fer-1	13	7.14	5.56417	3.98833
RSL3 + Fer-1	14	9.05667	7.01167	4.96667
RSL3 + Fer-1	15	11.2133	8.63667	6.06
RSL3 + Fer-1	16	13.2867	10.1992	7.11167
RSL3 + Fer-1	17	15.3267	11.7533	8.18
RSL3 + Fer-1	18	17.4033	13.3342	9.265
RSL3 + Fer-1	19	19.37	14.8375	10.305
RSL3 + Fer-1	20	21.0167	16.0925	11.1683
RSL3 + Fer-1	21	22.71	17.3692	12.0283
RSL3 + Fer-1	22	23.9	18.275	12.65
RSL3 + Fer-1	23	24.7367	18.9275	13.1183
RSL3 + Fer-1	24	25.3067	19.3558	13.405
			RSL3 + Fer-1 + Nec2
condition	time (h)	Mean % Draq7 + cells experiment 1	Mean % Draq7 + cells experiment 2	Mean % Draq7 + cells experiment 3
RSL3 + Fer-1 + Nec2	0	1.75333	1.50917	1.265
RSL3 + Fer-1 + Nec2	1	2.21333	1.86	1.50667
RSL3 + Fer-1 + Nec2	2	2.27333	1.8975	1.52167
RSL3 + Fer-1 + Nec2	3	2.28	1.88333	1.48667
RSL3 + Fer-1 + Nec2	4	2.23333	1.84667	1.46
RSL3 + Fer-1 + Nec2	5	2.23	1.83667	1.44333
RSL3 + Fer-1 + Nec2	6	2.23	1.82833	1.42667
RSL3 + Fer-1 + Nec2	7	2.28333	1.86167	1.44
RSL3 + Fer-1 + Nec2	8	2.37667	1.9275	1.47833
RSL3 + Fer-1 + Nec2	9	2.53	2.04833	1.56667
RSL3 + Fer-1 + Nec2	10	2.98667	2.39833	1.81
RSL3 + Fer-1 + Nec2	11	3.67	2.92417	2.17833
RSL3 + Fer-1 + Nec2	12	4.73	3.7275	2.725
RSL3 + Fer-1 + Nec2	13	6.44333	5.03083	3.61833
RSL3 + Fer-1 + Nec2	14	8.63333	6.6925	4.75167
RSL3 + Fer-1 + Nec2	15	11.0133	8.49667	5.98
RSL3 + Fer-1 + Nec2	16	13.6067	10.4733	7.34
RSL3 + Fer-1 + Nec2	17	16.0233	12.31	8.59667
RSL3 + Fer-1 + Nec2	18	18.5733	14.245	9.91667
RSL3 + Fer-1 + Nec2	19	20.7733	15.9142	11.055
RSL3 + Fer-1 + Nec2	20	22.87	17.4975	12.125
RSL3 + Fer-1 + Nec2	21	24.6567	18.8633	13.07
RSL3 + Fer-1 + Nec2	22	26.0767	19.9308	13.785
RSL3 + Fer-1 + Nec2	23	27.2	20.7858	14.3717
RSL3 + Fer-1 + Nec2	24	28.1433	21.5	14.8567

## Sheet: Fig S1G
	HeLa		Erastin
condition	time (h)	Mean % Draq7 + cells experiment 1	Mean % Draq7 + cells experiment 2	Mean % Draq7 + cells experiment 3			Erastin			Erastin + Fer-1
Erastin	0	1.9019	1.9019	1.001		AUC experiment 1	AUC experiment 2	AUC experiment 3	AUC experiment 1	AUC experiment 2	AUC experiment 3
Erastin	1	1.7017	1.8018	1.4014		453.453	790.79	670.67	63.063	77.077	38.038
Erastin	2	1.4014	1.5015	1.3013		% AUC experiment 1	% AUC experiment 2	% AUC experiment 3	% AUC experiment 1	% AUC experiment 2	% AUC experiment 3
Erastin	3	1.4014	1.4014	1.1011		18.8939	32.9496	27.9446	2.62762	3.21154	1.58492
Erastin	4	1.2012	1.3013	1.001
Erastin	5	1.1011	1.2012	1.1011
Erastin	6	1.1011	1.1011	1.001				Column B	Erastin + Fer-1
Erastin	7	1.001	1.1011	0.9009				vs.	vs,
Erastin	8	1.001	1.1011	1.001				Column A	Erastin
Erastin	9	1.1011	1.1011	1.2012
Erastin	10	1.1011	1.1011	1.2012				Unpaired t test
Erastin	11	1.4014	3.2032	2.1021				P value	0.0043
Erastin	12	2.1021	5.2052	2.4024				P value summary	**
Erastin	13	2.4024	7.3073	3.2032				Significantly different (P < 0.05)?	Yes
Erastin	14	2.6026	13.5135	4.004				One- or two-tailed P value?	Two-tailed
Erastin	15	15.015	30.7307	17.5175				t, df	t=5,826 df=4
Erastin	16	17.017	51.051	29.4294
Erastin	17	22.022	72.3723	45.045				How big is the difference?
Erastin	18	28.028	80.4804	67.067				Mean ± SEM of column A	26,6 ± 4,113, n=3
Erastin	19	34.034	87.087	78.078				Mean ± SEM of column B	2,475 ± 0,4758, n=3
Erastin	20	37.5375	92.092	85.085				Difference between means	-24,12 ± 4,141
Erastin	21	68.068	94.5945	89.089				95% confidence interval	-35,62 to -12,63
Erastin	22	75.7757	93.093	93.4934				R squared (eta squared)	0.8946
Erastin	23	87.9879	97.097	95.095
Erastin	24	92.092	98.4984	94.094				F test to compare variances
			Erastin + Fer-1					F, DFn, Dfd	74,75, 2, 2
condition	time (h)	Mean % Draq7 + cells experiment 1	Mean % Draq7 + cells experiment 2	Mean % Draq7 + cells experiment 3				P value	0.0264
Erastin + Fer-1	0	1.7017	2.1021	1.001				P value summary	*
Erastin + Fer-1	1	1.9019	2.3023	1.2012				Significantly different (P < 0.05)?	Yes
Erastin + Fer-1	2	1.9019	2.3023	1.2012
Erastin + Fer-1	3	1.9019	2.3023	1.2012
Erastin + Fer-1	4	2.2022	2.7027	1.3013
Erastin + Fer-1	5	2.2022	2.7027	1.3013
Erastin + Fer-1	6	2.2022	2.7027	1.3013
Erastin + Fer-1	7	2.6026	3.2032	1.6016
Erastin + Fer-1	8	2.6026	3.2032	1.6016
Erastin + Fer-1	9	2.6026	3.2032	1.6016
Erastin + Fer-1	10	2.6026	3.2032	1.6016
Erastin + Fer-1	11	2.6026	3.2032	1.6016
Erastin + Fer-1	12	2.6026	3.2032	1.6016
Erastin + Fer-1	13	2.6026	3.2032	1.6016
Erastin + Fer-1	14	2.6026	3.2032	1.6016
Erastin + Fer-1	15	2.8028	3.4034	1.7017
Erastin + Fer-1	16	2.8028	3.4034	1.7017
Erastin + Fer-1	17	2.8028	3.4034	1.7017
Erastin + Fer-1	18	3.1031	3.7037	1.8018
Erastin + Fer-1	19	3.1031	3.7037	1.8018
Erastin + Fer-1	20	3.1031	3.7037	1.8018
Erastin + Fer-1	21	3.1031	3.7037	1.8018
Erastin + Fer-1	22	3.5035	4.3043	2.1021
Erastin + Fer-1	23	3.5035	4.3043	2.1021
Erastin + Fer-1	24	3.5035	4.3043	2.1021

## Sheet: Fig. S1H
	HeLa		FINO2				FINO2			FINO2 + Fer-1
condition	time (h)	Mean % DRAQ7 + cells experiment 1	Mean % DRAQ7 + cells experiment 2	Mean % DRAQ7 + cells experiment 3		AUC experiment 1	AUC experiment 2	AUC experiment 3	AUC experiment 1	AUC experiment 2	AUC experiment 3
FINO2	0	1.6016	1.2012	0.5005		1978.98	1995.99	2035.03	144.144	64.064	68.7687
FINO2	1	2.3023	2.2022	1.5015		% AUC experiment 1	% AUC experiment 2	% AUC experiment 3	% AUC experiment 1	% AUC experiment 2	% AUC experiment 3
FINO2	2	7.5075	3.3033	4.5045		82.4574	83.1664	84.793	6.006	2.66933	2.86536
FINO2	3	37.037	22.022	62.062
FINO2	4	85.085	87.087	93.093
FINO2	5	93.093	94.094	94.094				Column B	FINO2 + Fer-1
FINO2	6	95.095	95.095	94.094				vs.	vs,
FINO2	7	95.095	95.095	94.8948				Column A	FINO2
FINO2	8	95.1951	95.2952	95.5955
FINO2	9	95.2952	95.4954	96.3963				Unpaired t test
FINO2	10	95.3953	95.6956	96.3963				P value	<0,0001
FINO2	11	95.4954	95.8958	96.3963				P value summary	****
FINO2	12	95.5955	96.096	96.3963				Significantly different (P < 0.05)?	Yes
FINO2	13	95.6956	96.1961	96.3963				One- or two-tailed P value?	Two-tailed
FINO2	14	95.7957	96.3963	96.3963				t, df	t=62,05 df=4
FINO2	15	95.8958	96.5965	96.3963
FINO2	16	95.9959	96.7967	96.3963				How big is the difference?
FINO2	17	96.096	96.9969	96.4964				Mean ± SEM of column A	83,47 ± 0,6914, n=3
FINO2	18	96.1961	97.1971	96.4964				Mean ± SEM of column B	3,847 ± 1,081, n=3
FINO2	19	96.1961	97.3973	96.4964				Difference between means	-79,63 ± 1,283
FINO2	20	96.2962	97.5975	96.4964				95% confidence interval	-83,19 to -76,06
FINO2	21	96.3963	97.7977	96.4964				R squared (eta squared)	0.999
FINO2	22	96.4964	97.9979	96.4964
FINO2	23	96.5965	98.1981	96.4964				F test to compare variances
FINO2	24	96.6966	98.3983	96.4964				F, DFn, Dfd	2,445, 2, 2
			FINO2 + Fer-1					P value	0.5806
condition		Mean % DRAQ7 + cells experiment 1	Mean % DRAQ7 + cells experiment 2	Mean % DRAQ7 + cells experiment 3				P value summary	ns
FINO2 + Fer-1	0	1.9019	0.8008	0.8008				Significantly different (P < 0.05)?	No
FINO2 + Fer-1	1	2.1021	0.8008	0.8008
FINO2 + Fer-1	2	2.4024	1.1011	0.9009
FINO2 + Fer-1	3	2.6026	1.3013	1.001
FINO2 + Fer-1	4	2.6026	2.002	1.001
FINO2 + Fer-1	5	3.003	2.5025	1.1011
FINO2 + Fer-1	6	3.1031	2.5025	1.5015
FINO2 + Fer-1	7	3.3033	2.5025	1.7017
FINO2 + Fer-1	8	4.1041	2.6026	1.9019
FINO2 + Fer-1	9	4.7047	2.6026	2.3023
FINO2 + Fer-1	10	5.5055	2.8028	3.003
FINO2 + Fer-1	11	5.5055	2.8028	3.003
FINO2 + Fer-1	12	5.7057	2.7027	3.003
FINO2 + Fer-1	13	5.9059	2.6026	3.1031
FINO2 + Fer-1	14	6.2062	2.8028	3.1031
FINO2 + Fer-1	15	6.2062	2.8028	3.2032
FINO2 + Fer-1	16	6.3063	2.9029	3.3033
FINO2 + Fer-1	17	7.4074	3.1031	3.3033
FINO2 + Fer-1	18	8.5085	3.1031	3.5035
FINO2 + Fer-1	19	9.009	3.3033	3.9039
FINO2 + Fer-1	20	9.2092	3.3033	4.3043
FINO2 + Fer-1	21	10.2102	3.5035	4.6046
FINO2 + Fer-1	22	11.5115	3.7037	5.3053
FINO2 + Fer-1	23	11.7117	4.1041	6.006
FINO2 + Fer-1	24	12.012	5.005	7.007

## Sheet: Fig. S1I
	HEK293		Opto-GPX4Deg			Opto-Ctrl
	LED intensity	Mean % DRAQ7 + cells experiment 1	Mean % DRAQ7 + cells experiment 2	Mean % DRAQ7 + cells experiment 3	Mean % DRAQ7 + cells experiment 1	Mean % DRAQ7 + cells experiment 2	Mean % DRAQ7 + cells experiment 3
	non-illuminated	8.008	5.005	7.007	4.5045	2.002	5.5055
	20	15.5155	9.009	12.012	5.005	3.5035	6.5065
	40	18.018	14.014	13.013	6.5065	4.5045	8.008
	60	22.022	17.017	19.019	7.5075	4.5045	9.009
	80	21.021	23.5235	27.027	8.5085	10.01	7.5075
	100	28.028	32.032	31.031	10.01	12.012	9.009
	Sidak's multiple comparisons test	Mean Diff,	95,00% CI of diff,	Significant?	Summary	Adjusted P Value
	Opto-GPX4Deg - Opto-Ctrl
	non-illuminated	2.669	-2,242 to 7,581	No	ns	0.5146
	20	7.174	2,262 to 12,09	Yes	**	0.0037
	40	8.675	3,764 to 13,59	Yes	***	0.0008
	60	12.35	7,434 to 17,26	Yes	****	<0,0001
	80	15.18	10,27 to 20,09	Yes	****	<0,0001
	100	20.02	15,11 to 24,93	Yes	****	<0,0001

## Sheet: Fig.S1J
	HeLa		Opto-GPX4Deg			Opto-Ctrl
	LED intensity	Mean % DRAQ7 + cells experiment 1	Mean % DRAQ7 + cells experiment 2	Mean % DRAQ7 + cells experiment 3	Mean % DRAQ7 + cells experiment 1	Mean % DRAQ7 + cells experiment 2	Mean % DRAQ7 + cells experiment 3
	non-illuminated	12.012	5.005	9.009	10.01	4.004	7.007
	20	18.018	22.022	16.5165	8.008	5.005	14.014
	40	25.025	28.028	33.033	13.013	9.009	14.014
	60	32.032	42.042	37.037	15.015	9.009	13.013
	80	38.038	47.047	42.042	17.017	18.5185	15.015
	100	58.058	52.052	60.06	17.017	22.022	18.018
		Sidak's multiple comparisons test	Mean Diff,	95,00% CI of diff,	Significant?	Summary	Adjusted P Value
		Opto-GPX4Deg - Opto-Ctrl
		non-illuminated	1.668	-6,773 to 10,11	No	ns	0.9942
		20	9.843	1,402 to 18,28	Yes	*	0.0162
		40	16.68	8,242 to 25,12	Yes	****	<0,0001
		60	24.69	16,25 to 33,13	Yes	****	<0,0001
		80	25.53	17,08 to 33,97	Yes	****	<0,0001
		100	37.7	29,26 to 46,15	Yes	****	<0,0001

## Sheet: Fig. S1K
condition		% blebbing cells
Opto-GPX4Deg	Experiment 1	72
Opto-GPX4Deg	Experiment 2	85			Tukey's multiple comparisons test	Mean Diff,	95,00% CI of diff,	Significant?	Summary	Adjusted P Value
Opto-GPX4Deg	Experiment 3	80
Opto-Ctrl	Experiment 1	6.25			Opto-GPX4Deg vs. bystander Opto-Ctrl	76.5	64,63 to 88,37	Yes	****	<0,0001	A-B
Opto-Ctrl	Experiment 2	0			Opto-GPX4Deg vs. bystander Opto-GPX4Deg	75.5	63,63 to 87,37	Yes	****	<0,0001	A-C
Opto-Ctrl	Experiment 3	11.1			Opto-GPX4Deg vs. Opto-Ctrl	73.22	61,34 to 85,09	Yes	****	<0,0001	A-D
bystander Opto-Ctrl	Experiment 1	0			bystander Opto-Ctrl vs. bystander Opto-GPX4Deg	-1	-12,87 to 10,87	No	ns	0.9926	B-C
bystander Opto-Ctrl	Experiment 2	5			bystander Opto-Ctrl vs. Opto-Ctrl	-3.283	-15,16 to 8,589	No	ns	0.8125	B-D
bystander Opto-Ctrl	Experiment 3	2.5			bystander Opto-GPX4Deg vs. Opto-Ctrl	-2.283	-14,16 to 9,589	No	ns	0.9242	C-D
bystander Opto-GPX4Deg	Experiment 1	5
bystander Opto-GPX4Deg	Experiment 2	3.5
bystander Opto-GPX4Deg	Experiment 3	2

## Sheet: Fig. S1M
			plus Fer-1
	condition	Mean % Draq7 - cells experiment 1	Mean % Draq7 - cells experiment 2	Mean % Draq7 - cells experiment 3
	Ctrl	92.7	88.4	89.8
	Opto-GPX4	75.34	60.54	82.56
	Opto-GPX4Deg	64.4	55.56	61.4
	Tukey's multiple comparisons test	Mean Diff,	95,00% CI of diff,	Significant?	Summary	Adjusted P Value
	Ctrl vs. Opto-Ctrl	17.49	-0,2885 to 35,26	No	ns	0.0532	A-B
	Ctrl vs. Opto-GPX4Deg	29.85	12,07 to 47,62	Yes	**	0.0051	A-C
	Opto-Ctrl vs. Opto-GPX4Deg	12.36	-5,415 to 30,14	No	ns	0.1629	B-C
			minus Fer-1
	condition	Mean % Draq7 - cells experiment 1	Mean % Draq7 - cells experiment 2	Mean % Draq7 - cells experiment 3
	Ctrl	8.62647	8.70427	7.38455
	Opto-Ctrl	5.432	12.567	6.84
	Opto-GPX4Deg	12.6468	19.8447	20.2666
	Tukey's multiple comparisons test	Mean Diff,	95,00% CI of diff,	Significant?	Summary	Adjusted P Value
	Ctrl vs. Opto-Ctrl	-0.04124	-8,372 to 8,289	No	ns	0.9999	A-B
	Ctrl vs. Opto-GPX4Deg	-9.348	-17,68 to -1,017	Yes	*	0.0318	A-C
	Opto-Ctrl vs. Opto-GPX4Deg	-9.306	-17,64 to -0,9759	Yes	*	0.0324	B-C

[truncated: 1 more sheets: Fig. S1N]
