# Supplementary material for: Ferroptosis spreads to neighboring cells via plasma membrane contacts
Source: Nat Commun. 2025 Mar 26;16:2951. doi: 10.1038/s41467-025-58175-w (PMC11947162; doi:10.1038/s41467-025-58175-w)
Supplement: Supplementary file 9 — Source Data [file 41467_2025_58175_MOESM9_ESM.zip › Source data S2.xlsx]

## Sheet: Fig. S2C
														experiment 1	experiment 2	experiment 3	experiment 1	experiment 2	experiment 3	experiment 1	experiment 2	experiment 3	experiment 1	experiment 2	experiment 3
		experiment 1						ratio		ratio		ratio
	condition		endo GPX4	GPX4	GFP	GAPDH		endo GPX4		GPX4		GFP			GFP Opto-Ctrl
	non-transf.	0 min	5854	75	44.8	6410		0.913261		0.0117005		0.00698908		non-transf.	non-transf.	non-transf.	Opto-Ctrl	Opto-Ctrl	Opto-Ctrl	non-transf.	non-transf.	non-transf.	Opto-Ctrl	Opto-Ctrl	Opto-Ctrl
	Opto-Ctrl	0 min	2550	7500	3203	7720		0.330311		0.971503		0.414896		0 min	0 min	0 min	0 min	0 min	0 min	60 min	60 min	60 min	60 min	60 min	60 min
	Opto-GPX4Deg	0 min	7050	15700	15700	8730		0.80756		1.7984		1.7984		0.00698908	0.002331	0.0456522	0.414896	0.22524	0.371622	0.0167785	0.043301	0.0172414	0.476842	0.716121	0.4375
	non-transf.	60 min	10100	65	150	8940		1.12975		0.00727069		0.0167785			GPX4 Opto-Ctrl
	Opto-Ctrl	60 min	9840	21400	4530	9500		1.03579		2.25263		0.476842		non-transf.	non-transf.	non-transf.	Opto-Ctrl	Opto-Ctrl	Opto-Ctrl	non-transf.	non-transf.	non-transf.	Opto-Ctrl	Opto-Ctrl	Opto-Ctrl
	Opto-GPX4Deg	60 min	2570	3520	3520	8460		0.303783		0.416076		0.416076		0 min	0 min	0 min	0 min	0 min	0 min	60 min	60 min	60 min	60 min	60 min	60 min
														0.0117005	0.0241259	0.278261	0.971503	1.50479	2.27027	0.00727069	0.0376699	0.289655	2.25263	1.50579	2.44518
	condition	experiment 2
	non-transf.	0 min	5100	207	20	8580		0.594406		0.0241259		0.002331
	Opto-Ctrl	0 min	2980	9420	1410	6260		0.476038		1.50479		0.22524			endo GPX4 Opto-Ctrl
	Opto-GPX4Deg	0 min	6990	5640	7512	6240		1.12019		0.903846		1.20385		non-transf.	non-transf.	non-transf.	Opto-Ctrl	Opto-Ctrl	Opto-Ctrl	non-transf.	non-transf.	non-transf.	Opto-Ctrl	Opto-Ctrl	Opto-Ctrl
														0 min	0 min	0 min	0 min	0 min	0 min	60 min	60 min	60 min	60 min	60 min	60 min
	non-transf.	60 min	4445	194	223	5150		0.863107		0.0376699		0.043301		0.913261	0.594406	0.934783	0.330311	0.476038	0.946622	1.12975	0.863107	1.46552	1.03579	1.14861	0.490132
	Opto-Ctrl	60 min	4560	5978	2843	3970		1.14861		1.50579		0.716121
	Opto-GPX4Deg	60 min	1475	2205	2988	3530		0.417847		0.624646		0.846459
															GFP Opto-GPX4Deg
	condition	experiment 3												non-transf.	non-transf.	non-transf.	Opto-GPX4Deg	Opto-GPX4Deg	Opto-GPX4Deg	non-transf.	non-transf.	non-transf.	Opto-GPX4Deg	Opto-GPX4Deg	Opto-GPX4Deg
	non-transf.	0 min	43	12.8	21	46		0.934783		0.278261		0.456522		0 min	0 min	0 min	0 min	0 min	0 min	60 min	60 min	60 min	60 min	60 min	60 min
	Opto-Ctrl	0 min	1401	3360	550	1480		0.946622		2.27027		0.371622		0.00698908	0.002331	0.0456522	1.7984	1.20385	1.60294	0.0167785	0.043301	0.0172414	0.416076	0.846459	0.687261
	Opto-GPX4Deg	0 min	42	177	109	68		0.617647		2.60294		1.60294
															GPX4 Opto-GPX4Deg
	non-transf.	60 min	85	16.8	10	58		1.46552		0.289655		0.172414		non-transf.	non-transf.	non-transf.	Opto-GPX4Deg	Opto-GPX4Deg	Opto-GPX4Deg	non-transf.	non-transf.	non-transf.	Opto-GPX4Deg	Opto-GPX4Deg	Opto-GPX4Deg
	Opto-Ctrl	60 min	447	2230	399	912		0.490132		2.44518		0.4375		0 min	0 min	0 min	0 min	0 min	0 min	60 min	60 min	60 min	60 min	60 min	60 min
	Opto-GPX4Deg	60 min	65.2	155	107.9	157		0.415287		0.987261		0.687261		0.0117005	0.0241259	0.278261	1.7984	0.903846	2.60294	0.00727069	0.0376699	0.289655	0.416076	0.624646	0.987261
															endo GPX4 Opto-GPX4Deg
														non-transf.	non-transf.	non-transf.	Opto-GPX4Deg	Opto-GPX4Deg	Opto-GPX4Deg	non-transf.	non-transf.	non-transf.	Opto-GPX4Deg	Opto-GPX4Deg	Opto-GPX4Deg
														0 min	0 min	0 min	0 min	0 min	0 min	60 min	60 min	60 min	60 min	60 min	60 min
														0.913261	0.594406	0.934783	0.80756	1.12019	0.617647	1.12975	0.863107	1.46552	0.303783	0.417847	0.415287
		GFP Opto-GPX4Deg									GFP Opto-Ctrl
		Tukey's multiple comparisons test	Mean Diff,	95,00% CI of diff,	Significant?	Summary	Adjusted P Value				Tukey's multiple comparisons test	Mean Diff,	95,00% CI of diff,	Significant?	Summary	Adjusted P Value
		0 min 1 vs. 60 min 1	0.8851	0,396 to 1,374	Yes	**	0.0018	B-D			0 min Opto-Ctrl vs. 60 min Opto-Ctrl	-0.2062	-0,4452 to 0,03274	No	ns	0.0929	B-D
		GPX4 Opto-GPX4Deg									GPX4 Opto-Ctrl
		0 min 1 vs. 60 min 1	1.092	-0,1148 to 2,3	No	ns	0.0768	B-D			0 min 0 vs. 60 min 0	-0.4857	-1,594 to 0,6229	No	ns	0.5313	B-D
		endo Opto-GPX4Deg									endo GPX4 Opto-GPX4Deg
		0 min 1 vs. 60 min 1	0.4695	-0,1094 to 1,048	No	ns	0.1174	B-D			0 min 0 vs. 60 min 0	-0.3072	-1,086 to 0,472	No	ns	0.6086	B-D
		endo Opto-GPX4Deg
		Column D	60 min Opto-GPX4Deg
		vs.	vs,
		Column B	0 min 1 Opto-GPX4Deg
		Unpaired t test
		P value	0.0361
		P value summary	*
		Significantly different (P < 0.05)?	Yes
		One- or two-tailed P value?	Two-tailed
		t, df	t=3,104 df=4

## Sheet: Fig. S2F
		0h BFP-GPX4-LOVpepdegron			24h BFP-GPX4-LOVpepdegron			0h non-transfected ctrl			24h non-transfected ctrl
	experiment 1	experiment 2	experiment 3	experiment 1	experiment 2	experiment 3	experiment 1	experiment 2	experiment 3	experiment 1	experiment 2	experiment 3			0h BFP-GPX4-LOVpepdegron			24h BFP-GPX4-LOVpepdegron
	values	values	values	values	values	values	values	values	values	values	values	values		Mean experiment 1	Mean experiment 2	Mean experiment 3	Mean experiment 1	Mean experiment 2	Mean experiment 3
	0.301176	0.335714	0.371104	0.622989	1.13125	0.200707	0.293166	0.437317	0.28284	0.102041	0.253645	0.532161		0.315927	0.27547	0.355931	0.779493	1.00043	0.559692
	0.310769	0.336043	0.374807	0.625405	1.13805	0.208333	0.508401	0.393646	0.534564	0.118246	0.254693	0.473114
	0.324792	0.342857	0.274869	0.63211	1.14265	0.215962	0.38268	0.399496	0.20367	0.122791	0.258216	0.353117
	0.337451	0.343125	0.379501	0.64375	1.14497	0.222951	0.408232	0.371835	0.251216	0.13037	0.26087	0.415599			0h non-transfected ctrl			24h non-transfected ctrl
	0.351432	0.348943	0.388095	0.648445	1.15367	0.228421	0.412174	0.511409	0.220794	0.143499	0.261253	0.415571		Mean experiment 1	Mean experiment 2	Mean experiment 3	Mean experiment 1	Mean experiment 2	Mean experiment 3
	0.355822	0.35377	0.388845	0.653717	1.16978	0.234862	0.418957	0.576433	0.330045	0.105787	0.261429	0.411682		0.363333	0.435866	0.291492	0.115841	0.268313	0.425403
	0.358609	0.35466	0.390643	0.662382	1.1723	0.239044	0.356115	0.387121	0.292135	0.100545	0.262069	0.34988
	0.361575	0.20479	0.395335	0.666029	1.17333	0.240244	0.264133	0.444536	0.336341	0.150588	0.263636	0.493082
	0.368296	0.207619	0.315408	0.676448	1.18195	0.265217	0.30407	0.388644	0.33839	0.102395	0.265203	0.370326		Tukey's multiple comparisons test	Mean Diff,	95,00% CI of diff,	Significant?	Summary	Adjusted P Value
	0.284762	0.211525	0.398056	0.678445	1.19128	0.284385	0.288995	0.408511	0.281951	0.129087	0.267857	0.55941
	0.29596	0.214689	0.399552	0.683135	0.802597	0.306863	0.404878	0.550484	0.285488	0.152893	0.268021	0.445294		0h BFP-GPX4-LOVpepdegron vs. 0h non-transfected ctrl	-0.04779	-0,4161 to 0,3205	No	ns	0.9742	A-B
	0.29902	0.315152	0.363272	0.684878	0.802597	0.307907	0.412075	0.462931	0.221429	0.109524	0.271429	0.423256		0h BFP-GPX4-LOVpepdegron vs. 24h BFP-GPX4-LOVpepdegron	-0.4641	-0,8324 to -0,09582	Yes	*	0.0159	A-C
	0.403828	0.219048	0.39469	0.688496	0.803559	0.343125	0.316511	0.471021	0.274453	0.123801	0.271562	0.324057		0h BFP-GPX4-LOVpepdegron vs. 24h non-transfected ctrl	0.04592	-0,3223 to 0,4142	No	ns	0.977	A-D
	0.408949	0.2256	0.286998	0.696552	0.804124	0.351394	0.229895	0.394937	0.266464	0.107576	0.274471	0.501075		0h non-transfected ctrl vs. 24h BFP-GPX4-LOVpepdegron	-0.4163	-0,7846 to -0,04803	Yes	*	0.0279	B-C
	0.423386	0.228019	0.301091	0.698462	0.807087	0.359732	0.208943	0.397838	0.202941	0.105763	0.276885	0.352145		0h non-transfected ctrl vs. 24h non-transfected ctrl	0.09371	-0,2746 to 0,462	No	ns	0.8459	B-D
	0.437051	0.236491	0.320471	0.700998	0.808621	0.36	0.204598	0.499349	0.215884	0.0793043	0.27733	0.789427		24h BFP-GPX4-LOVpepdegron vs. 24h non-transfected ctrl	0.51	0,1417 to 0,8783	Yes	**	0.0094	C-D
	0.247033	0.245581	0.334507	0.701319	0.820588	0.363052	0.430052	0.384038	0.230544	0.107254	0.285552	0.354945
	0.255411	0.247603	0.344988	0.704328	0.822581	0.377778	0.380184	0.403213	0.253139	0.1128	0.287404	0.405337
	0.266998	0.256017	0.354419	0.708671	0.833399	0.385984	0.453444	0.325424	0.262102	0.104148	0.287435	0.341401
	0.273103	0.258175	0.359651	0.714063	1.14497	0.399659	0.4714	0.379454	0.25017	0.105716	0.289751	0.328907
	0.275234	0.260741	0.365187	0.716893	1.02513	0.402581	0.288686	0.534707	0.304819	0.109826	0.294048	0.367568
	0.290909	0.369474	0.370497	0.719672	1.02606	0.472405	0.414061	0.368	0.313766	0.107345	0.294422	0.351515
	0.293544	0.204082	0.397816	0.721739	1.03458	0.482407	0.297545	0.424224	0.285839	0.134737	0.295322
	0.200407	0.291573	0.302253	0.723364	1.03609	0.485714	0.492537	0.36769	0.297778	0.10381	0.297668
	0.301692		0.404281	0.725397	1.04082	0.512462	0.306393	0.522114	0.204744	0.11401	0.297704
	0.307289		0.416875	0.730337	1.04859	0.514031	0.38	0.450163	0.511465	0.128008	0.299028
	0.216432		0.43891	0.730417	1.05124	0.521918	0.237295	0.59759	0.243721		0.299776
	0.322507		0.454949	0.7325	1.06595	0.524138	0.225521	0.457437	0.229971		0.308058
	0.324138		0.459674	0.733448	1.06629	0.531123	0.404538	0.480678	0.223529		0.325
	0.330406		0.267705	0.734043	1.07209	0.54026	0.485479	0.471681	0.203252		0.8
	0.424219		0.486736	0.735021	1.07311	0.541096	0.356631	0.418945	0.219389		0.223516
	0.273239		0.392547	0.738854	1.07331	0.558663	0.294457	0.414938	0.200393		0.227475
	0.298182		0.300412	0.74	1.07442	0.570124	1.07376	0.423377	0.346714		0.227706
	0.209386		0.303421	0.743949	1.07492	0.577573	0.411462	0.390551	0.261735		0.229837
	0.358539		0.221739	0.745349	1.07605	0.595016	0.337662	0.367402	0.273171		0.233499
	0.291971		0.222857	0.752	1.0771	0.596012	0.365412	0.389452	0.279917		0.233853
	0.305785		0.227273	0.754015	1.07898	0.597403	0.440985	0.345199	0.202174		0.236552
				0.765746	1.08145	0.603008	0.249162	0.357677	0.251462		0.23662
				0.766247	1.08209	0.605253	0.253589	0.379469	0.20059		0.237617
				0.7675	1.09084	0.607131	0.300241	0.359812	0.213913		0.243368
				0.776781	1.09465	0.608717	0.292034	0.509544	0.250952		0.245455
				0.781057	1.10032	0.782173	0.375972	0.379089	0.256164		0.246274
				0.781149	1.10078	0.785789	0.28895	0.377621	0.567876		0.246772
				0.612996	1.11287	0.785955	0.351417	0.469718	0.298742		0.249091
				0.613399	1.12183	0.787293	0.305826	0.390618	0.29122		0.250204
				0.614609	1.12618	0.787965	0.506173	0.651327	0.244638		0.250206
				0.929515	0.838904	0.792593	0.311091	0.404485	0.456342		0.250846
				0.933684	0.839306	0.792841	0.329664	0.374194	0.293017		0.251711
				0.93783	0.845355	0.793762	0.345618	0.463432	0.318036		0.211693
				0.944173	0.85272	0.8	0.311675	0.473461	0.228308		0.212109
				0.9631	0.853498	0.615075	0.3955	0.4675	0.23567		0.218526
				0.967943	0.864336	0.615819	0.482353	0.428432	0.289587		0.219455
				0.970175	0.873203	0.616143	0.441558	0.617197	0.27576		0.227422
				0.978852	0.876814	0.617937	0.281714	0.421402	0.332512		0.240825
				0.979439	0.881132	0.619936	0.318864		0.353043		0.276667
				0.979553	0.885235	0.838378	0.245064		0.247409		0.281124
				0.981221	0.885279	0.890511	0.26202		0.317702		0.273142
				0.988976	0.891803	0.900337	0.358455		0.243539		0.250218
				0.989385	0.897436	0.902778	0.418182		0.292105		0.295023
				0.991667	0.898374	0.906667	0.273491		0.326923		0.265909
				0.992829	0.887703	0.914015	0.356962		0.283736		0.259722
				0.993252		0.917301	0.256225		0.240891		0.212389
				0.994531		0.92145	0.616883		0.306686		0.232021
				0.924308		0.822318			0.293976		0.246667
						0.830287			0.260207		0.242879
									0.444944		0.272634
									0.309689		0.26383
									0.335687		0.265757
									0.339592		0.241627
									0.393137		0.284453
									0.332096		0.280049
									0.332258		0.287213
									0.285933		0.295166
									0.268342
									0.395422
									0.326415
									0.373404
					24h BFP-GPX4-LOVpepdegron

## Sheet: Fig. S2H
		alive
condition	diameter (µm) experiment 1	diameter (µm) experiment 2	diameter (µm) experiment 3
alive	30.8	29	27.6
alive	30.7	30.4	27.6
alive	30.2	31	27.3
alive	29.8	31.4	27
alive	29.9	30.9	26.8
alive	29.6	30.8	26.7				alive
alive	29.5	31.1	26.4			Mean diameter (µm) experiment 1	Mean diameter (µm) experiment 2	Mean diameter (µm) experiment 3
alive	29.5	30.8	26.3			31.103	28.785	27.348
alive	29.3	30.9	26.1
alive	29.1	30.7	25.9				dead
alive	29	30.7	25.9			Mean diameter (µm) experiment 1	Mean diameter (µm) experiment 2	Mean diameter (µm) experiment 3
alive	28.7	30.6	25.6			17.627	18.911	16.995
alive	28.4	30.3	25.6
alive	28.2	30.4	25.9
alive	27.9	30.2	25.7
alive	27.8	30	25.9
alive	27.5	29.7	26.4			Column B	dead
alive	27.4	29.4	26.3			vs.	vs,
alive	27	29.1	26.7			Column A	alive
alive	26.9	28.7	27
alive	26.7	28.7	27.2			Unpaired t test
alive	26.5	28.7	28			P value	0.0008
alive	26.2	28.4	28.9			P value summary	***
alive	26.1	28.3	29.1			Significantly different (P < 0.05)?	Yes
alive	25.9	28.5	29			One- or two-tailed P value?	Two-tailed
alive	31.4	29.3	28.5			t, df	t=9,129 df=4
alive	31.7	30.3	28.4
alive	31.6	30.7	28			How big is the difference?
alive	31.2	30.5	27.9			Mean ± SEM of column A	29,08 ± 1,094, n=3
alive	31.2	30.2	27.6			Mean ± SEM of column B	17,84 ± 0,5637, n=3
alive	31.2	30.2	27.6			Difference between means	-11,23 ± 1,231
alive	30.8	30.3	27.4			95% confidence interval	-14,65 to -7,818
alive	30.5	30.2	27.5			R squared (eta squared)	0.9542
alive	30.3	30	27.3
alive	30.1	29.6	27.1			F test to compare variances
alive	30.2	29.7	27			F, DFn, Dfd	3,766, 2, 2
alive	30	29.7	27			P value	0.4196
alive	29.4	29.4	27			P value summary	ns
alive	29.1	29.1	27			Significantly different (P < 0.05)?	No
alive	28.8	29	27.2
alive	28.5	29	27.4
alive	28.3	28.4	27.4
alive	28	28.3	27.7
alive	27.9	27.9	27.7
alive	27.6	28.1	28.1
alive	27.3	27.9	28.5
alive	27.2	27.9	29.2
alive	26.9	28.1	30.2
alive	26.8	27.9	31.1
alive	26.6	28	31.3
alive	32.8	29.5	30.3
alive	33.5	29.9	30.1
alive	34	30.3	30.1
alive	33.8	30	30
alive	34.2	30.1	30
alive	33.8	30	30.1
alive	33.5	30.1	29.9
alive	33.4	29.9	29.7
alive	33.8	29.8	29.7
alive	33.5	29.9	29.6
alive	33.8	29.4	29.5
alive	34	28.9	29.1
alive	34.1	28.7	29.2
alive	34.6	28.4	28.9
alive	34.9	28	28.6
alive	34.6	27.7	28.3
alive	35.6	27.5	28.3
alive	34.9	27.1	27.9
alive	34.7	26.8	27.7
alive	34.5	26.4	27.6
alive	35	26.4	27.3
alive	34.1	26.2	27.1
alive	34.5	26	26.9
alive	33.6	25.8	26.8
alive	34.4	25.8	26.7
alive	32.3	29.7	28.6
alive	32.2	29.8	28.4
alive	32.2	29.5	28.3
alive	31.8	29.3	28.1
alive	31	29.3	27.8
alive	30.8	29.1	27.6
alive	29.7	29.2	27.3
alive	31.1	28.9	26.9
alive	30.8	28.8	26.6
alive	31.3	28.6	26.2
alive	33.1	28.3	26
alive	32.5	28	25.7
alive	32.5	27.9	25.5
alive	32.9	27.6	25.2
alive	33.3	27.3	25.1
alive	33	27.1	24.8
alive	33.2	26.9	24.5
alive	34	26.6	24.4
alive	32.9	26.3	24.2
alive	34.4	26.1	24.1
alive	34.2	25.8	23.9
alive	32.4	25.5	23.7
alive	34.7	25.4	23.5
alive	35.2	25.3	23.5
alive	34	25.2	23.5
		dead
condition	diameter (µm) experiment 1	diameter (µm) experiment 1	diameter (µm) experiment 1
dead	17.2	17.6	16.8
dead	18.7	16.7	16.2
dead	18.4	18.2	16.6
dead	18.5	17.6	16.4
dead	18.9	17.5	16.3
dead	18.2	18.9	16.1
dead	18.2	18.8	16.6
dead	19	18.2	16.6
dead	19.1	17.5	16.8
dead	18.9	17.4	16.7
dead	18.7	18.4	16.8
dead	19.1	16.8	16.6
dead	19.5	17.1	17.1
dead	19.8	17	17.4
dead	19.4	17	17.6
dead	19.7	15.9	17.5
dead	19.9	17	17.5
dead	19.8	17.6	17.7
dead	20.3	17.5	17.8
dead	20.3	16.4	18
dead	20.7	17.5	18
dead	20.7	17.4	17.9
dead	20.7	15.4	18.1
dead	20.9	16.5	18.1
dead	20.7	15.6	18.4
dead	17.1	16	16.9
dead	17.4	15.2	16.7
dead	17.6	17	16.5
dead	18	19.2	16.7
dead	17.9	19.1	16.6
dead	17.7	19.2	16.5
dead	18.1	18.9	16.5
dead	18	18.8	16.5
dead	17.9	16.1	16.5
dead	18.2	17.1	16.6
dead	18.4	18.2	16.6
dead	18.9	16.8	16.5
dead	18.9	17.1	16.9
dead	18.8	17.2	17
dead	18.8	17.6	17.1
dead	18.8	18.6	17.4
dead	19	17.6	17.7
dead	19.2	16.8	17.7
dead	19.3	17.5	17.8
dead	19.3	17.1	17.9
dead	19.5	16.6	17.8
dead	19.5	18.3	18
dead	19.7	18.2	18.3
dead	19.8	16.8	18.1
dead	20.2	15.7	18.4
dead	16.4	18.4	17.4
dead	14.4	18.9	17.5
dead	15.6	18.8	17.1
dead	15.2	18.7	17.5
dead	13.1	18.9	17.5
dead	13.5	19.1	17.3
dead	12.9	19.3	17.6
dead	13.4	19.2	17.4
dead	13	19.2	17.4
dead	13.4	19.5	17.5
dead	13.7	19.4	17.3
dead	11.9	19.3	17.1
dead	17.8	20	17.3
dead	18	19.9	17.4
dead	17.3	19.8	17.2
dead	14.4	20	17.2
dead	16	20	17.2
dead	18.2	20.1	17.1
dead	18	20.2	17.1
dead	17.8	20.1	17.2
dead	16	20.3	16.9
dead	18	20.5	17
dead	17.2	20.1	16.9
dead	17.5	20.3	16.9
dead	17.7	20.4	16.8
dead	16.7	18	16.9
dead	16.1	18.5	16.8
dead	15.5	19	16.8
dead	15.7	19.5	16.8
dead	15.8	20.1	16.6
dead	17.7	20.5	16.7
dead	17.7	21.1	16.8
dead	18	21.7	16.8
dead	15.5	22.3	16.7
dead	14.7	22.3	16.4
dead	16.1	22.3	16.4
dead	15.9	22.2	16.3
dead	15.8	22.3	16.4
dead	16.4	22.2	16.4
dead	17	21.9	16.5
dead	16.6	22.1	16.6
dead	19.2	22.1	16.5
dead	18.3	22.3	16.2
dead	18	22	16.3
dead	18	21.7	16
dead	18.8	21.6	16.2
dead	17.8	21.9	16
dead	17.4	21.7	15.9
dead	15.2	21.5	15.7
dead	17.1	21.7	15.2
	Bin Center (µm)	alive	dead
	16	0	0
	16.2	0	1
	16.4	0	2
	16.6	0	5
	16.8	0	3
	17	0	3
	17.2	0	7
	17.4	0	5
	17.6	0	8
	17.8	0	13
	18	0	14
	18.2	0	13
	18.4	0	11
	18.6	0	8
	18.8	0	5
	19	0	1
	19.2	0	1
	19.4	0	0
	19.6	0	0
	19.8	0	0
	20	0	0
	20.2	0	0
	20.4	0	0
	20.6	0	0
	20.8	0	0
	21	0	0
	21.2	0	0
	21.4	0	0
	21.6	0	0
	21.8	0	0
	22	0	0
	22.2	0	0
	22.4	0	0
	22.6	0	0
	22.8	0	0
	23	0	0
	23.2	0	0
	23.4	0	0
	23.6	0	0
	23.8	0	0
	24	0	0
	24.2	0	0
	24.4	0	0
	24.6	0	0
	24.8	0	0
	25	0	0
	25.2	0	0
	25.4	0	0
	25.6	0	0
	25.8	0	0
	26	0	0
	26.2	0	0
	26.4	0	0
	26.6	0	0
	26.8	0	0
	27	0	0
	27.2	1	0
	27.4	0	0
	27.6	4	0
	27.8	10	0
	28	7	0
	28.2	5	0
	28.4	7	0
	28.6	8	0
	28.8	7	0
	29	7	0
	29.2	7	0
	29.4	3	0
	29.6	7	0
	29.8	4	0
	30	2	0
	30.2	5	0
	30.4	1	0
	30.6	4	0
	30.8	2	0
	31	2	0
	31.2	4	0
	31.4	3	0
	31.6	0	0
