# Supplementary material for: Ferroptosis spreads to neighboring cells via plasma membrane contacts
Source: Nat Commun. 2025 Mar 26;16:2951. doi: 10.1038/s41467-025-58175-w (PMC11947162; doi:10.1038/s41467-025-58175-w)
Supplement: Supplementary file 9 — Source Data [file 41467_2025_58175_MOESM9_ESM.zip › Source data S4.xlsx]

## Sheet: Fig. S4 A + B
				plus Ca2+					plus Ca2+			Ca2+ free medium
condition	cell population	time (h)	Mean % Draq7 + cells experiment 1	Mean % Draq7 + cells experiment 2	Mean % Draq7 + cells experiment 3			AUC experiment 1	AUC experiment 2	AUC experiment 3	AUC experiment 1	AUC experiment 2	AUC experiment 3
plus Ca2+	Opto-Ctrl	0	20.5549	22.6623	23.4308		Opto-Ctrl	577	705	726	605	441	559
plus Ca2+	Opto-Ctrl	1	24.9505	24.7252	29.5713		bystander	134	226	180	290	310	288
plus Ca2+	Opto-Ctrl	2	26.1261	26.9688	30.7729
plus Ca2+	Opto-Ctrl	3	26.3266	28.3796	30.565				plus Ca2+			Ca2+ free medium
plus Ca2+	Opto-Ctrl	4	26.1051	29.4983	31.43			% AUC experiment 1	% AUC experiment 2	% AUC experiment 3	% AUC experiment 1	% AUC experiment 2	% AUC experiment 3
plus Ca2+	Opto-Ctrl	5	27.0715	28.8746	32.7789		Opto-Ctrl	24.0417	29.375	30.25	25.2083	18.375	23.2917
plus Ca2+	Opto-Ctrl	6	27.4044	30.5489	32.1824		bystander	5.58333	9.41667	7.5	12.0833	12.9167	12
plus Ca2+	Opto-Ctrl	7	28.0776	30.2853	32.8692
plus Ca2+	Opto-Ctrl	8	26.3303	33.2442	33.8073
plus Ca2+	Opto-Ctrl	9	25.5804	31.5562	33.4472
plus Ca2+	Opto-Ctrl	10	25.8786	33.2442	33.04
plus Ca2+	Opto-Ctrl	11	25.5086	31.9943	31.951		Tukey's multiple comparisons test	Mean Diff,	95,00% CI of diff,	Significant?	Summary	Adjusted P Value
plus Ca2+	Opto-Ctrl	12	25.4826	32.6131	32.597
plus Ca2+	Opto-Ctrl	13	25.0866	32.4794	33.2442		Opto-Ctrl plus Ca2+ vs. Opto-Ctrl Ca2+ free medium	5.597	-1,277 to 12,47	No	ns	0.1157
plus Ca2+	Opto-Ctrl	14	24.6844	31.5327	31.2902		bystander Ca2+ vs. bystander Ca2+ free medium	-4.833	-11,71 to 2,041	No	ns	0.1891
plus Ca2+	Opto-Ctrl	15	23.5026	30.414	31.1182
plus Ca2+	Opto-Ctrl	16	23.2613	31.1813	30.372
plus Ca2+	Opto-Ctrl	17	23.1573	30.0453	30.8175
plus Ca2+	Opto-Ctrl	18	24.3169	30.1542	29.2681
plus Ca2+	Opto-Ctrl	19	21.957	28.981	28.9389
plus Ca2+	Opto-Ctrl	20	23.2823	29.4426	30.0156
plus Ca2+	Opto-Ctrl	21	20.5833	27.1805	26.5506
plus Ca2+	Opto-Ctrl	22	17.8509	23.4679	23.8615
plus Ca2+	Opto-Ctrl	23	17.1394	25.068	22.8282
plus Ca2+	Opto-Ctrl	24	15.6878	23.0843	22.3827
				plus Ca2+
condition	cell population	time (h)	Mean % Draq7 + cells experiment 1	Mean % Draq7 + cells experiment 2	Mean % Draq7 + cells experiment 3
plus Ca2+	bystander	0	1.6093	3.56345	2.58637
plus Ca2+	bystander	1	3.2186	5.7475	4.48305
plus Ca2+	bystander	2	4.598	8.2764	6.4372
plus Ca2+	bystander	3	5.2877	8.9661	7.1269
plus Ca2+	bystander	4	6.09235	10.8053	8.44882
plus Ca2+	bystander	5	4.1382	6.897	5.5176
plus Ca2+	bystander	6	4.598	6.897	5.7475
plus Ca2+	bystander	7	5.0578	7.24185	6.14982
plus Ca2+	bystander	8	4.1382	7.5867	5.86245
plus Ca2+	bystander	9	4.48305	8.62125	6.55215
plus Ca2+	bystander	10	5.0578	8.16145	6.60963
plus Ca2+	bystander	11	4.8279	9.31095	7.06942
plus Ca2+	bystander	12	5.0578	8.85115	6.95448
plus Ca2+	bystander	13	5.2877	9.196	7.24185
plus Ca2+	bystander	14	5.0578	10.3455	7.70165
plus Ca2+	bystander	15	5.40265	10.1156	7.75913
plus Ca2+	bystander	16	6.2073	10.6904	8.44882
plus Ca2+	bystander	17	6.32225	10.5754	8.44882
plus Ca2+	bystander	18	7.1269	10.2305	8.67873
plus Ca2+	bystander	19	6.78205	11.1502	8.9661
plus Ca2+	bystander	20	6.78205	11.495	9.13852
plus Ca2+	bystander	21	7.1269	12.0698	9.59833
plus Ca2+	bystander	22	7.5867	12.0698	9.82822
plus Ca2+	bystander	23	8.5063	12.6445	10.5754
plus Ca2+	bystander	24	8.9661	12.4146	10.6904
				Ca2+ free medium
condition	cell population	time (h)	Mean % Draq7 + cells experiment 1	Mean % Draq7 + cells experiment 2	Mean % Draq7 + cells experiment 3
Ca2+ free medium	Opto-Ctrl	0	16.1464	14.0456	17.892
Ca2+ free medium	Opto-Ctrl	1	19.3424	16.844	20.6256
Ca2+ free medium	Opto-Ctrl	2	20.1768	16.512	20.5736
Ca2+ free medium	Opto-Ctrl	3	24.178	21.055	25.782
Ca2+ free medium	Opto-Ctrl	4	25.221	20.64	25.717
Ca2+ free medium	Opto-Ctrl	5	26.664	21.523	26.758
Ca2+ free medium	Opto-Ctrl	6	28.666	22.771	27.39
Ca2+ free medium	Opto-Ctrl	7	24.3952	18.436	23.204
Ca2+ free medium	Opto-Ctrl	8	23.5576	18.3632	23.3712
Ca2+ free medium	Opto-Ctrl	9	25.196	18.5088	22.9904
Ca2+ free medium	Opto-Ctrl	10	26.016	18.9456	24.0872
Ca2+ free medium	Opto-Ctrl	11	26.3016	18.6904	24.076
Ca2+ free medium	Opto-Ctrl	12	26.9536	19.2768	23.7792
Ca2+ free medium	Opto-Ctrl	13	25.9856	17.984	22.804
Ca2+ free medium	Opto-Ctrl	14	26.5064	18.2688	24.0736
Ca2+ free medium	Opto-Ctrl	15	27.168	18.0744	23.4504
Ca2+ free medium	Opto-Ctrl	16	26.4448	18.496	22.8144
Ca2+ free medium	Opto-Ctrl	17	27.4512	18.7544	23.1848
Ca2+ free medium	Opto-Ctrl	18	26.3544	19.0152	23.5856
Ca2+ free medium	Opto-Ctrl	19	26.6664	17.8816	23.6816
Ca2+ free medium	Opto-Ctrl	20	26.5744	18.9424	23.3632
Ca2+ free medium	Opto-Ctrl	21	27.4968	17.5	23.2824
Ca2+ free medium	Opto-Ctrl	22	24.1128	15.88	20.5976
Ca2+ free medium	Opto-Ctrl	23	24.4864	14.9888	21.072
Ca2+ free medium	Opto-Ctrl	24	21.5488	13.9488	19.0208
				Ca2+ free medium
condition	cell population	time (h)	Mean % Draq7 + cells experiment 1	Mean % Draq7 + cells experiment 2	Mean % Draq7 + cells experiment 3
Ca2+ free medium	bystander	0	8.33925	9.29741	8.26754
Ca2+ free medium	bystander	1	10.0456	11.0174	9.74043
Ca2+ free medium	bystander	2	10.4195	11.7293	10.4852
Ca2+ free medium	bystander	3	10.8889	11.8697	10.2803
Ca2+ free medium	bystander	4	11.195	11.9747	10.9103
Ca2+ free medium	bystander	5	11.4749	11.766	11.2112
Ca2+ free medium	bystander	6	11.7178	11.6875	11.0272
Ca2+ free medium	bystander	7	12.2069	12.1659	11.8177
Ca2+ free medium	bystander	8	12.431	13.1826	11.7293
Ca2+ free medium	bystander	9	12.6132	12.8463	12.2018
Ca2+ free medium	bystander	10	12.8983	13.1416	12.3055
Ca2+ free medium	bystander	11	13.4327	13.9675	12.6563
Ca2+ free medium	bystander	12	13.3469	14.0311	12.7558
Ca2+ free medium	bystander	13	13.3669	13.8556	12.766
Ca2+ free medium	bystander	14	12.9	13.7028	12.8518
Ca2+ free medium	bystander	15	12.7814	13.9384	12.7699
Ca2+ free medium	bystander	16	12.8966	13.8497	13.0836
Ca2+ free medium	bystander	17	12.0375	14.2632	13.4446
Ca2+ free medium	bystander	18	12.2585	13.8633	13.2726
Ca2+ free medium	bystander	19	12.0136	13.5893	12.7037
Ca2+ free medium	bystander	20	13.1561	13.8428	12.7673
Ca2+ free medium	bystander	21	12.5129	13.8744	13.0208
Ca2+ free medium	bystander	22	11.4139	13.0891	12.0836
Ca2+ free medium	bystander	23	11.8719	11.9547	11.9961
Ca2+ free medium	bystander	24	10.3879	11.7839	11.9871

## Sheet: Fig. S4C + D
				minus Fer-1
condition	cell population	time (h)	Mean % Draq7 + cells experiment 1	Mean % Draq7 + cells experiment 2	Mean % Draq7 + cells experiment 3				minus Fer-1			plus Fer-1
RSL3 + 20% confluecy	whole	0	2.8028	4.5045	4.5045			AUC experiment 1	AUC experiment 2	AUC experiment 3	AUC experiment 1	AUC experiment 2	AUC experiment 3
RSL3 + 20% confluecy	whole	1	3.5035	4.4044	4.4044		20% confluency	597	690	561	298	345	280
RSL3 + 20% confluecy	whole	2	3.8038	4.9049	4.9049		50% confluency	690	912	956	585	338	507
RSL3 + 20% confluecy	whole	3	4.2042	5.6056	5.6056		75% confluency	929	1100	1205	875	791	871
RSL3 + 20% confluecy	whole	4	4.9049	6.7067	6.7067		100% confluency	202	339	372	182	196	216
RSL3 + 20% confluecy	whole	5	5.8058	8.5085	8.5085
RSL3 + 20% confluecy	whole	6	6.8068	10.5105	10.5105
RSL3 + 20% confluecy	whole	7	8.6086	13.5135	13.5135
RSL3 + 20% confluecy	whole	8	11.2112	16.6166	16.6166
RSL3 + 20% confluecy	whole	9	13.2132	17.4174	17.4174
RSL3 + 20% confluecy	whole	10	18.5185	20.8208	20.8208				minus Fer-1			plus Fer-1
RSL3 + 20% confluecy	whole	11	20.7207	21.5215	21.5215			% AUC experiment 1	% AUC experiment 2	% AUC experiment 3	% AUC experiment 1	% AUC experiment 2	% AUC experiment 3
RSL3 + 20% confluecy	whole	12	24.2242	24.8248	24.8248		20% confluency	24.875	28.75	23.375	12.4167	14.375	11.6667
RSL3 + 20% confluecy	whole	13	25.4254	29.5295	29.5295		50% confluency	28.75	38	39.8333	24.375	14.0833	21.125
RSL3 + 20% confluecy	whole	14	30.3303	36.3363	36.3363		75% confluency	38.7083	45.8333	50.2083	36.4583	32.9583	36.2917
RSL3 + 20% confluecy	whole	15	32.5325	39.6396	39.6396		100% confluency	8.41667	14.125	15.5	7.58333	8.16667	9
RSL3 + 20% confluecy	whole	16	36.2362	41.8418	41.8418
RSL3 + 20% confluecy	whole	17	39.9399	46.4464	46.4464
RSL3 + 20% confluecy	whole	18	42.7427	46.5465	46.5465
RSL3 + 20% confluecy	whole	19	45.7457	50.05	50.05		Tukey's multiple comparisons test	Mean Diff,	95,00% CI of diff,	Significant?	Summary	Adjusted P Value
RSL3 + 20% confluecy	whole	20	47.4474	50.5505	50.5505
RSL3 + 20% confluecy	whole	21	47.1471	51.8518	51.8518		20% confluency vs. 50% confluency	-9.861	-21,03 to 1,305	No	ns	0.1046	A-B
RSL3 + 20% confluecy	whole	22	48.3483	56.3563	56.3563		20% confluency vs. 75% confluency	-19.25	-30,42 to -8,084	Yes	***	0.0004	A-C
RSL3 + 20% confluecy	whole	23	49.9499	56.1561	56.1561		20% confluency vs. 100% confluency	12.99	1,82 to 24,15	Yes	*	0.017	A-D
RSL3 + 20% confluecy	whole	24	49.4494	55.055	55.055		20% confluency vs. 20% confluency + Fer-1	12.85	1,681 to 24,01	Yes	*	0.0185	A-E
				minus Fer-1			20% confluency vs. 50% confluency + Fer-1	5.806	-5,361 to 16,97	No	ns	0.6287	A-F
condition	cell population	time (h)	Mean % Draq7 + cells experiment 1	Mean % Draq7 + cells experiment 2	Mean % Draq7 + cells experiment 3		20% confluency vs. 75% confluency + Fer-1	-9.569	-20,74 to 1,597	No	ns	0.1225	A-G
RSL3 + 50% confluecy	whole	0	3.7037	4.9049	4.7047		20% confluency vs. 100% confluency + Fer-1	17.42	6,25 to 28,58	Yes	**	0.0012	A-H
RSL3 + 50% confluecy	whole	1	4.4044	4.8048	4.6046		50% confluency vs. 75% confluency	-9.389	-20,56 to 1,777	No	ns	0.1349	B-C
RSL3 + 50% confluecy	whole	2	3.8038	5.4054	4.6046		50% confluency vs. 100% confluency	22.85	11,68 to 34,01	Yes	****	<0,0001	B-D
RSL3 + 50% confluecy	whole	3	4.8048	5.2052	4.8048		50% confluency vs. 20% confluency + Fer-1	22.71	11,54 to 33,87	Yes	****	<0,0001	B-E
RSL3 + 50% confluecy	whole	4	5.2052	6.5065	6.5065		50% confluency vs. 50% confluency + Fer-1	15.67	4,5 to 26,83	Yes	**	0.0034	B-F
RSL3 + 50% confluecy	whole	5	6.5065	8.6086	8.8088		50% confluency vs. 75% confluency + Fer-1	0.2917	-10,87 to 11,46	No	ns	>0,9999	B-G
RSL3 + 50% confluecy	whole	6	7.5075	12.7127	12.9129		50% confluency vs. 100% confluency + Fer-1	27.28	16,11 to 38,44	Yes	****	<0,0001	B-H
RSL3 + 50% confluecy	whole	7	9.7097	16.7167	19.2192		75% confluency vs. 100% confluency	32.24	21,07 to 43,4	Yes	****	<0,0001	C-D
RSL3 + 50% confluecy	whole	8	14.7147	23.7237	25.025		75% confluency vs. 20% confluency + Fer-1	32.1	20,93 to 43,26	Yes	****	<0,0001	C-E
RSL3 + 50% confluecy	whole	9	16.1161	30.4304	32.6326		75% confluency vs. 50% confluency + Fer-1	25.06	13,89 to 36,22	Yes	****	<0,0001	C-F
RSL3 + 50% confluecy	whole	10	20.4204	33.9339	37.5375		75% confluency vs. 75% confluency + Fer-1	9.681	-1,486 to 20,85	No	ns	0.1154	C-G
RSL3 + 50% confluecy	whole	11	26.2262	39.4394	41.6416		75% confluency vs. 100% confluency + Fer-1	36.67	25,5 to 47,83	Yes	****	<0,0001	C-H
RSL3 + 50% confluecy	whole	12	29.2292	43.4434	44.044		100% confluency vs. 20% confluency + Fer-1	-0.1389	-11,31 to 11,03	No	ns	>0,9999	D-E
RSL3 + 50% confluecy	whole	13	31.9319	48.2482	49.6496		100% confluency vs. 50% confluency + Fer-1	-7.181	-18,35 to 3,986	No	ns	0.3867	D-F
RSL3 + 50% confluecy	whole	14	37.2372	52.5525	53.2532		100% confluency vs. 75% confluency + Fer-1	-22.56	-33,72 to -11,39	Yes	****	<0,0001	D-G
RSL3 + 50% confluecy	whole	15	41.1411	55.055	58.5585		100% confluency vs. 100% confluency + Fer-1	4.431	-6,736 to 15,6	No	ns	0.8562	D-H
RSL3 + 50% confluecy	whole	16	42.2422	56.2562	59.7597		20% confluency + Fer-1 vs. 50% confluency + Fer-1	-7.042	-18,21 to 4,125	No	ns	0.409	E-F
RSL3 + 50% confluecy	whole	17	46.046	59.1591	60.9609		20% confluency + Fer-1 vs. 75% confluency + Fer-1	-22.42	-33,58 to -11,25	Yes	****	<0,0001	E-G
RSL3 + 50% confluecy	whole	18	48.2482	60.4604	65.065		20% confluency + Fer-1 vs. 100% confluency + Fer-1	4.569	-6,597 to 15,74	No	ns	0.8371	E-H
RSL3 + 50% confluecy	whole	19	49.5495	60.7607	63.7637		50% confluency + Fer-1 vs. 75% confluency + Fer-1	-15.38	-26,54 to -4,209	Yes	**	0.004	F-G
RSL3 + 50% confluecy	whole	20	50.05	62.7627	66.2662		50% confluency + Fer-1 vs. 100% confluency + Fer-1	11.61	0,4449 to 22,78	Yes	*	0.0386	F-H
RSL3 + 50% confluecy	whole	21	52.9529	64.7647	65.8658		75% confluency + Fer-1 vs. 100% confluency + Fer-1	26.99	15,82 to 38,15	Yes	****	<0,0001	G-H
RSL3 + 50% confluecy	whole	22	52.9529	63.3633	68.6686
RSL3 + 50% confluecy	whole	23	57.4114	64.2642	67.1671
RSL3 + 50% confluecy	whole	24	60.06	63.8638	68.1681
				minus Fer-1
condition	cell population	time (h)	Mean % Draq7 + cells experiment 1	Mean % Draq7 + cells experiment 2	Mean % Draq7 + cells experiment 3
RSL3 + 75% confluecy	whole	0	3.7037	3.6036	3.96396
RSL3 + 75% confluecy	whole	1	3.9039	3.8038	4.18418
RSL3 + 75% confluecy	whole	2	4.1041	2.9029	3.19319
RSL3 + 75% confluecy	whole	3	4.8048	3.8038	4.18418
RSL3 + 75% confluecy	whole	4	5.5055	5.005	5.5055
RSL3 + 75% confluecy	whole	5	7.1071	6.4064	7.04704
RSL3 + 75% confluecy	whole	6	9.5095	11.1111	12.2222
RSL3 + 75% confluecy	whole	7	13.5135	15.9159	17.5075
RSL3 + 75% confluecy	whole	8	13.9139	21.8218	24.004
RSL3 + 75% confluecy	whole	9	19.2192	24.3243	26.7567
RSL3 + 75% confluecy	whole	10	22.5225	28.6286	31.4915
RSL3 + 75% confluecy	whole	11	25.4254	37.7377	41.5115
RSL3 + 75% confluecy	whole	12	33.5335	42.4424	46.6866
RSL3 + 75% confluecy	whole	13	38.2382	52.6526	57.9179
RSL3 + 75% confluecy	whole	14	44.7447	60.8608	66.9469
RSL3 + 75% confluecy	whole	15	52.7527	67.2672	73.9939
RSL3 + 75% confluecy	whole	16	54.3543	72.1721	79.3893
RSL3 + 75% confluecy	whole	17	56.6566	77.1771	84.8948
RSL3 + 75% confluecy	whole	18	67.7677	81.4814	89.6295
RSL3 + 75% confluecy	whole	19	72.2722	82.5825	90.8407
RSL3 + 75% confluecy	whole	20	74.9749	82.5825	90.8407
RSL3 + 75% confluecy	whole	21	82.5825	88.4884	97.3372
RSL3 + 75% confluecy	whole	22	85.8858	90.6906	99.7597
RSL3 + 75% confluecy	whole	23	89.6896	92.8928	99.4393
RSL3 + 75% confluecy	whole	24	90.3903	93.8938	99.099
				minus Fer-1
condition	cell population	time (h)	Mean % Draq7 + cells experiment 1	Mean % Draq7 + cells experiment 2	Mean % Draq7 + cells experiment 3
RSL3 + 100% confluecy	whole	0	4.3043	4.3043	4.73473
RSL3 + 100% confluecy	whole	1	3.7037	4.004	4.4044
RSL3 + 100% confluecy	whole	2	4.4044	3.8038	4.18418
RSL3 + 100% confluecy	whole	3	4.4044	4.7047	5.17517
RSL3 + 100% confluecy	whole	4	4.4044	4.9049	5.39539
RSL3 + 100% confluecy	whole	5	4.7047	5.4054	5.94594
RSL3 + 100% confluecy	whole	6	5.9059	6.8068	7.48748
RSL3 + 100% confluecy	whole	7	7.007	8.2082	9.02902
RSL3 + 100% confluecy	whole	8	8.2082	10.3103	11.3413
RSL3 + 100% confluecy	whole	9	9.009	13.6136	14.975
RSL3 + 100% confluecy	whole	10	9.8098	14.3143	15.7457
RSL3 + 100% confluecy	whole	11	10.2102	16.6166	18.2783
RSL3 + 100% confluecy	whole	12	9.9099	16.6166	18.2783
RSL3 + 100% confluecy	whole	13	10.1101	19.9199	21.9119
RSL3 + 100% confluecy	whole	14	10.7107	21.8218	24.004
RSL3 + 100% confluecy	whole	15	10.5105	20.1201	22.1321
RSL3 + 100% confluecy	whole	16	10.5105	21.2212	23.3433
RSL3 + 100% confluecy	whole	17	10.8108	21.2212	23.3433
RSL3 + 100% confluecy	whole	18	10.4104	21.4214	23.5635
RSL3 + 100% confluecy	whole	19	10.5105	19.019	20.9209
RSL3 + 100% confluecy	whole	20	11.1111	19.1191	21.031
RSL3 + 100% confluecy	whole	21	9.9099	19.2192	21.1411
RSL3 + 100% confluecy	whole	22	10.1101	19.2192	21.1411
RSL3 + 100% confluecy	whole	23	9.3093	16.8168	18.4985
RSL3 + 100% confluecy	whole	24	9.5095	16.5165	18.1682
				plus Fer-1
condition	cell population	time (h)	Mean % Draq7 + cells experiment 1	Mean % Draq7 + cells experiment 2	Mean % Draq7 + cells experiment 3
RSL3 + 20% confluecy	whole	0	1.4014	2.25225	0.9009
RSL3 + 20% confluecy	whole	1	1.75175	2.2022	1.3013
RSL3 + 20% confluecy	whole	2	1.9019	2.45245	1.15115
RSL3 + 20% confluecy	whole	3	2.1021	2.8028	1.45145
RSL3 + 20% confluecy	whole	4	2.45245	3.35335	1.65165
RSL3 + 20% confluecy	whole	5	2.9029	4.25425	1.95195
RSL3 + 20% confluecy	whole	6	3.4034	5.25525	2.8028
RSL3 + 20% confluecy	whole	7	4.3043	6.75675	4.45445
RSL3 + 20% confluecy	whole	8	5.6056	8.3083	5.4054
RSL3 + 20% confluecy	whole	9	6.6066	8.7087	7.75775
RSL3 + 20% confluecy	whole	10	9.25925	10.4104	7.9079
RSL3 + 20% confluecy	whole	11	10.3604	10.7607	8.45845
RSL3 + 20% confluecy	whole	12	12.1121	12.4124	12.2122
RSL3 + 20% confluecy	whole	13	12.7127	14.7647	11.9619
RSL3 + 20% confluecy	whole	14	15.1652	18.1682	13.7137
RSL3 + 20% confluecy	whole	15	16.2662	19.8198	17.2673
RSL3 + 20% confluecy	whole	16	18.1181	20.9209	17.5175
RSL3 + 20% confluecy	whole	17	19.97	23.2232	16.6166
RSL3 + 20% confluecy	whole	18	21.3713	23.2733	19.9199
RSL3 + 20% confluecy	whole	19	22.8728	25.025	23.1731
RSL3 + 20% confluecy	whole	20	23.7237	25.2752	22.5725
RSL3 + 20% confluecy	whole	21	23.5736	25.9259	22.6727
RSL3 + 20% confluecy	whole	22	24.1742	28.1781	23.2733
RSL3 + 20% confluecy	whole	23	24.9749	28.0781	23.3233
RSL3 + 20% confluecy	whole	24	24.7247	27.5275	23.5736
				plus Fer-1
condition	cell population	time (h)	Mean % Draq7 + cells experiment 1	Mean % Draq7 + cells experiment 2	Mean % Draq7 + cells experiment 3
RSL3 + 50% confluecy	whole	0	2.2022	4.3043	6.45645
RSL3 + 50% confluecy	whole	1	1.9019	4.004	6.006
RSL3 + 50% confluecy	whole	2	2.6026	3.8038	5.7057
RSL3 + 50% confluecy	whole	3	3.2032	4.7047	7.05705
RSL3 + 50% confluecy	whole	4	4.5045	4.9049	7.35735
RSL3 + 50% confluecy	whole	5	6.7067	5.4054	8.1081
RSL3 + 50% confluecy	whole	6	11.4114	6.8068	10.2102
RSL3 + 50% confluecy	whole	7	18.1181	8.2082	12.3123
RSL3 + 50% confluecy	whole	8	15.0817	10.3103	15.4655
RSL3 + 50% confluecy	whole	9	17.1505	13.6136	20.4204
RSL3 + 50% confluecy	whole	10	21.4881	14.3143	21.4715
RSL3 + 50% confluecy	whole	11	25.3587	16.6166	24.9249
RSL3 + 50% confluecy	whole	12	26.8935	16.6166	24.9249
RSL3 + 50% confluecy	whole	13	30.1635	19.9199	29.8799
RSL3 + 50% confluecy	whole	14	32.032	21.8218	32.7327
RSL3 + 50% confluecy	whole	15	34.4344	20.1201	30.1802
RSL3 + 50% confluecy	whole	16	35.6356	21.2212	31.8318
RSL3 + 50% confluecy	whole	17	36.7033	21.2212	31.8318
RSL3 + 50% confluecy	whole	18	38.1715	21.4214	32.1321
RSL3 + 50% confluecy	whole	19	39.9065	19.019	28.5285
RSL3 + 50% confluecy	whole	20	41.1077	19.1191	28.6787
RSL3 + 50% confluecy	whole	21	40.5739	19.2192	28.8288
RSL3 + 50% confluecy	whole	22	41.2412	19.2192	28.8288
RSL3 + 50% confluecy	whole	23	41.9085	16.8168	25.2252
RSL3 + 50% confluecy	whole	24	39.3727	16.5165	24.7748
				plus Fer-1
condition	cell population	time (h)	Mean % Draq7 + cells experiment 1	Mean % Draq7 + cells experiment 2	Mean % Draq7 + cells experiment 3
RSL3 + 75% confluecy	whole	0	3.7037	3.8038	4.18418
RSL3 + 75% confluecy	whole	1	3.3033	3.6036	3.96396
RSL3 + 75% confluecy	whole	2	3.7037	3.9039	4.29429
RSL3 + 75% confluecy	whole	3	4.3043	4.3043	4.73473
RSL3 + 75% confluecy	whole	4	5.4054	5.3053	5.83583
RSL3 + 75% confluecy	whole	5	8.1081	7.007	7.7077
RSL3 + 75% confluecy	whole	6	14.3143	11.8118	12.993
RSL3 + 75% confluecy	whole	7	21.2212	17.6176	19.3794
RSL3 + 75% confluecy	whole	8	28.028	24.9249	27.4174
RSL3 + 75% confluecy	whole	9	32.8328	27.8278	30.6106
RSL3 + 75% confluecy	whole	10	34.7347	32.2322	35.4554
RSL3 + 75% confluecy	whole	11	39.1391	36.3363	39.9699
RSL3 + 75% confluecy	whole	12	44.5445	40.5405	44.5945
RSL3 + 75% confluecy	whole	13	46.4464	43.9439	48.3383
RSL3 + 75% confluecy	whole	14	51.7517	46.2462	50.8708
RSL3 + 75% confluecy	whole	15	51.9519	48.3483	53.1831
RSL3 + 75% confluecy	whole	16	54.9549	49.7497	54.7247
RSL3 + 75% confluecy	whole	17	55.055	51.2512	56.3763
RSL3 + 75% confluecy	whole	18	54.7547	51.051	56.1561
RSL3 + 75% confluecy	whole	19	57.9579	53.6536	59.019
RSL3 + 75% confluecy	whole	20	57.3573	53.053	58.3583
RSL3 + 75% confluecy	whole	21	58.1581	50.6506	55.7157
RSL3 + 75% confluecy	whole	22	59.6596	50.6506	55.7157
RSL3 + 75% confluecy	whole	23	57.057	51.051	56.1561
RSL3 + 75% confluecy	whole	24	58.5585	50.7507	55.8258
				plus Fer-1
condition	cell population	time (h)	Mean % Draq7 + cells experiment 1	Mean % Draq7 + cells experiment 2	Mean % Draq7 + cells experiment 3
RSL3 + 100% confluecy	whole	0	4.5045	3.5035	3.85385
RSL3 + 100% confluecy	whole	1	4.4044	3.7037	4.07407
RSL3 + 100% confluecy	whole	2	4.5045	3.7037	4.07407
RSL3 + 100% confluecy	whole	3	4.7047	3.7037	4.07407
RSL3 + 100% confluecy	whole	4	4.5045	3.8038	4.18418
RSL3 + 100% confluecy	whole	5	4.5045	4.4044	4.84484
RSL3 + 100% confluecy	whole	6	5.3053	4.2042	4.62462
RSL3 + 100% confluecy	whole	7	5.2052	5.4054	5.94594
RSL3 + 100% confluecy	whole	8	6.4064	6.4064	7.04704
RSL3 + 100% confluecy	whole	9	6.5065	7.4074	8.14814
RSL3 + 100% confluecy	whole	10	7.8078	8.3083	9.13913
RSL3 + 100% confluecy	whole	11	8.4084	9.009	9.9099
RSL3 + 100% confluecy	whole	12	9.4094	9.9099	10.9009
RSL3 + 100% confluecy	whole	13	10.01	10.01	11.011
RSL3 + 100% confluecy	whole	14	10.3103	11.6116	12.7728
RSL3 + 100% confluecy	whole	15	11.011	11.6116	12.7728
RSL3 + 100% confluecy	whole	16	10.3103	10.9109	12.002
RSL3 + 100% confluecy	whole	17	11.011	12.3123	13.5435
RSL3 + 100% confluecy	whole	18	10.1101	11.2112	12.3323
RSL3 + 100% confluecy	whole	19	9.8098	9.8098	10.7908
RSL3 + 100% confluecy	whole	20	9.8098	11.6116	12.7728
RSL3 + 100% confluecy	whole	21	7.7077	10.9109	12.002
RSL3 + 100% confluecy	whole	22	7.4074	10.6106	11.6717
RSL3 + 100% confluecy	whole	23	7.2072	9.6096	10.5706
RSL3 + 100% confluecy	whole	24	7.3073	9.6096	10.5706
