# Supplementary material for: Ferroptosis spreads to neighboring cells via plasma membrane contacts
Source: Nat Commun. 2025 Mar 26;16:2951. doi: 10.1038/s41467-025-58175-w (PMC11947162; doi:10.1038/s41467-025-58175-w)
Supplement: Supplementary file 9 — Source Data [file 41467_2025_58175_MOESM9_ESM.zip › Source data S5.xlsx]

## Sheet: Fig. S5A
					Opto-Ctrl + Bodipy						Bodipy + cells
	condition	cell population	time (h)	Mean % Bodipy + cells experiment 1	Mean % Bodipy + cells experiment 2	Mean % Bodipy + cells experiment 3					Opto-Ctrl + Bodipy
	Opto-Ctrl + Bodipy	Opto-Ctrl	1	3.18	2.47	1.94				AUC experiment 1	AUC experiment 2	AUC experiment 3
	Opto-Ctrl + Bodipy	Opto-Ctrl	2	3.73	2.63	2.42			Opto-Ctrl	152	92	128
	Opto-Ctrl + Bodipy	Opto-Ctrl	3	4.04	2.93	2.06			bystander	53	40	61
	Opto-Ctrl + Bodipy	Opto-Ctrl	4	4.53	2.73	2.89
	Opto-Ctrl + Bodipy	Opto-Ctrl	5	5.56	2.79	2.82
	Opto-Ctrl + Bodipy	Opto-Ctrl	6	5.66	2.94	3.66					Opto-Ctrl + Bodipy
	Opto-Ctrl + Bodipy	Opto-Ctrl	7	5.85	2.9	3.91				% AUC experiment 1	% AUC experiment 2	% AUC experiment 3
	Opto-Ctrl + Bodipy	Opto-Ctrl	8	5.64	2.91	4.65			Opto-Ctrl	6.33333	3.83333	5.33333
	Opto-Ctrl + Bodipy	Opto-Ctrl	9	5.64	2.86	4.17			bystander	2.20833	1.66667	2.54167
	Opto-Ctrl + Bodipy	Opto-Ctrl	10	5.96	3.37	6
	Opto-Ctrl + Bodipy	Opto-Ctrl	11	11.08	6.72	7.78
	Opto-Ctrl + Bodipy	Opto-Ctrl	12	11.52	6.24	12.18					% cell death
	Opto-Ctrl + Bodipy	Opto-Ctrl	13	11.22	6.94	11					Opto-Ctrl + Bodipy
	Opto-Ctrl + Bodipy	Opto-Ctrl	14	10.64	6.54	10.52				AUC experiment 1	AUC experiment 2	AUC experiment 3
	Opto-Ctrl + Bodipy	Opto-Ctrl	15	10.88	6.26	11.12			Opto-Ctrl	1000	559	809
	Opto-Ctrl + Bodipy	Opto-Ctrl	16	10.66	6.98	9			bystander	102	77	118
	Opto-Ctrl + Bodipy	Opto-Ctrl	17	10.9	6.6	11
	Opto-Ctrl + Bodipy	Opto-Ctrl	18	10.68	7.3	9
	Opto-Ctrl + Bodipy	Opto-Ctrl	19	11.18	7.44	8.58					Opto-Ctrl + Bodipy
	Opto-Ctrl + Bodipy	Opto-Ctrl	20	10.66	7.38	9.28				% AUC experiment 1	% AUC experiment 2	% AUC experiment 3
					Opto-Ctrl + Bodipy				Opto-Ctrl	41.6667	23.2917	33.7083
	condition	cell population	time (h)	Mean % Bodipy + cells experiment 1	Mean % Bodipy + cells experiment 2	Mean % Bodipy + cells experiment 3			bystander	4.25	3.20833	4.91667
	Opto-Ctrl + Bodipy	bystander	1	1.6	1.4	0.9
	Opto-Ctrl + Bodipy	bystander	2	2	1.3	1.7
	Opto-Ctrl + Bodipy	bystander	3	2	1.5	1.6
	Opto-Ctrl + Bodipy	bystander	4	2.6	2	1.8			cell death			AUC Bodipy
	Opto-Ctrl + Bodipy	bystander	5	2.8	2	2			Column G	bystander		Column C	BFP2_LOVpepdegron
	Opto-Ctrl + Bodipy	bystander	6	2.2	2.1	2.4			vs.	vs,		vs.	vs,
	Opto-Ctrl + Bodipy	bystander	7	2.3	2	2.6			Column F	untransfected BFP_LOVpepdegron		Column B	bystander
	Opto-Ctrl + Bodipy	bystander	8	2.5	1.9	3.2
	Opto-Ctrl + Bodipy	bystander	9	2.7	2	3.2			Unpaired t test			Unpaired t test
	Opto-Ctrl + Bodipy	bystander	10	2.8	2.1	3.2			P value	0.0095		P value	0.0171
	Opto-Ctrl + Bodipy	bystander	11	2.9	2.1	3.6			P value summary	**		P value summary	*
	Opto-Ctrl + Bodipy	bystander	12	2.7	2.1	3.8			Significantly different (P < 0.05)?	Yes		Significantly different (P < 0.05)?	Yes
	Opto-Ctrl + Bodipy	bystander	13	3	2.1	3.9			One- or two-tailed P value?	Two-tailed		One- or two-tailed P value?	Two-tailed
	Opto-Ctrl + Bodipy	bystander	14	3	2.4	3.9			t, df	t=4,675 df=4		t, df	t=3,933 df=4
	Opto-Ctrl + Bodipy	bystander	15	3.2	2.3	4.3
	Opto-Ctrl + Bodipy	bystander	16	3	2.4	4.1
	Opto-Ctrl + Bodipy	bystander	17	3.6	2.4	4.2
	Opto-Ctrl + Bodipy	bystander	18	3.5	2.8	4.6
	Opto-Ctrl + Bodipy	bystander	19	3.6	2.7	4.5
	Opto-Ctrl + Bodipy	bystander	20	3.6	3	4.4
					Opto-Ctrl + Bodipy
	condition	cell population	time (h)	Mean % cell death experiment 1	Mean % cell death experiment 2	Mean % cell death experiment 3
	Opto-Ctrl + Bodipy	Opto-Ctrl	1	31.8	24.7	19.4
	Opto-Ctrl + Bodipy	Opto-Ctrl	2	37.3	26.3	24.2
	Opto-Ctrl + Bodipy	Opto-Ctrl	3	40.4	29.3	20.6
	Opto-Ctrl + Bodipy	Opto-Ctrl	4	45.3	27.3	28.9
	Opto-Ctrl + Bodipy	Opto-Ctrl	5	55.6	27.9	28.2
	Opto-Ctrl + Bodipy	Opto-Ctrl	6	56.6	29.4	36.6
	Opto-Ctrl + Bodipy	Opto-Ctrl	7	58.5	29	39.1
	Opto-Ctrl + Bodipy	Opto-Ctrl	8	56.4	29.1	46.5
	Opto-Ctrl + Bodipy	Opto-Ctrl	9	56.4	28.6	41.7
	Opto-Ctrl + Bodipy	Opto-Ctrl	10	59.6	33.7	60
	Opto-Ctrl + Bodipy	Opto-Ctrl	11	55.4	33.6	38.9
	Opto-Ctrl + Bodipy	Opto-Ctrl	12	57.6	31.2	60.9
	Opto-Ctrl + Bodipy	Opto-Ctrl	13	56.1	34.7	55
	Opto-Ctrl + Bodipy	Opto-Ctrl	14	53.2	32.7	52.6
	Opto-Ctrl + Bodipy	Opto-Ctrl	15	54.4	31.3	55.6
	Opto-Ctrl + Bodipy	Opto-Ctrl	16	53.3	34.9	45
	Opto-Ctrl + Bodipy	Opto-Ctrl	17	54.5	33	55
	Opto-Ctrl + Bodipy	Opto-Ctrl	18	53.4	36.5	45
	Opto-Ctrl + Bodipy	Opto-Ctrl	19	55.9	37.2	42.9
	Opto-Ctrl + Bodipy	Opto-Ctrl	20	53.3	36.9	46.4
					Opto-Ctrl + Bodipy
	condition	cell population	time (h)	Mean % cell death experiment 1	Mean % cell death experiment 2	Mean % cell death experiment 3
	Opto-Ctrl + Bodipy	bystander	1	3	2.6	1.8
	Opto-Ctrl + Bodipy	bystander	2	3.9	2.4	3.2
	Opto-Ctrl + Bodipy	bystander	3	3.9	2.8	3.1
	Opto-Ctrl + Bodipy	bystander	4	5	3.8	3.5
	Opto-Ctrl + Bodipy	bystander	5	5.4	3.8	3.8
	Opto-Ctrl + Bodipy	bystander	6	4.3	4	4.7
	Opto-Ctrl + Bodipy	bystander	7	4.5	3.8	5
	Opto-Ctrl + Bodipy	bystander	8	4.8	3.7	6.1
	Opto-Ctrl + Bodipy	bystander	9	5.1	3.9	6.2
	Opto-Ctrl + Bodipy	bystander	10	5.4	4.1	6.2
	Opto-Ctrl + Bodipy	bystander	11	5.5	4.1	6.9
	Opto-Ctrl + Bodipy	bystander	12	5.2	4.1	7.2
	Opto-Ctrl + Bodipy	bystander	13	5.7	4.1	7.5
	Opto-Ctrl + Bodipy	bystander	14	5.7	4.7	7.5
	Opto-Ctrl + Bodipy	bystander	15	6.1	4.4	8.3
	Opto-Ctrl + Bodipy	bystander	16	5.8	4.7	7.9
	Opto-Ctrl + Bodipy	bystander	17	6.9	4.7	8.1
	Opto-Ctrl + Bodipy	bystander	18	6.7	5.3	8.9
	Opto-Ctrl + Bodipy	bystander	19	6.9	5.2	8.7
	Opto-Ctrl + Bodipy	bystander	20	6.9	5.8	8.5

## Sheet: Fig. S5B
			HeLa
					Opto-Ctrl scramble
	condition	cell population	time (h)	Mean % Draq7 + cells experiment 1	Mean % Draq7 + cells experiment 2	Mean % Draq7 + cells experiment 3
	Opto-ctrl scramble	Opto-Ctrl	0	15.469	16.341	18.505
	Opto-ctrl scramble	Opto-Ctrl	1	17.984	18.932	20.783
	Opto-ctrl scramble	Opto-Ctrl	2	19.494	20.192	21.629				scramble			alpha catenin KD
	Opto-ctrl scramble	Opto-Ctrl	3	18.784	21.547	23.182			AUC experiment 1	AUC experiment 2	AUC experiment 3	AUC experiment 1	AUC experiment 2	AUC experiment 3
	Opto-ctrl scramble	Opto-Ctrl	4	19.922	21.783	23.691		Opto-Ctrl	470	564	590	466	569	586
	Opto-ctrl scramble	Opto-Ctrl	5	19.32	21.266	24.229		bystander	188	255	236	186	227	234
	Opto-ctrl scramble	Opto-Ctrl	6	20.082	22.709	23.982		Opto-Ctrl + Fer-1	501	601	398	359	604	484
	Opto-ctrl scramble	Opto-Ctrl	7	20.707	23.727	24.768		bystander + Fer-1	200	240	160	144	241	193
	Opto-ctrl scramble	Opto-Ctrl	8	21.27	24.165	25.461
	Opto-ctrl scramble	Opto-Ctrl	9	20.431	24.839	25.774
	Opto-ctrl scramble	Opto-Ctrl	10	21.431	25.335	26.012				scramble			alpha catenin KD
	Opto-ctrl scramble	Opto-Ctrl	11	20.735	25.616	25.836			% AUC experiment 1	% AUC experiment 2	% AUC experiment 3	% AUC experiment 1	% AUC experiment 2	% AUC experiment 3
	Opto-ctrl scramble	Opto-Ctrl	12	21.779	26.085	25.913		Opto-Ctrl	19.5833	23.5	24.5833	19.4167	23.7083	24.4167
	Opto-ctrl scramble	Opto-Ctrl	13	21.594	26.098	26.187		bystander	7.83333	10.625	9.83333	7.75	9.45833	9.75
	Opto-ctrl scramble	Opto-Ctrl	14	21.223	25.791	26.685		Opto-Ctrl + Fer-1	20.875	25.0417	16.5833	14.9583	25.1667	20.1667
	Opto-ctrl scramble	Opto-Ctrl	15	20.857	25.469	27.201		bystander + Fer-1	8.33333	10	6.66667	6	10.0417	8.04167
	Opto-ctrl scramble	Opto-Ctrl	16	19.981	24.465	26.199
	Opto-ctrl scramble	Opto-Ctrl	17	20.308	25.991	26.631
	Opto-ctrl scramble	Opto-Ctrl	18	19.78	24.921	26.759		Tukey's multiple comparisons test	Mean Diff,	95,00% CI of diff,	Significant?	Summary	Adjusted P Value
	Opto-ctrl scramble	Opto-Ctrl	19	19.464	25.579	25.332
	Opto-ctrl scramble	Opto-Ctrl	20	19.254	26.58	26.001		scramble siRNA - alpha Catenin siRNA
	Opto-ctrl scramble	Opto-Ctrl	21	19.212	24.637	24.992		Opto-Ctrl	0.04167	-6,646 to 6,73	No	ns	>0,9999
	Opto-ctrl scramble	Opto-Ctrl	22	15.883	20.987	22.59		bystander	0.4444	-6,244 to 7,133	No	ns	0.9996
	Opto-ctrl scramble	Opto-Ctrl	23	15.83	20.66	21.269		Opto-Ctrl + Fer-1	0.7361	-5,952 to 7,424	No	ns	0.9968
	Opto-ctrl scramble	Opto-Ctrl	24	13.884	18.521	19.403		bystander + Fer-1	0.3056	-6,383 to 6,994	No	ns	0.9999
					Opto-Ctrl scramble
	condition	cell population	time (h)	Mean % Draq7 + cells experiment 1	Mean % Draq7 + cells experiment 2	Mean % Draq7 + cells experiment 3
	Opto-ctrl scramble	bystander	0	6.1876	6.5364	7.402
	Opto-ctrl scramble	bystander	1	7.1936	7.5728	8.3132
	Opto-ctrl scramble	bystander	2	7.7976	8.0768	8.6516
	Opto-ctrl scramble	bystander	3	7.5136	8.6188	9.2728
	Opto-ctrl scramble	bystander	4	7.9688	8.7132	9.4764
	Opto-ctrl scramble	bystander	5	7.728	8.5064	9.6916
	Opto-ctrl scramble	bystander	6	8.0328	9.0836	9.5928
	Opto-ctrl scramble	bystander	7	8.2828	9.4908	9.9072
	Opto-ctrl scramble	bystander	8	8.508	9.666	10.1844
	Opto-ctrl scramble	bystander	9	8.1724	9.9356	10.3096
	Opto-ctrl scramble	bystander	10	8.5724	10.134	10.4048
	Opto-ctrl scramble	bystander	11	8.294	10.2464	10.3344
	Opto-ctrl scramble	bystander	12	8.7116	10.434	10.3652
	Opto-ctrl scramble	bystander	13	8.6376	10.4392	10.4748
	Opto-ctrl scramble	bystander	14	8.4892	10.3164	10.674
	Opto-ctrl scramble	bystander	15	8.3428	10.1876	10.8804
	Opto-ctrl scramble	bystander	16	7.9924	9.786	10.4796
	Opto-ctrl scramble	bystander	17	8.1232	10.3964	10.6524
	Opto-ctrl scramble	bystander	18	7.912	9.9684	10.7036
	Opto-ctrl scramble	bystander	19	7.7856	10.2316	10.1328
	Opto-ctrl scramble	bystander	20	7.7016	10.632	10.4004
	Opto-ctrl scramble	bystander	21	7.6848	9.8548	9.9968
	Opto-ctrl scramble	bystander	22	6.3532	8.3948	9.036
	Opto-ctrl scramble	bystander	23	6.332	8.264	8.5076
	Opto-ctrl scramble	bystander	24	5.5536	7.4084	7.7612
					Opto-Ctrl scramble + Fer-1
	condition	cell population	time (h)	Mean % Draq7 + cells experiment 1	Mean % Draq7 + cells experiment 2	Mean % Draq7 + cells experiment 3
	Opto-Ctrl scramble + Fer-1	Opto-Ctrl	0	18.349	12.819	12.477
	Opto-Ctrl scramble + Fer-1	Opto-Ctrl	1	20.542	17.569	13.99
	Opto-Ctrl scramble + Fer-1	Opto-Ctrl	2	21.313	21.134	15.455
	Opto-Ctrl scramble + Fer-1	Opto-Ctrl	3	20.453	22.894	14.863
	Opto-Ctrl scramble + Fer-1	Opto-Ctrl	4	22.209	22.657	15.418
	Opto-Ctrl scramble + Fer-1	Opto-Ctrl	5	22.059	24.169	16.163
	Opto-Ctrl scramble + Fer-1	Opto-Ctrl	6	21.961	25.029	16.483
	Opto-Ctrl scramble + Fer-1	Opto-Ctrl	7	21.587	25.696	17.344
	Opto-Ctrl scramble + Fer-1	Opto-Ctrl	8	21.444	26.486	17.099
	Opto-Ctrl scramble + Fer-1	Opto-Ctrl	9	22.06	27.149	16.917
	Opto-Ctrl scramble + Fer-1	Opto-Ctrl	10	22.674	27.415	17.878
	Opto-Ctrl scramble + Fer-1	Opto-Ctrl	11	22.531	27.48	18.015
	Opto-Ctrl scramble + Fer-1	Opto-Ctrl	12	22.68	27.23	18.357
	Opto-Ctrl scramble + Fer-1	Opto-Ctrl	13	22.3	27.861	18.069
	Opto-Ctrl scramble + Fer-1	Opto-Ctrl	14	21.838	28.095	18.185
	Opto-Ctrl scramble + Fer-1	Opto-Ctrl	15	22.082	27.58	18.187
	Opto-Ctrl scramble + Fer-1	Opto-Ctrl	16	21.595	25.859	17.836
	Opto-Ctrl scramble + Fer-1	Opto-Ctrl	17	21.441	26.985	18.244
	Opto-Ctrl scramble + Fer-1	Opto-Ctrl	18	21.192	25.49	17.821
	Opto-Ctrl scramble + Fer-1	Opto-Ctrl	19	19.364	26.644	16.886
	Opto-Ctrl scramble + Fer-1	Opto-Ctrl	20	20.308	27.174	16.474
	Opto-Ctrl scramble + Fer-1	Opto-Ctrl	21	19.716	26.194	16.83
	Opto-Ctrl scramble + Fer-1	Opto-Ctrl	22	16.621	25.083	14.641
	Opto-Ctrl scramble + Fer-1	Opto-Ctrl	23	16.911	22.229	14.73
	Opto-Ctrl scramble + Fer-1	Opto-Ctrl	24	14.904	22.463	13.054
					Opto-Ctrl scramble + Fer-1
	condition	cell population	time (h)	Mean % Draq7 + cells experiment 1	Mean % Draq7 + cells experiment 2	Mean % Draq7 + cells experiment 3
	Opto-Ctrl scramble + Fer-1	bystander	0	7.3396	5.1276	4.9908
	Opto-Ctrl scramble + Fer-1	bystander	1	8.2168	7.0276	5.596
	Opto-Ctrl scramble + Fer-1	bystander	2	8.5252	8.4536	6.182
	Opto-Ctrl scramble + Fer-1	bystander	3	8.1812	9.1576	5.9452
	Opto-Ctrl scramble + Fer-1	bystander	4	8.8836	9.0628	6.1672
	Opto-Ctrl scramble + Fer-1	bystander	5	8.8236	9.6676	6.4652
	Opto-Ctrl scramble + Fer-1	bystander	6	8.7844	10.0116	6.5932
	Opto-Ctrl scramble + Fer-1	bystander	7	8.6348	10.2784	6.9376
	Opto-Ctrl scramble + Fer-1	bystander	8	8.5776	10.5944	6.8396
	Opto-Ctrl scramble + Fer-1	bystander	9	8.824	10.8596	6.7668
	Opto-Ctrl scramble + Fer-1	bystander	10	9.0696	10.966	7.1512
	Opto-Ctrl scramble + Fer-1	bystander	11	9.0124	10.992	7.206
	Opto-Ctrl scramble + Fer-1	bystander	12	9.072	10.892	7.3428
	Opto-Ctrl scramble + Fer-1	bystander	13	8.92	11.1444	7.2276
	Opto-Ctrl scramble + Fer-1	bystander	14	8.7352	11.238	7.274
	Opto-Ctrl scramble + Fer-1	bystander	15	8.8328	11.032	7.2748
	Opto-Ctrl scramble + Fer-1	bystander	16	8.638	10.3436	7.1344
	Opto-Ctrl scramble + Fer-1	bystander	17	8.5764	10.794	7.2976
	Opto-Ctrl scramble + Fer-1	bystander	18	8.4768	10.196	7.1284
	Opto-Ctrl scramble + Fer-1	bystander	19	7.7456	10.6576	6.7544
	Opto-Ctrl scramble + Fer-1	bystander	20	8.1232	10.8696	6.5896
	Opto-Ctrl scramble + Fer-1	bystander	21	7.8864	10.4776	6.732
	Opto-Ctrl scramble + Fer-1	bystander	22	6.6484	10.0332	5.8564
	Opto-Ctrl scramble + Fer-1	bystander	23	6.7644	8.8916	5.892
	Opto-Ctrl scramble + Fer-1	bystander	24	5.9616	8.9852	5.2216
					Opto-Ctrl alpha-catenin KD
	condition	cell population	time (h)	Mean % Draq7 + cells experiment 1	Mean % Draq7 + cells experiment 2	Mean % Draq7 + cells experiment 3
	Opto-Ctrl alpha-catenin KD	Opto-Ctrl	0	16.61	18.313	18.934
	Opto-Ctrl alpha-catenin KD	Opto-Ctrl	1	20.162	19.98	23.896
	Opto-Ctrl alpha-catenin KD	Opto-Ctrl	2	21.112	21.793	24.867
	Opto-Ctrl alpha-catenin KD	Opto-Ctrl	3	21.274	22.933	24.699
	Opto-Ctrl alpha-catenin KD	Opto-Ctrl	4	21.095	23.837	25.398
	Opto-Ctrl alpha-catenin KD	Opto-Ctrl	5	21.876	23.333	26.488
	Opto-Ctrl alpha-catenin KD	Opto-Ctrl	6	22.145	24.686	26.006
	Opto-Ctrl alpha-catenin KD	Opto-Ctrl	7	22.689	24.473	26.561
	Opto-Ctrl alpha-catenin KD	Opto-Ctrl	8	21.277	26.864	27.319
	Opto-Ctrl alpha-catenin KD	Opto-Ctrl	9	20.671	25.5	27.028
	Opto-Ctrl alpha-catenin KD	Opto-Ctrl	10	20.912	26.864	26.699
	Opto-Ctrl alpha-catenin KD	Opto-Ctrl	11	20.613	25.854	25.819
	Opto-Ctrl alpha-catenin KD	Opto-Ctrl	12	20.592	26.354	26.341
	Opto-Ctrl alpha-catenin KD	Opto-Ctrl	13	20.272	26.246	26.864
	Opto-Ctrl alpha-catenin KD	Opto-Ctrl	14	19.947	25.481	25.285
	Opto-Ctrl alpha-catenin KD	Opto-Ctrl	15	18.992	24.577	25.146
	Opto-Ctrl alpha-catenin KD	Opto-Ctrl	16	18.797	25.197	24.543
	Opto-Ctrl alpha-catenin KD	Opto-Ctrl	17	18.713	24.279	24.903
	Opto-Ctrl alpha-catenin KD	Opto-Ctrl	18	19.65	24.367	23.651
	Opto-Ctrl alpha-catenin KD	Opto-Ctrl	19	17.743	23.419	23.385
	Opto-Ctrl alpha-catenin KD	Opto-Ctrl	20	18.814	23.792	24.255
	Opto-Ctrl alpha-catenin KD	Opto-Ctrl	21	16.633	21.964	21.455
	Opto-Ctrl alpha-catenin KD	Opto-Ctrl	22	14.425	18.964	19.282
	Opto-Ctrl alpha-catenin KD	Opto-Ctrl	23	13.85	20.257	18.447
	Opto-Ctrl alpha-catenin KD	Opto-Ctrl	24	12.677	18.654	18.087
					Opto-Ctrl alpha-catenin KD
	condition	cell population	time (h)	Mean % Draq7 + cells experiment 1	Mean % Draq7 + cells experiment 2	Mean % Draq7 + cells experiment 3
	Opto-Ctrl alpha-catenin KD	bystander	0	6.644	7.3252	7.5736
	Opto-Ctrl alpha-catenin KD	bystander	1	8.0648	7.992	9.5584
	Opto-Ctrl alpha-catenin KD	bystander	2	8.4448	8.7172	9.9468
	Opto-Ctrl alpha-catenin KD	bystander	3	8.5096	9.1732	9.8796
	Opto-Ctrl alpha-catenin KD	bystander	4	8.438	9.5348	10.1592
	Opto-Ctrl alpha-catenin KD	bystander	5	8.7504	9.3332	10.5952
	Opto-Ctrl alpha-catenin KD	bystander	6	8.858	9.8744	10.4024
	Opto-Ctrl alpha-catenin KD	bystander	7	9.0756	9.7892	10.6244
	Opto-Ctrl alpha-catenin KD	bystander	8	8.5108	10.7456	10.9276
	Opto-Ctrl alpha-catenin KD	bystander	9	8.2684	10.2	10.8112
	Opto-Ctrl alpha-catenin KD	bystander	10	8.3648	10.7456	10.6796
	Opto-Ctrl alpha-catenin KD	bystander	11	8.2452	10.3416	10.3276
	Opto-Ctrl alpha-catenin KD	bystander	12	8.2368	10.5416	10.5364
	Opto-Ctrl alpha-catenin KD	bystander	13	8.1088	10.4984	10.7456
	Opto-Ctrl alpha-catenin KD	bystander	14	7.9788	10.1924	10.114
	Opto-Ctrl alpha-catenin KD	bystander	15	7.5968	9.8308	10.0584
	Opto-Ctrl alpha-catenin KD	bystander	16	7.5188	10.0788	9.8172
	Opto-Ctrl alpha-catenin KD	bystander	17	7.4852	9.7116	9.9612
	Opto-Ctrl alpha-catenin KD	bystander	18	7.86	9.7468	9.4604
	Opto-Ctrl alpha-catenin KD	bystander	19	7.0972	9.3676	9.354
	Opto-Ctrl alpha-catenin KD	bystander	20	7.5256	9.5168	9.702
	Opto-Ctrl alpha-catenin KD	bystander	21	6.6532	8.7856	8.582
	Opto-Ctrl alpha-catenin KD	bystander	22	5.77	7.5856	7.7128
	Opto-Ctrl alpha-catenin KD	bystander	23	5.54	8.1028	7.3788
	Opto-Ctrl alpha-catenin KD	bystander	24	5.0708	7.4616	7.2348
					Opto-Ctrl alpha-catenin KD + Fer-1
	condition	cell population	time (h)	Mean % Draq7 + cells experiment 1	Mean % Draq7 + cells experiment 2	Mean % Draq7 + cells experiment 3
	Opto-Ctrl alpha-catenin KD + Fer-1	Opto-Ctrl	0	14.467	18.522	15.779
	Opto-Ctrl alpha-catenin KD + Fer-1	Opto-Ctrl	1	15.695	21.863	18.657
	Opto-Ctrl alpha-catenin KD + Fer-1	Opto-Ctrl	2	16.255	23.593	19.34
	Opto-Ctrl alpha-catenin KD + Fer-1	Opto-Ctrl	3	16.362	25.855	19.982
	Opto-Ctrl alpha-catenin KD + Fer-1	Opto-Ctrl	4	16.802	25.046	19.92
	Opto-Ctrl alpha-catenin KD + Fer-1	Opto-Ctrl	5	16.753	24.801	21.037
	Opto-Ctrl alpha-catenin KD + Fer-1	Opto-Ctrl	6	16.83	25.023	20.121
	Opto-Ctrl alpha-catenin KD + Fer-1	Opto-Ctrl	7	17.148	24.855	20.067
	Opto-Ctrl alpha-catenin KD + Fer-1	Opto-Ctrl	8	16.061	25.529	21.562
	Opto-Ctrl alpha-catenin KD + Fer-1	Opto-Ctrl	9	15.307	25.831	20.555
	Opto-Ctrl alpha-catenin KD + Fer-1	Opto-Ctrl	10	16.154	27.424	22.772
	Opto-Ctrl alpha-catenin KD + Fer-1	Opto-Ctrl	11	16.482	28.045	22.683
	Opto-Ctrl alpha-catenin KD + Fer-1	Opto-Ctrl	12	16.458	27.326	22.168
	Opto-Ctrl alpha-catenin KD + Fer-1	Opto-Ctrl	13	15.141	26.766	23.516
	Opto-Ctrl alpha-catenin KD + Fer-1	Opto-Ctrl	14	15.1	27.448	22.095
	Opto-Ctrl alpha-catenin KD + Fer-1	Opto-Ctrl	15	15.75	26.436	21.656
	Opto-Ctrl alpha-catenin KD + Fer-1	Opto-Ctrl	16	15.126	25.38	20.255
	Opto-Ctrl alpha-catenin KD + Fer-1	Opto-Ctrl	17	14.375	26.248	21.01
	Opto-Ctrl alpha-catenin KD + Fer-1	Opto-Ctrl	18	13.381	26.58	20.774
	Opto-Ctrl alpha-catenin KD + Fer-1	Opto-Ctrl	19	12.675	24.853	20
	Opto-Ctrl alpha-catenin KD + Fer-1	Opto-Ctrl	20	13.425	26.044	19.183
	Opto-Ctrl alpha-catenin KD + Fer-1	Opto-Ctrl	21	13.082	24.496	19.427
	Opto-Ctrl alpha-catenin KD + Fer-1	Opto-Ctrl	22	12.045	22.308	17.016
	Opto-Ctrl alpha-catenin KD + Fer-1	Opto-Ctrl	23	11.417	22.919	14.979
	Opto-Ctrl alpha-catenin KD + Fer-1	Opto-Ctrl	24	9.67	20.615	16.321
					Opto-Ctrl alpha-catenin KD + Fer-1
	condition	cell population	time (h)	Mean % Draq7 + cells experiment 1	Mean % Draq7 + cells experiment 2	Mean % Draq7 + cells experiment 3
	Opto-Ctrl alpha-catenin KD + Fer-1	bystander	0	5.7868	7.4088	6.3116
	Opto-Ctrl alpha-catenin KD + Fer-1	bystander	1	6.278	8.7452	7.4628
	Opto-Ctrl alpha-catenin KD + Fer-1	bystander	2	6.502	9.4372	7.736
	Opto-Ctrl alpha-catenin KD + Fer-1	bystander	3	6.5448	10.342	7.9928
	Opto-Ctrl alpha-catenin KD + Fer-1	bystander	4	6.7208	10.0184	7.968
	Opto-Ctrl alpha-catenin KD + Fer-1	bystander	5	6.7012	9.9204	8.4148
	Opto-Ctrl alpha-catenin KD + Fer-1	bystander	6	6.732	10.0092	8.0484
	Opto-Ctrl alpha-catenin KD + Fer-1	bystander	7	6.8592	9.942	8.0268
	Opto-Ctrl alpha-catenin KD + Fer-1	bystander	8	6.4244	10.2116	8.6248
	Opto-Ctrl alpha-catenin KD + Fer-1	bystander	9	6.1228	10.3324	8.222
	Opto-Ctrl alpha-catenin KD + Fer-1	bystander	10	6.4616	10.9696	9.1088
	Opto-Ctrl alpha-catenin KD + Fer-1	bystander	11	6.5928	11.218	9.0732
	Opto-Ctrl alpha-catenin KD + Fer-1	bystander	12	6.5832	10.9304	8.8672
	Opto-Ctrl alpha-catenin KD + Fer-1	bystander	13	6.0564	10.7064	9.4064
	Opto-Ctrl alpha-catenin KD + Fer-1	bystander	14	6.04	10.9792	8.838
	Opto-Ctrl alpha-catenin KD + Fer-1	bystander	15	6.3	10.5744	8.6624
	Opto-Ctrl alpha-catenin KD + Fer-1	bystander	16	6.0504	10.152	8.102
	Opto-Ctrl alpha-catenin KD + Fer-1	bystander	17	5.75	10.4992	8.404
	Opto-Ctrl alpha-catenin KD + Fer-1	bystander	18	5.3524	10.632	8.3096
	Opto-Ctrl alpha-catenin KD + Fer-1	bystander	19	5.07	9.9412	8
	Opto-Ctrl alpha-catenin KD + Fer-1	bystander	20	5.37	10.4176	7.6732
	Opto-Ctrl alpha-catenin KD + Fer-1	bystander	21	5.2328	9.7984	7.7708
	Opto-Ctrl alpha-catenin KD + Fer-1	bystander	22	4.818	8.9232	6.8064
	Opto-Ctrl alpha-catenin KD + Fer-1	bystander	23	4.5668	9.1676	5.9916
	Opto-Ctrl alpha-catenin KD + Fer-1	bystander	24	3.868	8.246	6.5284

## Sheet: Fig. S5C
		HT-29
				Opto-Ctrl scramble
condition	cell population	time (h)	Mean % Draq7 + cells experiment 1	Mean % Draq7 + cells experiment 2	Mean % Draq7 + cells experiment 3
Opto-ctrl scramble	Opto-Ctrl	0	8.22675	10.5756	7.44765
Opto-ctrl scramble	Opto-Ctrl	1	8.73495	15.6041	8.69085
Opto-ctrl scramble	Opto-Ctrl	2	9.0888	15.0055	5.82225				scramble			alpha catenin KD
Opto-ctrl scramble	Opto-Ctrl	3	9.12135	13.7445	9.55815			AUC experiment 1	AUC experiment 2	AUC experiment 3	AUC experiment 1	AUC experiment 2	AUC experiment 3
Opto-ctrl scramble	Opto-Ctrl	4	9.3597	18.4327	5.7561		Opto-Ctrl	322	390	237	234	282	465
Opto-ctrl scramble	Opto-Ctrl	5	9.5235	15.413	7.6125		bystander	95	78	86	63	52	57
Opto-ctrl scramble	Opto-Ctrl	6	10.0517	17.0625	8.0535		Opto-Ctrl + Fer-1	324	392	239	235	284	468
Opto-ctrl scramble	Opto-Ctrl	7	10.2155	18.0023	7.23345		bystander + Fer-1	100	82	90	67	55	60
Opto-ctrl scramble	Opto-Ctrl	8	10.3163	14.1267	8.15745
Opto-ctrl scramble	Opto-Ctrl	9	10.7583	17.1517	7.76055
Opto-ctrl scramble	Opto-Ctrl	10	10.9231	15.2145	7.02975
Opto-ctrl scramble	Opto-Ctrl	11	11.3358	13.6731	5.48625				scramble			alpha catenin KD
Opto-ctrl scramble	Opto-Ctrl	12	12.0414	12.0782	6.5205			% AUC experiment 1	% AUC experiment 2	% AUC experiment 3	% AUC experiment 1	% AUC experiment 2	% AUC experiment 3
Opto-ctrl scramble	Opto-Ctrl	13	13.2373	13.3948	10.0642		Opto-Ctrl	13.4167	16.25	9.875	9.75	11.75	19.375
Opto-ctrl scramble	Opto-Ctrl	14	13.4106	13.0515	9.18015		bystander	3.95833	3.25	3.58333	2.625	2.16667	2.375
Opto-ctrl scramble	Opto-Ctrl	15	13.7119	14.154	6.69795		Opto-Ctrl + Fer-1	13.5	16.3333	9.95833	9.79167	11.8333	19.5
Opto-ctrl scramble	Opto-Ctrl	16	14.0889	17.0908	8.3412		bystander + Fer-1	4.16667	3.41667	3.75	2.79167	2.29167	2.5
Opto-ctrl scramble	Opto-Ctrl	17	14.2317	16.1385	9.57495
Opto-ctrl scramble	Opto-Ctrl	18	16.2435	19.3998	12.0991
Opto-ctrl scramble	Opto-Ctrl	19	17.0331	19.678	11.7274
Opto-ctrl scramble	Opto-Ctrl	20	18.9829	16.2162	12.9549			Tukey's multiple comparisons test	Mean Diff,	95,00% CI of diff,	Significant?	Summary	Adjusted P Value
Opto-ctrl scramble	Opto-Ctrl	21	19.005	20.0665	22.952
Opto-ctrl scramble	Opto-Ctrl	22	22.9099	18.5178	15.9002			scramble siRNA - alpha Catenin siRNA
Opto-ctrl scramble	Opto-Ctrl	23	22.44	20.6797	18.0925			Opto-Ctrl	-0.4444	-7,35 to 6,461	No	ns	0.9996
Opto-ctrl scramble	Opto-Ctrl	24	23.423	22.334	17.2746			bystander	1.208	-5,697 to 8,113	No	ns	0.9813
				Opto-Ctrl scramble				Opto-Ctrl + Fer-1	-0.4444	-7,35 to 6,461	No	ns	0.9996
condition	cell population	time (h)	Mean % Draq7 + cells experiment 1	Mean % Draq7 + cells experiment 2	Mean % Draq7 + cells experiment 3			bystander + Fer-1	1.25	-5,655 to 8,155	No	ns	0.9789
Opto-ctrl scramble	bystander	0	2.7	1.8	1.98
Opto-ctrl scramble	bystander	1	3.9	2.85	3.135
Opto-ctrl scramble	bystander	2	4.2	3.9	4.29
Opto-ctrl scramble	bystander	3	4.65	4.05	4.455
Opto-ctrl scramble	bystander	4	4.05	4.05	4.455
Opto-ctrl scramble	bystander	5	3.3	2.4	2.64
Opto-ctrl scramble	bystander	6	3.15	2.85	3.135
Opto-ctrl scramble	bystander	7	3.45	2.85	3.135
Opto-ctrl scramble	bystander	8	3.3	2.7	2.97
Opto-ctrl scramble	bystander	9	3.45	3.15	3.465
Opto-ctrl scramble	bystander	10	3.6	2.85	3.135
Opto-ctrl scramble	bystander	11	3.75	3	3.3
Opto-ctrl scramble	bystander	12	3.6	3.3	3.63
Opto-ctrl scramble	bystander	13	3.6	3.3	3.63
Opto-ctrl scramble	bystander	14	3.6	2.85	3.135
Opto-ctrl scramble	bystander	15	3.75	3.45	3.795
Opto-ctrl scramble	bystander	16	3.75	3.15	3.465
Opto-ctrl scramble	bystander	17	4.2	3.15	3.465
Opto-ctrl scramble	bystander	18	4.2	3.3	3.63
Opto-ctrl scramble	bystander	19	4.5	3.6	3.96
Opto-ctrl scramble	bystander	20	4.35	3.6	3.96
Opto-ctrl scramble	bystander	21	4.95	3.6	3.96
Opto-ctrl scramble	bystander	22	4.95	3.6	3.96
Opto-ctrl scramble	bystander	23	5.1	3.6	3.96
Opto-ctrl scramble	bystander	24	5.25	3.9	4.29
				Opto-Ctrl scramble + Fer-1
condition	cell population	time (h)	Mean % Draq7 + cells experiment 1	Mean % Draq7 + cells experiment 2	Mean % Draq7 + cells experiment 3
Opto-Ctrl scramble + Fer-1	Opto-Ctrl	0	8.26788	10.6285	7.48489
Opto-Ctrl scramble + Fer-1	Opto-Ctrl	1	8.77862	15.6821	8.7343
Opto-Ctrl scramble + Fer-1	Opto-Ctrl	2	9.13424	15.0806	5.85136
Opto-Ctrl scramble + Fer-1	Opto-Ctrl	3	9.16696	13.8132	9.60594
Opto-Ctrl scramble + Fer-1	Opto-Ctrl	4	9.4065	18.5249	5.78488
Opto-Ctrl scramble + Fer-1	Opto-Ctrl	5	9.57112	15.49	7.65056
Opto-Ctrl scramble + Fer-1	Opto-Ctrl	6	10.1019	17.1478	8.09377
Opto-Ctrl scramble + Fer-1	Opto-Ctrl	7	10.2665	18.0923	7.26962
Opto-Ctrl scramble + Fer-1	Opto-Ctrl	8	10.3678	14.1973	8.19824
Opto-Ctrl scramble + Fer-1	Opto-Ctrl	9	10.8121	17.2375	7.79935
Opto-Ctrl scramble + Fer-1	Opto-Ctrl	10	10.9778	15.2906	7.0649
Opto-Ctrl scramble + Fer-1	Opto-Ctrl	11	11.3925	13.7415	5.51368
Opto-Ctrl scramble + Fer-1	Opto-Ctrl	12	12.1016	12.1385	6.5531
Opto-Ctrl scramble + Fer-1	Opto-Ctrl	13	13.3035	13.4618	10.1146
Opto-Ctrl scramble + Fer-1	Opto-Ctrl	14	13.4777	13.1168	9.22605
Opto-Ctrl scramble + Fer-1	Opto-Ctrl	15	13.7805	14.2248	6.73144
Opto-Ctrl scramble + Fer-1	Opto-Ctrl	16	14.1593	17.1763	8.38291
Opto-Ctrl scramble + Fer-1	Opto-Ctrl	17	14.3029	16.2192	9.62282
Opto-Ctrl scramble + Fer-1	Opto-Ctrl	18	16.3247	19.4968	12.1596
Opto-Ctrl scramble + Fer-1	Opto-Ctrl	19	17.1183	19.7764	11.7861
Opto-Ctrl scramble + Fer-1	Opto-Ctrl	20	19.0779	16.2973	13.0197
Opto-Ctrl scramble + Fer-1	Opto-Ctrl	21	19.1	20.1669	23.0667
Opto-Ctrl scramble + Fer-1	Opto-Ctrl	22	23.0245	18.6104	15.9797
Opto-Ctrl scramble + Fer-1	Opto-Ctrl	23	22.5522	20.7831	18.183
Opto-Ctrl scramble + Fer-1	Opto-Ctrl	24	23.5401	22.4457	17.361
				Opto-Ctrl scramble + Fer-1
condition	cell population	time (h)	Mean % Draq7 + cells experiment 1	Mean % Draq7 + cells experiment 2	Mean % Draq7 + cells experiment 3
Opto-Ctrl scramble + Fer-1	bystander	0	2.835	1.89	2.079
Opto-Ctrl scramble + Fer-1	bystander	1	4.095	2.9925	3.29175
Opto-Ctrl scramble + Fer-1	bystander	2	4.41	4.095	4.5045
Opto-Ctrl scramble + Fer-1	bystander	3	4.8825	4.2525	4.67775
Opto-Ctrl scramble + Fer-1	bystander	4	4.2525	4.2525	4.67775
Opto-Ctrl scramble + Fer-1	bystander	5	3.465	2.52	2.772
Opto-Ctrl scramble + Fer-1	bystander	6	3.3075	2.9925	3.29175
Opto-Ctrl scramble + Fer-1	bystander	7	3.6225	2.9925	3.29175
Opto-Ctrl scramble + Fer-1	bystander	8	3.465	2.835	3.1185
Opto-Ctrl scramble + Fer-1	bystander	9	3.6225	3.3075	3.63825
Opto-Ctrl scramble + Fer-1	bystander	10	3.78	2.9925	3.29175
Opto-Ctrl scramble + Fer-1	bystander	11	3.9375	3.15	3.465
Opto-Ctrl scramble + Fer-1	bystander	12	3.78	3.465	3.8115
Opto-Ctrl scramble + Fer-1	bystander	13	3.78	3.465	3.8115
Opto-Ctrl scramble + Fer-1	bystander	14	3.78	2.9925	3.29175
Opto-Ctrl scramble + Fer-1	bystander	15	3.9375	3.6225	3.98475
Opto-Ctrl scramble + Fer-1	bystander	16	3.9375	3.3075	3.63825
Opto-Ctrl scramble + Fer-1	bystander	17	4.41	3.3075	3.63825
Opto-Ctrl scramble + Fer-1	bystander	18	4.41	3.465	3.8115
Opto-Ctrl scramble + Fer-1	bystander	19	4.725	3.78	4.158
Opto-Ctrl scramble + Fer-1	bystander	20	4.5675	3.78	4.158
Opto-Ctrl scramble + Fer-1	bystander	21	5.1975	3.78	4.158
Opto-Ctrl scramble + Fer-1	bystander	22	5.1975	3.78	4.158
Opto-Ctrl scramble + Fer-1	bystander	23	5.355	3.78	4.158
Opto-Ctrl scramble + Fer-1	bystander	24	5.5125	4.095	4.5045
				Opto-Ctrl alpha-catenin KD
condition	cell population	time (h)	Mean % Draq7 + cells experiment 1	Mean % Draq7 + cells experiment 2	Mean % Draq7 + cells experiment 3
Opto-Ctrl alpha-catenin KD	Opto-Ctrl	0	5.508	7.612	12.922
Opto-Ctrl alpha-catenin KD	Opto-Ctrl	1	5.624	8.72	14.997
Opto-Ctrl alpha-catenin KD	Opto-Ctrl	2	5.66	5.968	18.216
Opto-Ctrl alpha-catenin KD	Opto-Ctrl	3	6.117	8.586	14.996
Opto-Ctrl alpha-catenin KD	Opto-Ctrl	4	6.278	8.752	16.693
Opto-Ctrl alpha-catenin KD	Opto-Ctrl	5	6.592	8.999	15.815
Opto-Ctrl alpha-catenin KD	Opto-Ctrl	6	6.712	8.147	17.193
Opto-Ctrl alpha-catenin KD	Opto-Ctrl	7	7.074	9.639	15.066
Opto-Ctrl alpha-catenin KD	Opto-Ctrl	8	7.483	10.362	17.495
Opto-Ctrl alpha-catenin KD	Opto-Ctrl	9	7.735	10.021	17.437
Opto-Ctrl alpha-catenin KD	Opto-Ctrl	10	7.827	9.542	18.393
Opto-Ctrl alpha-catenin KD	Opto-Ctrl	11	7.858	10.59	16.6
Opto-Ctrl alpha-catenin KD	Opto-Ctrl	12	8.36	10.114	19.244
Opto-Ctrl alpha-catenin KD	Opto-Ctrl	13	8.534	13.362	20.357
Opto-Ctrl alpha-catenin KD	Opto-Ctrl	14	8.843	10.663	18.844
Opto-Ctrl alpha-catenin KD	Opto-Ctrl	15	9.101	11.896	18.802
Opto-Ctrl alpha-catenin KD	Opto-Ctrl	16	9.358	11.359	22.571
Opto-Ctrl alpha-catenin KD	Opto-Ctrl	17	11.403	13.245	20.689
Opto-Ctrl alpha-catenin KD	Opto-Ctrl	18	12.066	12.539	24.845
Opto-Ctrl alpha-catenin KD	Opto-Ctrl	19	13.649	16.307	26.082
Opto-Ctrl alpha-catenin KD	Opto-Ctrl	20	14.143	15.941	21.557
Opto-Ctrl alpha-catenin KD	Opto-Ctrl	21	15.108	15.518	20.434
Opto-Ctrl alpha-catenin KD	Opto-Ctrl	22	16.72	17.628	24.898
Opto-Ctrl alpha-catenin KD	Opto-Ctrl	23	18.449	20.379	25.45
Opto-Ctrl alpha-catenin KD	Opto-Ctrl	24	21.322	21.838	24.644
				Opto-Ctrl alpha-catenin KD
condition	cell population	time (h)	Mean % Draq7 + cells experiment 1	Mean % Draq7 + cells experiment 2	Mean % Draq7 + cells experiment 3
Opto-Ctrl alpha-catenin KD	bystander	0	1.8	1.2	1.32
Opto-Ctrl alpha-catenin KD	bystander	1	2.6	1.9	2.09
Opto-Ctrl alpha-catenin KD	bystander	2	2.8	2.6	2.86
Opto-Ctrl alpha-catenin KD	bystander	3	3.1	2.7	2.97
Opto-Ctrl alpha-catenin KD	bystander	4	2.7	2.7	2.97
Opto-Ctrl alpha-catenin KD	bystander	5	2.2	1.6	1.76
Opto-Ctrl alpha-catenin KD	bystander	6	2.1	1.9	2.09
Opto-Ctrl alpha-catenin KD	bystander	7	2.3	1.9	2.09
Opto-Ctrl alpha-catenin KD	bystander	8	2.2	1.8	1.98
Opto-Ctrl alpha-catenin KD	bystander	9	2.3	2.1	2.31
Opto-Ctrl alpha-catenin KD	bystander	10	2.4	1.9	2.09
Opto-Ctrl alpha-catenin KD	bystander	11	2.5	2	2.2
Opto-Ctrl alpha-catenin KD	bystander	12	2.4	2.2	2.42
Opto-Ctrl alpha-catenin KD	bystander	13	2.4	2.2	2.42
Opto-Ctrl alpha-catenin KD	bystander	14	2.4	1.9	2.09
Opto-Ctrl alpha-catenin KD	bystander	15	2.5	2.3	2.53
Opto-Ctrl alpha-catenin KD	bystander	16	2.5	2.1	2.31
Opto-Ctrl alpha-catenin KD	bystander	17	2.8	2.1	2.31
Opto-Ctrl alpha-catenin KD	bystander	18	2.8	2.2	2.42
Opto-Ctrl alpha-catenin KD	bystander	19	3	2.4	2.64
Opto-Ctrl alpha-catenin KD	bystander	20	2.9	2.4	2.64
Opto-Ctrl alpha-catenin KD	bystander	21	3.3	2.4	2.64
Opto-Ctrl alpha-catenin KD	bystander	22	3.3	2.4	2.64
Opto-Ctrl alpha-catenin KD	bystander	23	3.4	2.4	2.64
Opto-Ctrl alpha-catenin KD	bystander	24	3.5	2.6	2.86
				Opto-Ctrl alpha-catenin KD + Fer-1
condition	cell population	time (h)	Mean % Draq7 + cells experiment 1	Mean % Draq7 + cells experiment 2	Mean % Draq7 + cells experiment 3
Opto-Ctrl alpha-catenin KD + Fer-1	Opto-Ctrl	0	5.53554	7.65006	12.9866
Opto-Ctrl alpha-catenin KD + Fer-1	Opto-Ctrl	1	5.65212	8.7636	15.072
Opto-Ctrl alpha-catenin KD + Fer-1	Opto-Ctrl	2	5.6883	5.99784	18.3071
Opto-Ctrl alpha-catenin KD + Fer-1	Opto-Ctrl	3	6.14759	8.62893	15.071
Opto-Ctrl alpha-catenin KD + Fer-1	Opto-Ctrl	4	6.30939	8.79576	16.7765
Opto-Ctrl alpha-catenin KD + Fer-1	Opto-Ctrl	5	6.62496	9.044	15.8941
Opto-Ctrl alpha-catenin KD + Fer-1	Opto-Ctrl	6	6.74556	8.18773	17.279
Opto-Ctrl alpha-catenin KD + Fer-1	Opto-Ctrl	7	7.10937	9.68719	15.1413
Opto-Ctrl alpha-catenin KD + Fer-1	Opto-Ctrl	8	7.52041	10.4138	17.5825
Opto-Ctrl alpha-catenin KD + Fer-1	Opto-Ctrl	9	7.77367	10.0711	17.5242
Opto-Ctrl alpha-catenin KD + Fer-1	Opto-Ctrl	10	7.86613	9.58971	18.485
Opto-Ctrl alpha-catenin KD + Fer-1	Opto-Ctrl	11	7.89729	10.643	16.683
Opto-Ctrl alpha-catenin KD + Fer-1	Opto-Ctrl	12	8.4018	10.1646	19.3402
Opto-Ctrl alpha-catenin KD + Fer-1	Opto-Ctrl	13	8.57667	13.4288	20.4588
Opto-Ctrl alpha-catenin KD + Fer-1	Opto-Ctrl	14	8.88721	10.7163	18.9382
Opto-Ctrl alpha-catenin KD + Fer-1	Opto-Ctrl	15	9.1465	11.9555	18.896
Opto-Ctrl alpha-catenin KD + Fer-1	Opto-Ctrl	16	9.40479	11.4158	22.6839
Opto-Ctrl alpha-catenin KD + Fer-1	Opto-Ctrl	17	11.46	13.3112	20.7924
Opto-Ctrl alpha-catenin KD + Fer-1	Opto-Ctrl	18	12.1263	12.6017	24.9692
Opto-Ctrl alpha-catenin KD + Fer-1	Opto-Ctrl	19	13.7172	16.3885	26.2124
Opto-Ctrl alpha-catenin KD + Fer-1	Opto-Ctrl	20	14.2137	16.0207	21.6648
Opto-Ctrl alpha-catenin KD + Fer-1	Opto-Ctrl	21	15.1835	15.5956	20.5362
Opto-Ctrl alpha-catenin KD + Fer-1	Opto-Ctrl	22	16.8036	17.7161	25.0225
Opto-Ctrl alpha-catenin KD + Fer-1	Opto-Ctrl	23	18.5412	20.4809	25.5772
Opto-Ctrl alpha-catenin KD + Fer-1	Opto-Ctrl	24	21.4286	21.9472	24.7672
				Opto-Ctrl alpha-catenin KD + Fer-1
condition	cell population	time (h)	Mean % Draq7 + cells experiment 1	Mean % Draq7 + cells experiment 2	Mean % Draq7 + cells experiment 3
Opto-Ctrl alpha-catenin KD + Fer-1	bystander	0	1.89	1.26	1.386
Opto-Ctrl alpha-catenin KD + Fer-1	bystander	1	2.73	1.995	2.1945
Opto-Ctrl alpha-catenin KD + Fer-1	bystander	2	2.94	2.73	3.003
Opto-Ctrl alpha-catenin KD + Fer-1	bystander	3	3.255	2.835	3.1185
Opto-Ctrl alpha-catenin KD + Fer-1	bystander	4	2.835	2.835	3.1185
Opto-Ctrl alpha-catenin KD + Fer-1	bystander	5	2.31	1.68	1.848
Opto-Ctrl alpha-catenin KD + Fer-1	bystander	6	2.205	1.995	2.1945
Opto-Ctrl alpha-catenin KD + Fer-1	bystander	7	2.415	1.995	2.1945
Opto-Ctrl alpha-catenin KD + Fer-1	bystander	8	2.31	1.89	2.079
Opto-Ctrl alpha-catenin KD + Fer-1	bystander	9	2.415	2.205	2.4255
Opto-Ctrl alpha-catenin KD + Fer-1	bystander	10	2.52	1.995	2.1945
Opto-Ctrl alpha-catenin KD + Fer-1	bystander	11	2.625	2.1	2.31
Opto-Ctrl alpha-catenin KD + Fer-1	bystander	12	2.52	2.31	2.541
Opto-Ctrl alpha-catenin KD + Fer-1	bystander	13	2.52	2.31	2.541
Opto-Ctrl alpha-catenin KD + Fer-1	bystander	14	2.52	1.995	2.1945
Opto-Ctrl alpha-catenin KD + Fer-1	bystander	15	2.625	2.415	2.6565
Opto-Ctrl alpha-catenin KD + Fer-1	bystander	16	2.625	2.205	2.4255
Opto-Ctrl alpha-catenin KD + Fer-1	bystander	17	2.94	2.205	2.4255
Opto-Ctrl alpha-catenin KD + Fer-1	bystander	18	2.94	2.31	2.541
Opto-Ctrl alpha-catenin KD + Fer-1	bystander	19	3.15	2.52	2.772
Opto-Ctrl alpha-catenin KD + Fer-1	bystander	20	3.045	2.52	2.772
Opto-Ctrl alpha-catenin KD + Fer-1	bystander	21	3.465	2.52	2.772
Opto-Ctrl alpha-catenin KD + Fer-1	bystander	22	3.465	2.52	2.772
Opto-Ctrl alpha-catenin KD + Fer-1	bystander	23	3.57	2.52	2.772
Opto-Ctrl alpha-catenin KD + Fer-1	bystander	24	3.675	2.73	3.003

## Sheet: Fig. S5D
		SCLC
				Opto-Ctrl scramble
condition	cell population	time (h)	Mean % Draq7 + cells experiment 1	Mean % Draq7 + cells experiment 2	Mean % Draq7 + cells experiment 3
Opto-ctrl scramble	Opto-Ctrl	0	18.4903	20.386	21.0773
Opto-ctrl scramble	Opto-Ctrl	1	22.4443	22.2417	26.601
Opto-ctrl scramble	Opto-Ctrl	2	23.5019	24.26	27.6819					scramble			alpha catenin KD
Opto-ctrl scramble	Opto-Ctrl	3	23.6822	25.529	27.4949				AUC experiment 1	AUC experiment 2	AUC experiment 3	AUC experiment 1	AUC experiment 2	AUC experiment 3
Opto-ctrl scramble	Opto-Ctrl	4	23.483	26.5353	28.2731			Opto-Ctrl	520	634	653	462	581	600
Opto-ctrl scramble	Opto-Ctrl	5	24.3524	25.9743	29.4864			bystander	208	253	261	190	232	240
Opto-ctrl scramble	Opto-Ctrl	6	24.6518	27.4805	28.9499			Opto-Ctrl + Fer-1	400	673	540	367	616	495
Opto-ctrl scramble	Opto-Ctrl	7	25.2574	27.2433	29.5677			bystander + Fer-1	220	265	175	147	246	198
Opto-ctrl scramble	Opto-Ctrl	8	23.6856	29.905	30.4115
Opto-ctrl scramble	Opto-Ctrl	9	23.011	28.3866	30.0876					scramble			alpha catenin KD
Opto-ctrl scramble	Opto-Ctrl	10	23.2792	29.905	29.7213				% AUC experiment 1	% AUC experiment 2	% AUC experiment 3	% AUC experiment 1	% AUC experiment 2	% AUC experiment 3
Opto-ctrl scramble	Opto-Ctrl	11	22.9464	28.7807	28.7417			Opto-Ctrl	21.6667	26.4167	27.2083	19.25	24.2083	25
Opto-ctrl scramble	Opto-Ctrl	12	22.923	29.3373	29.3228			bystander	8.66667	10.5417	10.875	7.91667	9.66667	10
Opto-ctrl scramble	Opto-Ctrl	13	22.5668	29.217	29.905			Opto-Ctrl + Fer-1	16.6667	28.0417	22.5	15.2917	25.6667	20.625
Opto-ctrl scramble	Opto-Ctrl	14	22.205	28.3654	28.1473			bystander + Fer-1	9.16667	11.0417	7.29167	6.125	10.25	8.25
Opto-ctrl scramble	Opto-Ctrl	15	21.1419	27.3591	27.9925
Opto-ctrl scramble	Opto-Ctrl	16	20.9248	28.0493	27.3213
Opto-ctrl scramble	Opto-Ctrl	17	20.8313	27.0274	27.722
Opto-ctrl scramble	Opto-Ctrl	18	21.8744	27.1253	26.3283			Tukey's multiple comparisons test	Mean Diff,	95,00% CI of diff,	Significant?	Summary	Adjusted P Value
Opto-ctrl scramble	Opto-Ctrl	19	19.7515	26.07	26.0322
Opto-ctrl scramble	Opto-Ctrl	20	20.9437	26.4853	27.0007			scramble siRNA - a-catenin siRNA
Opto-ctrl scramble	Opto-Ctrl	21	18.5159	24.4503	23.8837			Opto-Ctrl	2.278	-5,332 to 9,888	No	ns	0.8819
Opto-ctrl scramble	Opto-Ctrl	22	16.0579	21.1107	21.4647			bystander	0.8333	-6,777 to 8,444	No	ns	0.9968
Opto-ctrl scramble	Opto-Ctrl	23	15.4178	22.5501	20.5352			Opto-Ctrl + Fer-1	1.875	-5,735 to 9,485	No	ns	0.9373
Opto-ctrl scramble	Opto-Ctrl	24	14.112	20.7656	20.1344			bystander + Fer-1	0.9583	-6,652 to 8,569	No	ns	0.9946
				Opto-Ctrl scramble
condition	cell population	time (h)	Mean % Draq7 + cells experiment 1	Mean % Draq7 + cells experiment 2	Mean % Draq7 + cells experiment 3
Opto-ctrl scramble	bystander	0	7.3961	8.15441	8.43093
Opto-ctrl scramble	bystander	1	8.97774	8.89669	10.6404
Opto-ctrl scramble	bystander	2	9.40075	9.70399	11.0728
Opto-ctrl scramble	bystander	3	9.47289	10.2116	10.998
Opto-ctrl scramble	bystander	4	9.39318	10.6141	11.3092
Opto-ctrl scramble	bystander	5	9.74095	10.3897	11.7946
Opto-ctrl scramble	bystander	6	9.86073	10.9922	11.58
Opto-ctrl scramble	bystander	7	10.103	10.8973	11.8271
Opto-ctrl scramble	bystander	8	9.47422	11.962	12.1646
Opto-ctrl scramble	bystander	9	9.20438	11.3546	12.035
Opto-ctrl scramble	bystander	10	9.3117	11.962	11.8885
Opto-ctrl scramble	bystander	11	9.17856	11.5123	11.4967
Opto-ctrl scramble	bystander	12	9.16921	11.7349	11.7291
Opto-ctrl scramble	bystander	13	9.02672	11.6868	11.962
Opto-ctrl scramble	bystander	14	8.882	11.3462	11.2589
Opto-ctrl scramble	bystander	15	8.45676	10.9436	11.197
Opto-ctrl scramble	bystander	16	8.36993	11.2197	10.9285
Opto-ctrl scramble	bystander	17	8.33252	10.811	11.0888
Opto-ctrl scramble	bystander	18	8.74975	10.8501	10.5313
Opto-ctrl scramble	bystander	19	7.9006	10.428	10.4129
Opto-ctrl scramble	bystander	20	8.3775	10.5941	10.8003
Opto-ctrl scramble	bystander	21	7.40634	9.78013	9.55348
Opto-ctrl scramble	bystander	22	6.42316	8.44429	8.58589
Opto-ctrl scramble	bystander	23	6.16713	9.02004	8.21408
Opto-ctrl scramble	bystander	24	5.64481	8.30625	8.05378
				Opto-Ctrl scramble + Fer-1
condition	cell population	time (h)	Mean % Draq7 + cells experiment 1	Mean % Draq7 + cells experiment 2	Mean % Draq7 + cells experiment 3
Opto-Ctrl scramble + Fer-1	Opto-Ctrl	0	16.1047	20.6187	17.5652
Opto-Ctrl scramble + Fer-1	Opto-Ctrl	1	17.4717	24.3379	20.769
Opto-Ctrl scramble + Fer-1	Opto-Ctrl	2	18.0951	26.2637	21.5293
Opto-Ctrl scramble + Fer-1	Opto-Ctrl	3	18.2142	28.7818	22.244
Opto-Ctrl scramble + Fer-1	Opto-Ctrl	4	18.704	27.8812	22.1749
Opto-Ctrl scramble + Fer-1	Opto-Ctrl	5	18.6494	27.6085	23.4184
Opto-Ctrl scramble + Fer-1	Opto-Ctrl	6	18.7352	27.8556	22.3987
Opto-Ctrl scramble + Fer-1	Opto-Ctrl	7	19.0892	27.6686	22.3386
Opto-Ctrl scramble + Fer-1	Opto-Ctrl	8	17.8791	28.4189	24.0028
Opto-Ctrl scramble + Fer-1	Opto-Ctrl	9	17.0398	28.7551	22.8818
Opto-Ctrl scramble + Fer-1	Opto-Ctrl	10	17.9826	30.5284	25.3498
Opto-Ctrl scramble + Fer-1	Opto-Ctrl	11	18.3478	31.2197	25.2507
Opto-Ctrl scramble + Fer-1	Opto-Ctrl	12	18.321	30.4193	24.6774
Opto-Ctrl scramble + Fer-1	Opto-Ctrl	13	16.855	29.7959	26.178
Opto-Ctrl scramble + Fer-1	Opto-Ctrl	14	16.8093	30.5551	24.5962
Opto-Ctrl scramble + Fer-1	Opto-Ctrl	15	17.5329	29.4286	24.1075
Opto-Ctrl scramble + Fer-1	Opto-Ctrl	16	16.8383	28.253	22.5479
Opto-Ctrl scramble + Fer-1	Opto-Ctrl	17	16.0023	29.2193	23.3883
Opto-Ctrl scramble + Fer-1	Opto-Ctrl	18	14.8957	29.5889	23.1256
Opto-Ctrl scramble + Fer-1	Opto-Ctrl	19	14.1098	27.6664	22.264
Opto-Ctrl scramble + Fer-1	Opto-Ctrl	20	14.9447	28.9922	21.3545
Opto-Ctrl scramble + Fer-1	Opto-Ctrl	21	14.5629	27.2689	21.6261
Opto-Ctrl scramble + Fer-1	Opto-Ctrl	22	13.4085	24.8333	18.9422
Opto-Ctrl scramble + Fer-1	Opto-Ctrl	23	12.7094	25.5134	16.6746
Opto-Ctrl scramble + Fer-1	Opto-Ctrl	24	10.7646	22.9486	18.1685
				Opto-Ctrl scramble + Fer-1
condition	cell population	time (h)	Mean % Draq7 + cells experiment 1	Mean % Draq7 + cells experiment 2	Mean % Draq7 + cells experiment 3
Opto-Ctrl scramble + Fer-1	bystander	0	8.07356	5.64036	5.48988
Opto-Ctrl scramble + Fer-1	bystander	1	9.03848	7.73036	6.1556
Opto-Ctrl scramble + Fer-1	bystander	2	9.37772	9.29896	6.8002
Opto-Ctrl scramble + Fer-1	bystander	3	8.99932	10.0734	6.53972
Opto-Ctrl scramble + Fer-1	bystander	4	9.77196	9.96908	6.78392
Opto-Ctrl scramble + Fer-1	bystander	5	9.70596	10.6344	7.11172
Opto-Ctrl scramble + Fer-1	bystander	6	9.66284	11.0128	7.25252
Opto-Ctrl scramble + Fer-1	bystander	7	9.49828	11.3062	7.63136
Opto-Ctrl scramble + Fer-1	bystander	8	9.43536	11.6538	7.52356
Opto-Ctrl scramble + Fer-1	bystander	9	9.7064	11.9456	7.44348
Opto-Ctrl scramble + Fer-1	bystander	10	9.97656	12.0626	7.86632
Opto-Ctrl scramble + Fer-1	bystander	11	9.91364	12.0912	7.9266
Opto-Ctrl scramble + Fer-1	bystander	12	9.9792	11.9812	8.07708
Opto-Ctrl scramble + Fer-1	bystander	13	9.812	12.2588	7.95036
Opto-Ctrl scramble + Fer-1	bystander	14	9.60872	12.3618	8.0014
Opto-Ctrl scramble + Fer-1	bystander	15	9.71608	12.1352	8.00228
Opto-Ctrl scramble + Fer-1	bystander	16	9.5018	11.378	7.84784
Opto-Ctrl scramble + Fer-1	bystander	17	9.43404	11.8734	8.02736
Opto-Ctrl scramble + Fer-1	bystander	18	9.32448	11.2156	7.84124
Opto-Ctrl scramble + Fer-1	bystander	19	8.52016	11.7234	7.42984
Opto-Ctrl scramble + Fer-1	bystander	20	8.93552	11.9566	7.24856
Opto-Ctrl scramble + Fer-1	bystander	21	8.67504	11.5254	7.4052
Opto-Ctrl scramble + Fer-1	bystander	22	7.31324	11.0365	6.44204
Opto-Ctrl scramble + Fer-1	bystander	23	7.44084	9.78076	6.4812
Opto-Ctrl scramble + Fer-1	bystander	24	6.55776	9.88372	5.74376
				Opto-Ctrl alpha-catenin KD
condition	cell population	time (h)	Mean % Draq7 + cells experiment 1	Mean % Draq7 + cells experiment 2	Mean % Draq7 + cells experiment 3
Opto-Ctrl alpha-catenin KD	Opto-Ctrl	0	16.9422	18.6793	19.3127
Opto-Ctrl alpha-catenin KD	Opto-Ctrl	1	20.5652	20.3796	24.3739
Opto-Ctrl alpha-catenin KD	Opto-Ctrl	2	21.5342	22.2289	25.3643
Opto-Ctrl alpha-catenin KD	Opto-Ctrl	3	21.6995	23.3917	25.193
Opto-Ctrl alpha-catenin KD	Opto-Ctrl	4	21.5169	24.3137	25.906
Opto-Ctrl alpha-catenin KD	Opto-Ctrl	5	22.3135	23.7997	27.0178
Opto-Ctrl alpha-catenin KD	Opto-Ctrl	6	22.5879	25.1797	26.5261
Opto-Ctrl alpha-catenin KD	Opto-Ctrl	7	23.1428	24.9625	27.0922
Opto-Ctrl alpha-catenin KD	Opto-Ctrl	8	21.7025	27.4013	27.8654
Opto-Ctrl alpha-catenin KD	Opto-Ctrl	9	21.0844	26.01	27.5686
Opto-Ctrl alpha-catenin KD	Opto-Ctrl	10	21.3302	27.4013	27.233
Opto-Ctrl alpha-catenin KD	Opto-Ctrl	11	21.0253	26.3711	26.3354
Opto-Ctrl alpha-catenin KD	Opto-Ctrl	12	21.0038	26.8811	26.8678
Opto-Ctrl alpha-catenin KD	Opto-Ctrl	13	20.6774	26.7709	27.4013
Opto-Ctrl alpha-catenin KD	Opto-Ctrl	14	20.3459	25.9906	25.7907
Opto-Ctrl alpha-catenin KD	Opto-Ctrl	15	19.3718	25.0685	25.6489
Opto-Ctrl alpha-catenin KD	Opto-Ctrl	16	19.1729	25.7009	25.0339
Opto-Ctrl alpha-catenin KD	Opto-Ctrl	17	19.0873	24.7646	25.4011
Opto-Ctrl alpha-catenin KD	Opto-Ctrl	18	20.043	24.8543	24.124
Opto-Ctrl alpha-catenin KD	Opto-Ctrl	19	18.0979	23.8874	23.8527
Opto-Ctrl alpha-catenin KD	Opto-Ctrl	20	19.1903	24.2678	24.7401
Opto-Ctrl alpha-catenin KD	Opto-Ctrl	21	16.9657	22.4033	21.8841
Opto-Ctrl alpha-catenin KD	Opto-Ctrl	22	14.7135	19.3433	19.6676
Opto-Ctrl alpha-catenin KD	Opto-Ctrl	23	14.127	20.6621	18.8159
Opto-Ctrl alpha-catenin KD	Opto-Ctrl	24	12.9305	19.0271	18.4487
				Opto-Ctrl alpha-catenin KD
condition	cell population	time (h)	Mean % Draq7 + cells experiment 1	Mean % Draq7 + cells experiment 2	Mean % Draq7 + cells experiment 3
Opto-Ctrl alpha-catenin KD	bystander	0	6.77688	7.4717	7.72507
Opto-Ctrl alpha-catenin KD	bystander	1	8.2261	8.15184	9.74957
Opto-Ctrl alpha-catenin KD	bystander	2	8.6137	8.89154	10.1457
Opto-Ctrl alpha-catenin KD	bystander	3	8.67979	9.35666	10.0772
Opto-Ctrl alpha-catenin KD	bystander	4	8.60676	9.7255	10.3624
Opto-Ctrl alpha-catenin KD	bystander	5	8.92541	9.51986	10.8071
Opto-Ctrl alpha-catenin KD	bystander	6	9.03516	10.0719	10.6104
Opto-Ctrl alpha-catenin KD	bystander	7	9.25711	9.98498	10.8369
Opto-Ctrl alpha-catenin KD	bystander	8	8.68102	10.9605	11.1462
Opto-Ctrl alpha-catenin KD	bystander	9	8.43377	10.404	11.0274
Opto-Ctrl alpha-catenin KD	bystander	10	8.5321	10.9605	10.8932
Opto-Ctrl alpha-catenin KD	bystander	11	8.4101	10.5484	10.5342
Opto-Ctrl alpha-catenin KD	bystander	12	8.40154	10.7524	10.7471
Opto-Ctrl alpha-catenin KD	bystander	13	8.27098	10.7084	10.9605
Opto-Ctrl alpha-catenin KD	bystander	14	8.13838	10.3962	10.3163
Opto-Ctrl alpha-catenin KD	bystander	15	7.74874	10.0274	10.2596
Opto-Ctrl alpha-catenin KD	bystander	16	7.66918	10.2804	10.0135
Opto-Ctrl alpha-catenin KD	bystander	17	7.6349	9.90583	10.1604
Opto-Ctrl alpha-catenin KD	bystander	18	8.0172	9.94174	9.64961
Opto-Ctrl alpha-catenin KD	bystander	19	7.23914	9.55495	9.54108
Opto-Ctrl alpha-catenin KD	bystander	20	7.67611	9.70714	9.89604
Opto-Ctrl alpha-catenin KD	bystander	21	6.78626	8.96131	8.75364
Opto-Ctrl alpha-catenin KD	bystander	22	5.8854	7.73731	7.86706
Opto-Ctrl alpha-catenin KD	bystander	23	5.6508	8.26486	7.52638
Opto-Ctrl alpha-catenin KD	bystander	24	5.17222	7.61083	7.3795
				Opto-Ctrl alpha-catenin KD + Fer-1
condition	cell population	time (h)	Mean % Draq7 + cells experiment 1	Mean % Draq7 + cells experiment 2	Mean % Draq7 + cells experiment 3
Opto-Ctrl alpha-catenin KD + Fer-1	Opto-Ctrl	0	14.7563	18.8924	16.0946
Opto-Ctrl alpha-catenin KD + Fer-1	Opto-Ctrl	1	16.0089	22.3003	19.0301
Opto-Ctrl alpha-catenin KD + Fer-1	Opto-Ctrl	2	16.5801	24.0649	19.7268
Opto-Ctrl alpha-catenin KD + Fer-1	Opto-Ctrl	3	16.6892	26.3721	20.3816
Opto-Ctrl alpha-catenin KD + Fer-1	Opto-Ctrl	4	17.138	25.5469	20.3184
Opto-Ctrl alpha-catenin KD + Fer-1	Opto-Ctrl	5	17.0881	25.297	21.4577
Opto-Ctrl alpha-catenin KD + Fer-1	Opto-Ctrl	6	17.1666	25.5235	20.5234
Opto-Ctrl alpha-catenin KD + Fer-1	Opto-Ctrl	7	17.491	25.3521	20.4683
Opto-Ctrl alpha-catenin KD + Fer-1	Opto-Ctrl	8	16.3822	26.0396	21.9932
Opto-Ctrl alpha-catenin KD + Fer-1	Opto-Ctrl	9	15.6131	26.3476	20.9661
Opto-Ctrl alpha-catenin KD + Fer-1	Opto-Ctrl	10	16.4771	27.9725	23.2274
Opto-Ctrl alpha-catenin KD + Fer-1	Opto-Ctrl	11	16.8116	28.6059	23.1367
Opto-Ctrl alpha-catenin KD + Fer-1	Opto-Ctrl	12	16.7872	27.8725	22.6114
Opto-Ctrl alpha-catenin KD + Fer-1	Opto-Ctrl	13	15.4438	27.3013	23.9863
Opto-Ctrl alpha-catenin KD + Fer-1	Opto-Ctrl	14	15.402	27.997	22.5369
Opto-Ctrl alpha-catenin KD + Fer-1	Opto-Ctrl	15	16.065	26.9647	22.0891
Opto-Ctrl alpha-catenin KD + Fer-1	Opto-Ctrl	16	15.4285	25.8876	20.6601
Opto-Ctrl alpha-catenin KD + Fer-1	Opto-Ctrl	17	14.6625	26.773	21.4302
Opto-Ctrl alpha-catenin KD + Fer-1	Opto-Ctrl	18	13.6486	27.1116	21.1895
Opto-Ctrl alpha-catenin KD + Fer-1	Opto-Ctrl	19	12.9285	25.3501	20.4
Opto-Ctrl alpha-catenin KD + Fer-1	Opto-Ctrl	20	13.6935	26.5649	19.5667
Opto-Ctrl alpha-catenin KD + Fer-1	Opto-Ctrl	21	13.3436	24.9859	19.8155
Opto-Ctrl alpha-catenin KD + Fer-1	Opto-Ctrl	22	12.2859	22.7542	17.3563
Opto-Ctrl alpha-catenin KD + Fer-1	Opto-Ctrl	23	11.6453	23.3774	15.2786
Opto-Ctrl alpha-catenin KD + Fer-1	Opto-Ctrl	24	9.8634	21.0273	16.6474
				Opto-Ctrl alpha-catenin KD + Fer-1
condition	cell population	time (h)	Mean % Draq7 + cells experiment 1	Mean % Draq7 + cells experiment 2	Mean % Draq7 + cells experiment 3
Opto-Ctrl alpha-catenin KD + Fer-1	bystander	0	5.90254	7.55698	6.43783
Opto-Ctrl alpha-catenin KD + Fer-1	bystander	1	6.40356	8.9201	7.61206
Opto-Ctrl alpha-catenin KD + Fer-1	bystander	2	6.63204	9.62594	7.89072
Opto-Ctrl alpha-catenin KD + Fer-1	bystander	3	6.6757	10.5488	8.15266
Opto-Ctrl alpha-catenin KD + Fer-1	bystander	4	6.85522	10.2188	8.12736
Opto-Ctrl alpha-catenin KD + Fer-1	bystander	5	6.83522	10.1188	8.5831
Opto-Ctrl alpha-catenin KD + Fer-1	bystander	6	6.86664	10.2094	8.20937
Opto-Ctrl alpha-catenin KD + Fer-1	bystander	7	6.99638	10.1408	8.18734
Opto-Ctrl alpha-catenin KD + Fer-1	bystander	8	6.55289	10.4158	8.7973
Opto-Ctrl alpha-catenin KD + Fer-1	bystander	9	6.24526	10.539	8.38644
Opto-Ctrl alpha-catenin KD + Fer-1	bystander	10	6.59083	11.189	9.29098
Opto-Ctrl alpha-catenin KD + Fer-1	bystander	11	6.72466	11.4424	9.25466
Opto-Ctrl alpha-catenin KD + Fer-1	bystander	12	6.71486	11.149	9.04454
Opto-Ctrl alpha-catenin KD + Fer-1	bystander	13	6.17753	10.9205	9.59453
Opto-Ctrl alpha-catenin KD + Fer-1	bystander	14	6.1608	11.1988	9.01476
Opto-Ctrl alpha-catenin KD + Fer-1	bystander	15	6.426	10.7859	8.83565
Opto-Ctrl alpha-catenin KD + Fer-1	bystander	16	6.17141	10.355	8.26404
Opto-Ctrl alpha-catenin KD + Fer-1	bystander	17	5.865	10.7092	8.57208
Opto-Ctrl alpha-catenin KD + Fer-1	bystander	18	5.45945	10.8446	8.47579
Opto-Ctrl alpha-catenin KD + Fer-1	bystander	19	5.1714	10.14	8.16
Opto-Ctrl alpha-catenin KD + Fer-1	bystander	20	5.4774	10.626	7.82666
Opto-Ctrl alpha-catenin KD + Fer-1	bystander	21	5.33746	9.99437	7.92622
Opto-Ctrl alpha-catenin KD + Fer-1	bystander	22	4.91436	9.10166	6.94253
Opto-Ctrl alpha-catenin KD + Fer-1	bystander	23	4.65814	9.35095	6.11143
Opto-Ctrl alpha-catenin KD + Fer-1	bystander	24	3.94536	8.41092	6.65897
