# Supplementary material for: Ferroptosis spreads to neighboring cells via plasma membrane contacts
Source: Nat Commun. 2025 Mar 26;16:2951. doi: 10.1038/s41467-025-58175-w (PMC11947162; doi:10.1038/s41467-025-58175-w)
Supplement: Supplementary file 9 — Source Data [file 41467_2025_58175_MOESM9_ESM.zip › Source data S6.xlsx]

## Sheet: Fig. S6B
experiment 1 scramble
whole cell	area mean	intensity	min	max	nucleus	area mean	intensity	min	max	ratio
1	1118425	10443785	1266	35691	1	201363	15669882	4213	32055	1.5004
2	1133219	10160715	606	55001	2	227170	15195975	4834	29395	1.49556
3	493626	9766316	464	29057	3	111777	13378478	4399	29057	1.36986
4	479654	8186647	611	29356	4	60820	12030016	5945	29356	1.46947				scramble			alpha catenin KD
5	418505	11028101	890	33248	5	85148	15947770	7768	30457	1.4461			ratio experiment 1	ratio experiment 2	ratio experiment 3	ratio experiment 1	ratio experiment 2	ratio experiment 3
6	404204	11585316	1492	36836	6	147775	16761771	4142	36836	1.44681			1.5004	1.67345	1.56617	2.87995	2.28872	2.77305
7	492146	23083310	2481	65535	7	124105	36740405	9891	65535	1.59164			1.49556	1.75945	1.84827	2.0562	2.11215	2.75214
8	342563	21756848	1746	65535	8	93695	35434207	8211	65535	1.62865			1.36986	1.85519	1.50429	2.57736	2.99047	3.42664
9	680359	17457941	1448	65535	9	131009	37310301	9121	65535	2.13715			1.46947	1.70204	1.59488	2.54299	2.41446	3.253
10	586335	24988635	973	65535	10	179665	38162736	7577	65535	1.5272			1.4461	1.9784	1.37522	2.14259	2.25799	2.84621
11	455819	18596948	673	52147	11	84326	25397148	12765	45476	1.36566			1.44681	1.60746	1.83364	2.17678	1.77418	2.99031
12	394013	21424407	2589	63904	12	90079	33875642	13365	63904	1.58117			1.59164	1.8406	1.60958	2.23722	2.05178	2.69658
13	669839	19303754	1109	65535	13	174076	36938331	5689	65535	1.91353			1.62865	2.59013	2.03279	2.58149	2.53312	2.60887
14	565952	25863400	1848	65535	14	154186	39973670	13825	65535	1.54557			2.13715	2.32869	1.65993	2.47012	2.30359	2.78409
15	486229	22799233	1376	65494	15	116708	30004301	12326	65494	1.31602			1.5272	1.77585	1.97012	3.26923	2.38442	2.93558
16	700413	17446095	1068	64249	16	175062	26823607	4844	64249	1.53751			1.36566	1.96921	1.52126	3.32829	2.07851	2.85699
17	614937	16890024	635	65535	17	185582	29302492	7680	65535	1.7349			1.58117	1.82345	1.60172	2.43742	2.51342	2.89955
18	499543	14651372	510	55669	18	101257	25988946	9741	55669	1.77382			1.91353	1.93659	1.61731	2.53552	2.33634	3.54792
19	683646	13651519	398	57480	19	133803	26434590	9247	57480	1.93638			1.54557	1.87596	1.7577	2.31069	2.06814	2.91649
20	622991	22310126	1583	65535	20	144324	39348413	11822	65535	1.7637			1.31602	2.04459	1.59408	2.80005	2.06182	2.42597
21	661784	17227077	1101	65017	21	164871	29353940	4461	65017	1.70394			1.53751	1.54242	1.60288	2.12062	2.24648	2.51427
22	840134	14094678	615	65535	22	176048	39539058	8060	65535	2.80525			1.7349	1.77515	2.36117	2.02984		2.65104
23	346672	27319686	995	65535	23	105202	46573425	15402	65535	1.70476			1.77382	2.17748	1.96415	1.94052		2.86632
24	525351	28687322	1000	65535	24	149419	41907772	16222	65535	1.46085			1.93638	1.84685	2.00621	1.99609
25	403547	21819239	1885	65535	25	99448	32678331	4947	65535	1.49768			1.7637	1.31804	2.21974	2.59159
26	477188	28939780	919	65535	26	129694	42172502	19753	65535	1.45725			1.70394			2.44632
experiment 2 scramble													2.80525			2.44013
whole cell	area mean	intensity	min	max	nucleus	area mean	intensity	min	max	ratio			1.70476			2.6507
1	828463	10179734	497	37945	1	192322	17035262	5123	37945	1.67345			1.46085			2.04763
2	599978	9345028	437	39565	2	155830	16442118	4506	39565	1.75945			1.49768			2.60781
3	617238	8743526	394	37900	3	135611	16220884	4321	37900	1.85519			1.45725			2.56891
4	509570	9449383	423	43865	4	134790	16083232	2695	43865	1.70204						2.4069
5	536528	11535825	241	54254	5	156323	22822523	5046	54254	1.9784						2.48829
6	426560	10739336	485	41063	6	116544	17263024	5063	41063	1.60746
7	624635	9359156	741	43399	7	131502	17226449	5078	43399	1.8406
8	555596	13369664	171	65535	8	103887	34629169	10959	65535	2.59013
9	800519	12999794	460	64356	9	148926	30272434	8103	64356	2.32869
10	518940	10668842	1003	42734	10	136927	18946300	5348	42734	1.77585
11	865448	10250315	223	50275	11	211061	20184975	3677	50275	1.96921
12	667866	8896196	828	38292	12	149255	16221807	4383	38292	1.82345			Column B	KD
13	514666	10467010	941	44637	13	142515	20270287	3382	44637	1.93659			vs.	vs,
14	589787	11248744	424	49618	14	151885	21102227	4002	49618	1.87596			Column A	scamble
15	782766	10841354	689	56393	15	206294	22166120	5453	56393	2.04459
16	350453	10504536	301	36858	16	118352	16202360	5201	36858	1.54242			Unpaired t test
17	605238	10444338	844	39540	17	176048	18540288	3793	39540	1.77515			P value	<0,0001
18	840134	9470674	375	56562	18	217965	20622173	4536	56562	2.17748			P value summary	****
19	752849	8975770	1042	41324	19	185418	16576857	3901	41324	1.84685			Significantly different (P < 0.05)?	Yes
20	241142	14404085	1717	39641	20	108982	18985140	6516	39641	1.31804			One- or two-tailed P value?	Two-tailed
experiment 3 scramble													t, df	t=11,04 df=52
whole cell	area mean	intensity	min	max	nucleus	area mean	intensity	min	max	ratio
1	557404	23434570	643	65535	1	127557	36702591	11218	65535	1.56617
2	661291	16556906	636	65126	2	160433	30601565	5657	65126	1.84827
3	862818	29070788	711	65535	3	157638	43730912	13587	65535	1.50429
4	2299807	15181836	507	63393	4	357192	24213244	7807	59888	1.59488
5	812847	28835666	2740	65535	5	167172	39655349	11187	65535	1.37522
6	539323	21627998	768	65535	6	112434	39658056	13316	65535	1.83364
7	446943	23051185	2355	65535	7	127393	37102782	13239	65535	1.60958
8	556747	19709620	649	65535	8	105202	40065600	11297	65535	2.03279
9	534720	20333519	1924	64903	9	121639	33752277	12123	64903	1.65993
10	766493	19769491	581	65535	10	125584	38948272	14814	65535	1.97012
11	357192	24891110	1131	65535	11	117694	37865758	12044	65535	1.52126
12	430012	22454774	1366	65535	12	107832	35966291	11405	65535	1.60172
13	389739	23687921	2380	65193	13	90079	38310748	15485	65193	1.61731
14	420478	23940989	1308	65535	14	97312	42081056	10504	65535	1.7577
15	442176	26137001	728	65535	15	111941	41664429	10874	65535	1.59408
16	310509	22665471	1948	65535	16	70682	36330133	10614	65535	1.60288
17	1589202	22399810	457	65535	17	247059	52889679	13409	65535	2.36117
18	776684	21927515	403	65535	18	215499	43068905	8429	65535	1.96415
19	516146	18654518	429	65535	19	113421	37424878	10922	65535	2.00621
20	555103	19710874	1099	65535	20	111448	43752922	12081	65535	2.21974
experiment 1 KD
whole cell	area mean	intensity	min	max	nucleus	area mean	intensity	min	max	ratio
1	995471	14647504	116	65535	1	163063	42184143	9770	65535	2.87995
2	558391	20964113	127	65535	2	141693	43106393	6375	65535	2.0562
3	910652	13523308	140	65535	3	185911	34854449	1575	65535	2.57736
4	1098700	10762724	99	64210	4	198732	27369548	3788	64210	2.54299
5	664907	11634627	427	61537	5	169309	24928293	2971	61537	2.14259
6	565459	16704605	146	65535	6	183610	36362203	2863	65535	2.17678
7	276483	10393502	176	56161	7	67559	23252567	3960	56161	2.23722
8	1140287	8826542	103	54662	8	237361	22785637	2820	54662	2.58149
9	777114	6965549	273	41980	9	194665	17205726	1545	41980	2.47012
10	643733	8937147	111	65535	10	106259	29217603	3563	65535	3.26923
11	978817	8815813	87	60566	11	155869	29341606	1350	60566	3.32829
12	555842	11589440	261	61504	12	120850	28248337	3136	61504	2.43742
13	1010060	14053084	155	65535	13	197755	35631844	3627	65535	2.53552
14	931610	12842563	485	63217	14	208741	29675202	4633	63217	2.31069
15	556872	9740770	125	63193	15	99049	27274626	4436	63193	2.80005
16	662616	15828771	873	65535	16	191403	33566879	3519	65535	2.12062
17	582621	20000713	957	65535	17	192262	40598196	3029	65535	2.02984
18	514300	16621444	577	65535	18	163937	32254225	2698	65535	1.94052
19	545542	10504073	150	65535	19	158959	20967125	1050	65535	1.99609
20	607341	12269331	165	65275	20	118447	31797110	5111	65275	2.59159
21	502627	15057678	450	65503	21	89264	36835952	6203	65503	2.44632
22	717548	15199450	640	65535	22	165482	37088644	3101	65535	2.44013
23	1022248	10012583	304	59942	23	195008	26540341	2702	59942	2.6507
24	659011	16390198	628	65535	24	197583	33561001	4393	65535	2.04763
25	675662	9629457	204	64007	25	125313	25111755	3062	64007	2.60781
26	1103444	13404869	203	65321	26	219728	34435887	5909	65321	2.56891
27	611289	13635666	239	61975	27	112439	32819737	10081	61975	2.4069
28	900025	11649541	320	61620	28	165482	28987481	5989	61620	2.48829
experiment 2 KD
whole cell	area mean	intensity	min	max	nucleus	area mean	intensity	min	max	ratio
1	873589	8734270	268	45927	1	190888	19990322	2380	45927	2.28872
2	1069113	8894512	262	37891	2	255262	18786578	2168	37891	2.11215
3	1217429	10095066	296	63443	3	221273	30188974	4281	63443	2.99047
4	1133658	10887800	647	55973	4	239126	26288130	2840	55973	2.41446
5	606311	9682635	501	59904	5	141450	21863292	3361	59904	2.25799
6	579360	11638141	335	47414	6	162564	20648192	1761	47414	1.77418
7	890412	10258237	130	55429	7	200158	21047681	2853	55429	2.05178
8	615409	8639278	102	51019	8	125828	21884347	5298	51019	2.53312
9	1184641	8215123	248	43795	9	257665	18924292	2614	43795	2.30359
10	553611	11115221	242	53558	10	113469	26503368	7957	53558	2.38442
11	680469	8425529	134	47269	11	170804	17512522	1809	47269	2.07851
12	583137	7674258	281	48542	12	114670	19288602	4438	48542	2.51342
13	483058	10144389	101	51135	13	93899	23700722	4637	51135	2.33634
14	373709	12141495	287	58472	14	98877	25110328	5945	58472	2.06814
15	705017	9878404	197	45179	15	168057	20367489	3334	45179	2.06182
16	1048513	6757247	153	39748	16	197927	15179995	2842	39748	2.24648
experiment 3 KD
whole cell	area mean	intensity	min	max	nucleus	area mean	intensity	min	max	ratio
1	822948	5118087	116	34131	1	153809	14192708	1270	34131	2.77305
2	633262	8030574	260	55502	2	125828	22101255	2640	55502	2.75214
3	900368	6472569	87	54883	3	142480	22179173	1440	54883	3.42664
4	986714	9887569	86	65535	4	162049	32164242	2571	65535	3.253
5	818313	11567190	126	65535	5	170460	32922657	2456	65535	2.84621
6	1149278	8449455	124	60337	6	218698	25266486	2937	60337	2.99031
7	686477	10142030	153	61227	7	143510	27348822	1616	61227	2.69658
8	765270	5187094	98	34863	8	162907	13532442	1807	34863	2.60887
9	829128	6232878	86	39889	9	155183	17352906	2320	39889	2.78409
10	859512	9036192	111	60028	10	169431	26526486	2869	60028	2.93558
11	636695	12525690	146	65535	11	137845	35785776	4390	65535	2.85699
12	997185	9929564	122	64156	12	193292	28791258	2975	64156	2.89955
13	1078210	7542631	108	62190	13	153638	26760642	1344	62190	3.54792
14	955300	8649900	117	61181	14	184022	25227327	2808	61181	2.91649
15	1148591	4355648	93	26282	15	222302	10566680	1742	26282	2.42597
16	570262	7780259	161	53814	16	127717	19561677	2345	53814	2.51427
17	614894	13364791	120	65535	17	142995	35430580	4874	65535	2.65104
18	1080098	9904090	94	64560	18	181104	28388296	3160	64560	2.86632

## Sheet: Fig. S6D
		Loading Ctrl	Ecad
		intensity	intensity	ratio
	Hela	828	2.5	0.00301932			Hela			HT29			SCLC
		962	14	0.014553		0.00301932	0.014553	0.0570342	17.4619	12.9298	31.964	0.55	0.947802	0.841121
		263	15	0.0570342
	HT29	197	3440	17.4619
		570	7370	12.9298		Tukey's multiple comparisons test	Mean Diff,	95,00% CI of diff,	Significant?	Summary	Adjusted P Value
		112	3580	31.9643
	SCLC	260	143	0.55		Hela vs. HT29	-20.74	-35,07 to -6,407	Yes	*	0.0104	A-B
		364	345	0.947802		Hela vs. SCLC	-0.7548	-15,09 to 13,58	No	ns	0.9857	A-C
		321	270	0.841121		HT29 vs. SCLC	19.98	5,652 to 34,32	Yes	*	0.0123	B-C

## Sheet: Fig. S6F
experiment 1 mcherry
whole cell	area mean	intensity	min	max	nucleus	area mean	intensity	min	max	ratio
1	591720	25547055	1545	64154	21	181104	33442209	9395	64154	1.30904
2	357229	17021321	930	51479	22	132523	24134402	11207	51479	1.41789
3	259553	33705257	1988	65535	23	82226	44207760	18768	65535	1.3116			mcherry			Ecad			delta CBD
4	758061	23248998	1048	62030	24	199300	33391538	13867	62030	1.43626		ratio experiment 1	ratio experiment 2	ratio experiment 3	ratio experiment 1	ratio experiment 2	ratio experiment 3	ratio experiment 1	ratio experiment 2	ratio experiment 3
5	1044736	18273130	801	61695	25	214578	27063804	10509	61695	1.48107		1.30904	1.74438	1.6683	1.86516	1.75091	1.00766	1.5351	2.09563	1.69807
6	432589	24661527	1247	63463	26	165311	34092008	8710	63463	1.3824		1.41789	1.66515	1.73535	1.45107	1.52266	1.95187	1.45839	1.1895	1.79945
7	354826	15818263	2319	48055	27	114842	22567232	9600	44342	1.42666		1.3116	1.67748	1.46977	1.54987	1.66918	1.71538	1.92968	1.70695	1.76504
8	614551	23427585	1078	65535	28	230371	34754131	12534	65535	1.48347		1.43626	1.58599	1.03997	1.96586	1.95407	1.4136	2.09013	1.66162	1.85583
9	288736	13181568	976	30896	29	91153	16724565	7816	30896	1.26878		1.48107	1.93909	1.26527	1.93435	1.36796	1.19485	1.31718	2.30016	1.90563
10	567859	20927464	469	65535	30	123597	40849607	13902	65535	1.95196		1.3824	1.43399	1.61172	1.99703	1.85836	1.23452	1.8684	1.88503	1.32077
11	366327	21055805	1830	61444	31	101624	33626980	13179	61444	1.59704		1.42666	1.83612	1.18191	1.71276	1.65381	1.56	1.65841	2.0589	1.16212
12	562022	18964955	861	59681	32	144711	26556595	11274	59681	1.4003		1.48347	1.77704	1.10966	1.85226	1.58101	1.21144	1.47024	1.7316	1.7667
13	689396	27591918	2455	64898	33	191918	36846369	9514	64898	1.3354		1.26878	1.91244	1.2404	1.92428	1.96624	1.88058	1.4995	1.93247	1.58399
14	430014	19912550	1484	61866	34	100251	32294728	9582	61866	1.62183		1.95196	2.03494	1.39306	1.89905	1.34116	2.05338	1.40618	2.92806	1.94585
15	628970	19651150	928	65535	35	162736	36999453	5832	65535	1.88281		1.59704	1.6758	1.19066	1.0006	1.50335	1.51513	2.0031	2.88404	1.66432
16	379717	23629160	1916	65535	36	107976	34938658	12413	65535	1.47862		1.4003	1.03281	1.19254	1.78963	1.98661	1.78422	1.5009	2.45742	1.93515
17	364611	25532111	1221	63194	37	114499	37833216	14031	63194	1.48179		1.3354	1.73574	2.43997	1.59172	1.75849		1.53055	2.59885	1.49118
18	412504	22521742	1365	61827	38	160504	30860004	7207	61827	1.37023		1.62183	2.06151	0.983755	1.83254	1.84197		1.27852	2.0745	1.8419
19	413878	21023637	1131	64916	39	134927	32339461	9121	64916	1.53824		1.88281	2.00855	1.75371	1.58443	1.75184		1.234	2.35832	1.34553
20	621417	13893931	518	61187	40	130463	21190008	7553	50164	1.52513		1.47862	1.6666	1.19984	1.45	1.58391		1.66889	2.56212	1.50406
experiment 1 mcherry												1.48179	1.61028	1.03073	1.9247	1.27905			1.99294	1.69361
whole cell	area mean	intensity	min	max	nucleus	area mean	intensity	min	max	ratio		1.37023	1.58136	1.42763	1.45777	1.83341			2.38851	1.771
1	480997	15899587	945	61075	21	124970	27734926	4126	61075	1.74438		1.53824	1.65623	1.84449	1.59075	1.93118			2.25988	1.59035
2	386583	18794488	1418	62800	22	130120	31295685	9987	62800	1.66515		1.52513	1.87895	1.84595	1.82012	1.54536			2.5096	1.79503
3	559790	13996957	733	57011	23	141106	23479586	6818	57011	1.67748										1.3019
4	496790	16330770	864	65302	24	164109	25900379	5533	65302	1.58599
5	657466	15083619	667	61190	25	143166	29248542	8968	61190	1.93909
6	397913	16597245	1502	47713	26	92183	23800251	9637	47713	1.43399
7	510008	14134984	865	56064	27	108834	25953517	9838	56064	1.83612
8	683044	15170836	785	60478	28	140248	26959127	4971	60478	1.77704		Tukey's multiple comparisons test	Mean Diff,	95,00% CI of diff,	Significant?	Summary	Adjusted P Value
9	538847	14015110	1086	61098	29	139046	26803105	7146	61098	1.91244
10	544169	14247198	456	64093	30	140248	28992208	4643	64093	2.03494		mcherry vs. Ecad	-0.1158	-0,252 to 0,02048	No	ns	0.1109	A-B
11	567858	16369770	1287	58683	31	166512	27432390	9509	58683	1.6758		mcherry vs. mut	-0.268	-0,4026 to -0,1334	Yes	****	<0,0001	A-C
12	382292	18806639	669	60412	32	120850	19423602	4414	52764	1.03281		Ecad vs. mut	-0.1523	-0,2869 to -0,01763	Yes	*	0.023	B-C
13	492155	16520114	797	61955	33	150204	28674545	4967	61955	1.73574
14	430872	16734653	287	65334	34	101452	34498670	7402	65334	2.06151
15	629142	15506658	726	64986	35	142308	31145854	6168	64986	2.00855
16	596354	20968932	533	65535	36	186082	34946728	3030	65535	1.6666
17	471041	14741302	527	60603	37	140935	23737596	3467	60603	1.61028
18	637038	22481401	1203	63636	38	177842	35551140	10239	63636	1.58136
19	813164	21209843	684	63496	39	199986	35128437	12762	63496	1.65623
20	551207	18346041	616	65535	40	139046	34471206	6181	65535	1.87895
experiment 1 mcherry
whole cell	area mean	intensity	min	max	nucleus	area mean	intensity	min	max	ratio
1	653003	17454594	527	58224	21	125657	29119455	12762	58224	1.6683
2	453531	14038291	832	57992	22	118790	24361384	7419	57992	1.73535
3	677550	15381980	695	65535	23	145398	22607943	6550	65535	1.46977
4	383150	22317893	1879	59639	24	98877	23209828	10214	48463	1.03997
5	316888	17030661	1069	48463	25	84286	21548301	7994	47265	1.26527
6	246335	17169314	999	47265	26	107632	27672188	14360	64586	1.61172
7	486490	28526182	1442	65107	27	73815	33715486	8303	59132	1.18191
8	290796	23781897	462	59132	28	144025	26389865	5648	47881	1.10966
9	491640	20887841	1315	54545	29	115700	25909227	8476	50066	1.2404
10	369245	21052933	1167	51999	30	124627	29327917	6068	59473	1.39306
11	457651	23604897	482	59473	31	67807	28105501	13137	51930	1.19066
12	224706	21555267	502	61046	32	135956	25705520	4980	57377	1.19254
13	459196	17227260	685	57377	33	123425	42033936	14253	65535	2.43997
14	354826	33416362	1756	65535	34	134755	32873525	7532	65289	0.983755
15	434649	19586449	750	65289	35	151921	34348931	12124	65506	1.75371
16	520308	23637149	1813	65506	36	118962	28360851	12570	57325	1.19984
17	420057	21054305	612	57325	37	89608	21701276	7173	44926	1.03073
18	362207	16812731	1731	44926	38	89264	24002408	9261	54024	1.42763
19	457480	14760328	451	54024	39	126687	27225339	9425	58073	1.84449
20	355169	17321722	837	58073	40	84458	31975110	10555	57835	1.84595
experiment 1 E-cadherin
whole cell	area mean	intensity	min	max	nucleus	area mean	intensity	min	max	ratio
1	2299243	34240	0	48573	1	518935	63863	7	189	1.86516
2	1594570	38311	0	42662	2	336114	55592	5	155	1.45107
3	1071000	42268	0	44204	3	241872	65510	9	172	1.54987
4	477221	51077	0	65535	4	113125	100410	24	255	1.96586
5	1656711	40303	0	56026	5	307104	77960	11	218	1.93435
6	1066022	40761	0	54484	6	259381	81401	5	212	1.99703
7	526831	37063	0	38036	7	114499	63480	16	148	1.71276
8	573867	34493	0	45489	8	134411	63890	10	177	1.85226
9	890068	39223	0	53713	9	243245	75476	13	209	1.92428
10	936760	32116	0	47802	10	196553	60990	6	178	1.89905
11	970921	44734	0	65535	11	281698	44500	11	255	1.0006
12	439112	47431	0	53970	12	139046	84884	19	210	1.78963
13	729907	54174	0	55255	13	191232	86230	17	215	1.59172
14	715488	32253	0	38550	14	112954	59105	9	146	1.83254
15	1119924	44753	0	58082	15	209256	70908	9	226	1.58443
16	425207	83276	0	65535	16	129433	120983	14	255	1.4528
17	936760	31555	0	45746	17	185223	60734	6	178	1.9247
18	1582382	39810	0	55512	18	429327	58034	7	201	1.45777
19	635493	36608	0	54484	19	168572	58234	5	212	1.59075
20	879597	49633	0	61166	20	232602	90338	10	238	1.82012
experiment 2 E-cadherin
whole cell	area mean	intensity	min	max	nucleus	area mean	intensity	min	max	ratio
1	359117	45084	0	58339	1	97504	78938	14	227	1.75091
2	326330	48075	0	43690	2	83256	73202	13	170	1.52266
3	266591	48990	0	57825	3	75016	81773	10	225	1.66918
4	1289698	45350	0	59367	4	278608	88617	20	231	1.95407
5	538676	38746	0	47031	5	115529	53003	14	138	1.36796
6	1406599	46245	0	54741	6	295259	85940	18	213	1.85836
7	536272	44762	0	46260	7	139905	74028	11	180	1.65381
8	609401	41705	0	56540	8	152264	65936	14	220	1.58101
9	659869	40552	0	65535	9	151063	79735	18	255	1.96624
10	665191	47473	0	61937	10	126858	111142	26	241	2.34116
11	729907	54174	0	55255	11	191232	81930	17	215	1.50335
12	589316	42635	0	47545	12	109005	84699	18	185	1.98661
13	208741	64800	0	65535	13	54932	113950	24	255	1.75849
14	485632	32949	0	40606	14	87719	60691	15	158	1.84197
15	498507	26813	0	33153	15	102826	46972	10	129	1.75184
16	398428	54541	0	59881	16	116730	86388	23	233	1.58391
17	514128	41207	0	46260	17	123768	52706	3	150	1.27905
18	602019	33700	0	38550	18	135270	61786	7	150	1.83341
19	438597	28421	0	33667	19	93556	54886	11	131	1.93118
20	326330	48075	0	43690	20	83256	74202	13	170	1.54536
experiment 3 E-cadherin
whole cell	area mean	intensity	min	max	nucleus	area mean	intensity	min	max	ratio
1	597899	31458	0	164	1	775741	31699	0	154	1.00766
2	635493	30961	0	161	2	147458	60432	10	164	1.95187
3	702098	31424	0	129	3	185223	53904	5	161	1.71538
4	489580	36204	0	138	4	134240	51178	7	126	1.4136
5	537646	42057	0	171	5	134068	50252	5	134	1.19485
6	598929	40756	0	181	6	158616	50314	3	166	1.23452
7	609401	41705	0	220	7	152264	65436	14	220	1.56902
8	588286	44736	0	199	8	193978	54195	7	153	1.21144
9	860886	34039	0	172	9	134240	64013	9	172	1.88058
10	586741	37188	0	189	10	88921	76361	10	189	2.05338
11	326330	48075	0	170	11	83256	73072	13	170	1.51513
12	563738	34609	0	188	12	156041	61750	6	188	1.78422
experiment 1 delta CBD
whole cell	area mean	intensity	min	max	nucleus	area mean	intensity	min	max	ratio
1	1002121	38194717	386	65535	1	196553	58632898	15335	65535	1.5351
2	376198	43423870	383	65535	2	44117	63328989	36822	65535	1.45839
3	689524	18303276	158	65535	3	83814	35319415	8106	65535	1.92968
4	477135	24166757	171	65535	4	97504	26344979	8619	63087	1.09013
5	462672	19896981	184	65535	5	70253	26207905	7385	61176	1.31718
6	367185	24867968	173	65535	6	42229	46463432	8016	65535	1.8684
7	553095	13953604	210	58245	7	81497	23140857	7434	53635	1.65841
8	496490	10778500	241	44362	8	117288	15846998	3528	44362	1.47024
9	600088	11447993	178	48981	9	143467	17166242	3992	48981	1.4995
10	463960	12285977	470	48823	10	102954	17276252	3892	40999	1.40618
11	603006	9981285	166	58556	11	114713	19993560	4403	58556	2.0031
12	416667	16737989	159	61168	12	114327	25122126	5575	59277	1.5009
13	743941	12669854	419	55109	13	188228	19391806	4565	55109	1.53055
14	370576	18193787	407	54816	14	105100	23261134	3281	54816	1.27852
15	514686	13766625	416	45096	15	148874	16988031	3320	45096	1.234
16	497262	10218568	345	53163	16	101066	17053654	3088	53163	1.66889
experiment 2 delta CBD
whole cell	area mean	intensity	min	max	nucleus	area mean	intensity	min	max	ratio
1	1187129	25025125	197	65535	1	176898	54418175	5185	63749	2.09563
2	442974	37464410	172	65535	2	43903	44563984	15959	65535	1.1895
3	407054	20662266	163	65535	3	37766	35269472	14156	65535	1.70695
4	578287	36520494	355	65535	4	133682	60683181	8103	65535	1.66162
5	674117	14749051	247	65535	5	102396	33925241	11032	65535	2.30016
6	557816	23993998	226	65535	6	116172	45229400	7551	65535	1.88503
7	492284	23441271	245	65535	7	96817	48263242	2348	65535	2.0589
8	2608363	26242090	139	65535	8	209084	45440849	2846	65535	1.7316
9	1109710	27983096	148	65535	9	370833	54076379	13761	65535	1.93247
10	736345	17352948	143	65535	10	101839	50810478	9527	65535	2.92806
11	1332527	17523276	156	65535	11	214363	50537914	10522	65535	2.88404
12	852603	18419785	185	65535	12	172478	45265057	4894	65535	2.45742
13	807670	19450033	160	65535	13	105315	50547631	11960	65535	2.59885
14	1112499	12057151	148	63197	14	263458	25012615	4489	63197	2.0745
15	806297	16617952	193	65535	15	192305	39190452	5785	65535	2.35832
16	1340767	21116507	152	65535	16	152307	54102940	15076	65535	2.56212
17	1163268	18029871	226	65535	17	176726	35932383	7801	65535	1.99294
18	1292702	20177637	129	65535	18	186339	48194514	2736	65535	2.38851
19	984911	20968637	234	65535	19	190416	47386516	8042	65535	2.25988
20	995125	14667298	154	65535	20	165611	36809039	7372	65535	2.5096
experiment 2 delta CBD
whole cell	area mean	intensity	min	max	nucleus	area mean	intensity	min	max	ratio
1	656865	27115027	164	65535	1	86174	46043165	5500	65535	1.69807
2	692528	32972884	161	65535	2	97161	59333167	16078	65535	1.79945
3	699008	34037065	169	65535	3	67463	60076733	19305	65535	1.76504
4	672830	30385455	190	65535	4	87247	56390189	16524	65535	1.85583
5	439283	31243605	234	65535	5	77892	59538786	19677	65535	1.90563
6	455763	31568011	479	65535	6	79179	41694065	8195	65535	1.32077
7	455505	24334459	385	65535	7	76862	28279491	9375	59960	1.16212
8	1294332	21010179	846	65535	8	285817	37118595	6512	65535	1.7667
9	341994	39136653	612	65535	9	120163	61991882	5581	65535	1.58399
10	524256	22264543	218	65535	10	84629	43323571	10408	65535	1.94585
11	514729	25436825	228	65535	11	86432	42335109	12400	65535	1.66432
12	483143	25858688	180	65535	12	59738	50040351	14842	65535	1.93515
13	273973	32047515	301	65535	13	78707	47788746	10579	65535	1.49118
14	568674	22025160	189	65535	14	100809	40568167	15841	65535	1.8419
15	493872	41874548	393	65535	15	104499	56343334	26380	65535	1.34553
16	439498	20114082	208	65535	16	74544	30252834	5201	65535	1.50406
17	548160	20748487	211	65535	17	96431	35139879	11589	65535	1.69361
18	407698	25899662	207	65535	18	62142	45868396	13982	65535	1.771
19	377871	27262831	555	65535	19	75145	43357528	15793	65535	1.59035
20	515759	21041444	253	65535	20	68493	37770059	6148	65535	1.79503
21	219642	36770517	181	65535	21	32444	47871409	19775	65535	1.3019

## Sheet: Fig. S6G
				Opto-Ctrl			Opto-GPX4Deg
			experiment 1	experiment 2	experiment 3	experiment 1	experiment 2	experiment 3
		cell population	% RFP + cells	% RFP + cells	% RFP + cells	% RFP + cells	% RFP + cells	% RFP + cells
		empty vector	83,5	86,6	85,3	85,4	83,4	87,5
		E-cadherin	81,2	75,65	79,256	83,4	77,5	75,21
		E-cadherin delta CBD	83,5	78,4	75,2	85,65	75,3	77,25
		N-Cadherin	79,51	75,63	73,25	83,25	72,5	72,36
		P-Cadherin	73,5	74,5	82,6	75,26	82,56	79,25
		2 - way ANOVA
		Number of families	1
		Number of comparisons per family	45
		Alpha	0,05
		Tukey's multiple comparisons test	Mean Diff,	95,00% CI of diff,	Significant?	Summary	Adjusted P Value
		empty vector:Opto-Ctrl vs. empty vector:Opto-GPX4Deg	-0,3	-12,13 to 11,53	No	ns	>0,9999
		empty vector:Opto-Ctrl vs. E-cadherin:Opto-Ctrl	6,431	-5,4 to 18,26	No	ns	0,6543
		empty vector:Opto-Ctrl vs. E-cadherin:Opto-GPX4Deg	6,43	-5,402 to 18,26	No	ns	0,6545
		empty vector:Opto-Ctrl vs. E-cadherin delta CBD:Opto-Ctrl	6,1	-5,732 to 17,93	No	ns	0,7133
		empty vector:Opto-Ctrl vs. E-cadherin delta CBD:Opto-GPX4Deg	5,733	-6,098 to 17,57	No	ns	0,7749
		empty vector:Opto-Ctrl vs. N-Cadherin:Opto-Ctrl	9,003	-2,828 to 20,84	No	ns	0,2401
		empty vector:Opto-Ctrl vs. N-Cadherin:Opto-GPX4Deg	9,097	-2,735 to 20,93	No	ns	0,2294
		empty vector:Opto-Ctrl vs. P-Cadherin:Opto-Ctrl	8,267	-3,565 to 20,1	No	ns	0,3374
		empty vector:Opto-Ctrl vs. P-Cadherin:Opto-GPX4Deg	6,11	-5,722 to 17,94	No	ns	0,7116
		empty vector:Opto-GPX4Deg vs. E-cadherin:Opto-Ctrl	6,731	-5,1 to 18,56	No	ns	0,5995
		empty vector:Opto-GPX4Deg vs. E-cadherin:Opto-GPX4Deg	6,73	-5,102 to 18,56	No	ns	0,5997
		empty vector:Opto-GPX4Deg vs. E-cadherin delta CBD:Opto-Ctrl	6,4	-5,432 to 18,23	No	ns	0,6600
		empty vector:Opto-GPX4Deg vs. E-cadherin delta CBD:Opto-GPX4Deg	6,033	-5,798 to 17,87	No	ns	0,7249
		empty vector:Opto-GPX4Deg vs. N-Cadherin:Opto-Ctrl	9,303	-2,528 to 21,14	No	ns	0,2069
		empty vector:Opto-GPX4Deg vs. N-Cadherin:Opto-GPX4Deg	9,397	-2,435 to 21,23	No	ns	0,1974
		empty vector:Opto-GPX4Deg vs. P-Cadherin:Opto-Ctrl	8,567	-3,265 to 20,4	No	ns	0,2951
		empty vector:Opto-GPX4Deg vs. P-Cadherin:Opto-GPX4Deg	6,41	-5,422 to 18,24	No	ns	0,6582
		E-cadherin:Opto-Ctrl vs. E-cadherin:Opto-GPX4Deg	-0,001333	-11,83 to 11,83	No	ns	>0,9999
		E-cadherin:Opto-Ctrl vs. E-cadherin delta CBD:Opto-Ctrl	-0,3313	-12,16 to 11,5	No	ns	>0,9999
		E-cadherin:Opto-Ctrl vs. E-cadherin delta CBD:Opto-GPX4Deg	-0,698	-12,53 to 11,13	No	ns	>0,9999
		E-cadherin:Opto-Ctrl vs. N-Cadherin:Opto-Ctrl	2,572	-9,26 to 14,4	No	ns	0,9983
		E-cadherin:Opto-Ctrl vs. N-Cadherin:Opto-GPX4Deg	2,665	-9,166 to 14,5	No	ns	0,9978
		E-cadherin:Opto-Ctrl vs. P-Cadherin:Opto-Ctrl	1,835	-9,996 to 13,67	No	ns	0,9999
		E-cadherin:Opto-Ctrl vs. P-Cadherin:Opto-GPX4Deg	-0,3213	-12,15 to 11,51	No	ns	>0,9999
		E-cadherin:Opto-GPX4Deg vs. E-cadherin delta CBD:Opto-Ctrl	-0,33	-12,16 to 11,5	No	ns	>0,9999
		E-cadherin:Opto-GPX4Deg vs. E-cadherin delta CBD:Opto-GPX4Deg	-0,6967	-12,53 to 11,14	No	ns	>0,9999
		E-cadherin:Opto-GPX4Deg vs. N-Cadherin:Opto-Ctrl	2,573	-9,258 to 14,41	No	ns	0,9983
		E-cadherin:Opto-GPX4Deg vs. N-Cadherin:Opto-GPX4Deg	2,667	-9,165 to 14,5	No	ns	0,9978
		E-cadherin:Opto-GPX4Deg vs. P-Cadherin:Opto-Ctrl	1,837	-9,995 to 13,67	No	ns	0,9999
		E-cadherin:Opto-GPX4Deg vs. P-Cadherin:Opto-GPX4Deg	-0,32	-12,15 to 11,51	No	ns	>0,9999
		E-cadherin delta CBD:Opto-Ctrl vs. E-cadherin delta CBD:Opto-GPX4Deg	-0,3667	-12,2 to 11,47	No	ns	>0,9999
		E-cadherin delta CBD:Opto-Ctrl vs. N-Cadherin:Opto-Ctrl	2,903	-8,928 to 14,74	No	ns	0,9959
		E-cadherin delta CBD:Opto-Ctrl vs. N-Cadherin:Opto-GPX4Deg	2,997	-8,835 to 14,83	No	ns	0,9948
		E-cadherin delta CBD:Opto-Ctrl vs. P-Cadherin:Opto-Ctrl	2,167	-9,665 to 14	No	ns	0,9996
		E-cadherin delta CBD:Opto-Ctrl vs. P-Cadherin:Opto-GPX4Deg	0,01	-11,82 to 11,84	No	ns	>0,9999
		E-cadherin delta CBD:Opto-GPX4Deg vs. N-Cadherin:Opto-Ctrl	3,27	-8,562 to 15,1	No	ns	0,9904
		E-cadherin delta CBD:Opto-GPX4Deg vs. N-Cadherin:Opto-GPX4Deg	3,363	-8,468 to 15,2	No	ns	0,9883
		E-cadherin delta CBD:Opto-GPX4Deg vs. P-Cadherin:Opto-Ctrl	2,533	-9,298 to 14,37	No	ns	0,9985
		E-cadherin delta CBD:Opto-GPX4Deg vs. P-Cadherin:Opto-GPX4Deg	0,3767	-11,46 to 12,21	No	ns	>0,9999
		N-Cadherin:Opto-Ctrl vs. N-Cadherin:Opto-GPX4Deg	0,09333	-11,74 to 11,93	No	ns	>0,9999
		N-Cadherin:Opto-Ctrl vs. P-Cadherin:Opto-Ctrl	-0,7367	-12,57 to 11,1	No	ns	>0,9999
		N-Cadherin:Opto-Ctrl vs. P-Cadherin:Opto-GPX4Deg	-2,893	-14,73 to 8,938	No	ns	0,9960
		N-Cadherin:Opto-GPX4Deg vs. P-Cadherin:Opto-Ctrl	-0,83	-12,66 to 11	No	ns	>0,9999
		N-Cadherin:Opto-GPX4Deg vs. P-Cadherin:Opto-GPX4Deg	-2,987	-14,82 to 8,845	No	ns	0,9949
		P-Cadherin:Opto-Ctrl vs. P-Cadherin:Opto-GPX4Deg	-2,157	-13,99 to 9,675	No	ns	0,9996

## Sheet: Fig. S6H + I
				Opto-Ctrl empty vector						empty vector			E-cadherin
condition	cell population	time (h)	Mean % cell death experiment 1	Mean % cell death experiment 2	Mean % cell death experiment 3				AUC experiment 1	AUC experiment 2	AUC experiment 3	AUC experiment 1	AUC experiment 2	AUC experiment 3
Opto-Ctrl empty vector	Opto-Ctrl	0	7.9917	10.2734	7.23486			Opto-Ctrl	316	382	230	234	283	465
Opto-Ctrl empty vector	Opto-Ctrl	1	8.48538	15.1582	8.44254			bystander	142	111	165	116	196	180
Opto-Ctrl empty vector	Opto-Ctrl	2	8.82912	14.5768	5.6559
Opto-Ctrl empty vector	Opto-Ctrl	3	8.86074	13.3518	9.28506
Opto-Ctrl empty vector	Opto-Ctrl	4	9.09228	17.9061	5.59164					empty vector			E-cadherin
Opto-Ctrl empty vector	Opto-Ctrl	5	9.2514	14.9726	7.395				% AUC experiment 1	% AUC experiment 2	% AUC experiment 3	% AUC experiment 1	% AUC experiment 2	% AUC experiment 3
Opto-Ctrl empty vector	Opto-Ctrl	6	9.76446	16.575	7.8234			Opto-Ctrl	13.1667	15.9167	9.58333	9.75	11.7917	19.375
Opto-Ctrl empty vector	Opto-Ctrl	7	9.92358	17.4879	7.02678			bystander	5.91667	4.625	6.875	4.83333	8.16667	7.5
Opto-Ctrl empty vector	Opto-Ctrl	8	10.0215	13.7231	7.92438
Opto-Ctrl empty vector	Opto-Ctrl	9	10.4509	16.6617	7.53882
Opto-Ctrl empty vector	Opto-Ctrl	10	10.6111	14.7798	6.8289
Opto-Ctrl empty vector	Opto-Ctrl	11	11.0119	13.2824	5.3295					E-cadherin delta CBD			N-cadherin
Opto-Ctrl empty vector	Opto-Ctrl	12	11.6974	11.7331	6.3342				AUC experiment 1	AUC experiment 2	AUC experiment 3	AUC experiment 1	AUC experiment 2	AUC experiment 3
Opto-Ctrl empty vector	Opto-Ctrl	13	12.8591	13.0121	9.7767			Opto-Ctrl	310	374	226	491.2	379.8	629
Opto-Ctrl empty vector	Opto-Ctrl	14	13.0274	12.6786	8.91786			bystander	139	109	162	230.6	233.3	184.6
Opto-Ctrl empty vector	Opto-Ctrl	15	13.3202	13.7496	6.50658
Opto-Ctrl empty vector	Opto-Ctrl	16	13.6864	16.6025	8.10288
Opto-Ctrl empty vector	Opto-Ctrl	17	13.8251	15.6774	9.30138					E-cadherin delta CBD			N-cadherin
Opto-Ctrl empty vector	Opto-Ctrl	18	15.7794	18.8455	11.7535				% AUC experiment 1	% AUC experiment 2	% AUC experiment 3	% AUC experiment 1	% AUC experiment 2	% AUC experiment 3
Opto-Ctrl empty vector	Opto-Ctrl	19	16.5464	19.1158	11.3924			Opto-Ctrl	12.9167	15.5833	9.41667	20.4667	15.825	26.2083
Opto-Ctrl empty vector	Opto-Ctrl	20	18.4406	15.7529	12.5848			bystander	5.79167	4.54167	6.75	9.60833	9.72083	7.69167
Opto-Ctrl empty vector	Opto-Ctrl	21	18.462	19.4932	22.2962
Opto-Ctrl empty vector	Opto-Ctrl	22	22.2554	17.9887	15.4459
Opto-Ctrl empty vector	Opto-Ctrl	23	23.458	20.0889	17.5756
Opto-Ctrl empty vector	Opto-Ctrl	24	25.8876	27.3105	16.781					P-cadherin
				Opto-Ctrl empty vector					AUC experiment 1	AUC experiment 2	AUC experiment 3
condition	cell population	time (h)	Mean % cell death experiment 1	Mean % cell death experiment 2	Mean % cell death experiment 3			Opto-Ctrl	513.6	409.5	253.6
Opto-Ctrl empty vector	bystander	0	3.06	2.652	1.836			bystander	129.4	105.7	177.7
Opto-Ctrl empty vector	bystander	1	3.978	2.448	3.264
Opto-Ctrl empty vector	bystander	2	3.978	2.856	3.162
Opto-Ctrl empty vector	bystander	3	5.1	3.876	3.57					P-cadherin
Opto-Ctrl empty vector	bystander	4	5.508	3.876	3.876				% AUC experiment 1	% AUC experiment 2	% AUC experiment 3
Opto-Ctrl empty vector	bystander	5	4.386	4.08	4.794			Opto-Ctrl	21.4	17.0625	10.5667
Opto-Ctrl empty vector	bystander	6	4.59	3.876	5.1			bystander	5.39167	4.40417	7.40417
Opto-Ctrl empty vector	bystander	7	4.896	3.774	6.222
Opto-Ctrl empty vector	bystander	8	5.202	3.978	6.324
Opto-Ctrl empty vector	bystander	9	5.508	4.182	6.324
Opto-Ctrl empty vector	bystander	10	5.61	4.182	7.038			Tukey's multiple comparisons test	Mean Diff,	95,00% CI of diff,	Significant?	Summary	Adjusted P Value
Opto-Ctrl empty vector	bystander	11	5.304	4.182	7.344
Opto-Ctrl empty vector	bystander	12	5.814	4.182	7.65			p cadherin vs. n cadherin	-3.882	-29,16 to 21,4	No	ns	0.9661	A-B
Opto-Ctrl empty vector	bystander	13	5.814	4.794	7.65			p cadherin vs. E cadherin	0.8021	-24,48 to 26,08	No	ns	>0,9999	A-C
Opto-Ctrl empty vector	bystander	14	6.222	4.488	8.466			p cadherin vs. mut	1.872	-23,41 to 27,15	No	ns	0.9977	A-D
Opto-Ctrl empty vector	bystander	15	5.916	4.794	8.058			p cadherin vs. RFP	1.691	-23,59 to 26,97	No	ns	0.9985	A-E
Opto-Ctrl empty vector	bystander	16	7.038	4.794	8.262			n cadherin vs. E cadherin	4.684	-20,6 to 29,96	No	ns	0.9367	B-C
Opto-Ctrl empty vector	bystander	17	6.834	5.406	9.078			n cadherin vs. mut	5.753	-19,53 to 31,03	No	ns	0.8809	B-D
Opto-Ctrl empty vector	bystander	18	7.038	5.304	8.874			n cadherin vs. RFP	5.573	-19,71 to 30,85	No	ns	0.8915	B-E
Opto-Ctrl empty vector	bystander	19	7.038	5.916	8.67			E cadherin vs. mut	1.069	-24,21 to 26,35	No	ns	0.9997	C-D
Opto-Ctrl empty vector	bystander	20	7.548	5.712	8.364			E cadherin vs. RFP	0.8889	-24,39 to 26,17	No	ns	0.9999	C-E
Opto-Ctrl empty vector	bystander	21	7.242	6.222	8.772			mut vs. RFP	-0.1806	-25,46 to 25,1	No	ns	>0,9999	D-E
Opto-Ctrl empty vector	bystander	22	7.65	6.324	9.18
Opto-Ctrl empty vector	bystander	23	8.16	6.834	9.18
Opto-Ctrl empty vector	bystander	24	7.956	7.14	10.302
				Opto-Ctrl E-cadherin
condition	cell population	time (h)	Mean % cell death experiment 1	Mean % cell death experiment 2	Mean % cell death experiment 3
Opto-Ctrl E-cadherin	Opto-Ctrl	0	5.508	7.612	12.922
Opto-Ctrl E-cadherin	Opto-Ctrl	1	5.624	8.72	14.997
Opto-Ctrl E-cadherin	Opto-Ctrl	2	5.66	5.968	18.216
Opto-Ctrl E-cadherin	Opto-Ctrl	3	6.117	8.586	14.996
Opto-Ctrl E-cadherin	Opto-Ctrl	4	6.278	8.752	16.693
Opto-Ctrl E-cadherin	Opto-Ctrl	5	6.592	8.999	15.815
Opto-Ctrl E-cadherin	Opto-Ctrl	6	6.712	8.147	17.193
Opto-Ctrl E-cadherin	Opto-Ctrl	7	7.074	9.639	15.066
Opto-Ctrl E-cadherin	Opto-Ctrl	8	7.483	10.362	17.495
Opto-Ctrl E-cadherin	Opto-Ctrl	9	7.735	10.021	17.437
Opto-Ctrl E-cadherin	Opto-Ctrl	10	7.827	9.542	18.393
Opto-Ctrl E-cadherin	Opto-Ctrl	11	7.858	10.59	16.6
Opto-Ctrl E-cadherin	Opto-Ctrl	12	8.36	10.114	19.244
Opto-Ctrl E-cadherin	Opto-Ctrl	13	8.534	13.362	20.357
Opto-Ctrl E-cadherin	Opto-Ctrl	14	8.843	10.663	18.844
Opto-Ctrl E-cadherin	Opto-Ctrl	15	9.101	11.896	18.802
Opto-Ctrl E-cadherin	Opto-Ctrl	16	9.358	11.359	22.571
Opto-Ctrl E-cadherin	Opto-Ctrl	17	11.403	13.245	20.689
Opto-Ctrl E-cadherin	Opto-Ctrl	18	12.066	12.539	24.845
Opto-Ctrl E-cadherin	Opto-Ctrl	19	13.649	16.307	26.082
Opto-Ctrl E-cadherin	Opto-Ctrl	20	14.143	15.941	21.557
Opto-Ctrl E-cadherin	Opto-Ctrl	21	15.108	15.518	20.434
Opto-Ctrl E-cadherin	Opto-Ctrl	22	16.72	17.628	24.898
Opto-Ctrl E-cadherin	Opto-Ctrl	23	18.449	20.379	25.45
Opto-Ctrl E-cadherin	Opto-Ctrl	24	21.322	21.838	24.644
				Opto-Ctrl E-cadherin
condition	cell population	time (h)	Mean % cell death experiment 1	Mean % cell death experiment 2	Mean % cell death experiment 3
Opto-Ctrl E-cadherin	bystander	0	1.4	3.1	2.25
Opto-Ctrl E-cadherin	bystander	1	2.8	5	3.9
Opto-Ctrl E-cadherin	bystander	2	4	7.2	5.6
Opto-Ctrl E-cadherin	bystander	3	4.6	7.8	6.2
Opto-Ctrl E-cadherin	bystander	4	5.3	9.4	7.35
Opto-Ctrl E-cadherin	bystander	5	3.6	6	4.8
Opto-Ctrl E-cadherin	bystander	6	4	6	5
Opto-Ctrl E-cadherin	bystander	7	4.4	6.3	5.35
Opto-Ctrl E-cadherin	bystander	8	3.6	6.6	5.1
Opto-Ctrl E-cadherin	bystander	9	3.9	7.5	5.7
Opto-Ctrl E-cadherin	bystander	10	4.4	7.1	5.75
Opto-Ctrl E-cadherin	bystander	11	4.2	8.1	6.15
Opto-Ctrl E-cadherin	bystander	12	4.4	7.7	6.05
Opto-Ctrl E-cadherin	bystander	13	4.6	8	6.3
Opto-Ctrl E-cadherin	bystander	14	4.4	9	6.7
Opto-Ctrl E-cadherin	bystander	15	4.7	8.8	6.75
Opto-Ctrl E-cadherin	bystander	16	5.4	9.3	7.35
Opto-Ctrl E-cadherin	bystander	17	5.5	9.2	7.35
Opto-Ctrl E-cadherin	bystander	18	6.2	8.9	7.55
Opto-Ctrl E-cadherin	bystander	19	5.9	9.7	7.8
Opto-Ctrl E-cadherin	bystander	20	5.9	10	7.95
Opto-Ctrl E-cadherin	bystander	21	6.2	10.5	8.35
Opto-Ctrl E-cadherin	bystander	22	6.6	10.5	8.55
Opto-Ctrl E-cadherin	bystander	23	7.4	11	9.2
Opto-Ctrl E-cadherin	bystander	24	7.8	10.8	9.3
				Opto-Ctrl E-cadherin delta CBD
condition	cell population	time (h)	Mean % cell death experiment 1	Mean % cell death experiment 2	Mean % cell death experiment 3
Opto-Ctrl E-cadherin delta CBD	Opto-Ctrl	0	7.835	10.072	7.093
Opto-Ctrl E-cadherin delta CBD	Opto-Ctrl	1	8.319	14.861	8.277
Opto-Ctrl E-cadherin delta CBD	Opto-Ctrl	2	8.656	14.291	5.545
Opto-Ctrl E-cadherin delta CBD	Opto-Ctrl	3	8.687	13.09	9.103
Opto-Ctrl E-cadherin delta CBD	Opto-Ctrl	4	8.914	17.555	5.482
Opto-Ctrl E-cadherin delta CBD	Opto-Ctrl	5	9.07	14.679	7.25
Opto-Ctrl E-cadherin delta CBD	Opto-Ctrl	6	9.573	16.25	7.67
Opto-Ctrl E-cadherin delta CBD	Opto-Ctrl	7	9.729	17.145	6.889
Opto-Ctrl E-cadherin delta CBD	Opto-Ctrl	8	9.825	13.454	7.769
Opto-Ctrl E-cadherin delta CBD	Opto-Ctrl	9	10.246	16.335	7.391
Opto-Ctrl E-cadherin delta CBD	Opto-Ctrl	10	10.403	14.49	6.695
Opto-Ctrl E-cadherin delta CBD	Opto-Ctrl	11	10.796	13.022	5.225
Opto-Ctrl E-cadherin delta CBD	Opto-Ctrl	12	11.468	11.503	6.21
Opto-Ctrl E-cadherin delta CBD	Opto-Ctrl	13	12.607	12.757	9.585
Opto-Ctrl E-cadherin delta CBD	Opto-Ctrl	14	12.772	12.43	8.743
Opto-Ctrl E-cadherin delta CBD	Opto-Ctrl	15	13.059	13.48	6.379
Opto-Ctrl E-cadherin delta CBD	Opto-Ctrl	16	13.418	16.277	7.944
Opto-Ctrl E-cadherin delta CBD	Opto-Ctrl	17	13.554	15.37	9.119
Opto-Ctrl E-cadherin delta CBD	Opto-Ctrl	18	15.47	18.476	11.523
Opto-Ctrl E-cadherin delta CBD	Opto-Ctrl	19	16.222	18.741	11.169
Opto-Ctrl E-cadherin delta CBD	Opto-Ctrl	20	18.079	15.444	12.338
Opto-Ctrl E-cadherin delta CBD	Opto-Ctrl	21	18.1	19.111	21.859
Opto-Ctrl E-cadherin delta CBD	Opto-Ctrl	22	21.819	17.636	15.143
Opto-Ctrl E-cadherin delta CBD	Opto-Ctrl	23	22.998	19.695	17.231
Opto-Ctrl E-cadherin delta CBD	Opto-Ctrl	24	25.38	26.775	16.452
				Opto-Ctrl E-cadherin delta CBD
condition	cell population	time (h)	Mean % cell death experiment 1	Mean % cell death experiment 2	Mean % cell death experiment 3
Opto-Ctrl E-cadherin delta CBD	bystander	0	3	2.6	1.8
Opto-Ctrl E-cadherin delta CBD	bystander	1	3.9	2.4	3.2
Opto-Ctrl E-cadherin delta CBD	bystander	2	3.9	2.8	3.1
Opto-Ctrl E-cadherin delta CBD	bystander	3	5	3.8	3.5
Opto-Ctrl E-cadherin delta CBD	bystander	4	5.4	3.8	3.8
Opto-Ctrl E-cadherin delta CBD	bystander	5	4.3	4	4.7
Opto-Ctrl E-cadherin delta CBD	bystander	6	4.5	3.8	5
Opto-Ctrl E-cadherin delta CBD	bystander	7	4.8	3.7	6.1
Opto-Ctrl E-cadherin delta CBD	bystander	8	5.1	3.9	6.2
Opto-Ctrl E-cadherin delta CBD	bystander	9	5.4	4.1	6.2
Opto-Ctrl E-cadherin delta CBD	bystander	10	5.5	4.1	6.9
Opto-Ctrl E-cadherin delta CBD	bystander	11	5.2	4.1	7.2
Opto-Ctrl E-cadherin delta CBD	bystander	12	5.7	4.1	7.5
Opto-Ctrl E-cadherin delta CBD	bystander	13	5.7	4.7	7.5
Opto-Ctrl E-cadherin delta CBD	bystander	14	6.1	4.4	8.3
Opto-Ctrl E-cadherin delta CBD	bystander	15	5.8	4.7	7.9
Opto-Ctrl E-cadherin delta CBD	bystander	16	6.9	4.7	8.1
Opto-Ctrl E-cadherin delta CBD	bystander	17	6.7	5.3	8.9
Opto-Ctrl E-cadherin delta CBD	bystander	18	6.9	5.2	8.7
Opto-Ctrl E-cadherin delta CBD	bystander	19	6.9	5.8	8.5
Opto-Ctrl E-cadherin delta CBD	bystander	20	7.4	5.6	8.2
Opto-Ctrl E-cadherin delta CBD	bystander	21	7.1	6.1	8.6
Opto-Ctrl E-cadherin delta CBD	bystander	22	7.5	6.2	9
Opto-Ctrl E-cadherin delta CBD	bystander	23	8	6.7	9
Opto-Ctrl E-cadherin delta CBD	bystander	24	7.8	7	10.1
				Opto-Ctrl N-cadherin
condition	cell population	time (h)	Mean % cell death experiment 1	Mean % cell death experiment 2	Mean % cell death experiment 3
Opto-Ctrl N-cadherin	Opto-Ctrl	0	16.1651	10.23	18.15
Opto-Ctrl N-cadherin	Opto-Ctrl	1	18.7933	10.82	18.35
Opto-Ctrl N-cadherin	Opto-Ctrl	2	20.3712	12.41	21.38
Opto-Ctrl N-cadherin	Opto-Ctrl	3	19.6293	8.45	25.87
Opto-Ctrl N-cadherin	Opto-Ctrl	4	20.8185	12.28	21.38
Opto-Ctrl N-cadherin	Opto-Ctrl	5	20.1894	12.41	23.76
Opto-Ctrl N-cadherin	Opto-Ctrl	6	20.9857	12.8	22.44
Opto-Ctrl N-cadherin	Opto-Ctrl	7	21.6388	11.62	24.42
Opto-Ctrl N-cadherin	Opto-Ctrl	8	22.2272	13.73	21.38
Opto-Ctrl N-cadherin	Opto-Ctrl	9	21.3504	14.78	24.95
Opto-Ctrl N-cadherin	Opto-Ctrl	10	22.3954	14.26	24.82
Opto-Ctrl N-cadherin	Opto-Ctrl	11	21.6681	13.6	26.14
Opto-Ctrl N-cadherin	Opto-Ctrl	12	22.7591	15.05	23.63
Opto-Ctrl N-cadherin	Opto-Ctrl	13	22.5657	14.39	27.32
Opto-Ctrl N-cadherin	Opto-Ctrl	14	22.178	19.01	28.91
Opto-Ctrl N-cadherin	Opto-Ctrl	15	21.7956	15.18	26.8
Opto-Ctrl N-cadherin	Opto-Ctrl	16	20.8801	16.9	26.8
Opto-Ctrl N-cadherin	Opto-Ctrl	17	21.2219	16.1	32.08
Opto-Ctrl N-cadherin	Opto-Ctrl	18	20.6701	18.88	29.44
Opto-Ctrl N-cadherin	Opto-Ctrl	19	20.3399	17.82	29.44
Opto-Ctrl N-cadherin	Opto-Ctrl	20	20.1204	22.44	30.76
Opto-Ctrl N-cadherin	Opto-Ctrl	21	20.0765	22.04	29.7
Opto-Ctrl N-cadherin	Opto-Ctrl	22	16.5977	21.38	28.25
Opto-Ctrl N-cadherin	Opto-Ctrl	23	16.5423	24.29	34.32
Opto-Ctrl N-cadherin	Opto-Ctrl	24	14.5088	28.12	35.11
				Opto-Ctrl N-cadherin
condition	cell population	time (h)	Mean % cell death experiment 1	Mean % cell death experiment 2	Mean % cell death experiment 3
Opto-Ctrl N-cadherin	bystander	0	8.43687	3.74	2.75
Opto-Ctrl N-cadherin	bystander	1	9.44521	3.81	2.77
Opto-Ctrl N-cadherin	bystander	2	9.79972	6.24	4.85
Opto-Ctrl N-cadherin	bystander	3	9.40429	9.01	6.93
Opto-Ctrl N-cadherin	bystander	4	10.2117	9.7	7.74
Opto-Ctrl N-cadherin	bystander	5	10.1427	11.67	9.12
Opto-Ctrl N-cadherin	bystander	6	10.0977	7.51	6.01
Opto-Ctrl N-cadherin	bystander	7	9.9257	7.51	6.24
Opto-Ctrl N-cadherin	bystander	8	9.85995	7.85	6.7
Opto-Ctrl N-cadherin	bystander	9	10.1432	8.2	6.35
Opto-Ctrl N-cadherin	bystander	10	10.4255	9.36	7.05
Opto-Ctrl N-cadherin	bystander	11	10.3598	8.89	7.16
Opto-Ctrl N-cadherin	bystander	12	10.4283	10.05	7.62
Opto-Ctrl N-cadherin	bystander	13	10.2535	9.59	7.51
Opto-Ctrl N-cadherin	bystander	14	10.0411	9.93	7.85
Opto-Ctrl N-cadherin	bystander	15	10.1533	11.2	8.32
Opto-Ctrl N-cadherin	bystander	16	9.92938	10.97	8.43
Opto-Ctrl N-cadherin	bystander	17	9.85857	11.55	9.12
Opto-Ctrl N-cadherin	bystander	18	9.74408	11.43	9.12
Opto-Ctrl N-cadherin	bystander	19	8.90357	11.09	9.36
Opto-Ctrl N-cadherin	bystander	20	9.33762	11.67	9.47
Opto-Ctrl N-cadherin	bystander	21	9.06542	12.13	9.59
Opto-Ctrl N-cadherin	bystander	22	7.64234	12.71	10.05
Opto-Ctrl N-cadherin	bystander	23	7.77568	12.71	10.28
Opto-Ctrl N-cadherin	bystander	24	6.85286	13.28	11.09
				Opto-Ctrl P-cadherin
condition	cell population	time (h)	Mean % cell death experiment 1	Mean % cell death experiment 2	Mean % cell death experiment 3
Opto-Ctrl P-cadherin	Opto-Ctrl	0	18.271	11	7.7
Opto-Ctrl P-cadherin	Opto-Ctrl	1	22.1782	11.43	8.09
Opto-Ctrl P-cadherin	Opto-Ctrl	2	23.2232	16.86	9.36
Opto-Ctrl P-cadherin	Opto-Ctrl	3	23.4014	16.17	6.24
Opto-Ctrl P-cadherin	Opto-Ctrl	4	23.2045	14.9	10.28
Opto-Ctrl P-cadherin	Opto-Ctrl	5	24.0636	19.87	6.24
Opto-Ctrl P-cadherin	Opto-Ctrl	6	24.3595	16.63	8.2
Opto-Ctrl P-cadherin	Opto-Ctrl	7	24.9579	18.48	8.66
Opto-Ctrl P-cadherin	Opto-Ctrl	8	23.4047	19.4	7.85
Opto-Ctrl P-cadherin	Opto-Ctrl	9	22.7381	15.25	8.78
Opto-Ctrl P-cadherin	Opto-Ctrl	10	23.0032	18.48	8.43
Opto-Ctrl P-cadherin	Opto-Ctrl	11	22.6743	16.4	7.62
Opto-Ctrl P-cadherin	Opto-Ctrl	12	22.6512	14.78	5.89
Opto-Ctrl P-cadherin	Opto-Ctrl	13	22.2992	13.05	7.05
Opto-Ctrl P-cadherin	Opto-Ctrl	14	21.9417	14.44	12.13
Opto-Ctrl P-cadherin	Opto-Ctrl	15	20.8912	14.09	11.09
Opto-Ctrl P-cadherin	Opto-Ctrl	16	20.6767	15.25	8.09
Opto-Ctrl P-cadherin	Opto-Ctrl	17	20.5843	18.48	10.05
Opto-Ctrl P-cadherin	Opto-Ctrl	18	21.615	17.44	11.55
Opto-Ctrl P-cadherin	Opto-Ctrl	19	19.5173	20.91	14.55
Opto-Ctrl P-cadherin	Opto-Ctrl	20	20.6954	21.25	14.21
Opto-Ctrl P-cadherin	Opto-Ctrl	21	18.2963	17.56	15.59
Opto-Ctrl P-cadherin	Opto-Ctrl	22	15.8675	21.71	19.72
Opto-Ctrl P-cadherin	Opto-Ctrl	23	15.235	19.98	19.17
Opto-Ctrl P-cadherin	Opto-Ctrl	24	13.9447	22.29	21.83
				Opto-Ctrl P-cadherin
condition	cell population	time (h)	Mean % cell death experiment 1	Mean % cell death experiment 2	Mean % cell death experiment 3
Opto-Ctrl P-cadherin	bystander	0	3.55	2.31	7.14207
Opto-Ctrl P-cadherin	bystander	1	3.81	2.54	7.74831
Opto-Ctrl P-cadherin	bystander	2	5.43	3.93	8.02477
Opto-Ctrl P-cadherin	bystander	3	5.89	5.43	8.07759
Opto-Ctrl P-cadherin	bystander	4	6.47	5.66	8.29481
Opto-Ctrl P-cadherin	bystander	5	5.66	5.66	8.27062
Opto-Ctrl P-cadherin	bystander	6	4.62	3.35	8.30863
Opto-Ctrl P-cadherin	bystander	7	4.39	3.93	8.46562
Opto-Ctrl P-cadherin	bystander	8	4.85	3.93	7.92899
Opto-Ctrl P-cadherin	bystander	9	4.62	3.81	7.55676
Opto-Ctrl P-cadherin	bystander	10	4.85	4.39	7.97491
Opto-Ctrl P-cadherin	bystander	11	4.97	3.93	8.13683
Opto-Ctrl P-cadherin	bystander	12	5.2	4.16	8.12499
Opto-Ctrl P-cadherin	bystander	13	4.97	4.62	7.47481
Opto-Ctrl P-cadherin	bystander	14	4.97	4.62	7.45457
Opto-Ctrl P-cadherin	bystander	15	4.97	3.93	7.77546
Opto-Ctrl P-cadherin	bystander	16	5.2	4.85	7.4674
Opto-Ctrl P-cadherin	bystander	17	5.2	4.39	7.09665
Opto-Ctrl P-cadherin	bystander	18	5.89	4.39	6.60593
Opto-Ctrl P-cadherin	bystander	19	5.89	4.62	6.25739
Opto-Ctrl P-cadherin	bystander	20	6.24	4.97	6.62765
Opto-Ctrl P-cadherin	bystander	21	6.12	4.97	6.45832
Opto-Ctrl P-cadherin	bystander	22	6.93	4.97	5.94638
Opto-Ctrl P-cadherin	bystander	23	6.93	4.97	5.63634
Opto-Ctrl P-cadherin	bystander	24	7.16	4.97	4.77389
