# Supplementary material for: Ferroptosis spreads to neighboring cells via plasma membrane contacts
Source: Nat Commun. 2025 Mar 26;16:2951. doi: 10.1038/s41467-025-58175-w (PMC11947162; doi:10.1038/s41467-025-58175-w)
Supplement: Supplementary file 9 — Source Data [file 41467_2025_58175_MOESM9_ESM.zip › Source data S7.xlsx]

## Sheet: Fig.S7 A + B
				empty sg Opto-GPX4Deg
condition	cell population	time (h)	Mean % cell death experiment 1	Mean % cell death experiment 2	Mean % cell death experiment 3						empty sg			alpha catenin KO sg1			alpha catenin KO sg2
empty sg Opto-GPX4Deg	Opto-GPX4Deg	0	23.056	19.9727	27.7057					AUC experiment 1	AUC experiment 2	AUC experiment 3	AUC experiment 1	AUC experiment 2	AUC experiment 3	AUC experiment 1	AUC experiment 2	AUC experiment 3
empty sg Opto-GPX4Deg	Opto-GPX4Deg	1	27.0732	24.7236	29.3194				Opto-GPX4Deg	1035	943.6	1121	945.2	1126	851.6	974	1093	1092
empty sg Opto-GPX4Deg	Opto-GPX4Deg	2	28.4493	25.7796	31.3841				bystander	517.6	458.1	561.4	322.5	261	261.3	162.8	250.5	218.7
empty sg Opto-GPX4Deg	Opto-GPX4Deg	3	30.7076	25.9336	34.0032				Opto-GPX4Deg + Fer-1	776.1	554.7	686.3	745.5	718.5	733.7	502.3	565.3	647.5
empty sg Opto-GPX4Deg	Opto-GPX4Deg	4	30.9078	27.9037	31.7636				bystander + Fer-1	296	213.4	270.2	298.2	271.1	270.2	142.9	117.1	260.1
empty sg Opto-GPX4Deg	Opto-GPX4Deg	5	31.4347	28.3118	33.8228
empty sg Opto-GPX4Deg	Opto-GPX4Deg	6	31.3555	28.6011	33.4059
empty sg Opto-GPX4Deg	Opto-GPX4Deg	7	33.3179	29.1313	35.8534						empty sg			alpha catenin KO sg1			alpha catenin KO sg2
empty sg Opto-GPX4Deg	Opto-GPX4Deg	8	33.6655	29.2325	37.2174					% AUC experiment 1	% AUC experiment 2	% AUC experiment 3	% AUC experiment 1	% AUC experiment 2	% AUC experiment 3	% AUC experiment 1	% AUC experiment 2	% AUC experiment 3
empty sg Opto-GPX4Deg	Opto-GPX4Deg	9	34.8359	31.2466	39.6748				Opto-GPX4Deg	43.125	39.3167	46.7083	39.3833	46.9167	35.4833	40.5833	45.5417	45.5
empty sg Opto-GPX4Deg	Opto-GPX4Deg	10	38.3196	32.9307	39.1017				bystander	21.5667	19.0875	23.3917	13.4375	10.875	10.8875	6.78333	10.4375	9.1125
empty sg Opto-GPX4Deg	Opto-GPX4Deg	11	39.754	34.3871	42.6888				Opto-GPX4Deg + Fer-1	32.3375	23.1125	28.5958	31.0625	29.9375	30.5708	20.9292	23.5542	26.9792
empty sg Opto-GPX4Deg	Opto-GPX4Deg	12	41.7142	35.7269	43.0936				bystander + Fer-1	12.3333	8.89167	11.2583	12.425	11.2958	11.2583	5.95417	4.87917	10.8375
empty sg Opto-GPX4Deg	Opto-GPX4Deg	13	43.5369	38.4109	44.4092
empty sg Opto-GPX4Deg	Opto-GPX4Deg	14	43.6887	40.8595	47.6663
empty sg Opto-GPX4Deg	Opto-GPX4Deg	15	45.8731	42.9025	50.0496
empty sg Opto-GPX4Deg	Opto-GPX4Deg	16	48.1668	45.0476	52.5521				Tukey's multiple comparisons test	Mean Diff,	95,00% CI of diff,	Significant?	Summary	Adjusted P Value
empty sg Opto-GPX4Deg	Opto-GPX4Deg	17	50.5751	47.3	55.1797
empty sg Opto-GPX4Deg	Opto-GPX4Deg	18	53.1039	49.665	57.9387				ctrl vs. SG1	9.615	4,981 to 14,25	Yes	**	0.0017	A-B
empty sg Opto-GPX4Deg	Opto-GPX4Deg	19	55.7591	52.1482	60.8356				ctrl vs. SG2	12.57	7,936 to 17,21	Yes	***	0.0004	A-C
empty sg Opto-GPX4Deg	Opto-GPX4Deg	20	58.547	54.7556	63.8774				SG1 vs. SG2	2.956	-1,679 to 7,59	No	ns	0.2038	B-C
empty sg Opto-GPX4Deg	Opto-GPX4Deg	21	61.4744	57.4934	67.0713
empty sg Opto-GPX4Deg	Opto-GPX4Deg	22	64.5481	60.3681	70.4248
empty sg Opto-GPX4Deg	Opto-GPX4Deg	23	64.6772	60.4888	70.5657
empty sg Opto-GPX4Deg	Opto-GPX4Deg	24	64.8066	60.6098	70.7068
				empty sg Opto-GPX4Deg
condition	cell population	time (h)	Mean % cell death experiment 1	Mean % cell death experiment 2	Mean % cell death experiment 3
empty sg Opto-GPX4Deg	bystander	0	11.004	9.53242	13.2232
empty sg Opto-GPX4Deg	bystander	1	12.9213	11.7999	13.9933
empty sg Opto-GPX4Deg	bystander	2	13.5781	12.3039	14.9788
empty sg Opto-GPX4Deg	bystander	3	14.6559	12.3774	16.2288
empty sg Opto-GPX4Deg	bystander	4	14.7515	13.3177	15.1599
empty sg Opto-GPX4Deg	bystander	5	15.0029	13.5124	16.1427
empty sg Opto-GPX4Deg	bystander	6	14.9651	13.6505	15.9437
empty sg Opto-GPX4Deg	bystander	7	15.9017	13.9036	17.1119
empty sg Opto-GPX4Deg	bystander	8	16.0676	13.9519	17.7629
empty sg Opto-GPX4Deg	bystander	9	16.6262	14.9131	18.9357
empty sg Opto-GPX4Deg	bystander	10	18.2889	15.7169	18.6622
empty sg Opto-GPX4Deg	bystander	11	18.9735	16.412	20.3742
empty sg Opto-GPX4Deg	bystander	12	19.9091	17.0515	20.5674
empty sg Opto-GPX4Deg	bystander	13	20.779	18.3325	21.1953
empty sg Opto-GPX4Deg	bystander	14	20.8514	19.5011	22.7498
empty sg Opto-GPX4Deg	bystander	15	23.1252	20.3632	24.8955
empty sg Opto-GPX4Deg	bystander	16	25.032	21.1286	26.7062
empty sg Opto-GPX4Deg	bystander	17	25.8584	22.7545	27.9326
empty sg Opto-GPX4Deg	bystander	18	27.9384	24.2613	31.8412
empty sg Opto-GPX4Deg	bystander	19	30.397	26.3917	32.8624
empty sg Opto-GPX4Deg	bystander	20	32.1746	28.0744	35.6391
empty sg Opto-GPX4Deg	bystander	21	32.0082	28.8928	36.078
empty sg Opto-GPX4Deg	bystander	22	32.4209	29.1848	35.4921
empty sg Opto-GPX4Deg	bystander	23	33.4205	30.5849	35.2816
empty sg Opto-GPX4Deg	bystander	24	32.971	29.8877	36.4592
				empty sg Opto-GPX4Deg + Fer-1
condition	cell population	time (h)	Mean % cell death experiment 1	Mean % cell death experiment 2	Mean % cell death experiment 3
empty sg Opto-GPX4Deg + Fer-1	Opto-GPX4Deg	0	21.1922	18.9315	22.3874
empty sg Opto-GPX4Deg + Fer-1	Opto-GPX4Deg	1	25.3869	19.1457	25.8078
empty sg Opto-GPX4Deg + Fer-1	Opto-GPX4Deg	2	26.4821	19.5286	25.7427
empty sg Opto-GPX4Deg + Fer-1	Opto-GPX4Deg	3	27.9972	19.9192	26.7848
empty sg Opto-GPX4Deg + Fer-1	Opto-GPX4Deg	4	30.0993	20.3176	27.4174
empty sg Opto-GPX4Deg + Fer-1	Opto-GPX4Deg	5	30.4783	20.7239	27.4454
empty sg Opto-GPX4Deg + Fer-1	Opto-GPX4Deg	6	31.226	21.1384	27.052
empty sg Opto-GPX4Deg + Fer-1	Opto-GPX4Deg	7	32.0187	21.5612	29.034
empty sg Opto-GPX4Deg + Fer-1	Opto-GPX4Deg	8	30.9194	21.9924	29.2432
empty sg Opto-GPX4Deg + Fer-1	Opto-GPX4Deg	9	33.0697	22.4322	28.7667
empty sg Opto-GPX4Deg + Fer-1	Opto-GPX4Deg	10	34.146	22.8809	30.1391
empty sg Opto-GPX4Deg + Fer-1	Opto-GPX4Deg	11	34.5209	23.3385	30.1251
empty sg Opto-GPX4Deg + Fer-1	Opto-GPX4Deg	12	35.3766	23.5719	29.7537
empty sg Opto-GPX4Deg + Fer-1	Opto-GPX4Deg	13	34.1061	23.8076	28.5335
empty sg Opto-GPX4Deg + Fer-1	Opto-GPX4Deg	14	34.7897	24.0457	28.0821
empty sg Opto-GPX4Deg + Fer-1	Opto-GPX4Deg	15	35.658	24.2861	28.3629
empty sg Opto-GPX4Deg + Fer-1	Opto-GPX4Deg	16	34.7088	24.529	28.6465
empty sg Opto-GPX4Deg + Fer-1	Opto-GPX4Deg	17	36.0297	24.7743	28.933
empty sg Opto-GPX4Deg + Fer-1	Opto-GPX4Deg	18	34.5902	25.022	29.2223
empty sg Opto-GPX4Deg + Fer-1	Opto-GPX4Deg	19	34.9997	25.2723	29.5145
empty sg Opto-GPX4Deg + Fer-1	Opto-GPX4Deg	20	34.8789	25.525	29.8097
empty sg Opto-GPX4Deg + Fer-1	Opto-GPX4Deg	21	36.0896	25.7802	30.1078
empty sg Opto-GPX4Deg + Fer-1	Opto-GPX4Deg	22	31.6481	26.038	30.4088
empty sg Opto-GPX4Deg + Fer-1	Opto-GPX4Deg	23	32.1384	26.2984	30.7129
empty sg Opto-GPX4Deg + Fer-1	Opto-GPX4Deg	24	28.2828	26.5614	31.0201
				empty sg Opto-GPX4Deg + Fer-1
condition	cell population	time (h)	Mean % cell death experiment 1	Mean % cell death experiment 2	Mean % cell death experiment 3
empty sg Opto-GPX4Deg + Fer-1	bystander	0	8.08127	7.02982	7.02982
empty sg Opto-GPX4Deg + Fer-1	bystander	1	9.68087	8.43042	8.43042
empty sg Opto-GPX4Deg + Fer-1	bystander	2	10.0985	8.26426	8.26426
empty sg Opto-GPX4Deg + Fer-1	bystander	3	10.6763	8.61781	8.61781
empty sg Opto-GPX4Deg + Fer-1	bystander	4	11.4779	9.11751	9.11751
empty sg Opto-GPX4Deg + Fer-1	bystander	5	11.6224	9.04183	9.04183
empty sg Opto-GPX4Deg + Fer-1	bystander	6	11.9075	8.79439	8.79439
empty sg Opto-GPX4Deg + Fer-1	bystander	7	12.2098	9.22722	9.22722
empty sg Opto-GPX4Deg + Fer-1	bystander	8	11.7906	9.19078	9.19078
empty sg Opto-GPX4Deg + Fer-1	bystander	9	12.6106	9.26365	9.26365
empty sg Opto-GPX4Deg + Fer-1	bystander	10	13.021	9.48227	9.48227
empty sg Opto-GPX4Deg + Fer-1	bystander	11	13.164	9.35455	9.35455
empty sg Opto-GPX4Deg + Fer-1	bystander	12	13.4903	9.64804	9.64804
empty sg Opto-GPX4Deg + Fer-1	bystander	13	13.0058	9.00099	9.00099
empty sg Opto-GPX4Deg + Fer-1	bystander	14	13.2665	9.14353	9.14353
empty sg Opto-GPX4Deg + Fer-1	bystander	15	13.5976	9.04624	9.04624
empty sg Opto-GPX4Deg + Fer-1	bystander	16	13.2356	9.25725	9.25725
empty sg Opto-GPX4Deg + Fer-1	bystander	17	13.7393	9.38658	9.38658
empty sg Opto-GPX4Deg + Fer-1	bystander	18	13.1904	9.51711	9.51711
empty sg Opto-GPX4Deg + Fer-1	bystander	19	13.3465	8.94974	8.94974
empty sg Opto-GPX4Deg + Fer-1	bystander	20	13.3005	9.48067	9.48067
empty sg Opto-GPX4Deg + Fer-1	bystander	21	13.7621	8.75875	8.75875
empty sg Opto-GPX4Deg + Fer-1	bystander	22	12.0685	7.94794	7.94794
empty sg Opto-GPX4Deg + Fer-1	bystander	23	12.2554	7.50189	7.50189
empty sg Opto-GPX4Deg + Fer-1	bystander	24	10.7852	6.98137	6.98137
				alpha catenin KO sg1 Opto-GPX4Deg
condition	cell population	time (h)	Mean % cell death experiment 1	Mean % cell death experiment 2	Mean % cell death experiment 3
alpha catenin KO sg1 Opto-GPX4Deg	Opto-GPX4Deg	0	23.6765	23.0581	21.3323
alpha catenin KO sg1 Opto-GPX4Deg	Opto-GPX4Deg	1	27.3906	29.1872	24.6787
alpha catenin KO sg1 Opto-GPX4Deg	Opto-GPX4Deg	2	30.9036	31.0117	27.8438
alpha catenin KO sg1 Opto-GPX4Deg	Opto-GPX4Deg	3	30.0581	32.5175	27.0821
alpha catenin KO sg1 Opto-GPX4Deg	Opto-GPX4Deg	4	31.4346	34.4183	28.3223
alpha catenin KO sg1 Opto-GPX4Deg	Opto-GPX4Deg	5	30.5425	36.1548	27.5185
alpha catenin KO sg1 Opto-GPX4Deg	Opto-GPX4Deg	6	32.7056	38.3803	29.4674
alpha catenin KO sg1 Opto-GPX4Deg	Opto-GPX4Deg	7	34.6799	38.5922	31.2462
alpha catenin KO sg1 Opto-GPX4Deg	Opto-GPX4Deg	8	35.1376	40.4059	31.6586
alpha catenin KO sg1 Opto-GPX4Deg	Opto-GPX4Deg	9	35.4909	40.3098	31.9769
alpha catenin KO sg1 Opto-GPX4Deg	Opto-GPX4Deg	10	36.9474	44.8708	33.2893
alpha catenin KO sg1 Opto-GPX4Deg	Opto-GPX4Deg	11	38.064	44.451	34.2953
alpha catenin KO sg1 Opto-GPX4Deg	Opto-GPX4Deg	12	38.9972	47.6833	35.1361
alpha catenin KO sg1 Opto-GPX4Deg	Opto-GPX4Deg	13	39.0505	46.6142	35.1841
alpha catenin KO sg1 Opto-GPX4Deg	Opto-GPX4Deg	14	38.1895	47.4566	34.4084
alpha catenin KO sg1 Opto-GPX4Deg	Opto-GPX4Deg	15	39.6527	47.8616	35.7267
alpha catenin KO sg1 Opto-GPX4Deg	Opto-GPX4Deg	16	40.2549	50.488	36.2692
alpha catenin KO sg1 Opto-GPX4Deg	Opto-GPX4Deg	17	42.2676	53.0124	38.0827
alpha catenin KO sg1 Opto-GPX4Deg	Opto-GPX4Deg	18	44.381	55.663	39.9868
alpha catenin KO sg1 Opto-GPX4Deg	Opto-GPX4Deg	19	46.6	58.4462	41.9862
alpha catenin KO sg1 Opto-GPX4Deg	Opto-GPX4Deg	20	48.93	61.3685	44.0855
alpha catenin KO sg1 Opto-GPX4Deg	Opto-GPX4Deg	21	51.3765	68.0328	46.2898
alpha catenin KO sg1 Opto-GPX4Deg	Opto-GPX4Deg	22	53.9454	66.928	48.6042
alpha catenin KO sg1 Opto-GPX4Deg	Opto-GPX4Deg	23	56.6426	66.531	51.0345
alpha catenin KO sg1 Opto-GPX4Deg	Opto-GPX4Deg	24	59.4748	68.7515	53.5862
				alpha catenin KO sg1 Opto-GPX4Deg
condition	cell population	time (h)	Mean % cell death experiment 1	Mean % cell death experiment 2	Mean % cell death experiment 3
alpha catenin KO sg1 Opto-GPX4Deg	bystander	0	9.68081	7.10296	7.11077
alpha catenin KO sg1 Opto-GPX4Deg	bystander	1	11.4717	8.21718	8.22622
alpha catenin KO sg1 Opto-GPX4Deg	bystander	2	12.213	9.27107	9.28127
alpha catenin KO sg1 Opto-GPX4Deg	bystander	3	12.3592	9.01743	9.02735
alpha catenin KO sg1 Opto-GPX4Deg	bystander	4	12.4685	9.43039	9.44076
alpha catenin KO sg1 Opto-GPX4Deg	bystander	5	12.2512	9.16275	9.17283
alpha catenin KO sg1 Opto-GPX4Deg	bystander	6	12.1694	9.81169	9.82248
alpha catenin KO sg1 Opto-GPX4Deg	bystander	7	12.6676	10.404	10.4154
alpha catenin KO sg1 Opto-GPX4Deg	bystander	8	13.7262	10.5413	10.5529
alpha catenin KO sg1 Opto-GPX4Deg	bystander	9	13.376	10.6473	10.659
alpha catenin KO sg1 Opto-GPX4Deg	bystander	10	13.6835	11.0842	11.0964
alpha catenin KO sg1 Opto-GPX4Deg	bystander	11	14.5434	11.4192	11.4318
alpha catenin KO sg1 Opto-GPX4Deg	bystander	12	14.6097	11.6992	11.712
alpha catenin KO sg1 Opto-GPX4Deg	bystander	13	14.427	11.7152	11.728
alpha catenin KO sg1 Opto-GPX4Deg	bystander	14	14.2679	11.4569	11.4695
alpha catenin KO sg1 Opto-GPX4Deg	bystander	15	14.5132	11.8958	11.9089
alpha catenin KO sg1 Opto-GPX4Deg	bystander	16	14.4208	12.0765	12.0897
alpha catenin KO sg1 Opto-GPX4Deg	bystander	17	14.8514	12.0685	12.0817
alpha catenin KO sg1 Opto-GPX4Deg	bystander	18	14.435	12.4258	12.4394
alpha catenin KO sg1 Opto-GPX4Deg	bystander	19	14.1497	12.5017	12.5155
alpha catenin KO sg1 Opto-GPX4Deg	bystander	20	14.4137	12.2204	12.2339
alpha catenin KO sg1 Opto-GPX4Deg	bystander	21	14.4466	12.2554	12.2689
alpha catenin KO sg1 Opto-GPX4Deg	bystander	22	13.6289	11.5142	11.5268
alpha catenin KO sg1 Opto-GPX4Deg	bystander	23	12.4476	11.2452	11.2576
alpha catenin KO sg1 Opto-GPX4Deg	bystander	24	12.2699	10.7299	10.7417
				alpha catenin KO sg1 Opto-GPX4Deg + Fer-1
condition	cell population	time (h)	Mean % cell death experiment 1	Mean % cell death experiment 2	Mean % cell death experiment 3
alpha catenin KO sg1 Opto-GPX4Deg + Fer-1	Opto-GPX4Deg	0	21.4929	21.5662	22.0238
alpha catenin KO sg1 Opto-GPX4Deg + Fer-1	Opto-GPX4Deg	1	25.8907	25.5559	26.0982
alpha catenin KO sg1 Opto-GPX4Deg + Fer-1	Opto-GPX4Deg	2	26.8543	27.2072	27.7846
alpha catenin KO sg1 Opto-GPX4Deg + Fer-1	Opto-GPX4Deg	3	28.0643	27.5329	28.1172
alpha catenin KO sg1 Opto-GPX4Deg + Fer-1	Opto-GPX4Deg	4	28.853	27.7764	28.3659
alpha catenin KO sg1 Opto-GPX4Deg + Fer-1	Opto-GPX4Deg	5	29.5746	27.2923	27.8715
alpha catenin KO sg1 Opto-GPX4Deg + Fer-1	Opto-GPX4Deg	6	30.2005	27.1102	27.6855
alpha catenin KO sg1 Opto-GPX4Deg + Fer-1	Opto-GPX4Deg	7	31.4611	28.22	28.8188
alpha catenin KO sg1 Opto-GPX4Deg + Fer-1	Opto-GPX4Deg	8	32.0386	30.5781	31.2271
alpha catenin KO sg1 Opto-GPX4Deg + Fer-1	Opto-GPX4Deg	9	32.5083	29.798	30.4304
alpha catenin KO sg1 Opto-GPX4Deg + Fer-1	Opto-GPX4Deg	10	33.2431	30.4831	31.13
alpha catenin KO sg1 Opto-GPX4Deg + Fer-1	Opto-GPX4Deg	11	34.6203	32.3987	33.0863
alpha catenin KO sg1 Opto-GPX4Deg + Fer-1	Opto-GPX4Deg	12	34.3992	32.5463	33.237
alpha catenin KO sg1 Opto-GPX4Deg + Fer-1	Opto-GPX4Deg	13	34.4509	32.1394	32.8214
alpha catenin KO sg1 Opto-GPX4Deg + Fer-1	Opto-GPX4Deg	14	33.2475	31.7849	32.4595
alpha catenin KO sg1 Opto-GPX4Deg + Fer-1	Opto-GPX4Deg	15	32.9417	32.3314	33.0176
alpha catenin KO sg1 Opto-GPX4Deg + Fer-1	Opto-GPX4Deg	16	33.2387	32.1255	32.8073
alpha catenin KO sg1 Opto-GPX4Deg + Fer-1	Opto-GPX4Deg	17	31.0244	33.0848	33.7869
alpha catenin KO sg1 Opto-GPX4Deg + Fer-1	Opto-GPX4Deg	18	31.5942	32.1572	32.8396
alpha catenin KO sg1 Opto-GPX4Deg + Fer-1	Opto-GPX4Deg	19	30.9628	31.5216	32.1906
alpha catenin KO sg1 Opto-GPX4Deg + Fer-1	Opto-GPX4Deg	20	33.9075	32.1097	32.7911
alpha catenin KO sg1 Opto-GPX4Deg + Fer-1	Opto-GPX4Deg	21	32.2498	32.1829	32.8659
alpha catenin KO sg1 Opto-GPX4Deg + Fer-1	Opto-GPX4Deg	22	29.4173	30.3613	31.0057
alpha catenin KO sg1 Opto-GPX4Deg + Fer-1	Opto-GPX4Deg	23	30.5976	27.7299	28.3184
alpha catenin KO sg1 Opto-GPX4Deg + Fer-1	Opto-GPX4Deg	24	26.7729	27.3339	27.914
				alpha catenin KO sg1 Opto-GPX4Deg + Fer-1
condition	cell population	time (h)	Mean % cell death experiment 1	Mean % cell death experiment 2	Mean % cell death experiment 3
alpha catenin KO sg1 Opto-GPX4Deg + Fer-1	bystander	0	8.59716	7.81482	7.75615
alpha catenin KO sg1 Opto-GPX4Deg + Fer-1	bystander	1	10.3563	9.41386	9.13793
alpha catenin KO sg1 Opto-GPX4Deg + Fer-1	bystander	2	10.7417	9.76422	9.83663
alpha catenin KO sg1 Opto-GPX4Deg + Fer-1	bystander	3	11.2257	10.2042	9.64443
alpha catenin KO sg1 Opto-GPX4Deg + Fer-1	bystander	4	11.5412	10.491	10.2354
alpha catenin KO sg1 Opto-GPX4Deg + Fer-1	bystander	5	11.8298	10.7533	10.5177
alpha catenin KO sg1 Opto-GPX4Deg + Fer-1	bystander	6	12.0802	10.9809	10.3451
alpha catenin KO sg1 Opto-GPX4Deg + Fer-1	bystander	7	12.5844	11.4393	11.0867
alpha catenin KO sg1 Opto-GPX4Deg + Fer-1	bystander	8	12.8154	11.6492	11.0038
alpha catenin KO sg1 Opto-GPX4Deg + Fer-1	bystander	9	13.0033	11.82	11.447
alpha catenin KO sg1 Opto-GPX4Deg + Fer-1	bystander	10	13.2972	12.0872	11.5443
alpha catenin KO sg1 Opto-GPX4Deg + Fer-1	bystander	11	13.8481	12.5879	11.8735
alpha catenin KO sg1 Opto-GPX4Deg + Fer-1	bystander	12	13.7597	12.5075	11.9668
alpha catenin KO sg1 Opto-GPX4Deg + Fer-1	bystander	13	13.7804	12.5263	11.9764
alpha catenin KO sg1 Opto-GPX4Deg + Fer-1	bystander	14	13.299	12.0888	12.0568
alpha catenin KO sg1 Opto-GPX4Deg + Fer-1	bystander	15	13.1767	11.9776	11.98
alpha catenin KO sg1 Opto-GPX4Deg + Fer-1	bystander	16	13.2955	12.0856	12.2743
alpha catenin KO sg1 Opto-GPX4Deg + Fer-1	bystander	17	12.4098	11.2805	12.613
alpha catenin KO sg1 Opto-GPX4Deg + Fer-1	bystander	18	12.6377	11.4877	12.4516
alpha catenin KO sg1 Opto-GPX4Deg + Fer-1	bystander	19	12.3851	11.2581	11.9179
alpha catenin KO sg1 Opto-GPX4Deg + Fer-1	bystander	20	13.563	12.3288	11.9776
alpha catenin KO sg1 Opto-GPX4Deg + Fer-1	bystander	21	12.8999	11.726	12.2154
alpha catenin KO sg1 Opto-GPX4Deg + Fer-1	bystander	22	11.7669	10.6961	11.3361
alpha catenin KO sg1 Opto-GPX4Deg + Fer-1	bystander	23	12.239	11.1253	11.254
alpha catenin KO sg1 Opto-GPX4Deg + Fer-1	bystander	24	10.7092	9.73463	11.2456
				alpha catenin KO sg2 Opto-GPX4Deg
condition	cell population	time (h)	Mean % cell death experiment 1	Mean % cell death experiment 2	Mean % cell death experiment 3
alpha catenin KO sg2 Opto-GPX4Deg	Opto-GPX4Deg	0	24.1607	27.3634	22.3477
alpha catenin KO sg2 Opto-GPX4Deg	Opto-GPX4Deg	1	27.3118	28.0502	28.288
alpha catenin KO sg2 Opto-GPX4Deg	Opto-GPX4Deg	2	28.425	30.8512	30.0563
alpha catenin KO sg2 Opto-GPX4Deg	Opto-GPX4Deg	3	29.7761	29.5292	31.5157
alpha catenin KO sg2 Opto-GPX4Deg	Opto-GPX4Deg	4	31.4953	32.4806	33.358
alpha catenin KO sg2 Opto-GPX4Deg	Opto-GPX4Deg	5	31.5043	38.9264	35.0409
alpha catenin KO sg2 Opto-GPX4Deg	Opto-GPX4Deg	6	32.0362	33.2482	37.1979
alpha catenin KO sg2 Opto-GPX4Deg	Opto-GPX4Deg	7	32.3549	34.7721	37.4032
alpha catenin KO sg2 Opto-GPX4Deg	Opto-GPX4Deg	8	34.9359	37.4945	39.161
alpha catenin KO sg2 Opto-GPX4Deg	Opto-GPX4Deg	9	36.3881	44.5149	39.068
alpha catenin KO sg2 Opto-GPX4Deg	Opto-GPX4Deg	10	36.6664	52.6171	43.4884
alpha catenin KO sg2 Opto-GPX4Deg	Opto-GPX4Deg	11	37.591	36.819	43.0816
alpha catenin KO sg2 Opto-GPX4Deg	Opto-GPX4Deg	12	38.004	38.7738	46.2143
alpha catenin KO sg2 Opto-GPX4Deg	Opto-GPX4Deg	13	38.2038	37.2723	45.1781
alpha catenin KO sg2 Opto-GPX4Deg	Opto-GPX4Deg	14	38.6481	38.8254	45.9946
alpha catenin KO sg2 Opto-GPX4Deg	Opto-GPX4Deg	15	39.4247	51.0348	46.387
alpha catenin KO sg2 Opto-GPX4Deg	Opto-GPX4Deg	16	41.3975	44.2501	48.9326
alpha catenin KO sg2 Opto-GPX4Deg	Opto-GPX4Deg	17	43.395	59.3615	51.3792
alpha catenin KO sg2 Opto-GPX4Deg	Opto-GPX4Deg	18	44.9503	57.4313	53.9482
alpha catenin KO sg2 Opto-GPX4Deg	Opto-GPX4Deg	19	50.7408	63.5203	56.6456
alpha catenin KO sg2 Opto-GPX4Deg	Opto-GPX4Deg	20	52.6126	64.2924	59.4779
alpha catenin KO sg2 Opto-GPX4Deg	Opto-GPX4Deg	21	56.9959	56.1273	65.9368
alpha catenin KO sg2 Opto-GPX4Deg	Opto-GPX4Deg	22	57.741	62.5844	64.866
alpha catenin KO sg2 Opto-GPX4Deg	Opto-GPX4Deg	23	66.1776	66.9834	64.4813
alpha catenin KO sg2 Opto-GPX4Deg	Opto-GPX4Deg	24	70.3814	79.204	66.6334
				alpha catenin KO sg2 Opto-GPX4Deg
condition	cell population	time (h)	Mean % cell death experiment 1	Mean % cell death experiment 2	Mean % cell death experiment 3
alpha catenin KO sg2 Opto-GPX4Deg	bystander	0	1.9551	6.81597	3.14213
alpha catenin KO sg2 Opto-GPX4Deg	bystander	1	3.9102	7.88517	5.44635
alpha catenin KO sg2 Opto-GPX4Deg	bystander	2	5.586	8.89648	7.8204
alpha catenin KO sg2 Opto-GPX4Deg	bystander	3	6.4239	8.65309	8.6583
alpha catenin KO sg2 Opto-GPX4Deg	bystander	4	7.40145	9.04936	10.2643
alpha catenin KO sg2 Opto-GPX4Deg	bystander	5	5.0274	8.79254	6.7032
alpha catenin KO sg2 Opto-GPX4Deg	bystander	6	5.586	9.41525	6.9825
alpha catenin KO sg2 Opto-GPX4Deg	bystander	7	6.1446	9.9836	7.47128
alpha catenin KO sg2 Opto-GPX4Deg	bystander	8	5.0274	10.1154	7.12215
alpha catenin KO sg2 Opto-GPX4Deg	bystander	9	5.44635	10.2171	7.96005
alpha catenin KO sg2 Opto-GPX4Deg	bystander	10	6.1446	10.6364	8.02988
alpha catenin KO sg2 Opto-GPX4Deg	bystander	11	5.8653	10.9578	8.58848
alpha catenin KO sg2 Opto-GPX4Deg	bystander	12	6.1446	11.2265	8.44882
alpha catenin KO sg2 Opto-GPX4Deg	bystander	13	6.4239	11.2418	8.79795
alpha catenin KO sg2 Opto-GPX4Deg	bystander	14	6.1446	10.994	9.35655
alpha catenin KO sg2 Opto-GPX4Deg	bystander	15	6.56355	11.4152	9.42638
alpha catenin KO sg2 Opto-GPX4Deg	bystander	16	7.5411	11.5885	10.2643
alpha catenin KO sg2 Opto-GPX4Deg	bystander	17	7.68075	11.5808	10.2643
alpha catenin KO sg2 Opto-GPX4Deg	bystander	18	8.6583	11.9237	10.5436
alpha catenin KO sg2 Opto-GPX4Deg	bystander	19	8.23935	11.9966	10.8927
alpha catenin KO sg2 Opto-GPX4Deg	bystander	20	8.23935	11.7267	11.1022
alpha catenin KO sg2 Opto-GPX4Deg	bystander	21	8.6583	11.7603	11.6608
alpha catenin KO sg2 Opto-GPX4Deg	bystander	22	9.2169	11.049	11.9401
alpha catenin KO sg2 Opto-GPX4Deg	bystander	23	10.3341	10.7909	12.8478
alpha catenin KO sg2 Opto-GPX4Deg	bystander	24	10.8927	10.2964	12.9875
				alpha catenin KO sg2 Opto-GPX4Deg + Fer-1
condition	cell population	time (h)	Mean % cell death experiment 1	Mean % cell death experiment 2	Mean % cell death experiment 3
alpha catenin KO sg2 Opto-GPX4Deg + Fer-1	Opto-GPX4Deg	0	14.8084	17.735	18.5865
alpha catenin KO sg2 Opto-GPX4Deg + Fer-1	Opto-GPX4Deg	1	15.5619	20.772	21.8977
alpha catenin KO sg2 Opto-GPX4Deg + Fer-1	Opto-GPX4Deg	2	15.8059	20.7231	23.572
alpha catenin KO sg2 Opto-GPX4Deg + Fer-1	Opto-GPX4Deg	3	16.1167	20.7587	23.1115
alpha catenin KO sg2 Opto-GPX4Deg + Fer-1	Opto-GPX4Deg	4	16.2735	20.1807	24.5277
alpha catenin KO sg2 Opto-GPX4Deg + Fer-1	Opto-GPX4Deg	5	16.5817	22.2425	25.2041
alpha catenin KO sg2 Opto-GPX4Deg + Fer-1	Opto-GPX4Deg	6	17.3048	17.0608	24.7906
alpha catenin KO sg2 Opto-GPX4Deg + Fer-1	Opto-GPX4Deg	7	17.8294	23.1821	26.5676
alpha catenin KO sg2 Opto-GPX4Deg + Fer-1	Opto-GPX4Deg	8	17.8597	20.1344	26.369
alpha catenin KO sg2 Opto-GPX4Deg + Fer-1	Opto-GPX4Deg	9	18.2409	25.0613	27.4311
alpha catenin KO sg2 Opto-GPX4Deg + Fer-1	Opto-GPX4Deg	10	18.525	19.6009	27.6643
alpha catenin KO sg2 Opto-GPX4Deg + Fer-1	Opto-GPX4Deg	11	19.2099	25.2813	28.453
alpha catenin KO sg2 Opto-GPX4Deg + Fer-1	Opto-GPX4Deg	12	19.4192	22.5025	28.6766
alpha catenin KO sg2 Opto-GPX4Deg + Fer-1	Opto-GPX4Deg	13	19.9197	21.5246	28.6996
alpha catenin KO sg2 Opto-GPX4Deg + Fer-1	Opto-GPX4Deg	14	20.5939	23.5918	28.8925
alpha catenin KO sg2 Opto-GPX4Deg + Fer-1	Opto-GPX4Deg	15	21.6003	22.9291	28.7082
alpha catenin KO sg2 Opto-GPX4Deg + Fer-1	Opto-GPX4Deg	16	21.6823	23.7539	29.4135
alpha catenin KO sg2 Opto-GPX4Deg + Fer-1	Opto-GPX4Deg	17	23.2515	26.1496	30.2252
alpha catenin KO sg2 Opto-GPX4Deg + Fer-1	Opto-GPX4Deg	18	24.7576	26.6698	29.8385
alpha catenin KO sg2 Opto-GPX4Deg + Fer-1	Opto-GPX4Deg	19	25.6527	29.4824	28.5595
alpha catenin KO sg2 Opto-GPX4Deg + Fer-1	Opto-GPX4Deg	20	26.7882	25.1842	28.7025
alpha catenin KO sg2 Opto-GPX4Deg + Fer-1	Opto-GPX4Deg	21	27.9941	25.4781	29.2724
alpha catenin KO sg2 Opto-GPX4Deg + Fer-1	Opto-GPX4Deg	22	28.2622	29.819	27.1654
alpha catenin KO sg2 Opto-GPX4Deg + Fer-1	Opto-GPX4Deg	23	29.2463	27.5738	26.9687
alpha catenin KO sg2 Opto-GPX4Deg + Fer-1	Opto-GPX4Deg	24	32.8222	33.4875	26.9485
				alpha catenin KO sg2 Opto-GPX4Deg + Fer-1
condition	cell population	time (h)	Mean % cell death experiment 1	Mean % cell death experiment 2	Mean % cell death experiment 3
alpha catenin KO sg2 Opto-GPX4Deg + Fer-1	bystander	0	2.31919	1.68328	7.49907
alpha catenin KO sg2 Opto-GPX4Deg + Fer-1	bystander	1	3.74063	2.91769	9.0335
alpha catenin KO sg2 Opto-GPX4Deg + Fer-1	bystander	2	5.3865	4.1895	9.36971
alpha catenin KO sg2 Opto-GPX4Deg + Fer-1	bystander	3	4.25633	4.63837	9.79189
alpha catenin KO sg2 Opto-GPX4Deg + Fer-1	bystander	4	4.46581	5.49872	10.0671
alpha catenin KO sg2 Opto-GPX4Deg + Fer-1	bystander	5	4.48875	3.591	10.3188
alpha catenin KO sg2 Opto-GPX4Deg + Fer-1	bystander	6	4.48875	3.74063	10.5372
alpha catenin KO sg2 Opto-GPX4Deg + Fer-1	bystander	7	4.71319	4.00247	10.9771
alpha catenin KO sg2 Opto-GPX4Deg + Fer-1	bystander	8	4.93762	3.81544	11.1786
alpha catenin KO sg2 Opto-GPX4Deg + Fer-1	bystander	9	5.61094	4.26431	11.3424
alpha catenin KO sg2 Opto-GPX4Deg + Fer-1	bystander	10	5.31169	4.30172	11.5988
alpha catenin KO sg2 Opto-GPX4Deg + Fer-1	bystander	11	6.05981	4.60097	12.0793
alpha catenin KO sg2 Opto-GPX4Deg + Fer-1	bystander	12	5.76056	4.52616	12.0022
alpha catenin KO sg2 Opto-GPX4Deg + Fer-1	bystander	13	5.985	4.71319	12.0202
alpha catenin KO sg2 Opto-GPX4Deg + Fer-1	bystander	14	6.73313	5.01244	11.6004
alpha catenin KO sg2 Opto-GPX4Deg + Fer-1	bystander	15	6.5835	5.04984	11.4937
alpha catenin KO sg2 Opto-GPX4Deg + Fer-1	bystander	16	6.95756	5.49872	11.5973
alpha catenin KO sg2 Opto-GPX4Deg + Fer-1	bystander	17	6.88275	5.49872	10.8247
alpha catenin KO sg2 Opto-GPX4Deg + Fer-1	bystander	18	6.65831	5.64834	11.0235
alpha catenin KO sg2 Opto-GPX4Deg + Fer-1	bystander	19	7.25681	5.83537	10.8032
alpha catenin KO sg2 Opto-GPX4Deg + Fer-1	bystander	20	7.48125	5.94759	11.8306
alpha catenin KO sg2 Opto-GPX4Deg + Fer-1	bystander	21	7.85531	6.24684	11.2522
alpha catenin KO sg2 Opto-GPX4Deg + Fer-1	bystander	22	7.85531	6.39647	10.264
alpha catenin KO sg2 Opto-GPX4Deg + Fer-1	bystander	23	8.22937	6.88275	10.6758
alpha catenin KO sg2 Opto-GPX4Deg + Fer-1	bystander	24	8.07975	6.95756	9.34131

## Sheet: Fig. S7C + D
				empty sg Opto-GPX4Deg empty vector
condition	cell population	time (h)	Mean % cell death experiment 1	Mean % cell death experiment 2	Mean % cell death experiment 3						empty sg			alpha catenin KO sg1			alpha catenin KO sg2
empty sg Opto-GPX4Deg empty vector	Opto-GPX4Deg	0	25.3616	31.684	30.4763					AUC experiment 1	AUC experiment 2	AUC experiment 3	AUC experiment 1	AUC experiment 2	AUC experiment 3	AUC experiment 1	AUC experiment 2	AUC experiment 3
empty sg Opto-GPX4Deg empty vector	Opto-GPX4Deg	1	29.7805	32.4792	32.2513				Opto-GPX4Deg	1139	1157	1233	1034	1183	766.5	1206	1038	1037
empty sg Opto-GPX4Deg empty vector	Opto-GPX4Deg	2	31.2942	35.7224	34.5225				bystander	569.4	405	617.5	258	208.8	242.4	260	237.9	207.7
empty sg Opto-GPX4Deg empty vector	Opto-GPX4Deg	3	33.7784	34.1918	37.4035				Opto-GPX4Deg + Fer-1	853.7	610.1	727.9	650.3	484.8	697	455.4	537	615.1
empty sg Opto-GPX4Deg empty vector	Opto-GPX4Deg	4	33.9986	37.6091	34.94				bystander + Fer-1	325.5	234.8	301.2	283.3	257.5	109.3	135.8	133.4	247.1
empty sg Opto-GPX4Deg empty vector	Opto-GPX4Deg	5	34.5782	45.0727	37.2051
empty sg Opto-GPX4Deg empty vector	Opto-GPX4Deg	6	34.4911	38.4979	36.7465
empty sg Opto-GPX4Deg empty vector	Opto-GPX4Deg	7	36.6497	40.2624	39.4387						empty sg			alpha catenin KO sg1			alpha catenin KO sg2
empty sg Opto-GPX4Deg empty vector	Opto-GPX4Deg	8	37.032	43.4147	40.9391					% AUC experiment 1	% AUC experiment 2	% AUC experiment 3	% AUC experiment 1	% AUC experiment 2	% AUC experiment 3	% AUC experiment 1	% AUC experiment 2	% AUC experiment 3
empty sg Opto-GPX4Deg empty vector	Opto-GPX4Deg	9	38.3195	51.5436	43.6423				Opto-GPX4Deg	47.4583	48.2083	51.375	43.0833	49.2917	31.9375	50.25	43.25	43.2083
empty sg Opto-GPX4Deg empty vector	Opto-GPX4Deg	10	42.1516	50.9251	43.0119				bystander	23.725	16.875	25.7292	10.75	8.7	10.1	10.8333	9.9125	8.65417
empty sg Opto-GPX4Deg empty vector	Opto-GPX4Deg	11	43.7294	42.6325	46.9577				Opto-GPX4Deg + Fer-1	35.5708	25.4208	30.3292	27.0958	20.2	29.0417	18.975	22.375	25.6292
empty sg Opto-GPX4Deg empty vector	Opto-GPX4Deg	12	45.8856	44.896	47.403				bystander + Fer-1	13.5625	9.78333	12.55	11.8042	10.7292	4.55417	5.65833	5.55833	10.2958
empty sg Opto-GPX4Deg empty vector	Opto-GPX4Deg	13	47.8906	43.1574	48.8501
empty sg Opto-GPX4Deg empty vector	Opto-GPX4Deg	14	48.0576	44.9558	52.4329
empty sg Opto-GPX4Deg empty vector	Opto-GPX4Deg	15	50.4604	59.093	55.0546
empty sg Opto-GPX4Deg empty vector	Opto-GPX4Deg	16	52.9835	51.237	57.8073				Tukey's multiple comparisons test	Mean Diff,	95,00% CI of diff,	Significant?	Summary	Adjusted P Value
empty sg Opto-GPX4Deg empty vector	Opto-GPX4Deg	17	55.6326	56.2372	60.6977
empty sg Opto-GPX4Deg empty vector	Opto-GPX4Deg	18	58.4143	54.4086	63.7326				ctrl vs. SG1	12.26	5,196 to 19,32	Yes	**	0.0043	A-B
empty sg Opto-GPX4Deg empty vector	Opto-GPX4Deg	19	61.335	60.1771	66.9192				ctrl vs. SG2	12.31	5,246 to 19,37	Yes	**	0.0042	A-C
empty sg Opto-GPX4Deg empty vector	Opto-GPX4Deg	20	64.4017	60.9086	70.2651				SG1 vs. SG2	0.05	-7,014 to 7,114	No	ns	0.9997	B-C
empty sg Opto-GPX4Deg empty vector	Opto-GPX4Deg	21	67.6218	53.1733	73.7784
empty sg Opto-GPX4Deg empty vector	Opto-GPX4Deg	22	71.0029	59.2905	77.4673
empty sg Opto-GPX4Deg empty vector	Opto-GPX4Deg	23	71.1449	63.4579	77.6223
empty sg Opto-GPX4Deg empty vector	Opto-GPX4Deg	24	71.2872	75.0354	77.7775
				empty sg Opto-GPX4Deg empty vector
condition	cell population	time (h)	Mean % cell death experiment 1	Mean % cell death experiment 2	Mean % cell death experiment 3
empty sg Opto-GPX4Deg empty vector	bystander	0	12.1044	11.528	14.5455
empty sg Opto-GPX4Deg empty vector	bystander	1	14.2134	6.1204	15.3927
empty sg Opto-GPX4Deg empty vector	bystander	2	14.9359	6.30401	16.4767
empty sg Opto-GPX4Deg empty vector	bystander	3	16.1215	6.49313	17.8517
empty sg Opto-GPX4Deg empty vector	bystander	4	16.2266	6.68793	16.6759
empty sg Opto-GPX4Deg empty vector	bystander	5	16.5032	6.88856	17.757
empty sg Opto-GPX4Deg empty vector	bystander	6	16.4616	7.57742	17.5381
empty sg Opto-GPX4Deg empty vector	bystander	7	17.4919	8.33516	18.823
empty sg Opto-GPX4Deg empty vector	bystander	8	17.6744	9.16868	19.5391
empty sg Opto-GPX4Deg empty vector	bystander	9	18.2888	10.0855	20.8293
empty sg Opto-GPX4Deg empty vector	bystander	10	20.1178	11.0941	20.5284
empty sg Opto-GPX4Deg empty vector	bystander	11	20.8709	12.2035	22.4116
empty sg Opto-GPX4Deg empty vector	bystander	12	21.9	13.4239	22.6241
empty sg Opto-GPX4Deg empty vector	bystander	13	22.8569	14.7662	23.3148
empty sg Opto-GPX4Deg empty vector	bystander	14	22.9366	16.2429	25.0248
empty sg Opto-GPX4Deg empty vector	bystander	15	25.4377	17.8672	27.385
empty sg Opto-GPX4Deg empty vector	bystander	16	27.5352	19.6539	29.3768
empty sg Opto-GPX4Deg empty vector	bystander	17	28.4442	21.6193	30.7259
empty sg Opto-GPX4Deg empty vector	bystander	18	30.7322	23.7812	35.0254
empty sg Opto-GPX4Deg empty vector	bystander	19	33.4367	26.1593	36.1486
empty sg Opto-GPX4Deg empty vector	bystander	20	35.3921	28.7752	39.203
empty sg Opto-GPX4Deg empty vector	bystander	21	35.209	31.6528	39.6858
empty sg Opto-GPX4Deg empty vector	bystander	22	35.6629	34.818	39.0413
empty sg Opto-GPX4Deg empty vector	bystander	23	36.7625	38.2998	38.8097
empty sg Opto-GPX4Deg empty vector	bystander	24	36.2682	42.5194	40.1051
				empty sg Opto-GPX4Deg + Fer-1 empty vector
condition	cell population	time (h)	Mean % cell death experiment 1	Mean % cell death experiment 2	Mean % cell death experiment 3
empty sg Opto-GPX4Deg + Fer-1 empty vector	Opto-GPX4Deg	0	23.3114	20.8246	27.115
empty sg Opto-GPX4Deg + Fer-1 empty vector	Opto-GPX4Deg	1	27.9256	21.0603	27.115
empty sg Opto-GPX4Deg + Fer-1 empty vector	Opto-GPX4Deg	2	29.1303	21.4815	27.3862
empty sg Opto-GPX4Deg + Fer-1 empty vector	Opto-GPX4Deg	3	30.7969	21.9111	27.66
empty sg Opto-GPX4Deg + Fer-1 empty vector	Opto-GPX4Deg	4	33.1092	22.3493	27.9366
empty sg Opto-GPX4Deg + Fer-1 empty vector	Opto-GPX4Deg	5	33.5262	22.7963	28.216
empty sg Opto-GPX4Deg + Fer-1 empty vector	Opto-GPX4Deg	6	34.3485	23.2522	28.4981
empty sg Opto-GPX4Deg + Fer-1 empty vector	Opto-GPX4Deg	7	35.2206	23.7173	28.7831
empty sg Opto-GPX4Deg + Fer-1 empty vector	Opto-GPX4Deg	8	34.0113	24.1916	29.071
empty sg Opto-GPX4Deg + Fer-1 empty vector	Opto-GPX4Deg	9	36.3767	24.6755	29.3617
empty sg Opto-GPX4Deg + Fer-1 empty vector	Opto-GPX4Deg	10	37.5606	25.169	29.6553
empty sg Opto-GPX4Deg + Fer-1 empty vector	Opto-GPX4Deg	11	37.9729	25.6724	29.9518
empty sg Opto-GPX4Deg + Fer-1 empty vector	Opto-GPX4Deg	12	38.9143	25.9291	30.2513
empty sg Opto-GPX4Deg + Fer-1 empty vector	Opto-GPX4Deg	13	37.5167	26.1884	30.5539
empty sg Opto-GPX4Deg + Fer-1 empty vector	Opto-GPX4Deg	14	38.2686	26.4502	30.8594
empty sg Opto-GPX4Deg + Fer-1 empty vector	Opto-GPX4Deg	15	39.2238	26.7148	31.168
empty sg Opto-GPX4Deg + Fer-1 empty vector	Opto-GPX4Deg	16	38.1797	26.9819	31.4797
empty sg Opto-GPX4Deg + Fer-1 empty vector	Opto-GPX4Deg	17	39.6327	27.2517	31.7945
empty sg Opto-GPX4Deg + Fer-1 empty vector	Opto-GPX4Deg	18	38.0492	27.5242	32.1124
empty sg Opto-GPX4Deg + Fer-1 empty vector	Opto-GPX4Deg	19	38.4996	27.7995	32.4335
empty sg Opto-GPX4Deg + Fer-1 empty vector	Opto-GPX4Deg	20	38.3668	28.0775	32.7579
empty sg Opto-GPX4Deg + Fer-1 empty vector	Opto-GPX4Deg	21	39.6985	28.3582	33.0855
empty sg Opto-GPX4Deg + Fer-1 empty vector	Opto-GPX4Deg	22	34.8129	28.6418	33.4163
empty sg Opto-GPX4Deg + Fer-1 empty vector	Opto-GPX4Deg	23	35.3522	28.9282	33.7505
empty sg Opto-GPX4Deg + Fer-1 empty vector	Opto-GPX4Deg	24	31.1111	29.2175	34.088
				empty sg Opto-GPX4Deg + Fer-1 empty vector
condition	cell population	time (h)	Mean % cell death experiment 1	Mean % cell death experiment 2	Mean % cell death experiment 3
empty sg Opto-GPX4Deg + Fer-1 empty vector	bystander	0	8.8894	7.73281	8.88052
empty sg Opto-GPX4Deg + Fer-1 empty vector	bystander	1	10.649	9.27346	10.6383
empty sg Opto-GPX4Deg + Fer-1 empty vector	bystander	2	11.1083	9.09068	11.0972
empty sg Opto-GPX4Deg + Fer-1 empty vector	bystander	3	11.7439	9.47959	11.7322
empty sg Opto-GPX4Deg + Fer-1 empty vector	bystander	4	12.6257	10.0293	12.613
empty sg Opto-GPX4Deg + Fer-1 empty vector	bystander	5	12.7847	9.94602	12.7719
empty sg Opto-GPX4Deg + Fer-1 empty vector	bystander	6	13.0982	9.67382	13.0852
empty sg Opto-GPX4Deg + Fer-1 empty vector	bystander	7	13.4308	10.1499	13.4174
empty sg Opto-GPX4Deg + Fer-1 empty vector	bystander	8	12.9696	10.1099	12.9567
empty sg Opto-GPX4Deg + Fer-1 empty vector	bystander	9	13.8717	10.19	13.8578
empty sg Opto-GPX4Deg + Fer-1 empty vector	bystander	10	14.3231	10.4305	14.3088
empty sg Opto-GPX4Deg + Fer-1 empty vector	bystander	11	14.4803	10.29	14.4659
empty sg Opto-GPX4Deg + Fer-1 empty vector	bystander	12	14.8393	10.6128	14.8245
empty sg Opto-GPX4Deg + Fer-1 empty vector	bystander	13	14.3064	9.90109	14.2921
empty sg Opto-GPX4Deg + Fer-1 empty vector	bystander	14	14.5931	10.0579	14.5785
empty sg Opto-GPX4Deg + Fer-1 empty vector	bystander	15	14.9573	9.95086	14.9424
empty sg Opto-GPX4Deg + Fer-1 empty vector	bystander	16	14.5592	10.183	14.5446
empty sg Opto-GPX4Deg + Fer-1 empty vector	bystander	17	15.1133	10.3252	15.0982
empty sg Opto-GPX4Deg + Fer-1 empty vector	bystander	18	14.5094	10.4688	14.4949
empty sg Opto-GPX4Deg + Fer-1 empty vector	bystander	19	14.6812	9.84471	14.6665
empty sg Opto-GPX4Deg + Fer-1 empty vector	bystander	20	14.6305	10.4287	14.6159
empty sg Opto-GPX4Deg + Fer-1 empty vector	bystander	21	15.1384	9.63462	15.1232
empty sg Opto-GPX4Deg + Fer-1 empty vector	bystander	22	13.2753	8.74273	13.262
empty sg Opto-GPX4Deg + Fer-1 empty vector	bystander	23	13.481	8.25208	13.4675
empty sg Opto-GPX4Deg + Fer-1 empty vector	bystander	24	11.8637	7.67951	11.8518
				alpha catenin KO sg1 Opto-GPX4Deg empty vector
condition	cell population	time (h)	Mean % cell death experiment 1	Mean % cell death experiment 2	Mean % cell death experiment 3
alpha catenin KO sg1 Opto-GPX4Deg empty vector	Opto-GPX4Deg	0	21.1715	24.211	19.1991
alpha catenin KO sg1 Opto-GPX4Deg empty vector	Opto-GPX4Deg	1	26.7991	30.6465	22.2108
alpha catenin KO sg1 Opto-GPX4Deg empty vector	Opto-GPX4Deg	2	28.4744	32.5623	25.0594
alpha catenin KO sg1 Opto-GPX4Deg empty vector	Opto-GPX4Deg	3	29.857	34.1434	24.3738
alpha catenin KO sg1 Opto-GPX4Deg empty vector	Opto-GPX4Deg	4	31.6023	36.1393	25.4901
alpha catenin KO sg1 Opto-GPX4Deg empty vector	Opto-GPX4Deg	5	33.1967	37.9625	24.7666
alpha catenin KO sg1 Opto-GPX4Deg empty vector	Opto-GPX4Deg	6	35.2401	40.2993	26.5207
alpha catenin KO sg1 Opto-GPX4Deg empty vector	Opto-GPX4Deg	7	35.4346	40.5218	28.1216
alpha catenin KO sg1 Opto-GPX4Deg empty vector	Opto-GPX4Deg	8	37.0999	42.4262	28.4928
alpha catenin KO sg1 Opto-GPX4Deg empty vector	Opto-GPX4Deg	9	37.0118	42.3253	28.7793
alpha catenin KO sg1 Opto-GPX4Deg empty vector	Opto-GPX4Deg	10	41.1995	47.1143	29.9603
alpha catenin KO sg1 Opto-GPX4Deg empty vector	Opto-GPX4Deg	11	40.8141	46.6735	30.8657
alpha catenin KO sg1 Opto-GPX4Deg empty vector	Opto-GPX4Deg	12	43.782	50.0675	31.6225
alpha catenin KO sg1 Opto-GPX4Deg empty vector	Opto-GPX4Deg	13	42.8003	48.9449	31.6657
alpha catenin KO sg1 Opto-GPX4Deg empty vector	Opto-GPX4Deg	14	43.5738	49.8295	30.9675
alpha catenin KO sg1 Opto-GPX4Deg empty vector	Opto-GPX4Deg	15	43.9456	50.2546	32.154
alpha catenin KO sg1 Opto-GPX4Deg empty vector	Opto-GPX4Deg	16	46.3572	53.0124	32.6423
alpha catenin KO sg1 Opto-GPX4Deg empty vector	Opto-GPX4Deg	17	48.675	55.663	34.2744
alpha catenin KO sg1 Opto-GPX4Deg empty vector	Opto-GPX4Deg	18	51.1088	58.4462	35.9881
alpha catenin KO sg1 Opto-GPX4Deg empty vector	Opto-GPX4Deg	19	53.6642	61.3685	37.7876
alpha catenin KO sg1 Opto-GPX4Deg empty vector	Opto-GPX4Deg	20	56.3474	64.4369	39.6769
alpha catenin KO sg1 Opto-GPX4Deg empty vector	Opto-GPX4Deg	21	62.4665	71.4344	41.6608
alpha catenin KO sg1 Opto-GPX4Deg empty vector	Opto-GPX4Deg	22	61.452	70.2744	43.7438
alpha catenin KO sg1 Opto-GPX4Deg empty vector	Opto-GPX4Deg	23	61.0875	69.8575	45.931
alpha catenin KO sg1 Opto-GPX4Deg empty vector	Opto-GPX4Deg	24	63.1264	72.1891	48.2276
				alpha catenin KO sg1 Opto-GPX4Deg empty vector
condition	cell population	time (h)	Mean % cell death experiment 1	Mean % cell death experiment 2	Mean % cell death experiment 3
alpha catenin KO sg1 Opto-GPX4Deg empty vector	bystander	0	7.74465	5.68237	5.37689
alpha catenin KO sg1 Opto-GPX4Deg empty vector	bystander	1	9.17739	6.57374	6.80613
alpha catenin KO sg1 Opto-GPX4Deg empty vector	bystander	2	9.7704	7.41686	7.2316
alpha catenin KO sg1 Opto-GPX4Deg empty vector	bystander	3	9.88737	7.21395	7.58273
alpha catenin KO sg1 Opto-GPX4Deg empty vector	bystander	4	9.97482	7.54431	8.02598
alpha catenin KO sg1 Opto-GPX4Deg empty vector	bystander	5	9.80098	7.3302	8.4309
alpha catenin KO sg1 Opto-GPX4Deg empty vector	bystander	6	9.73556	7.84935	8.94987
alpha catenin KO sg1 Opto-GPX4Deg empty vector	bystander	7	10.1341	8.32317	8.99927
alpha catenin KO sg1 Opto-GPX4Deg empty vector	bystander	8	10.9809	8.43302	9.4222
alpha catenin KO sg1 Opto-GPX4Deg empty vector	bystander	9	10.7008	8.51781	9.39981
alpha catenin KO sg1 Opto-GPX4Deg empty vector	bystander	10	10.9468	8.86738	10.4634
alpha catenin KO sg1 Opto-GPX4Deg empty vector	bystander	11	11.6347	9.13535	10.3655
alpha catenin KO sg1 Opto-GPX4Deg empty vector	bystander	12	11.6877	9.35933	11.1192
alpha catenin KO sg1 Opto-GPX4Deg empty vector	bystander	13	11.5416	9.37213	10.8699
alpha catenin KO sg1 Opto-GPX4Deg empty vector	bystander	14	11.4143	9.16548	11.0664
alpha catenin KO sg1 Opto-GPX4Deg empty vector	bystander	15	11.6106	9.51665	11.1608
alpha catenin KO sg1 Opto-GPX4Deg empty vector	bystander	16	11.5366	9.66117	11.7733
alpha catenin KO sg1 Opto-GPX4Deg empty vector	bystander	17	11.8811	9.65477	11.6955
alpha catenin KO sg1 Opto-GPX4Deg empty vector	bystander	18	11.548	9.94061	11.5071
alpha catenin KO sg1 Opto-GPX4Deg empty vector	bystander	19	11.3198	10.0014	11.2407
alpha catenin KO sg1 Opto-GPX4Deg empty vector	bystander	20	11.5309	9.77636	11.7449
alpha catenin KO sg1 Opto-GPX4Deg empty vector	bystander	21	11.5572	9.80435	11.9418
alpha catenin KO sg1 Opto-GPX4Deg empty vector	bystander	22	10.9031	9.21135	11.6407
alpha catenin KO sg1 Opto-GPX4Deg empty vector	bystander	23	9.95812	8.99617	12.1212
alpha catenin KO sg1 Opto-GPX4Deg empty vector	bystander	24	9.81591	8.58394	12.2892
				alpha catenin KO sg1 Opto-GPX4Deg + Fer-1 empty vector
condition	cell population	time (h)	Mean % cell death experiment 1	Mean % cell death experiment 2	Mean % cell death experiment 3
alpha catenin KO sg1 Opto-GPX4Deg + Fer-1 empty vector	Opto-GPX4Deg	0	18.7477	15.779	20.9226
alpha catenin KO sg1 Opto-GPX4Deg + Fer-1 empty vector	Opto-GPX4Deg	1	22.5838	18.657	24.7933
alpha catenin KO sg1 Opto-GPX4Deg + Fer-1 empty vector	Opto-GPX4Deg	2	23.4243	19.34	26.3953
alpha catenin KO sg1 Opto-GPX4Deg + Fer-1 empty vector	Opto-GPX4Deg	3	24.4797	19.982	26.7113
alpha catenin KO sg1 Opto-GPX4Deg + Fer-1 empty vector	Opto-GPX4Deg	4	25.1677	19.92	26.9476
alpha catenin KO sg1 Opto-GPX4Deg + Fer-1 empty vector	Opto-GPX4Deg	5	25.7971	21.037	26.4779
alpha catenin KO sg1 Opto-GPX4Deg + Fer-1 empty vector	Opto-GPX4Deg	6	26.3431	20.121	26.3012
alpha catenin KO sg1 Opto-GPX4Deg + Fer-1 empty vector	Opto-GPX4Deg	7	27.4427	20.067	27.3779
alpha catenin KO sg1 Opto-GPX4Deg + Fer-1 empty vector	Opto-GPX4Deg	8	27.9464	21.562	29.6657
alpha catenin KO sg1 Opto-GPX4Deg + Fer-1 empty vector	Opto-GPX4Deg	9	28.3561	20.555	28.9089
alpha catenin KO sg1 Opto-GPX4Deg + Fer-1 empty vector	Opto-GPX4Deg	10	28.997	22.772	29.5735
alpha catenin KO sg1 Opto-GPX4Deg + Fer-1 empty vector	Opto-GPX4Deg	11	30.1983	22.683	31.432
alpha catenin KO sg1 Opto-GPX4Deg + Fer-1 empty vector	Opto-GPX4Deg	12	30.0055	22.168	31.5751
alpha catenin KO sg1 Opto-GPX4Deg + Fer-1 empty vector	Opto-GPX4Deg	13	30.0506	23.516	31.1804
alpha catenin KO sg1 Opto-GPX4Deg + Fer-1 empty vector	Opto-GPX4Deg	14	29.0009	22.095	30.8365
alpha catenin KO sg1 Opto-GPX4Deg + Fer-1 empty vector	Opto-GPX4Deg	15	28.7341	21.656	31.3667
alpha catenin KO sg1 Opto-GPX4Deg + Fer-1 empty vector	Opto-GPX4Deg	16	28.9932	20.255	31.1669
alpha catenin KO sg1 Opto-GPX4Deg + Fer-1 empty vector	Opto-GPX4Deg	17	27.0617	21.01	32.0976
alpha catenin KO sg1 Opto-GPX4Deg + Fer-1 empty vector	Opto-GPX4Deg	18	27.5588	20.774	31.1976
alpha catenin KO sg1 Opto-GPX4Deg + Fer-1 empty vector	Opto-GPX4Deg	19	27.008	20	30.581
alpha catenin KO sg1 Opto-GPX4Deg + Fer-1 empty vector	Opto-GPX4Deg	20	29.5766	19.183	31.1515
alpha catenin KO sg1 Opto-GPX4Deg + Fer-1 empty vector	Opto-GPX4Deg	21	28.1306	19.427	31.2226
alpha catenin KO sg1 Opto-GPX4Deg + Fer-1 empty vector	Opto-GPX4Deg	22	25.6599	17.016	29.4554
alpha catenin KO sg1 Opto-GPX4Deg + Fer-1 empty vector	Opto-GPX4Deg	23	26.6895	14.979	26.9025
alpha catenin KO sg1 Opto-GPX4Deg + Fer-1 empty vector	Opto-GPX4Deg	24	23.3533	16.321	26.5183
				alpha catenin KO sg1 Opto-GPX4Deg + Fer-1 empty vector
condition	cell population	time (h)	Mean % cell death experiment 1	Mean % cell death experiment 2	Mean % cell death experiment 3
alpha catenin KO sg1 Opto-GPX4Deg + Fer-1 empty vector	bystander	0	8.1673	7.42408	1.57106
alpha catenin KO sg1 Opto-GPX4Deg + Fer-1 empty vector	bystander	1	9.83847	8.94317	2.72317
alpha catenin KO sg1 Opto-GPX4Deg + Fer-1 empty vector	bystander	2	10.2046	9.27601	3.9102
alpha catenin KO sg1 Opto-GPX4Deg + Fer-1 empty vector	bystander	3	10.6644	9.69397	4.32915
alpha catenin KO sg1 Opto-GPX4Deg + Fer-1 empty vector	bystander	4	10.9641	9.9664	5.13214
alpha catenin KO sg1 Opto-GPX4Deg + Fer-1 empty vector	bystander	5	11.2383	10.2157	3.3516
alpha catenin KO sg1 Opto-GPX4Deg + Fer-1 empty vector	bystander	6	11.4762	10.4319	3.49125
alpha catenin KO sg1 Opto-GPX4Deg + Fer-1 empty vector	bystander	7	11.9552	10.8673	3.73564
alpha catenin KO sg1 Opto-GPX4Deg + Fer-1 empty vector	bystander	8	12.1747	11.0668	3.56108
alpha catenin KO sg1 Opto-GPX4Deg + Fer-1 empty vector	bystander	9	12.3532	11.229	3.98002
alpha catenin KO sg1 Opto-GPX4Deg + Fer-1 empty vector	bystander	10	12.6324	11.4828	4.01494
alpha catenin KO sg1 Opto-GPX4Deg + Fer-1 empty vector	bystander	11	13.1557	11.9585	4.29424
alpha catenin KO sg1 Opto-GPX4Deg + Fer-1 empty vector	bystander	12	13.0717	11.8822	4.22441
alpha catenin KO sg1 Opto-GPX4Deg + Fer-1 empty vector	bystander	13	13.0913	11.9	4.39898
alpha catenin KO sg1 Opto-GPX4Deg + Fer-1 empty vector	bystander	14	12.6341	11.4844	4.67828
alpha catenin KO sg1 Opto-GPX4Deg + Fer-1 empty vector	bystander	15	12.5178	11.3787	4.71319
alpha catenin KO sg1 Opto-GPX4Deg + Fer-1 empty vector	bystander	16	12.6307	11.4813	5.13214
alpha catenin KO sg1 Opto-GPX4Deg + Fer-1 empty vector	bystander	17	11.7893	10.7164	5.13214
alpha catenin KO sg1 Opto-GPX4Deg + Fer-1 empty vector	bystander	18	12.0058	10.9133	5.27179
alpha catenin KO sg1 Opto-GPX4Deg + Fer-1 empty vector	bystander	19	11.7659	10.6952	5.44635
alpha catenin KO sg1 Opto-GPX4Deg + Fer-1 empty vector	bystander	20	12.8849	11.7123	5.55109
alpha catenin KO sg1 Opto-GPX4Deg + Fer-1 empty vector	bystander	21	12.2549	11.1397	5.83039
alpha catenin KO sg1 Opto-GPX4Deg + Fer-1 empty vector	bystander	22	11.1786	10.1613	5.97004
alpha catenin KO sg1 Opto-GPX4Deg + Fer-1 empty vector	bystander	23	11.6271	10.569	6.4239
alpha catenin KO sg1 Opto-GPX4Deg + Fer-1 empty vector	bystander	24	10.1737	9.2479	6.49373
				alpha catenin KO sg2 Opto-GPX4Deg empty vector
condition	cell population	time (h)	Mean % cell death experiment 1	Mean % cell death experiment 2	Mean % cell death experiment 3
alpha catenin KO sg2 Opto-GPX4Deg empty vector	Opto-GPX4Deg	0	35.5402	25.9952	21.2303
alpha catenin KO sg2 Opto-GPX4Deg empty vector	Opto-GPX4Deg	1	37.3485	26.6477	26.8736
alpha catenin KO sg2 Opto-GPX4Deg empty vector	Opto-GPX4Deg	2	37.9342	29.3086	28.5535
alpha catenin KO sg2 Opto-GPX4Deg empty vector	Opto-GPX4Deg	3	38.6802	28.0528	29.94
alpha catenin KO sg2 Opto-GPX4Deg empty vector	Opto-GPX4Deg	4	39.0564	30.8566	31.6901
alpha catenin KO sg2 Opto-GPX4Deg empty vector	Opto-GPX4Deg	5	39.796	36.9801	33.2889
alpha catenin KO sg2 Opto-GPX4Deg empty vector	Opto-GPX4Deg	6	41.5316	31.5858	35.338
alpha catenin KO sg2 Opto-GPX4Deg empty vector	Opto-GPX4Deg	7	42.7906	33.0335	35.5331
alpha catenin KO sg2 Opto-GPX4Deg empty vector	Opto-GPX4Deg	8	42.8633	35.6198	37.203
alpha catenin KO sg2 Opto-GPX4Deg empty vector	Opto-GPX4Deg	9	43.7781	42.2892	37.1146
alpha catenin KO sg2 Opto-GPX4Deg empty vector	Opto-GPX4Deg	10	44.46	49.9863	41.314
alpha catenin KO sg2 Opto-GPX4Deg empty vector	Opto-GPX4Deg	11	46.1037	34.978	40.9275
alpha catenin KO sg2 Opto-GPX4Deg empty vector	Opto-GPX4Deg	12	46.6061	36.8351	43.9036
alpha catenin KO sg2 Opto-GPX4Deg empty vector	Opto-GPX4Deg	13	47.8073	35.4087	42.9192
alpha catenin KO sg2 Opto-GPX4Deg empty vector	Opto-GPX4Deg	14	49.4254	36.8842	43.6949
alpha catenin KO sg2 Opto-GPX4Deg empty vector	Opto-GPX4Deg	15	51.8408	48.4831	44.0677
alpha catenin KO sg2 Opto-GPX4Deg empty vector	Opto-GPX4Deg	16	52.0374	42.0376	46.486
alpha catenin KO sg2 Opto-GPX4Deg empty vector	Opto-GPX4Deg	17	55.8037	56.3934	48.8102
alpha catenin KO sg2 Opto-GPX4Deg empty vector	Opto-GPX4Deg	18	59.4182	54.5597	51.2508
alpha catenin KO sg2 Opto-GPX4Deg empty vector	Opto-GPX4Deg	19	61.5664	60.3443	53.8133
alpha catenin KO sg2 Opto-GPX4Deg empty vector	Opto-GPX4Deg	20	64.2917	61.0777	56.504
alpha catenin KO sg2 Opto-GPX4Deg empty vector	Opto-GPX4Deg	21	67.1859	53.321	62.64
alpha catenin KO sg2 Opto-GPX4Deg empty vector	Opto-GPX4Deg	22	67.8293	59.4552	61.6227
alpha catenin KO sg2 Opto-GPX4Deg empty vector	Opto-GPX4Deg	23	70.1912	63.6342	61.2572
alpha catenin KO sg2 Opto-GPX4Deg empty vector	Opto-GPX4Deg	24	78.7733	75.2438	63.3018
				alpha catenin KO sg2 Opto-GPX4Deg empty vector
condition	cell population	time (h)	Mean % cell death experiment 1	Mean % cell death experiment 2	Mean % cell death experiment 3
alpha catenin KO sg2 Opto-GPX4Deg empty vector	bystander	0	4.00247	6.47517	2.98502
alpha catenin KO sg2 Opto-GPX4Deg empty vector	bystander	1	6.65831	7.49091	5.17403
alpha catenin KO sg2 Opto-GPX4Deg empty vector	bystander	2	9.576	8.45166	7.42938
alpha catenin KO sg2 Opto-GPX4Deg empty vector	bystander	3	8.89471	8.22044	8.22538
alpha catenin KO sg2 Opto-GPX4Deg empty vector	bystander	4	9.96453	8.5969	9.75106
alpha catenin KO sg2 Opto-GPX4Deg empty vector	bystander	5	8.07975	8.35291	6.36804
alpha catenin KO sg2 Opto-GPX4Deg empty vector	bystander	6	8.22937	8.94449	6.63338
alpha catenin KO sg2 Opto-GPX4Deg empty vector	bystander	7	8.71566	9.48442	7.09771
alpha catenin KO sg2 Opto-GPX4Deg empty vector	bystander	8	8.75306	9.6096	6.76604
alpha catenin KO sg2 Opto-GPX4Deg empty vector	bystander	9	9.87525	9.70622	7.56205
alpha catenin KO sg2 Opto-GPX4Deg empty vector	bystander	10	9.61341	10.1046	7.62838
alpha catenin KO sg2 Opto-GPX4Deg empty vector	bystander	11	10.6608	10.4099	8.15905
alpha catenin KO sg2 Opto-GPX4Deg empty vector	bystander	12	10.2867	10.6651	8.02638
alpha catenin KO sg2 Opto-GPX4Deg empty vector	bystander	13	10.6982	10.6797	8.35805
alpha catenin KO sg2 Opto-GPX4Deg empty vector	bystander	14	11.7456	10.4443	8.88872
alpha catenin KO sg2 Opto-GPX4Deg empty vector	bystander	15	11.6333	10.8444	8.95506
alpha catenin KO sg2 Opto-GPX4Deg empty vector	bystander	16	12.4563	11.0091	9.75106
alpha catenin KO sg2 Opto-GPX4Deg empty vector	bystander	17	12.3815	11.0018	9.75106
alpha catenin KO sg2 Opto-GPX4Deg empty vector	bystander	18	12.3067	11.3275	10.0164
alpha catenin KO sg2 Opto-GPX4Deg empty vector	bystander	19	13.0922	11.3968	10.3481
alpha catenin KO sg2 Opto-GPX4Deg empty vector	bystander	20	13.4288	11.1404	10.5471
alpha catenin KO sg2 Opto-GPX4Deg empty vector	bystander	21	14.1022	11.1723	11.0777
alpha catenin KO sg2 Opto-GPX4Deg empty vector	bystander	22	14.2518	10.4965	11.3431
alpha catenin KO sg2 Opto-GPX4Deg empty vector	bystander	23	15.1121	10.2513	12.2054
alpha catenin KO sg2 Opto-GPX4Deg empty vector	bystander	24	15.0373	9.78157	12.3381
				alpha catenin KO sg2 Opto-GPX4Deg + Fer-1 empty vector
condition	cell population	time (h)	Mean % cell death experiment 1	Mean % cell death experiment 2	Mean % cell death experiment 3
alpha catenin KO sg2 Opto-GPX4Deg + Fer-1 empty vector	Opto-GPX4Deg	0	11.4014	16.8483	17.6572
alpha catenin KO sg2 Opto-GPX4Deg + Fer-1 empty vector	Opto-GPX4Deg	1	11.6876	19.7334	20.8028
alpha catenin KO sg2 Opto-GPX4Deg + Fer-1 empty vector	Opto-GPX4Deg	2	12.8547	19.6869	22.3934
alpha catenin KO sg2 Opto-GPX4Deg + Fer-1 empty vector	Opto-GPX4Deg	3	12.3039	19.7208	21.9559
alpha catenin KO sg2 Opto-GPX4Deg + Fer-1 empty vector	Opto-GPX4Deg	4	13.5336	19.1716	23.3013
alpha catenin KO sg2 Opto-GPX4Deg + Fer-1 empty vector	Opto-GPX4Deg	5	16.2193	21.1303	23.9439
alpha catenin KO sg2 Opto-GPX4Deg + Fer-1 empty vector	Opto-GPX4Deg	6	13.8534	16.2078	23.5511
alpha catenin KO sg2 Opto-GPX4Deg + Fer-1 empty vector	Opto-GPX4Deg	7	14.4884	22.023	25.2392
alpha catenin KO sg2 Opto-GPX4Deg + Fer-1 empty vector	Opto-GPX4Deg	8	15.6227	19.1276	25.0505
alpha catenin KO sg2 Opto-GPX4Deg + Fer-1 empty vector	Opto-GPX4Deg	9	18.5479	23.8082	26.0596
alpha catenin KO sg2 Opto-GPX4Deg + Fer-1 empty vector	Opto-GPX4Deg	10	21.9238	18.6208	26.2811
alpha catenin KO sg2 Opto-GPX4Deg + Fer-1 empty vector	Opto-GPX4Deg	11	15.3412	24.0172	27.0304
alpha catenin KO sg2 Opto-GPX4Deg + Fer-1 empty vector	Opto-GPX4Deg	12	16.1558	21.3774	27.2427
alpha catenin KO sg2 Opto-GPX4Deg + Fer-1 empty vector	Opto-GPX4Deg	13	15.5301	20.4484	27.2646
alpha catenin KO sg2 Opto-GPX4Deg + Fer-1 empty vector	Opto-GPX4Deg	14	16.1773	22.4122	27.4478
alpha catenin KO sg2 Opto-GPX4Deg + Fer-1 empty vector	Opto-GPX4Deg	15	21.2645	21.7827	27.2728
alpha catenin KO sg2 Opto-GPX4Deg + Fer-1 empty vector	Opto-GPX4Deg	16	18.4375	22.5662	27.9428
alpha catenin KO sg2 Opto-GPX4Deg + Fer-1 empty vector	Opto-GPX4Deg	17	24.7339	24.8422	28.7139
alpha catenin KO sg2 Opto-GPX4Deg + Fer-1 empty vector	Opto-GPX4Deg	18	23.9297	25.3363	28.3466
alpha catenin KO sg2 Opto-GPX4Deg + Fer-1 empty vector	Opto-GPX4Deg	19	26.4668	28.0082	27.1315
alpha catenin KO sg2 Opto-GPX4Deg + Fer-1 empty vector	Opto-GPX4Deg	20	26.7885	23.925	27.2674
alpha catenin KO sg2 Opto-GPX4Deg + Fer-1 empty vector	Opto-GPX4Deg	21	23.3864	24.2042	27.8088
alpha catenin KO sg2 Opto-GPX4Deg + Fer-1 empty vector	Opto-GPX4Deg	22	26.0768	28.3281	25.8071
alpha catenin KO sg2 Opto-GPX4Deg + Fer-1 empty vector	Opto-GPX4Deg	23	27.9097	26.1951	25.6202
alpha catenin KO sg2 Opto-GPX4Deg + Fer-1 empty vector	Opto-GPX4Deg	24	33.0017	31.8131	25.6011
				alpha catenin KO sg2 Opto-GPX4Deg + Fer-1 empty vector
condition	cell population	time (h)	Mean % cell death experiment 1	Mean % cell death experiment 2	Mean % cell death experiment 3
alpha catenin KO sg2 Opto-GPX4Deg + Fer-1 empty vector	bystander	0	2.20323	2.16458	7.12411
alpha catenin KO sg2 Opto-GPX4Deg + Fer-1 empty vector	bystander	1	3.55359	3.49125	8.58183
alpha catenin KO sg2 Opto-GPX4Deg + Fer-1 empty vector	bystander	2	5.11717	5.0274	8.90122
alpha catenin KO sg2 Opto-GPX4Deg + Fer-1 empty vector	bystander	3	4.04352	3.97258	9.30229
alpha catenin KO sg2 Opto-GPX4Deg + Fer-1 empty vector	bystander	4	4.24252	4.16809	9.56372
alpha catenin KO sg2 Opto-GPX4Deg + Fer-1 empty vector	bystander	5	4.26431	4.1895	9.8029
alpha catenin KO sg2 Opto-GPX4Deg + Fer-1 empty vector	bystander	6	4.26431	4.1895	10.0104
alpha catenin KO sg2 Opto-GPX4Deg + Fer-1 empty vector	bystander	7	4.47753	4.39898	10.4282
alpha catenin KO sg2 Opto-GPX4Deg + Fer-1 empty vector	bystander	8	4.69074	4.60845	10.6196
alpha catenin KO sg2 Opto-GPX4Deg + Fer-1 empty vector	bystander	9	5.33039	5.23688	10.7753
alpha catenin KO sg2 Opto-GPX4Deg + Fer-1 empty vector	bystander	10	5.0461	4.95758	11.0189
alpha catenin KO sg2 Opto-GPX4Deg + Fer-1 empty vector	bystander	11	5.75682	5.65583	11.4754
alpha catenin KO sg2 Opto-GPX4Deg + Fer-1 empty vector	bystander	12	5.47253	5.37652	11.4021
alpha catenin KO sg2 Opto-GPX4Deg + Fer-1 empty vector	bystander	13	5.68575	5.586	11.4192
alpha catenin KO sg2 Opto-GPX4Deg + Fer-1 empty vector	bystander	14	6.39647	6.28425	11.0203
alpha catenin KO sg2 Opto-GPX4Deg + Fer-1 empty vector	bystander	15	6.25432	6.1446	10.919
alpha catenin KO sg2 Opto-GPX4Deg + Fer-1 empty vector	bystander	16	6.60968	6.49373	11.0174
alpha catenin KO sg2 Opto-GPX4Deg + Fer-1 empty vector	bystander	17	6.53861	6.4239	10.2835
alpha catenin KO sg2 Opto-GPX4Deg + Fer-1 empty vector	bystander	18	6.3254	6.21443	10.4723
alpha catenin KO sg2 Opto-GPX4Deg + Fer-1 empty vector	bystander	19	6.89397	6.77302	10.263
alpha catenin KO sg2 Opto-GPX4Deg + Fer-1 empty vector	bystander	20	7.10719	6.9825	11.2391
alpha catenin KO sg2 Opto-GPX4Deg + Fer-1 empty vector	bystander	21	7.46255	7.33162	10.6896
alpha catenin KO sg2 Opto-GPX4Deg + Fer-1 empty vector	bystander	22	7.46255	7.33162	9.75077
alpha catenin KO sg2 Opto-GPX4Deg + Fer-1 empty vector	bystander	23	7.81791	7.68075	10.142
alpha catenin KO sg2 Opto-GPX4Deg + Fer-1 empty vector	bystander	24	7.67576	7.5411	8.87424
