# Supplementary material for: Ferroptosis spreads to neighboring cells via plasma membrane contacts
Source: Nat Commun. 2025 Mar 26;16:2951. doi: 10.1038/s41467-025-58175-w (PMC11947162; doi:10.1038/s41467-025-58175-w)
Supplement: Supplementary file 9 — Source Data [file 41467_2025_58175_MOESM9_ESM.zip › Source data S8.xlsx]

## Sheet: Fig. S9A+B
				empty sg Opto-Ctrl
condition	cell population	time (h)	Mean % cell death experiment 1	Mean % cell death experiment 2	Mean % cell death experiment 3						empty sg			alpha catenin KO sg1			alpha catenin KO sg2
empty sg Opto-Ctrl	Opto-Ctrl	0	14.6956	19.3667	20.0235					AUC experiment 1	AUC experiment 2	AUC experiment 3	AUC experiment 1	AUC experiment 2	AUC experiment 3	AUC experiment 1	AUC experiment 2	AUC experiment 3
empty sg Opto-Ctrl	Opto-Ctrl	1	17.0848	21.1296	25.271				Opto-Ctrl	446.5	602.3	620.6	466.9	390.4	237.6	477.9	394.3	240
empty sg Opto-Ctrl	Opto-Ctrl	2	18.5193	23.047	26.2978				bystander	197.5	214.6	248.2	95.33	78	234.7	143	117	239.7
empty sg Opto-Ctrl	Opto-Ctrl	3	17.8448	24.2526	26.1202				Opto-Ctrl + Fer-1	380.6	639	378.7	342.2	392.3	484.8	403	427.4	252.6
empty sg Opto-Ctrl	Opto-Ctrl	4	18.9259	25.2086	26.8594				bystander + Fer-1	209.6	190.6	228.7	144	81.9	193.9	110.1	90.09	161.5
empty sg Opto-Ctrl	Opto-Ctrl	5	18.354	24.6756	28.0121
empty sg Opto-Ctrl	Opto-Ctrl	6	19.0779	26.1064	27.5024
empty sg Opto-Ctrl	Opto-Ctrl	7	19.6716	25.8812	28.0893						empty sg			alpha catenin KO sg1			alpha catenin KO sg2
empty sg Opto-Ctrl	Opto-Ctrl	8	20.2065	28.4098	28.8909					% AUC experiment 1	% AUC experiment 2	% AUC experiment 3	% AUC experiment 1	% AUC experiment 2	% AUC experiment 3	% AUC experiment 1	% AUC experiment 2	% AUC experiment 3
empty sg Opto-Ctrl	Opto-Ctrl	9	19.4094	26.9673	28.5832				Opto-Ctrl	18.6042	25.0958	25.8583	19.4542	16.2667	9.9	19.9125	16.4292	10
empty sg Opto-Ctrl	Opto-Ctrl	10	20.3594	28.4098	28.2353				bystander	8.22917	8.94167	10.3417	3.97208	3.25	9.77917	5.95833	4.875	9.9875
empty sg Opto-Ctrl	Opto-Ctrl	11	19.6983	27.3416	27.3046				Opto-Ctrl + Fer-1	15.8583	26.625	15.7792	14.2583	16.3458	20.2	16.7917	17.8083	10.525
empty sg Opto-Ctrl	Opto-Ctrl	12	20.69	27.8704	27.8567				bystander + Fer-1	8.73333	7.94167	9.52917	6	3.4125	8.07917	4.5875	3.75375	6.72917
empty sg Opto-Ctrl	Opto-Ctrl	13	20.5143	27.7562	28.4098
empty sg Opto-Ctrl	Opto-Ctrl	14	20.1619	26.9472	26.7399
empty sg Opto-Ctrl	Opto-Ctrl	15	19.8142	25.9912	26.5929
empty sg Opto-Ctrl	Opto-Ctrl	16	18.982	26.6468	25.9552
empty sg Opto-Ctrl	Opto-Ctrl	17	19.2926	25.676	26.3359					Tukey's multiple comparisons test	Mean Diff,	95,00% CI of diff,	Significant?	Summary	Adjusted P Value
empty sg Opto-Ctrl	Opto-Ctrl	18	18.791	25.7691	25.0119
empty sg Opto-Ctrl	Opto-Ctrl	19	18.4908	24.7665	24.7306					ctrl vs. SG1	4.218	-8,189 to 16,63	No	ns	0.6248	A-B
empty sg Opto-Ctrl	Opto-Ctrl	20	18.2913	25.161	25.6506					ctrl vs. SG2	4.515	-7,893 to 16,92	No	ns	0.5859	A-C
empty sg Opto-Ctrl	Opto-Ctrl	21	18.2514	23.2278	22.6895					SG1 vs. SG2	0.2967	-12,11 to 12,7	No	ns	0.9975	B-C
empty sg Opto-Ctrl	Opto-Ctrl	22	15.0889	20.0552	20.3915
empty sg Opto-Ctrl	Opto-Ctrl	23	15.0385	21.4226	19.5084
empty sg Opto-Ctrl	Opto-Ctrl	24	13.1898	19.7274	19.1277
				empty sg Opto-Ctrl
condition	cell population	time (h)	Mean % cell death experiment 1	Mean % cell death experiment 2	Mean % cell death experiment 3
empty sg Opto-Ctrl	bystander	0	7.0263	6.20958	8.00938
empty sg Opto-Ctrl	bystander	1	8.52885	7.19416	10.1084
empty sg Opto-Ctrl	bystander	2	8.93071	7.67296	10.5191
empty sg Opto-Ctrl	bystander	3	8.99924	8.18786	10.4481
empty sg Opto-Ctrl	bystander	4	8.92352	8.27754	10.7438
empty sg Opto-Ctrl	bystander	5	9.2539	8.08108	11.2048
empty sg Opto-Ctrl	bystander	6	9.36769	8.62942	11.001
empty sg Opto-Ctrl	bystander	7	9.59781	9.01626	11.2357
empty sg Opto-Ctrl	bystander	8	9.00051	9.1827	11.5564
empty sg Opto-Ctrl	bystander	9	8.74416	9.43882	11.4333
empty sg Opto-Ctrl	bystander	10	8.84611	9.6273	11.2941
empty sg Opto-Ctrl	bystander	11	8.71963	9.73408	10.9219
empty sg Opto-Ctrl	bystander	12	8.71075	9.9123	11.1427
empty sg Opto-Ctrl	bystander	13	8.57538	9.91724	11.3639
empty sg Opto-Ctrl	bystander	14	8.4379	9.80058	10.696
empty sg Opto-Ctrl	bystander	15	8.03392	9.67822	10.6372
empty sg Opto-Ctrl	bystander	16	7.95143	9.2967	10.3821
empty sg Opto-Ctrl	bystander	17	7.9159	9.87658	10.5344
empty sg Opto-Ctrl	bystander	18	8.31226	9.46998	10.0048
empty sg Opto-Ctrl	bystander	19	7.50557	9.72002	9.89223
empty sg Opto-Ctrl	bystander	20	7.95862	10.1004	10.2603
empty sg Opto-Ctrl	bystander	21	7.03603	9.36206	9.07581
empty sg Opto-Ctrl	bystander	22	6.10201	7.97506	8.15659
empty sg Opto-Ctrl	bystander	23	5.85877	7.8508	7.80338
empty sg Opto-Ctrl	bystander	24	5.36257	7.03798	7.65109
				empty sg Opto-Ctrl + Fer-1
condition	cell population	time (h)	Mean % cell death experiment 1	Mean % cell death experiment 2	Mean % cell death experiment 3
empty sg Opto-Ctrl + Fer-1	Opto-Ctrl	0	15.2994	19.5878	11.8531
empty sg Opto-Ctrl + Fer-1	Opto-Ctrl	1	16.5981	23.121	13.2905
empty sg Opto-Ctrl + Fer-1	Opto-Ctrl	2	17.1903	24.9505	14.6822
empty sg Opto-Ctrl + Fer-1	Opto-Ctrl	3	17.3035	27.3427	14.1198
empty sg Opto-Ctrl + Fer-1	Opto-Ctrl	4	17.7688	26.4871	14.6471
empty sg Opto-Ctrl + Fer-1	Opto-Ctrl	5	17.717	26.228	15.3549
empty sg Opto-Ctrl + Fer-1	Opto-Ctrl	6	17.7984	26.4628	15.6588
empty sg Opto-Ctrl + Fer-1	Opto-Ctrl	7	18.1347	26.2852	16.4768
empty sg Opto-Ctrl + Fer-1	Opto-Ctrl	8	16.9851	26.9979	16.2441
empty sg Opto-Ctrl + Fer-1	Opto-Ctrl	9	16.1878	27.3173	16.0711
empty sg Opto-Ctrl + Fer-1	Opto-Ctrl	10	17.0835	29.002	16.9841
empty sg Opto-Ctrl + Fer-1	Opto-Ctrl	11	17.4304	29.6587	17.1142
empty sg Opto-Ctrl + Fer-1	Opto-Ctrl	12	17.405	28.8983	17.4392
empty sg Opto-Ctrl + Fer-1	Opto-Ctrl	13	16.0122	28.3061	17.1655
empty sg Opto-Ctrl + Fer-1	Opto-Ctrl	14	15.9689	29.0274	17.2757
empty sg Opto-Ctrl + Fer-1	Opto-Ctrl	15	16.6563	27.9571	17.2777
empty sg Opto-Ctrl + Fer-1	Opto-Ctrl	16	15.9964	26.8404	16.9442
empty sg Opto-Ctrl + Fer-1	Opto-Ctrl	17	15.2021	27.7583	17.3318
empty sg Opto-Ctrl + Fer-1	Opto-Ctrl	18	14.1509	28.1094	16.93
empty sg Opto-Ctrl + Fer-1	Opto-Ctrl	19	13.4043	26.283	16.0417
empty sg Opto-Ctrl + Fer-1	Opto-Ctrl	20	14.1975	27.5426	15.6503
empty sg Opto-Ctrl + Fer-1	Opto-Ctrl	21	13.8347	25.9055	15.9885
empty sg Opto-Ctrl + Fer-1	Opto-Ctrl	22	12.7381	23.5916	13.909
empty sg Opto-Ctrl + Fer-1	Opto-Ctrl	23	12.0739	24.2378	13.9935
empty sg Opto-Ctrl + Fer-1	Opto-Ctrl	24	10.2264	21.8012	12.4013
				empty sg Opto-Ctrl + Fer-1
condition	cell population	time (h)	Mean % cell death experiment 1	Mean % cell death experiment 2	Mean % cell death experiment 3
empty sg Opto-Ctrl + Fer-1	bystander	0	7.66988	6.97262	4.87122
empty sg Opto-Ctrl + Fer-1	bystander	1	8.58656	7.80596	6.67622
empty sg Opto-Ctrl + Fer-1	bystander	2	8.90883	8.09894	8.03092
empty sg Opto-Ctrl + Fer-1	bystander	3	8.54935	7.77214	8.69972
empty sg Opto-Ctrl + Fer-1	bystander	4	9.28336	8.43942	8.60966
empty sg Opto-Ctrl + Fer-1	bystander	5	9.22066	8.38242	9.18422
empty sg Opto-Ctrl + Fer-1	bystander	6	9.1797	8.34518	9.51102
empty sg Opto-Ctrl + Fer-1	bystander	7	9.02337	8.20306	9.76448
empty sg Opto-Ctrl + Fer-1	bystander	8	8.96359	8.14872	10.0647
empty sg Opto-Ctrl + Fer-1	bystander	9	9.22108	8.3828	10.3166
empty sg Opto-Ctrl + Fer-1	bystander	10	9.47773	8.61612	10.4177
empty sg Opto-Ctrl + Fer-1	bystander	11	9.41796	8.56178	10.4424
empty sg Opto-Ctrl + Fer-1	bystander	12	9.48024	8.6184	10.3474
empty sg Opto-Ctrl + Fer-1	bystander	13	9.3214	8.474	10.5872
empty sg Opto-Ctrl + Fer-1	bystander	14	9.12828	8.29844	10.6761
empty sg Opto-Ctrl + Fer-1	bystander	15	9.23028	8.39116	10.4804
empty sg Opto-Ctrl + Fer-1	bystander	16	9.02671	8.2061	9.82642
empty sg Opto-Ctrl + Fer-1	bystander	17	8.96234	8.14758	10.2543
empty sg Opto-Ctrl + Fer-1	bystander	18	8.85826	8.05296	9.6862
empty sg Opto-Ctrl + Fer-1	bystander	19	8.09415	7.35832	10.1247
empty sg Opto-Ctrl + Fer-1	bystander	20	8.48874	7.71704	10.3261
empty sg Opto-Ctrl + Fer-1	bystander	21	8.24129	7.49208	9.95372
empty sg Opto-Ctrl + Fer-1	bystander	22	6.94758	6.31598	9.53154
empty sg Opto-Ctrl + Fer-1	bystander	23	7.0688	6.42618	8.44702
empty sg Opto-Ctrl + Fer-1	bystander	24	6.22987	5.66352	8.53594
				alpha catenin KO sg1 Opto-Ctrl
condition	cell population	time (h)	Mean % cell death experiment 1	Mean % cell death experiment 2	Mean % cell death experiment 3
alpha catenin KO sg1 Opto-Ctrl	Opto-Ctrl	0	16.61	10.5756	7.44765
alpha catenin KO sg1 Opto-Ctrl	Opto-Ctrl	1	20.162	15.6041	8.69085
alpha catenin KO sg1 Opto-Ctrl	Opto-Ctrl	2	21.112	15.0055	5.82225
alpha catenin KO sg1 Opto-Ctrl	Opto-Ctrl	3	21.274	13.7445	9.55815
alpha catenin KO sg1 Opto-Ctrl	Opto-Ctrl	4	21.095	18.4327	5.7561
alpha catenin KO sg1 Opto-Ctrl	Opto-Ctrl	5	21.876	15.413	7.6125
alpha catenin KO sg1 Opto-Ctrl	Opto-Ctrl	6	22.145	17.0625	8.0535
alpha catenin KO sg1 Opto-Ctrl	Opto-Ctrl	7	22.689	18.0023	7.23345
alpha catenin KO sg1 Opto-Ctrl	Opto-Ctrl	8	21.277	14.1267	8.15745
alpha catenin KO sg1 Opto-Ctrl	Opto-Ctrl	9	20.671	17.1517	7.76055
alpha catenin KO sg1 Opto-Ctrl	Opto-Ctrl	10	20.912	15.2145	7.02975
alpha catenin KO sg1 Opto-Ctrl	Opto-Ctrl	11	20.613	13.6731	5.48625
alpha catenin KO sg1 Opto-Ctrl	Opto-Ctrl	12	20.592	12.0782	6.5205
alpha catenin KO sg1 Opto-Ctrl	Opto-Ctrl	13	20.272	13.3948	10.0642
alpha catenin KO sg1 Opto-Ctrl	Opto-Ctrl	14	19.947	13.0515	9.18015
alpha catenin KO sg1 Opto-Ctrl	Opto-Ctrl	15	18.992	14.154	6.69795
alpha catenin KO sg1 Opto-Ctrl	Opto-Ctrl	16	18.797	17.0908	8.3412
alpha catenin KO sg1 Opto-Ctrl	Opto-Ctrl	17	18.713	16.1385	9.57495
alpha catenin KO sg1 Opto-Ctrl	Opto-Ctrl	18	19.65	19.3998	12.0991
alpha catenin KO sg1 Opto-Ctrl	Opto-Ctrl	19	17.743	19.678	11.7274
alpha catenin KO sg1 Opto-Ctrl	Opto-Ctrl	20	18.814	16.2162	12.9549
alpha catenin KO sg1 Opto-Ctrl	Opto-Ctrl	21	16.633	20.0665	22.952
alpha catenin KO sg1 Opto-Ctrl	Opto-Ctrl	22	14.425	18.5178	15.9002
alpha catenin KO sg1 Opto-Ctrl	Opto-Ctrl	23	13.85	20.6797	18.0925
alpha catenin KO sg1 Opto-Ctrl	Opto-Ctrl	24	12.677	22.334	17.2746
				alpha catenin KO sg1 Opto-Ctrl
condition	cell population	time (h)	Mean % cell death experiment 1	Mean % cell death experiment 2	Mean % cell death experiment 3
alpha catenin KO sg1 Opto-Ctrl	bystander	0	2.7	1.8	7.5736
alpha catenin KO sg1 Opto-Ctrl	bystander	1	3.9	2.85	9.5584
alpha catenin KO sg1 Opto-Ctrl	bystander	2	4.2	3.9	9.9468
alpha catenin KO sg1 Opto-Ctrl	bystander	3	4.65	4.05	9.8796
alpha catenin KO sg1 Opto-Ctrl	bystander	4	4.05	4.05	10.1592
alpha catenin KO sg1 Opto-Ctrl	bystander	5	3.3	2.4	10.5952
alpha catenin KO sg1 Opto-Ctrl	bystander	6	3.15	2.85	10.4024
alpha catenin KO sg1 Opto-Ctrl	bystander	7	3.45	2.85	10.6244
alpha catenin KO sg1 Opto-Ctrl	bystander	8	3.3	2.7	10.9276
alpha catenin KO sg1 Opto-Ctrl	bystander	9	3.45	3.15	10.8112
alpha catenin KO sg1 Opto-Ctrl	bystander	10	3.6	2.85	10.6796
alpha catenin KO sg1 Opto-Ctrl	bystander	11	3.75	3	10.3276
alpha catenin KO sg1 Opto-Ctrl	bystander	12	3.6	3.3	10.5364
alpha catenin KO sg1 Opto-Ctrl	bystander	13	3.6	3.3	10.7456
alpha catenin KO sg1 Opto-Ctrl	bystander	14	3.6	2.85	10.114
alpha catenin KO sg1 Opto-Ctrl	bystander	15	3.75	3.45	10.0584
alpha catenin KO sg1 Opto-Ctrl	bystander	16	3.75	3.15	9.8172
alpha catenin KO sg1 Opto-Ctrl	bystander	17	4.2	3.15	9.9612
alpha catenin KO sg1 Opto-Ctrl	bystander	18	4.2	3.3	9.4604
alpha catenin KO sg1 Opto-Ctrl	bystander	19	4.5	3.6	9.354
alpha catenin KO sg1 Opto-Ctrl	bystander	20	4.35	3.6	9.702
alpha catenin KO sg1 Opto-Ctrl	bystander	21	4.95	3.6	8.582
alpha catenin KO sg1 Opto-Ctrl	bystander	22	4.95	3.6	7.7128
alpha catenin KO sg1 Opto-Ctrl	bystander	23	5.1	3.6	7.3788
alpha catenin KO sg1 Opto-Ctrl	bystander	24	5.25	3.9	7.2348
				alpha catenin KO sg1 Opto-Ctrl + Fer-1
condition	cell population	time (h)	Mean % cell death experiment 1	Mean % cell death experiment 2	Mean % cell death experiment 3
alpha catenin KO sg1 Opto-Ctrl + Fer-1	Opto-Ctrl	0	8.26788	10.6285	15.779
alpha catenin KO sg1 Opto-Ctrl + Fer-1	Opto-Ctrl	1	8.77862	15.6821	18.657
alpha catenin KO sg1 Opto-Ctrl + Fer-1	Opto-Ctrl	2	9.13424	15.0806	19.34
alpha catenin KO sg1 Opto-Ctrl + Fer-1	Opto-Ctrl	3	9.16696	13.8132	19.982
alpha catenin KO sg1 Opto-Ctrl + Fer-1	Opto-Ctrl	4	9.4065	18.5249	19.92
alpha catenin KO sg1 Opto-Ctrl + Fer-1	Opto-Ctrl	5	9.57112	15.49	21.037
alpha catenin KO sg1 Opto-Ctrl + Fer-1	Opto-Ctrl	6	10.1019	17.1478	20.121
alpha catenin KO sg1 Opto-Ctrl + Fer-1	Opto-Ctrl	7	10.2665	18.0923	20.067
alpha catenin KO sg1 Opto-Ctrl + Fer-1	Opto-Ctrl	8	10.3678	14.1973	21.562
alpha catenin KO sg1 Opto-Ctrl + Fer-1	Opto-Ctrl	9	10.8121	17.2375	20.555
alpha catenin KO sg1 Opto-Ctrl + Fer-1	Opto-Ctrl	10	10.9778	15.2906	22.772
alpha catenin KO sg1 Opto-Ctrl + Fer-1	Opto-Ctrl	11	11.3925	13.7415	22.683
alpha catenin KO sg1 Opto-Ctrl + Fer-1	Opto-Ctrl	12	12.1016	12.1385	22.168
alpha catenin KO sg1 Opto-Ctrl + Fer-1	Opto-Ctrl	13	13.3035	13.4618	23.516
alpha catenin KO sg1 Opto-Ctrl + Fer-1	Opto-Ctrl	14	13.4777	13.1168	22.095
alpha catenin KO sg1 Opto-Ctrl + Fer-1	Opto-Ctrl	15	13.7805	14.2248	21.656
alpha catenin KO sg1 Opto-Ctrl + Fer-1	Opto-Ctrl	16	14.1593	17.1763	20.255
alpha catenin KO sg1 Opto-Ctrl + Fer-1	Opto-Ctrl	17	14.3029	16.2192	21.01
alpha catenin KO sg1 Opto-Ctrl + Fer-1	Opto-Ctrl	18	16.3247	19.4968	20.774
alpha catenin KO sg1 Opto-Ctrl + Fer-1	Opto-Ctrl	19	17.1183	19.7764	20
alpha catenin KO sg1 Opto-Ctrl + Fer-1	Opto-Ctrl	20	19.0779	16.2973	19.183
alpha catenin KO sg1 Opto-Ctrl + Fer-1	Opto-Ctrl	21	19.1	20.1669	19.427
alpha catenin KO sg1 Opto-Ctrl + Fer-1	Opto-Ctrl	22	23.0245	18.6104	17.016
alpha catenin KO sg1 Opto-Ctrl + Fer-1	Opto-Ctrl	23	22.5522	20.7831	14.979
alpha catenin KO sg1 Opto-Ctrl + Fer-1	Opto-Ctrl	24	23.5401	22.4457	16.321
				alpha catenin KO sg1 Opto-Ctrl + Fer-1
condition	cell population	time (h)	Mean % cell death experiment 1	Mean % cell death experiment 2	Mean % cell death experiment 3
alpha catenin KO sg1 Opto-Ctrl + Fer-1	bystander	0	5.7868	1.89	6.3116
alpha catenin KO sg1 Opto-Ctrl + Fer-1	bystander	1	6.278	2.9925	7.4628
alpha catenin KO sg1 Opto-Ctrl + Fer-1	bystander	2	6.502	4.095	7.736
alpha catenin KO sg1 Opto-Ctrl + Fer-1	bystander	3	6.5448	4.2525	7.9928
alpha catenin KO sg1 Opto-Ctrl + Fer-1	bystander	4	6.7208	4.2525	7.968
alpha catenin KO sg1 Opto-Ctrl + Fer-1	bystander	5	6.7012	2.52	8.4148
alpha catenin KO sg1 Opto-Ctrl + Fer-1	bystander	6	6.732	2.9925	8.0484
alpha catenin KO sg1 Opto-Ctrl + Fer-1	bystander	7	6.8592	2.9925	8.0268
alpha catenin KO sg1 Opto-Ctrl + Fer-1	bystander	8	6.4244	2.835	8.6248
alpha catenin KO sg1 Opto-Ctrl + Fer-1	bystander	9	6.1228	3.3075	8.222
alpha catenin KO sg1 Opto-Ctrl + Fer-1	bystander	10	6.4616	2.9925	9.1088
alpha catenin KO sg1 Opto-Ctrl + Fer-1	bystander	11	6.5928	3.15	9.0732
alpha catenin KO sg1 Opto-Ctrl + Fer-1	bystander	12	6.5832	3.465	8.8672
alpha catenin KO sg1 Opto-Ctrl + Fer-1	bystander	13	6.0564	3.465	9.4064
alpha catenin KO sg1 Opto-Ctrl + Fer-1	bystander	14	6.04	2.9925	8.838
alpha catenin KO sg1 Opto-Ctrl + Fer-1	bystander	15	6.3	3.6225	8.6624
alpha catenin KO sg1 Opto-Ctrl + Fer-1	bystander	16	6.0504	3.3075	8.102
alpha catenin KO sg1 Opto-Ctrl + Fer-1	bystander	17	5.75	3.3075	8.404
alpha catenin KO sg1 Opto-Ctrl + Fer-1	bystander	18	5.3524	3.465	8.3096
alpha catenin KO sg1 Opto-Ctrl + Fer-1	bystander	19	5.07	3.78	8
alpha catenin KO sg1 Opto-Ctrl + Fer-1	bystander	20	5.37	3.78	7.6732
alpha catenin KO sg1 Opto-Ctrl + Fer-1	bystander	21	5.2328	3.78	7.7708
alpha catenin KO sg1 Opto-Ctrl + Fer-1	bystander	22	4.818	3.78	6.8064
alpha catenin KO sg1 Opto-Ctrl + Fer-1	bystander	23	4.5668	3.78	5.9916
alpha catenin KO sg1 Opto-Ctrl + Fer-1	bystander	24	3.868	4.095	6.5284
				alpha catenin KO sg2 Opto-Ctrl
condition	cell population	time (h)	Mean % cell death experiment 1	Mean % cell death experiment 2	Mean % cell death experiment 3
alpha catenin KO sg2 Opto-Ctrl	Opto-Ctrl	0	13.0598	10.6814	7.52213
alpha catenin KO sg2 Opto-Ctrl	Opto-Ctrl	1	14.2683	15.7601	8.77776
alpha catenin KO sg2 Opto-Ctrl	Opto-Ctrl	2	14.8606	15.1556	5.88047
alpha catenin KO sg2 Opto-Ctrl	Opto-Ctrl	3	17.1116	13.8819	9.65373
alpha catenin KO sg2 Opto-Ctrl	Opto-Ctrl	4	17.1353	18.6171	5.81366
alpha catenin KO sg2 Opto-Ctrl	Opto-Ctrl	5	18.2788	15.5671	7.68863
alpha catenin KO sg2 Opto-Ctrl	Opto-Ctrl	6	19.2781	17.2331	8.13404
alpha catenin KO sg2 Opto-Ctrl	Opto-Ctrl	7	19.3647	18.1823	7.30578
alpha catenin KO sg2 Opto-Ctrl	Opto-Ctrl	8	19.3822	14.268	8.23902
alpha catenin KO sg2 Opto-Ctrl	Opto-Ctrl	9	19.5656	17.3233	7.83816
alpha catenin KO sg2 Opto-Ctrl	Opto-Ctrl	10	20.2434	15.3666	7.10005
alpha catenin KO sg2 Opto-Ctrl	Opto-Ctrl	11	20.5494	13.8098	5.54111
alpha catenin KO sg2 Opto-Ctrl	Opto-Ctrl	12	20.7709	12.1989	6.5857
alpha catenin KO sg2 Opto-Ctrl	Opto-Ctrl	13	20.8842	13.5288	10.1649
alpha catenin KO sg2 Opto-Ctrl	Opto-Ctrl	14	21.2139	13.182	9.27195
alpha catenin KO sg2 Opto-Ctrl	Opto-Ctrl	15	21.2355	14.2955	6.76493
alpha catenin KO sg2 Opto-Ctrl	Opto-Ctrl	16	21.2953	17.2618	8.42461
alpha catenin KO sg2 Opto-Ctrl	Opto-Ctrl	17	21.5435	16.2999	9.6707
alpha catenin KO sg2 Opto-Ctrl	Opto-Ctrl	18	21.7321	19.5938	12.2201
alpha catenin KO sg2 Opto-Ctrl	Opto-Ctrl	19	21.7496	19.8748	11.8447
alpha catenin KO sg2 Opto-Ctrl	Opto-Ctrl	20	21.9165	16.3784	13.0844
alpha catenin KO sg2 Opto-Ctrl	Opto-Ctrl	21	21.9196	20.2672	23.1815
alpha catenin KO sg2 Opto-Ctrl	Opto-Ctrl	22	22.5367	18.703	16.0592
alpha catenin KO sg2 Opto-Ctrl	Opto-Ctrl	23	22.8138	20.8865	18.2735
alpha catenin KO sg2 Opto-Ctrl	Opto-Ctrl	24	23.3742	22.5573	17.4473
				alpha catenin KO sg2 Opto-Ctrl
condition	cell population	time (h)	Mean % cell death experiment 1	Mean % cell death experiment 2	Mean % cell death experiment 3
alpha catenin KO sg2 Opto-Ctrl	bystander	0	4.05	2.7	7.7328
alpha catenin KO sg2 Opto-Ctrl	bystander	1	5.85	4.275	9.75932
alpha catenin KO sg2 Opto-Ctrl	bystander	2	6.3	5.85	10.1559
alpha catenin KO sg2 Opto-Ctrl	bystander	3	6.975	6.075	10.0873
alpha catenin KO sg2 Opto-Ctrl	bystander	4	6.075	6.075	10.3727
alpha catenin KO sg2 Opto-Ctrl	bystander	5	4.95	3.6	10.8179
alpha catenin KO sg2 Opto-Ctrl	bystander	6	4.725	4.275	10.6211
alpha catenin KO sg2 Opto-Ctrl	bystander	7	5.175	4.275	10.8477
alpha catenin KO sg2 Opto-Ctrl	bystander	8	4.95	4.05	11.1573
alpha catenin KO sg2 Opto-Ctrl	bystander	9	5.175	4.725	11.0385
alpha catenin KO sg2 Opto-Ctrl	bystander	10	5.4	4.275	10.9041
alpha catenin KO sg2 Opto-Ctrl	bystander	11	5.625	4.5	10.5447
alpha catenin KO sg2 Opto-Ctrl	bystander	12	5.4	4.95	10.7579
alpha catenin KO sg2 Opto-Ctrl	bystander	13	5.4	4.95	10.9715
alpha catenin KO sg2 Opto-Ctrl	bystander	14	5.4	4.275	10.3266
alpha catenin KO sg2 Opto-Ctrl	bystander	15	5.625	5.175	10.2698
alpha catenin KO sg2 Opto-Ctrl	bystander	16	5.625	4.725	10.0236
alpha catenin KO sg2 Opto-Ctrl	bystander	17	6.3	4.725	10.1706
alpha catenin KO sg2 Opto-Ctrl	bystander	18	6.3	4.95	9.65926
alpha catenin KO sg2 Opto-Ctrl	bystander	19	6.75	5.4	9.55062
alpha catenin KO sg2 Opto-Ctrl	bystander	20	6.525	5.4	9.90594
alpha catenin KO sg2 Opto-Ctrl	bystander	21	7.425	5.4	8.76239
alpha catenin KO sg2 Opto-Ctrl	bystander	22	7.425	5.4	7.87492
alpha catenin KO sg2 Opto-Ctrl	bystander	23	7.65	5.4	7.5339
alpha catenin KO sg2 Opto-Ctrl	bystander	24	7.875	5.85	7.38688
				alpha catenin KO sg2 Opto-Ctrl + Fer-1
condition	cell population	time (h)	Mean % cell death experiment 1	Mean % cell death experiment 2	Mean % cell death experiment 3
alpha catenin KO sg2 Opto-Ctrl + Fer-1	Opto-Ctrl	0	16.232	11.6913	8.23338
alpha catenin KO sg2 Opto-Ctrl + Fer-1	Opto-Ctrl	1	17.6098	17.2503	9.60773
alpha catenin KO sg2 Opto-Ctrl + Fer-1	Opto-Ctrl	2	18.2381	16.5886	6.4365
alpha catenin KO sg2 Opto-Ctrl + Fer-1	Opto-Ctrl	3	18.3582	15.1945	10.5665
alpha catenin KO sg2 Opto-Ctrl + Fer-1	Opto-Ctrl	4	18.8518	20.3774	6.36337
alpha catenin KO sg2 Opto-Ctrl + Fer-1	Opto-Ctrl	5	18.7969	17.039	8.41562
alpha catenin KO sg2 Opto-Ctrl + Fer-1	Opto-Ctrl	6	18.8833	18.8626	8.90314
alpha catenin KO sg2 Opto-Ctrl + Fer-1	Opto-Ctrl	7	19.2401	19.9015	7.99658
alpha catenin KO sg2 Opto-Ctrl + Fer-1	Opto-Ctrl	8	18.0204	15.6171	9.01806
alpha catenin KO sg2 Opto-Ctrl + Fer-1	Opto-Ctrl	9	17.1745	18.9613	8.57929
alpha catenin KO sg2 Opto-Ctrl + Fer-1	Opto-Ctrl	10	18.1248	16.8196	7.77139
alpha catenin KO sg2 Opto-Ctrl + Fer-1	Opto-Ctrl	11	18.4928	15.1156	6.06505
alpha catenin KO sg2 Opto-Ctrl + Fer-1	Opto-Ctrl	12	18.4659	13.3524	7.20841
alpha catenin KO sg2 Opto-Ctrl + Fer-1	Opto-Ctrl	13	16.9882	14.808	11.126
alpha catenin KO sg2 Opto-Ctrl + Fer-1	Opto-Ctrl	14	16.9422	14.4284	10.1487
alpha catenin KO sg2 Opto-Ctrl + Fer-1	Opto-Ctrl	15	17.6715	15.6472	7.40458
alpha catenin KO sg2 Opto-Ctrl + Fer-1	Opto-Ctrl	16	16.9714	18.8939	9.2212
alpha catenin KO sg2 Opto-Ctrl + Fer-1	Opto-Ctrl	17	16.1288	17.8411	10.5851
alpha catenin KO sg2 Opto-Ctrl + Fer-1	Opto-Ctrl	18	15.0135	21.4465	13.3756
alpha catenin KO sg2 Opto-Ctrl + Fer-1	Opto-Ctrl	19	14.2213	21.7541	12.9647
alpha catenin KO sg2 Opto-Ctrl + Fer-1	Opto-Ctrl	20	15.0628	17.927	14.3216
alpha catenin KO sg2 Opto-Ctrl + Fer-1	Opto-Ctrl	21	14.678	22.1836	15.3
alpha catenin KO sg2 Opto-Ctrl + Fer-1	Opto-Ctrl	22	13.5145	20.4714	17.5776
alpha catenin KO sg2 Opto-Ctrl + Fer-1	Opto-Ctrl	23	12.8099	22.8615	20.0013
alpha catenin KO sg2 Opto-Ctrl + Fer-1	Opto-Ctrl	24	10.8497	16.5	19.0971
				alpha catenin KO sg2 Opto-Ctrl + Fer-1
condition	cell population	time (h)	Mean % cell death experiment 1	Mean % cell death experiment 2	Mean % cell death experiment 3
alpha catenin KO sg2 Opto-Ctrl + Fer-1	bystander	0	3.1185	2.079	6.49279
alpha catenin KO sg2 Opto-Ctrl + Fer-1	bystander	1	4.5045	3.29175	7.04392
alpha catenin KO sg2 Opto-Ctrl + Fer-1	bystander	2	4.851	4.5045	7.29524
alpha catenin KO sg2 Opto-Ctrl + Fer-1	bystander	3	5.37075	4.67775	7.34327
alpha catenin KO sg2 Opto-Ctrl + Fer-1	bystander	4	4.67775	4.67775	7.54074
alpha catenin KO sg2 Opto-Ctrl + Fer-1	bystander	5	3.8115	2.772	7.51875
alpha catenin KO sg2 Opto-Ctrl + Fer-1	bystander	6	3.63825	3.29175	7.5533
alpha catenin KO sg2 Opto-Ctrl + Fer-1	bystander	7	3.98475	3.29175	7.69602
alpha catenin KO sg2 Opto-Ctrl + Fer-1	bystander	8	3.8115	3.1185	7.20818
alpha catenin KO sg2 Opto-Ctrl + Fer-1	bystander	9	3.98475	3.63825	6.86978
alpha catenin KO sg2 Opto-Ctrl + Fer-1	bystander	10	4.158	3.29175	7.24992
alpha catenin KO sg2 Opto-Ctrl + Fer-1	bystander	11	4.33125	3.465	7.39712
alpha catenin KO sg2 Opto-Ctrl + Fer-1	bystander	12	4.158	3.8115	7.38635
alpha catenin KO sg2 Opto-Ctrl + Fer-1	bystander	13	4.158	3.8115	6.79528
alpha catenin KO sg2 Opto-Ctrl + Fer-1	bystander	14	4.158	3.29175	6.77688
alpha catenin KO sg2 Opto-Ctrl + Fer-1	bystander	15	4.33125	3.98475	7.0686
alpha catenin KO sg2 Opto-Ctrl + Fer-1	bystander	16	4.33125	3.63825	6.78855
alpha catenin KO sg2 Opto-Ctrl + Fer-1	bystander	17	4.851	3.63825	6.4515
alpha catenin KO sg2 Opto-Ctrl + Fer-1	bystander	18	4.851	3.8115	6.00539
alpha catenin KO sg2 Opto-Ctrl + Fer-1	bystander	19	5.1975	4.158	5.68854
alpha catenin KO sg2 Opto-Ctrl + Fer-1	bystander	20	5.02425	4.158	6.02514
alpha catenin KO sg2 Opto-Ctrl + Fer-1	bystander	21	5.71725	4.158	5.8712
alpha catenin KO sg2 Opto-Ctrl + Fer-1	bystander	22	5.71725	4.158	5.4058
alpha catenin KO sg2 Opto-Ctrl + Fer-1	bystander	23	5.8905	4.158	5.12395
alpha catenin KO sg2 Opto-Ctrl + Fer-1	bystander	24	6.06375	4.5045	4.3399

## Sheet: Fig. S9C+D
				empty sg Opto-Ctrl empty vector
condition	cell population	time (h)	Mean % cell death experiment 1	Mean % cell death experiment 2	Mean % cell death experiment 3						empty sg empty vector			alpha catenin KO sg1 empty vector			alpha catenin KO sg2 empty vector
empty sg Opto-Ctrl empty vector	Opto-Ctrl	0	20.0235	18.3984	19.0223					AUC experiment 1	AUC experiment 2	AUC experiment 3	AUC experiment 1	AUC experiment 2	AUC experiment 3	AUC experiment 1	AUC experiment 2	AUC experiment 3
empty sg Opto-Ctrl empty vector	Opto-Ctrl	1	25.271	20.0732	24.0074				Opto-Ctrl	620.6	572.2	589.6	513.6	429.4	261.4	525.7	433.7	264
empty sg Opto-Ctrl empty vector	Opto-Ctrl	2	26.2978	21.8946	24.983				bystander	187.6	203.9	235.8	104.9	85.8	258.2	157.3	128.7	263.6
empty sg Opto-Ctrl empty vector	Opto-Ctrl	3	26.1202	23.0399	24.8142				Opto-Ctrl + Fer-1	361.6	476.4	359.8	356.6	431.5	533.3	444.2	470.2	277.9
empty sg Opto-Ctrl empty vector	Opto-Ctrl	4	26.8594	23.9482	25.5164				bystander + Fer-1	199.1	181	190.6	158.4	90	213.3	121.1	99.1	177.7
empty sg Opto-Ctrl empty vector	Opto-Ctrl	5	28.0121	23.4418	26.6115
empty sg Opto-Ctrl empty vector	Opto-Ctrl	6	27.5024	24.8011	26.1273
empty sg Opto-Ctrl empty vector	Opto-Ctrl	7	28.0893	24.5871	26.6849						empty sg empty vector			alpha catenin KO sg1 empty vector			alpha catenin KO sg2 empty vector
empty sg Opto-Ctrl empty vector	Opto-Ctrl	8	28.8909	26.9893	27.4464					% AUC experiment 1	% AUC experiment 2	% AUC experiment 3	% AUC experiment 1	% AUC experiment 2	% AUC experiment 3	% AUC experiment 1	% AUC experiment 2	% AUC experiment 3
empty sg Opto-Ctrl empty vector	Opto-Ctrl	9	28.5832	25.6189	27.154				Opto-Ctrl	25.8583	23.8417	24.5667	21.4	17.8917	10.8917	21.9042	18.0708	11
empty sg Opto-Ctrl empty vector	Opto-Ctrl	10	28.2353	26.9893	26.8235				bystander	7.81667	8.49583	9.825	4.37083	3.575	10.7583	6.55417	5.3625	10.9833
empty sg Opto-Ctrl empty vector	Opto-Ctrl	11	27.3046	25.9746	25.9394				Opto-Ctrl + Fer-1	15.0667	19.85	14.9917	14.8583	17.9792	22.2208	18.5083	19.5917	11.5792
empty sg Opto-Ctrl empty vector	Opto-Ctrl	12	27.8567	26.4769	26.4638				bystander + Fer-1	8.29583	7.54167	7.94167	6.6	3.75	8.8875	5.04583	4.12917	7.40417
empty sg Opto-Ctrl empty vector	Opto-Ctrl	13	28.4098	26.3684	26.9893
empty sg Opto-Ctrl empty vector	Opto-Ctrl	14	26.7399	25.5998	25.4029
empty sg Opto-Ctrl empty vector	Opto-Ctrl	15	26.5929	24.6916	25.2633
empty sg Opto-Ctrl empty vector	Opto-Ctrl	16	25.9552	25.3145	24.6574				Tukey's multiple comparisons test	Mean Diff,	95,00% CI of diff,	Significant?	Summary	Adjusted P Value
empty sg Opto-Ctrl empty vector	Opto-Ctrl	17	26.3359	24.3922	25.0191
empty sg Opto-Ctrl empty vector	Opto-Ctrl	18	25.0119	24.4806	23.7613				ctrl vs. SG1	2.478	-4,801 to 9,756	No	ns	0.5787	A-B
empty sg Opto-Ctrl empty vector	Opto-Ctrl	19	24.7306	23.5282	23.494				ctrl vs. SG2	1.079	-6,199 to 8,357	No	ns	0.8941	A-C
empty sg Opto-Ctrl empty vector	Opto-Ctrl	20	25.6506	23.9029	24.3681				SG1 vs. SG2	-1.399	-8,677 to 5,88	No	ns	0.8306	B-C
empty sg Opto-Ctrl empty vector	Opto-Ctrl	21	22.6895	22.0664	21.555
empty sg Opto-Ctrl empty vector	Opto-Ctrl	22	20.3915	19.0524	19.3719
empty sg Opto-Ctrl empty vector	Opto-Ctrl	23	19.5084	20.3515	18.533
empty sg Opto-Ctrl empty vector	Opto-Ctrl	24	19.1277	18.741	18.1713
				empty sg Opto-Ctrl empty vector
condition	cell population	time (h)	Mean % cell death experiment 1	Mean % cell death experiment 2	Mean % cell death experiment 3
empty sg Opto-Ctrl empty vector	bystander	0	6.67498	5.8991	7.60892
empty sg Opto-Ctrl empty vector	bystander	1	8.10241	6.83445	9.60297
empty sg Opto-Ctrl empty vector	bystander	2	8.48418	7.28931	9.99318
empty sg Opto-Ctrl empty vector	bystander	3	8.54928	7.77847	9.92567
empty sg Opto-Ctrl empty vector	bystander	4	8.47735	7.86366	10.2066
empty sg Opto-Ctrl empty vector	bystander	5	8.7912	7.67703	10.6446
empty sg Opto-Ctrl empty vector	bystander	6	8.8993	8.19795	10.4509
empty sg Opto-Ctrl empty vector	bystander	7	9.11792	8.56545	10.6739
empty sg Opto-Ctrl empty vector	bystander	8	8.55049	8.72357	10.9786
empty sg Opto-Ctrl empty vector	bystander	9	8.30696	8.96688	10.8616
empty sg Opto-Ctrl empty vector	bystander	10	8.40381	9.14593	10.7294
empty sg Opto-Ctrl empty vector	bystander	11	8.28365	9.24738	10.3758
empty sg Opto-Ctrl empty vector	bystander	12	8.27521	9.41668	10.5855
empty sg Opto-Ctrl empty vector	bystander	13	8.14661	9.42138	10.7957
empty sg Opto-Ctrl empty vector	bystander	14	8.01601	9.31055	10.1612
empty sg Opto-Ctrl empty vector	bystander	15	7.63222	9.19431	10.1053
empty sg Opto-Ctrl empty vector	bystander	16	7.55386	8.83187	9.86298
empty sg Opto-Ctrl empty vector	bystander	17	7.5201	9.38275	10.0076
empty sg Opto-Ctrl empty vector	bystander	18	7.89665	8.99648	9.50451
empty sg Opto-Ctrl empty vector	bystander	19	7.13029	9.23402	9.39762
empty sg Opto-Ctrl empty vector	bystander	20	7.56069	9.59538	9.74724
empty sg Opto-Ctrl empty vector	bystander	21	6.68422	8.89396	8.62202
empty sg Opto-Ctrl empty vector	bystander	22	5.79691	7.57631	7.74876
empty sg Opto-Ctrl empty vector	bystander	23	5.56583	7.45826	7.41321
empty sg Opto-Ctrl empty vector	bystander	24	5.09445	6.68608	7.26854
				empty sg Opto-Ctrl + Fer-1 empty vector
condition	cell population	time (h)	Mean % cell death experiment 1	Mean % cell death experiment 2	Mean % cell death experiment 3
empty sg Opto-Ctrl + Fer-1 empty vector	Opto-Ctrl	0	14.5345	17.4316	11.2605
empty sg Opto-Ctrl + Fer-1 empty vector	Opto-Ctrl	1	15.7682	19.5149	12.626
empty sg Opto-Ctrl + Fer-1 empty vector	Opto-Ctrl	2	16.3308	20.2474	13.9481
empty sg Opto-Ctrl + Fer-1 empty vector	Opto-Ctrl	3	16.4383	19.4304	13.4139
empty sg Opto-Ctrl + Fer-1 empty vector	Opto-Ctrl	4	16.8803	21.0985	13.9147
empty sg Opto-Ctrl + Fer-1 empty vector	Opto-Ctrl	5	16.8311	20.9561	14.5871
empty sg Opto-Ctrl + Fer-1 empty vector	Opto-Ctrl	6	16.9085	20.863	14.8759
empty sg Opto-Ctrl + Fer-1 empty vector	Opto-Ctrl	7	17.228	20.5077	15.653
empty sg Opto-Ctrl + Fer-1 empty vector	Opto-Ctrl	8	16.1359	20.3718	15.4318
empty sg Opto-Ctrl + Fer-1 empty vector	Opto-Ctrl	9	15.3784	20.957	15.2676
empty sg Opto-Ctrl + Fer-1 empty vector	Opto-Ctrl	10	16.2293	21.5403	16.1349
empty sg Opto-Ctrl + Fer-1 empty vector	Opto-Ctrl	11	16.5589	21.4045	16.2585
empty sg Opto-Ctrl + Fer-1 empty vector	Opto-Ctrl	12	16.5347	21.546	16.5672
empty sg Opto-Ctrl + Fer-1 empty vector	Opto-Ctrl	13	15.2116	21.185	16.3073
empty sg Opto-Ctrl + Fer-1 empty vector	Opto-Ctrl	14	15.1704	20.7461	16.412
empty sg Opto-Ctrl + Fer-1 empty vector	Opto-Ctrl	15	15.8234	20.9779	16.4138
empty sg Opto-Ctrl + Fer-1 empty vector	Opto-Ctrl	16	15.1965	20.5153	16.097
empty sg Opto-Ctrl + Fer-1 empty vector	Opto-Ctrl	17	14.442	20.369	16.4652
empty sg Opto-Ctrl + Fer-1 empty vector	Opto-Ctrl	18	13.4434	20.1324	16.0835
empty sg Opto-Ctrl + Fer-1 empty vector	Opto-Ctrl	19	12.7341	18.3958	15.2396
empty sg Opto-Ctrl + Fer-1 empty vector	Opto-Ctrl	20	13.4876	19.2926	14.8678
empty sg Opto-Ctrl + Fer-1 empty vector	Opto-Ctrl	21	13.143	18.7302	15.1891
empty sg Opto-Ctrl + Fer-1 empty vector	Opto-Ctrl	22	12.1012	15.7899	13.2135
empty sg Opto-Ctrl + Fer-1 empty vector	Opto-Ctrl	23	11.4702	16.0654	13.2938
empty sg Opto-Ctrl + Fer-1 empty vector	Opto-Ctrl	24	9.71509	14.1588	11.7812
				empty sg Opto-Ctrl + Fer-1 empty vector
condition	cell population	time (h)	Mean % cell death experiment 1	Mean % cell death experiment 2	Mean % cell death experiment 3
empty sg Opto-Ctrl + Fer-1 empty vector	bystander	0	7.28639	6.62399	6.97262
empty sg Opto-Ctrl + Fer-1 empty vector	bystander	1	8.15723	7.41566	7.80596
empty sg Opto-Ctrl + Fer-1 empty vector	bystander	2	8.46339	7.69399	8.09894
empty sg Opto-Ctrl + Fer-1 empty vector	bystander	3	8.12189	7.38353	7.77214
empty sg Opto-Ctrl + Fer-1 empty vector	bystander	4	8.81919	8.01745	8.43942
empty sg Opto-Ctrl + Fer-1 empty vector	bystander	5	8.75963	7.9633	8.38242
empty sg Opto-Ctrl + Fer-1 empty vector	bystander	6	8.72071	7.92792	8.34518
empty sg Opto-Ctrl + Fer-1 empty vector	bystander	7	8.5722	7.79291	8.20306
empty sg Opto-Ctrl + Fer-1 empty vector	bystander	8	8.51541	7.74128	8.14872
empty sg Opto-Ctrl + Fer-1 empty vector	bystander	9	8.76003	7.96366	8.3828
empty sg Opto-Ctrl + Fer-1 empty vector	bystander	10	9.00385	8.18531	8.61612
empty sg Opto-Ctrl + Fer-1 empty vector	bystander	11	8.94706	8.13369	8.56178
empty sg Opto-Ctrl + Fer-1 empty vector	bystander	12	9.00623	8.18748	8.6184
empty sg Opto-Ctrl + Fer-1 empty vector	bystander	13	8.85533	8.0503	8.474
empty sg Opto-Ctrl + Fer-1 empty vector	bystander	14	8.67187	7.88352	8.29844
empty sg Opto-Ctrl + Fer-1 empty vector	bystander	15	8.76876	7.9716	8.39116
empty sg Opto-Ctrl + Fer-1 empty vector	bystander	16	8.57537	7.7958	8.2061
empty sg Opto-Ctrl + Fer-1 empty vector	bystander	17	8.51422	7.7402	8.14758
empty sg Opto-Ctrl + Fer-1 empty vector	bystander	18	8.41534	7.65031	8.05296
empty sg Opto-Ctrl + Fer-1 empty vector	bystander	19	7.68944	6.9904	7.35832
empty sg Opto-Ctrl + Fer-1 empty vector	bystander	20	8.06431	7.33119	7.71704
empty sg Opto-Ctrl + Fer-1 empty vector	bystander	21	7.82922	7.11748	7.49208
empty sg Opto-Ctrl + Fer-1 empty vector	bystander	22	6.6002	6.00018	6.31598
empty sg Opto-Ctrl + Fer-1 empty vector	bystander	23	6.71536	6.10487	6.42618
empty sg Opto-Ctrl + Fer-1 empty vector	bystander	24	5.91838	5.38034	5.66352
				alpha catenin KO sg1 Opto-Ctrl empty vector
condition	cell population	time (h)	Mean % cell death experiment 1	Mean % cell death experiment 2	Mean % cell death experiment 3
alpha catenin KO sg1 Opto-Ctrl empty vector	Opto-Ctrl	0	18.271	11.6332	8.19242
alpha catenin KO sg1 Opto-Ctrl empty vector	Opto-Ctrl	1	22.1782	17.1645	9.55993
alpha catenin KO sg1 Opto-Ctrl empty vector	Opto-Ctrl	2	23.2232	16.5061	6.40447
alpha catenin KO sg1 Opto-Ctrl empty vector	Opto-Ctrl	3	23.4014	15.1189	10.514
alpha catenin KO sg1 Opto-Ctrl empty vector	Opto-Ctrl	4	23.2045	20.276	6.33171
alpha catenin KO sg1 Opto-Ctrl empty vector	Opto-Ctrl	5	24.0636	16.9542	8.37375
alpha catenin KO sg1 Opto-Ctrl empty vector	Opto-Ctrl	6	24.3595	18.7688	8.85885
alpha catenin KO sg1 Opto-Ctrl empty vector	Opto-Ctrl	7	24.9579	19.8025	7.95679
alpha catenin KO sg1 Opto-Ctrl empty vector	Opto-Ctrl	8	23.4047	15.5394	8.9732
alpha catenin KO sg1 Opto-Ctrl empty vector	Opto-Ctrl	9	22.7381	18.8669	8.5366
alpha catenin KO sg1 Opto-Ctrl empty vector	Opto-Ctrl	10	23.0032	16.7359	7.73273
alpha catenin KO sg1 Opto-Ctrl empty vector	Opto-Ctrl	11	22.6743	15.0404	6.03488
alpha catenin KO sg1 Opto-Ctrl empty vector	Opto-Ctrl	12	22.6512	13.286	7.17255
alpha catenin KO sg1 Opto-Ctrl empty vector	Opto-Ctrl	13	22.2992	14.7343	11.0707
alpha catenin KO sg1 Opto-Ctrl empty vector	Opto-Ctrl	14	21.9417	14.3567	10.0982
alpha catenin KO sg1 Opto-Ctrl empty vector	Opto-Ctrl	15	20.8912	15.5694	7.36775
alpha catenin KO sg1 Opto-Ctrl empty vector	Opto-Ctrl	16	20.6767	18.7999	9.17532
alpha catenin KO sg1 Opto-Ctrl empty vector	Opto-Ctrl	17	20.5843	17.7523	10.5324
alpha catenin KO sg1 Opto-Ctrl empty vector	Opto-Ctrl	18	21.615	21.3398	13.3091
alpha catenin KO sg1 Opto-Ctrl empty vector	Opto-Ctrl	19	19.5173	21.6459	12.9002
alpha catenin KO sg1 Opto-Ctrl empty vector	Opto-Ctrl	20	20.6954	17.8378	14.2504
alpha catenin KO sg1 Opto-Ctrl empty vector	Opto-Ctrl	21	18.2963	22.0732	15.2471
alpha catenin KO sg1 Opto-Ctrl empty vector	Opto-Ctrl	22	15.8675	20.3696	17.4902
alpha catenin KO sg1 Opto-Ctrl empty vector	Opto-Ctrl	23	15.235	22.7477	19.9018
alpha catenin KO sg1 Opto-Ctrl empty vector	Opto-Ctrl	24	13.9447	24.5674	19.0021
				alpha catenin KO sg1 Opto-Ctrl empty vector
condition	cell population	time (h)	Mean % cell death experiment 1	Mean % cell death experiment 2	Mean % cell death experiment 3
alpha catenin KO sg1 Opto-Ctrl empty vector	bystander	0	2.97	1.98	8.33096
alpha catenin KO sg1 Opto-Ctrl empty vector	bystander	1	4.29	3.135	10.5142
alpha catenin KO sg1 Opto-Ctrl empty vector	bystander	2	4.62	4.29	10.9415
alpha catenin KO sg1 Opto-Ctrl empty vector	bystander	3	5.115	4.455	10.8676
alpha catenin KO sg1 Opto-Ctrl empty vector	bystander	4	4.455	4.455	11.1751
alpha catenin KO sg1 Opto-Ctrl empty vector	bystander	5	3.63	2.64	11.6547
alpha catenin KO sg1 Opto-Ctrl empty vector	bystander	6	3.465	3.135	11.4426
alpha catenin KO sg1 Opto-Ctrl empty vector	bystander	7	3.795	3.135	11.6868
alpha catenin KO sg1 Opto-Ctrl empty vector	bystander	8	3.63	2.97	12.0204
alpha catenin KO sg1 Opto-Ctrl empty vector	bystander	9	3.795	3.465	11.8923
alpha catenin KO sg1 Opto-Ctrl empty vector	bystander	10	3.96	3.135	11.7476
alpha catenin KO sg1 Opto-Ctrl empty vector	bystander	11	4.125	3.3	11.3604
alpha catenin KO sg1 Opto-Ctrl empty vector	bystander	12	3.96	3.63	11.59
alpha catenin KO sg1 Opto-Ctrl empty vector	bystander	13	3.96	3.63	11.8202
alpha catenin KO sg1 Opto-Ctrl empty vector	bystander	14	3.96	3.135	11.1254
alpha catenin KO sg1 Opto-Ctrl empty vector	bystander	15	4.125	3.795	11.0642
alpha catenin KO sg1 Opto-Ctrl empty vector	bystander	16	4.125	3.465	10.7989
alpha catenin KO sg1 Opto-Ctrl empty vector	bystander	17	4.62	3.465	10.9573
alpha catenin KO sg1 Opto-Ctrl empty vector	bystander	18	4.62	3.63	10.4064
alpha catenin KO sg1 Opto-Ctrl empty vector	bystander	19	4.95	3.96	10.2894
alpha catenin KO sg1 Opto-Ctrl empty vector	bystander	20	4.785	3.96	10.6722
alpha catenin KO sg1 Opto-Ctrl empty vector	bystander	21	5.445	3.96	9.4402
alpha catenin KO sg1 Opto-Ctrl empty vector	bystander	22	5.445	3.96	8.48408
alpha catenin KO sg1 Opto-Ctrl empty vector	bystander	23	5.61	3.96	8.11668
alpha catenin KO sg1 Opto-Ctrl empty vector	bystander	24	5.775	4.29	7.95828
				alpha catenin KO sg1 Opto-Ctrl + Fer-1 empty vecor
condition	cell population	time (h)	Mean % cell death experiment 1	Mean % cell death experiment 2	Mean % cell death experiment 3
alpha catenin KO sg1 Opto-Ctrl + Fer-1 empty vector	Opto-Ctrl	0	9.09467	11.6913	17.3569
alpha catenin KO sg1 Opto-Ctrl + Fer-1 empty vector	Opto-Ctrl	1	9.65649	17.2503	20.5227
alpha catenin KO sg1 Opto-Ctrl + Fer-1 empty vector	Opto-Ctrl	2	10.0477	16.5886	21.274
alpha catenin KO sg1 Opto-Ctrl + Fer-1 empty vector	Opto-Ctrl	3	10.0837	15.1945	21.9802
alpha catenin KO sg1 Opto-Ctrl + Fer-1 empty vector	Opto-Ctrl	4	10.3471	20.3774	21.912
alpha catenin KO sg1 Opto-Ctrl + Fer-1 empty vector	Opto-Ctrl	5	10.5282	17.039	23.1407
alpha catenin KO sg1 Opto-Ctrl + Fer-1 empty vector	Opto-Ctrl	6	11.1121	18.8626	22.1331
alpha catenin KO sg1 Opto-Ctrl + Fer-1 empty vector	Opto-Ctrl	7	11.2932	19.9015	22.0737
alpha catenin KO sg1 Opto-Ctrl + Fer-1 empty vector	Opto-Ctrl	8	11.4046	15.6171	23.7182
alpha catenin KO sg1 Opto-Ctrl + Fer-1 empty vector	Opto-Ctrl	9	11.8933	18.9613	22.6105
alpha catenin KO sg1 Opto-Ctrl + Fer-1 empty vector	Opto-Ctrl	10	12.0755	16.8196	25.0492
alpha catenin KO sg1 Opto-Ctrl + Fer-1 empty vector	Opto-Ctrl	11	12.5317	15.1156	24.9513
alpha catenin KO sg1 Opto-Ctrl + Fer-1 empty vector	Opto-Ctrl	12	13.3118	13.3524	24.3848
alpha catenin KO sg1 Opto-Ctrl + Fer-1 empty vector	Opto-Ctrl	13	14.6339	14.808	25.8676
alpha catenin KO sg1 Opto-Ctrl + Fer-1 empty vector	Opto-Ctrl	14	14.8254	14.4284	24.3045
alpha catenin KO sg1 Opto-Ctrl + Fer-1 empty vector	Opto-Ctrl	15	15.1586	15.6472	23.8216
alpha catenin KO sg1 Opto-Ctrl + Fer-1 empty vector	Opto-Ctrl	16	15.5753	18.8939	22.2805
alpha catenin KO sg1 Opto-Ctrl + Fer-1 empty vector	Opto-Ctrl	17	15.7331	17.8411	23.111
alpha catenin KO sg1 Opto-Ctrl + Fer-1 empty vector	Opto-Ctrl	18	17.9572	21.4465	22.8514
alpha catenin KO sg1 Opto-Ctrl + Fer-1 empty vector	Opto-Ctrl	19	18.8301	21.7541	22
alpha catenin KO sg1 Opto-Ctrl + Fer-1 empty vector	Opto-Ctrl	20	20.9857	17.927	21.1013
alpha catenin KO sg1 Opto-Ctrl + Fer-1 empty vector	Opto-Ctrl	21	18.01	18.1836	21.3697
alpha catenin KO sg1 Opto-Ctrl + Fer-1 empty vector	Opto-Ctrl	22	25.3269	20.4714	18.7176
alpha catenin KO sg1 Opto-Ctrl + Fer-1 empty vector	Opto-Ctrl	23	24.8074	22.8615	16.4769
alpha catenin KO sg1 Opto-Ctrl + Fer-1 empty vector	Opto-Ctrl	24	25.8941	24.6902	17.9531
				alpha catenin KO sg1 Opto-Ctrl + Fer-1 empty vecor
condition	cell population	time (h)	Mean % cell death experiment 1	Mean % cell death experiment 2	Mean % cell death experiment 3
alpha catenin KO sg1 Opto-Ctrl + Fer-1 empty vector	bystander	0	6.36548	2.079	6.94276
alpha catenin KO sg1 Opto-Ctrl + Fer-1 empty vector	bystander	1	6.9058	3.29175	8.20908
alpha catenin KO sg1 Opto-Ctrl + Fer-1 empty vector	bystander	2	7.1522	4.5045	8.5096
alpha catenin KO sg1 Opto-Ctrl + Fer-1 empty vector	bystander	3	7.19928	4.67775	8.79208
alpha catenin KO sg1 Opto-Ctrl + Fer-1 empty vector	bystander	4	7.39288	4.67775	8.7648
alpha catenin KO sg1 Opto-Ctrl + Fer-1 empty vector	bystander	5	7.37132	2.772	9.25628
alpha catenin KO sg1 Opto-Ctrl + Fer-1 empty vector	bystander	6	7.4052	3.29175	8.85324
alpha catenin KO sg1 Opto-Ctrl + Fer-1 empty vector	bystander	7	7.54512	3.29175	8.82948
alpha catenin KO sg1 Opto-Ctrl + Fer-1 empty vector	bystander	8	7.06684	3.1185	9.48728
alpha catenin KO sg1 Opto-Ctrl + Fer-1 empty vector	bystander	9	6.73508	3.63825	9.0442
alpha catenin KO sg1 Opto-Ctrl + Fer-1 empty vector	bystander	10	7.10776	3.29175	10.0197
alpha catenin KO sg1 Opto-Ctrl + Fer-1 empty vector	bystander	11	7.25208	3.465	9.98052
alpha catenin KO sg1 Opto-Ctrl + Fer-1 empty vector	bystander	12	7.24152	3.8115	9.75392
alpha catenin KO sg1 Opto-Ctrl + Fer-1 empty vector	bystander	13	6.66204	3.8115	10.347
alpha catenin KO sg1 Opto-Ctrl + Fer-1 empty vector	bystander	14	6.644	3.29175	9.7218
alpha catenin KO sg1 Opto-Ctrl + Fer-1 empty vector	bystander	15	6.93	3.98475	9.52864
alpha catenin KO sg1 Opto-Ctrl + Fer-1 empty vector	bystander	16	6.65544	3.63825	8.9122
alpha catenin KO sg1 Opto-Ctrl + Fer-1 empty vector	bystander	17	6.325	3.63825	9.2444
alpha catenin KO sg1 Opto-Ctrl + Fer-1 empty vector	bystander	18	5.88764	3.8115	9.14056
alpha catenin KO sg1 Opto-Ctrl + Fer-1 empty vector	bystander	19	5.577	4.158	8.8
alpha catenin KO sg1 Opto-Ctrl + Fer-1 empty vector	bystander	20	5.907	4.158	8.44052
alpha catenin KO sg1 Opto-Ctrl + Fer-1 empty vector	bystander	21	5.75608	4.158	8.54788
alpha catenin KO sg1 Opto-Ctrl + Fer-1 empty vector	bystander	22	5.2998	4.158	7.48704
alpha catenin KO sg1 Opto-Ctrl + Fer-1 empty vector	bystander	23	5.02348	4.158	6.59076
alpha catenin KO sg1 Opto-Ctrl + Fer-1 empty vector	bystander	24	4.2548	4.5045	7.18124
				alpha catenin KO sg2 Opto-Ctrl empty vector
condition	cell population	time (h)	Mean % cell death experiment 1	Mean % cell death experiment 2	Mean % cell death experiment 3
alpha catenin KO sg2 Opto-Ctrl empty vector	Opto-Ctrl	0	14.3658	11.7495	8.27434
alpha catenin KO sg2 Opto-Ctrl empty vector	Opto-Ctrl	1	15.6951	17.3361	9.65553
alpha catenin KO sg2 Opto-Ctrl empty vector	Opto-Ctrl	2	16.3467	16.6712	6.46852
alpha catenin KO sg2 Opto-Ctrl empty vector	Opto-Ctrl	3	18.8228	15.2701	10.6191
alpha catenin KO sg2 Opto-Ctrl empty vector	Opto-Ctrl	4	18.8488	20.4788	6.39503
alpha catenin KO sg2 Opto-Ctrl empty vector	Opto-Ctrl	5	20.1067	17.1238	8.45749
alpha catenin KO sg2 Opto-Ctrl empty vector	Opto-Ctrl	6	21.2059	18.9564	8.94744
alpha catenin KO sg2 Opto-Ctrl empty vector	Opto-Ctrl	7	21.3011	20.0005	8.03636
alpha catenin KO sg2 Opto-Ctrl empty vector	Opto-Ctrl	8	21.3204	15.6948	9.06293
alpha catenin KO sg2 Opto-Ctrl empty vector	Opto-Ctrl	9	21.5221	19.0556	8.62197
alpha catenin KO sg2 Opto-Ctrl empty vector	Opto-Ctrl	10	22.2678	16.9033	7.81005
alpha catenin KO sg2 Opto-Ctrl empty vector	Opto-Ctrl	11	22.6043	15.1908	6.09522
alpha catenin KO sg2 Opto-Ctrl empty vector	Opto-Ctrl	12	22.848	13.4188	7.24428
alpha catenin KO sg2 Opto-Ctrl empty vector	Opto-Ctrl	13	22.9726	14.8817	11.1814
alpha catenin KO sg2 Opto-Ctrl empty vector	Opto-Ctrl	14	23.3353	14.5002	10.1991
alpha catenin KO sg2 Opto-Ctrl empty vector	Opto-Ctrl	15	23.3591	15.7251	7.44142
alpha catenin KO sg2 Opto-Ctrl empty vector	Opto-Ctrl	16	23.4248	18.9879	9.26707
alpha catenin KO sg2 Opto-Ctrl empty vector	Opto-Ctrl	17	23.6979	17.9299	10.6378
alpha catenin KO sg2 Opto-Ctrl empty vector	Opto-Ctrl	18	23.9053	21.5532	13.4422
alpha catenin KO sg2 Opto-Ctrl empty vector	Opto-Ctrl	19	23.9245	21.8623	13.0292
alpha catenin KO sg2 Opto-Ctrl empty vector	Opto-Ctrl	20	24.1081	18.0162	14.3929
alpha catenin KO sg2 Opto-Ctrl empty vector	Opto-Ctrl	21	24.1115	19.2939	15.4996
alpha catenin KO sg2 Opto-Ctrl empty vector	Opto-Ctrl	22	24.7903	20.5733	17.6651
alpha catenin KO sg2 Opto-Ctrl empty vector	Opto-Ctrl	23	25.0952	22.9752	20.1008
alpha catenin KO sg2 Opto-Ctrl empty vector	Opto-Ctrl	24	25.7116	24.8131	19.1921
				alpha catenin KO sg2 Opto-Ctrl empty vector
condition	cell population	time (h)	Mean % cell death experiment 1	Mean % cell death experiment 2	Mean % cell death experiment 3
alpha catenin KO sg2 Opto-Ctrl empty vector	bystander	0	4.455	2.97	8.50608
alpha catenin KO sg2 Opto-Ctrl empty vector	bystander	1	6.435	4.7025	10.7352
alpha catenin KO sg2 Opto-Ctrl empty vector	bystander	2	6.93	6.435	11.1715
alpha catenin KO sg2 Opto-Ctrl empty vector	bystander	3	7.6725	6.6825	11.096
alpha catenin KO sg2 Opto-Ctrl empty vector	bystander	4	6.6825	6.6825	11.41
alpha catenin KO sg2 Opto-Ctrl empty vector	bystander	5	5.445	3.96	11.8997
alpha catenin KO sg2 Opto-Ctrl empty vector	bystander	6	5.1975	4.7025	11.6832
alpha catenin KO sg2 Opto-Ctrl empty vector	bystander	7	5.6925	4.7025	11.9325
alpha catenin KO sg2 Opto-Ctrl empty vector	bystander	8	5.445	4.455	12.273
alpha catenin KO sg2 Opto-Ctrl empty vector	bystander	9	5.6925	5.1975	12.1423
alpha catenin KO sg2 Opto-Ctrl empty vector	bystander	10	5.94	4.7025	11.9945
alpha catenin KO sg2 Opto-Ctrl empty vector	bystander	11	6.1875	4.95	11.5992
alpha catenin KO sg2 Opto-Ctrl empty vector	bystander	12	5.94	5.445	11.8337
alpha catenin KO sg2 Opto-Ctrl empty vector	bystander	13	5.94	5.445	12.0686
alpha catenin KO sg2 Opto-Ctrl empty vector	bystander	14	5.94	4.7025	11.3593
alpha catenin KO sg2 Opto-Ctrl empty vector	bystander	15	6.1875	5.6925	11.2968
alpha catenin KO sg2 Opto-Ctrl empty vector	bystander	16	6.1875	5.1975	11.0259
alpha catenin KO sg2 Opto-Ctrl empty vector	bystander	17	6.93	5.1975	11.1876
alpha catenin KO sg2 Opto-Ctrl empty vector	bystander	18	6.93	5.445	10.6252
alpha catenin KO sg2 Opto-Ctrl empty vector	bystander	19	7.425	5.94	10.5057
alpha catenin KO sg2 Opto-Ctrl empty vector	bystander	20	7.1775	5.94	10.8965
alpha catenin KO sg2 Opto-Ctrl empty vector	bystander	21	8.1675	5.94	9.63863
alpha catenin KO sg2 Opto-Ctrl empty vector	bystander	22	8.1675	5.94	8.66242
alpha catenin KO sg2 Opto-Ctrl empty vector	bystander	23	8.415	5.94	8.28729
alpha catenin KO sg2 Opto-Ctrl empty vector	bystander	24	8.6625	6.435	8.12556
				alpha catenin KO sg2 Opto-Ctrl + Fer-1 empty vector
condition	cell population	time (h)	Mean % cell death experiment 1	Mean % cell death experiment 2	Mean % cell death experiment 3
alpha catenin KO sg2 Opto-Ctrl + Fer-1 empty vector	Opto-Ctrl	0	17.8552	12.8605	9.05671
alpha catenin KO sg2 Opto-Ctrl + Fer-1 empty vector	Opto-Ctrl	1	19.3708	18.9753	10.5685
alpha catenin KO sg2 Opto-Ctrl + Fer-1 empty vector	Opto-Ctrl	2	20.0619	18.2475	7.08015
alpha catenin KO sg2 Opto-Ctrl + Fer-1 empty vector	Opto-Ctrl	3	20.194	16.714	11.6232
alpha catenin KO sg2 Opto-Ctrl + Fer-1 empty vector	Opto-Ctrl	4	20.737	22.4151	6.99971
alpha catenin KO sg2 Opto-Ctrl + Fer-1 empty vector	Opto-Ctrl	5	20.6766	18.7429	9.25718
alpha catenin KO sg2 Opto-Ctrl + Fer-1 empty vector	Opto-Ctrl	6	20.7716	20.7489	9.79346
alpha catenin KO sg2 Opto-Ctrl + Fer-1 empty vector	Opto-Ctrl	7	21.1641	21.8916	8.79624
alpha catenin KO sg2 Opto-Ctrl + Fer-1 empty vector	Opto-Ctrl	8	19.8225	17.1788	9.91987
alpha catenin KO sg2 Opto-Ctrl + Fer-1 empty vector	Opto-Ctrl	9	18.8919	20.8574	9.43722
alpha catenin KO sg2 Opto-Ctrl + Fer-1 empty vector	Opto-Ctrl	10	19.9373	18.5016	8.54853
alpha catenin KO sg2 Opto-Ctrl + Fer-1 empty vector	Opto-Ctrl	11	20.3421	16.6272	6.67155
alpha catenin KO sg2 Opto-Ctrl + Fer-1 empty vector	Opto-Ctrl	12	20.3125	14.6876	7.92925
alpha catenin KO sg2 Opto-Ctrl + Fer-1 empty vector	Opto-Ctrl	13	18.687	16.2888	12.2386
alpha catenin KO sg2 Opto-Ctrl + Fer-1 empty vector	Opto-Ctrl	14	18.6364	15.8713	11.1635
alpha catenin KO sg2 Opto-Ctrl + Fer-1 empty vector	Opto-Ctrl	15	19.4386	17.212	8.14504
alpha catenin KO sg2 Opto-Ctrl + Fer-1 empty vector	Opto-Ctrl	16	18.6685	20.7833	10.1433
alpha catenin KO sg2 Opto-Ctrl + Fer-1 empty vector	Opto-Ctrl	17	17.7416	19.6252	11.6436
alpha catenin KO sg2 Opto-Ctrl + Fer-1 empty vector	Opto-Ctrl	18	16.5148	23.5911	14.7132
alpha catenin KO sg2 Opto-Ctrl + Fer-1 empty vector	Opto-Ctrl	19	15.6435	23.9295	14.2612
alpha catenin KO sg2 Opto-Ctrl + Fer-1 empty vector	Opto-Ctrl	20	16.5691	19.7197	15.7538
alpha catenin KO sg2 Opto-Ctrl + Fer-1 empty vector	Opto-Ctrl	21	16.1458	19.4019	16.83
alpha catenin KO sg2 Opto-Ctrl + Fer-1 empty vector	Opto-Ctrl	22	14.8659	22.5186	19.3354
alpha catenin KO sg2 Opto-Ctrl + Fer-1 empty vector	Opto-Ctrl	23	14.0909	25.1476	22.0014
alpha catenin KO sg2 Opto-Ctrl + Fer-1 empty vector	Opto-Ctrl	24	11.9347	18.15	21.0068
				alpha catenin KO sg2 Opto-Ctrl + Fer-1 empty vector
condition	cell population	time (h)	Mean % cell death experiment 1	Mean % cell death experiment 2	Mean % cell death experiment 3
alpha catenin KO sg2 Opto-Ctrl + Fer-1 empty vector	bystander	0	3.43035	2.2869	7.14207
alpha catenin KO sg2 Opto-Ctrl + Fer-1 empty vector	bystander	1	4.95495	3.62093	7.74831
alpha catenin KO sg2 Opto-Ctrl + Fer-1 empty vector	bystander	2	5.3361	4.95495	8.02477
alpha catenin KO sg2 Opto-Ctrl + Fer-1 empty vector	bystander	3	5.90782	5.14553	8.07759
alpha catenin KO sg2 Opto-Ctrl + Fer-1 empty vector	bystander	4	5.14553	5.14553	8.29481
alpha catenin KO sg2 Opto-Ctrl + Fer-1 empty vector	bystander	5	4.19265	3.0492	8.27062
alpha catenin KO sg2 Opto-Ctrl + Fer-1 empty vector	bystander	6	4.00207	3.62093	8.30863
alpha catenin KO sg2 Opto-Ctrl + Fer-1 empty vector	bystander	7	4.38323	3.62093	8.46562
alpha catenin KO sg2 Opto-Ctrl + Fer-1 empty vector	bystander	8	4.19265	3.43035	7.92899
alpha catenin KO sg2 Opto-Ctrl + Fer-1 empty vector	bystander	9	4.38323	4.00207	7.55676
alpha catenin KO sg2 Opto-Ctrl + Fer-1 empty vector	bystander	10	4.5738	3.62093	7.97491
alpha catenin KO sg2 Opto-Ctrl + Fer-1 empty vector	bystander	11	4.76438	3.8115	8.13683
alpha catenin KO sg2 Opto-Ctrl + Fer-1 empty vector	bystander	12	4.5738	4.19265	8.12499
alpha catenin KO sg2 Opto-Ctrl + Fer-1 empty vector	bystander	13	4.5738	4.19265	7.47481
alpha catenin KO sg2 Opto-Ctrl + Fer-1 empty vector	bystander	14	4.5738	3.62093	7.45457
alpha catenin KO sg2 Opto-Ctrl + Fer-1 empty vector	bystander	15	4.76438	4.38323	7.77546
alpha catenin KO sg2 Opto-Ctrl + Fer-1 empty vector	bystander	16	4.76438	4.00207	7.4674
alpha catenin KO sg2 Opto-Ctrl + Fer-1 empty vector	bystander	17	5.3361	4.00207	7.09665
alpha catenin KO sg2 Opto-Ctrl + Fer-1 empty vector	bystander	18	5.3361	4.19265	6.60593
alpha catenin KO sg2 Opto-Ctrl + Fer-1 empty vector	bystander	19	5.71725	4.5738	6.25739
alpha catenin KO sg2 Opto-Ctrl + Fer-1 empty vector	bystander	20	5.52668	4.5738	6.62765
alpha catenin KO sg2 Opto-Ctrl + Fer-1 empty vector	bystander	21	6.28897	4.5738	6.45832
alpha catenin KO sg2 Opto-Ctrl + Fer-1 empty vector	bystander	22	6.28897	4.5738	5.94638
alpha catenin KO sg2 Opto-Ctrl + Fer-1 empty vector	bystander	23	6.47955	4.5738	5.63634
alpha catenin KO sg2 Opto-Ctrl + Fer-1 empty vector	bystander	24	6.67012	4.95495	4.77389

## Sheet: Fig. S9E+F
				empty sg Opto-Ctrl alpha catenin
condition	cell population	time (h)	Mean % cell death experiment 1	Mean % cell death experiment 2	Mean % cell death experiment 3						empty sg alpha catenin			alpha catenin KO sg1 alpha catenin			alpha catenin KO sg2 alpha catenin
empty sg Opto-Ctrl alpha catenin	Opto-Ctrl	0	16.1651	9.04942	22.0258					AUC experiment 1	AUC experiment 2	AUC experiment 3	AUC experiment 1	AUC experiment 2	AUC experiment 3	AUC experiment 1	AUC experiment 2	AUC experiment 3
empty sg Opto-Ctrl alpha catenin	Opto-Ctrl	1	18.7933	9.60844	27.7981				Opto-Ctrl	491.2	354.8	682.7	513.6	429.4	537.7	454	374.5	620.6
empty sg Opto-Ctrl alpha catenin	Opto-Ctrl	2	20.3712	9.99768	28.9276				bystander	217.3	236.1	330.9	183.8	85.8	258.2	248.2	111.2	197.5
empty sg Opto-Ctrl alpha catenin	Opto-Ctrl	3	19.6293	10.0335	28.7322				Opto-Ctrl + Fer-1	418.7	702.9	469.9	356.6	431.5	533.3	217.4	512.7	240
empty sg Opto-Ctrl alpha catenin	Opto-Ctrl	4	20.8185	10.2957	29.5453				bystander + Fer-1	230.6	209.6	168.5	158.4	301	213.3	120.1	108.1	193.8
empty sg Opto-Ctrl alpha catenin	Opto-Ctrl	5	20.1894	10.4758	30.8133
empty sg Opto-Ctrl alpha catenin	Opto-Ctrl	6	20.9857	11.0568	30.2526
empty sg Opto-Ctrl alpha catenin	Opto-Ctrl	7	21.6388	11.237	30.8983						empty sg alpha catenin			alpha catenin KO sg1 alpha catenin			alpha catenin KO sg2 alpha catenin
empty sg Opto-Ctrl alpha catenin	Opto-Ctrl	8	22.2272	11.3479	31.78					% AUC experiment 1	% AUC experiment 2	% AUC experiment 3	% AUC experiment 1	% AUC experiment 2	% AUC experiment 3	% AUC experiment 1	% AUC experiment 2	% AUC experiment 3
empty sg Opto-Ctrl alpha catenin	Opto-Ctrl	9	21.3504	11.8341	31.4415				Opto-Ctrl	20.4667	14.7833	28.4458	21.4	17.8917	22.4042	18.9167	15.6042	25.8583
empty sg Opto-Ctrl alpha catenin	Opto-Ctrl	10	22.3954	12.0155	31.0588				bystander	9.05417	9.8375	13.7875	7.65833	3.575	10.7583	10.3417	4.63333	8.22917
empty sg Opto-Ctrl alpha catenin	Opto-Ctrl	11	21.6681	12.4694	30.0351				Opto-Ctrl + Fer-1	17.4458	29.2875	19.5792	14.8583	17.9792	22.2208	9.05833	21.3625	10
empty sg Opto-Ctrl alpha catenin	Opto-Ctrl	12	22.7591	13.2455	30.6423				bystander + Fer-1	9.60833	8.73333	7.02083	6.6	12.5417	8.8875	5.00417	4.50417	8.075
empty sg Opto-Ctrl alpha catenin	Opto-Ctrl	13	22.5657	14.5611	31.2507
empty sg Opto-Ctrl alpha catenin	Opto-Ctrl	14	22.178	14.7517	29.4139
empty sg Opto-Ctrl alpha catenin	Opto-Ctrl	15	21.7956	15.0831	29.2522
empty sg Opto-Ctrl alpha catenin	Opto-Ctrl	16	20.8801	15.4978	28.5507				Tukey's multiple comparisons test	Mean Diff,	95,00% CI of diff,	Significant?	Summary	Adjusted P Value
empty sg Opto-Ctrl alpha catenin	Opto-Ctrl	17	21.2219	15.6549	28.9695
empty sg Opto-Ctrl alpha catenin	Opto-Ctrl	18	20.6701	17.8679	27.5131				ctrl vs. SG1	5.033	-0,4251 to 10,49	No	ns	0.0673	A-B
empty sg Opto-Ctrl alpha catenin	Opto-Ctrl	19	20.3399	18.7364	27.2036				ctrl vs. SG2	1.322	-4,136 to 6,781	No	ns	0.7485	A-C
empty sg Opto-Ctrl alpha catenin	Opto-Ctrl	20	20.1204	20.8812	28.2157				SG1 vs. SG2	-3.711	-9,169 to 1,747	No	ns	0.173	B-C
empty sg Opto-Ctrl alpha catenin	Opto-Ctrl	21	20.0765	20.9055	24.9585
empty sg Opto-Ctrl alpha catenin	Opto-Ctrl	22	16.5977	25.2009	22.4306
empty sg Opto-Ctrl alpha catenin	Opto-Ctrl	23	16.5423	24.684	21.4593
empty sg Opto-Ctrl alpha catenin	Opto-Ctrl	24	14.5088	25.7653	21.0405
				empty sg Opto-Ctrl alpha catenin
condition	cell population	time (h)	Mean % cell death experiment 1	Mean % cell death experiment 2	Mean % cell death experiment 3
empty sg Opto-Ctrl alpha catenin	bystander	0	7.72893	6.83054	5.37075
empty sg Opto-Ctrl alpha catenin	bystander	1	9.38173	7.91358	8.6625
empty sg Opto-Ctrl alpha catenin	bystander	2	9.82379	8.44026	12.474
empty sg Opto-Ctrl alpha catenin	bystander	3	9.89917	9.00665	9.85677
empty sg Opto-Ctrl alpha catenin	bystander	4	9.81587	9.10529	10.3419
empty sg Opto-Ctrl alpha catenin	bystander	5	10.1793	8.88919	10.395
empty sg Opto-Ctrl alpha catenin	bystander	6	10.3045	9.49236	10.395
empty sg Opto-Ctrl alpha catenin	bystander	7	10.5576	9.91789	10.9147
empty sg Opto-Ctrl alpha catenin	bystander	8	9.90056	10.101	11.4345
empty sg Opto-Ctrl alpha catenin	bystander	9	9.61858	10.3827	12.9938
empty sg Opto-Ctrl alpha catenin	bystander	10	9.73072	10.59	12.3008
empty sg Opto-Ctrl alpha catenin	bystander	11	9.59159	10.7075	14.0333
empty sg Opto-Ctrl alpha catenin	bystander	12	9.58182	10.9035	13.3402
empty sg Opto-Ctrl alpha catenin	bystander	13	9.43292	10.909	13.86
empty sg Opto-Ctrl alpha catenin	bystander	14	9.28169	10.7806	15.5925
empty sg Opto-Ctrl alpha catenin	bystander	15	8.83731	10.646	15.246
empty sg Opto-Ctrl alpha catenin	bystander	16	8.74657	10.2264	16.1122
empty sg Opto-Ctrl alpha catenin	bystander	17	8.70749	10.8642	15.939
empty sg Opto-Ctrl alpha catenin	bystander	18	9.14349	10.417	15.4192
empty sg Opto-Ctrl alpha catenin	bystander	19	8.25613	10.692	16.8053
empty sg Opto-Ctrl alpha catenin	bystander	20	8.75449	11.1104	17.325
empty sg Opto-Ctrl alpha catenin	bystander	21	7.73963	10.2983	18.1913
empty sg Opto-Ctrl alpha catenin	bystander	22	6.71221	8.77257	18.1913
empty sg Opto-Ctrl alpha catenin	bystander	23	6.44465	8.63588	19.0575
empty sg Opto-Ctrl alpha catenin	bystander	24	5.89883	7.74178	18.711
				empty sg Opto-Ctrl + Fer-1 alpha catenin
condition	cell population	time (h)	Mean % cell death experiment 1	Mean % cell death experiment 2	Mean % cell death experiment 3
empty sg Opto-Ctrl + Fer-1 alpha catenin	Opto-Ctrl	0	16.8294	21.5465	11.6565
empty sg Opto-Ctrl + Fer-1 alpha catenin	Opto-Ctrl	1	18.2579	25.4331	13.1767
empty sg Opto-Ctrl + Fer-1 alpha catenin	Opto-Ctrl	2	18.9093	27.4456	13.7138
empty sg Opto-Ctrl + Fer-1 alpha catenin	Opto-Ctrl	3	19.0338	30.077	14.3657
empty sg Opto-Ctrl + Fer-1 alpha catenin	Opto-Ctrl	4	19.5457	29.1359	15.1951
empty sg Opto-Ctrl + Fer-1 alpha catenin	Opto-Ctrl	5	19.4887	28.8509	15.1994
empty sg Opto-Ctrl + Fer-1 alpha catenin	Opto-Ctrl	6	19.5782	29.1091	15.4561
empty sg Opto-Ctrl + Fer-1 alpha catenin	Opto-Ctrl	7	19.9482	28.9137	15.6098
empty sg Opto-Ctrl + Fer-1 alpha catenin	Opto-Ctrl	8	18.6837	29.6977	16.8551
empty sg Opto-Ctrl + Fer-1 alpha catenin	Opto-Ctrl	9	17.8065	30.049	17.5556
empty sg Opto-Ctrl + Fer-1 alpha catenin	Opto-Ctrl	10	18.7919	31.9022	17.6899
empty sg Opto-Ctrl + Fer-1 alpha catenin	Opto-Ctrl	11	19.1734	32.6246	18.136
empty sg Opto-Ctrl + Fer-1 alpha catenin	Opto-Ctrl	12	19.1455	31.7882	18.3353
empty sg Opto-Ctrl + Fer-1 alpha catenin	Opto-Ctrl	13	17.6134	31.1367	18.4316
empty sg Opto-Ctrl + Fer-1 alpha catenin	Opto-Ctrl	14	17.5657	31.9301	18.646
empty sg Opto-Ctrl + Fer-1 alpha catenin	Opto-Ctrl	15	18.3219	30.7528	19.0207
empty sg Opto-Ctrl + Fer-1 alpha catenin	Opto-Ctrl	16	17.596	29.5244	19.9725
empty sg Opto-Ctrl + Fer-1 alpha catenin	Opto-Ctrl	17	16.7224	30.5341	20.9362
empty sg Opto-Ctrl + Fer-1 alpha catenin	Opto-Ctrl	18	15.566	30.9204	21.6866
empty sg Opto-Ctrl + Fer-1 alpha catenin	Opto-Ctrl	19	14.7448	28.9113	24.4802
empty sg Opto-Ctrl + Fer-1 alpha catenin	Opto-Ctrl	20	15.6172	30.2968	25.3833
empty sg Opto-Ctrl + Fer-1 alpha catenin	Opto-Ctrl	21	15.2182	28.496	27.498
empty sg Opto-Ctrl + Fer-1 alpha catenin	Opto-Ctrl	22	14.0119	25.9508	27.8575
empty sg Opto-Ctrl + Fer-1 alpha catenin	Opto-Ctrl	23	13.2813	26.6615	31.9278
empty sg Opto-Ctrl + Fer-1 alpha catenin	Opto-Ctrl	24	11.2491	23.9813	33.9559
				empty sg Opto-Ctrl + Fer-1 alpha catenin
condition	cell population	time (h)	Mean % cell death experiment 1	Mean % cell death experiment 2	Mean % cell death experiment 3
empty sg Opto-Ctrl + Fer-1 alpha catenin	bystander	0	8.43687	7.66988	2.7342
empty sg Opto-Ctrl + Fer-1 alpha catenin	bystander	1	9.44521	8.58656	4.41
empty sg Opto-Ctrl + Fer-1 alpha catenin	bystander	2	9.79972	8.90883	6.3504
empty sg Opto-Ctrl + Fer-1 alpha catenin	bystander	3	9.40429	8.54935	5.01799
empty sg Opto-Ctrl + Fer-1 alpha catenin	bystander	4	10.2117	9.28336	5.26495
empty sg Opto-Ctrl + Fer-1 alpha catenin	bystander	5	10.1427	9.22066	5.292
empty sg Opto-Ctrl + Fer-1 alpha catenin	bystander	6	10.0977	9.1797	5.292
empty sg Opto-Ctrl + Fer-1 alpha catenin	bystander	7	9.9257	9.02337	5.5566
empty sg Opto-Ctrl + Fer-1 alpha catenin	bystander	8	9.85995	8.96359	5.8212
empty sg Opto-Ctrl + Fer-1 alpha catenin	bystander	9	10.1432	9.22108	6.615
empty sg Opto-Ctrl + Fer-1 alpha catenin	bystander	10	10.4255	9.47773	6.2622
empty sg Opto-Ctrl + Fer-1 alpha catenin	bystander	11	10.3598	9.41796	7.1442
empty sg Opto-Ctrl + Fer-1 alpha catenin	bystander	12	10.4283	9.48024	6.7914
empty sg Opto-Ctrl + Fer-1 alpha catenin	bystander	13	10.2535	9.3214	7.056
empty sg Opto-Ctrl + Fer-1 alpha catenin	bystander	14	10.0411	9.12828	7.938
empty sg Opto-Ctrl + Fer-1 alpha catenin	bystander	15	10.1533	9.23028	7.7616
empty sg Opto-Ctrl + Fer-1 alpha catenin	bystander	16	9.92938	9.02671	8.2026
empty sg Opto-Ctrl + Fer-1 alpha catenin	bystander	17	9.85857	8.96234	8.1144
empty sg Opto-Ctrl + Fer-1 alpha catenin	bystander	18	9.74408	8.85826	7.8498
empty sg Opto-Ctrl + Fer-1 alpha catenin	bystander	19	8.90357	8.09415	8.5554
empty sg Opto-Ctrl + Fer-1 alpha catenin	bystander	20	9.33762	8.48874	8.82
empty sg Opto-Ctrl + Fer-1 alpha catenin	bystander	21	9.06542	8.24129	9.261
empty sg Opto-Ctrl + Fer-1 alpha catenin	bystander	22	7.64234	6.94758	9.261
empty sg Opto-Ctrl + Fer-1 alpha catenin	bystander	23	7.77568	7.0688	9.702
empty sg Opto-Ctrl + Fer-1 alpha catenin	bystander	24	6.85286	6.22987	9.5256
				alpha catenin KO sg1 Opto-Ctrl alpha catenin
condition	cell population	time (h)	Mean % cell death experiment 1	Mean % cell death experiment 2	Mean % cell death experiment 3
alpha catenin KO sg1 Opto-Ctrl alpha catenin	Opto-Ctrl	0	18.271	11.6332	15.29
alpha catenin KO sg1 Opto-Ctrl alpha catenin	Opto-Ctrl	1	22.1782	17.1645	17.82
alpha catenin KO sg1 Opto-Ctrl alpha catenin	Opto-Ctrl	2	23.2232	16.5061	21.56
alpha catenin KO sg1 Opto-Ctrl alpha catenin	Opto-Ctrl	3	23.4014	15.1189	17.82
alpha catenin KO sg1 Opto-Ctrl alpha catenin	Opto-Ctrl	4	23.2045	20.276	19.8
alpha catenin KO sg1 Opto-Ctrl alpha catenin	Opto-Ctrl	5	24.0636	16.9542	18.7
alpha catenin KO sg1 Opto-Ctrl alpha catenin	Opto-Ctrl	6	24.3595	18.7688	20.35
alpha catenin KO sg1 Opto-Ctrl alpha catenin	Opto-Ctrl	7	24.9579	19.8025	17.82
alpha catenin KO sg1 Opto-Ctrl alpha catenin	Opto-Ctrl	8	23.4047	15.5394	20.79
alpha catenin KO sg1 Opto-Ctrl alpha catenin	Opto-Ctrl	9	22.7381	18.8669	20.68
alpha catenin KO sg1 Opto-Ctrl alpha catenin	Opto-Ctrl	10	23.0032	16.7359	21.78
alpha catenin KO sg1 Opto-Ctrl alpha catenin	Opto-Ctrl	11	22.6743	15.0404	19.69
alpha catenin KO sg1 Opto-Ctrl alpha catenin	Opto-Ctrl	12	22.6512	13.286	22.77
alpha catenin KO sg1 Opto-Ctrl alpha catenin	Opto-Ctrl	13	22.2992	14.7343	24.09
alpha catenin KO sg1 Opto-Ctrl alpha catenin	Opto-Ctrl	14	21.9417	14.3567	22.33
alpha catenin KO sg1 Opto-Ctrl alpha catenin	Opto-Ctrl	15	20.8912	15.5694	22.33
alpha catenin KO sg1 Opto-Ctrl alpha catenin	Opto-Ctrl	16	20.6767	18.7999	26.73
alpha catenin KO sg1 Opto-Ctrl alpha catenin	Opto-Ctrl	17	20.5843	17.7523	24.53
alpha catenin KO sg1 Opto-Ctrl alpha catenin	Opto-Ctrl	18	21.615	21.3398	24.53
alpha catenin KO sg1 Opto-Ctrl alpha catenin	Opto-Ctrl	19	19.5173	21.6459	25.63
alpha catenin KO sg1 Opto-Ctrl alpha catenin	Opto-Ctrl	20	20.6954	17.8378	24.75
alpha catenin KO sg1 Opto-Ctrl alpha catenin	Opto-Ctrl	21	18.2963	22.0732	23.54
alpha catenin KO sg1 Opto-Ctrl alpha catenin	Opto-Ctrl	22	15.8675	20.3696	28.6
alpha catenin KO sg1 Opto-Ctrl alpha catenin	Opto-Ctrl	23	15.235	22.7477	29.26
alpha catenin KO sg1 Opto-Ctrl alpha catenin	Opto-Ctrl	24	13.9447	24.5674	28.38
				alpha catenin KO sg1 Opto-Ctrl alpha catenin
condition	cell population	time (h)	Mean % cell death experiment 1	Mean % cell death experiment 2	Mean % cell death experiment 3
alpha catenin KO sg1 Opto-Ctrl alpha catenin	bystander	0	2.64	1.98	8.33096
alpha catenin KO sg1 Opto-Ctrl alpha catenin	bystander	1	4.62	3.135	10.5142
alpha catenin KO sg1 Opto-Ctrl alpha catenin	bystander	2	6.6	4.29	10.9415
alpha catenin KO sg1 Opto-Ctrl alpha catenin	bystander	3	7.37	4.455	10.8676
alpha catenin KO sg1 Opto-Ctrl alpha catenin	bystander	4	8.69	4.455	11.1751
alpha catenin KO sg1 Opto-Ctrl alpha catenin	bystander	5	5.72	2.64	11.6547
alpha catenin KO sg1 Opto-Ctrl alpha catenin	bystander	6	5.94	3.135	11.4426
alpha catenin KO sg1 Opto-Ctrl alpha catenin	bystander	7	6.38	3.135	11.6868
alpha catenin KO sg1 Opto-Ctrl alpha catenin	bystander	8	6.05	2.97	12.0204
alpha catenin KO sg1 Opto-Ctrl alpha catenin	bystander	9	6.71	3.465	11.8923
alpha catenin KO sg1 Opto-Ctrl alpha catenin	bystander	10	6.82	3.135	11.7476
alpha catenin KO sg1 Opto-Ctrl alpha catenin	bystander	11	7.26	3.3	11.3604
alpha catenin KO sg1 Opto-Ctrl alpha catenin	bystander	12	7.15	3.63	11.59
alpha catenin KO sg1 Opto-Ctrl alpha catenin	bystander	13	7.48	3.63	11.8202
alpha catenin KO sg1 Opto-Ctrl alpha catenin	bystander	14	7.92	3.135	11.1254
alpha catenin KO sg1 Opto-Ctrl alpha catenin	bystander	15	8.03	3.795	11.0642
alpha catenin KO sg1 Opto-Ctrl alpha catenin	bystander	16	8.69	3.465	10.7989
alpha catenin KO sg1 Opto-Ctrl alpha catenin	bystander	17	8.69	3.465	10.9573
alpha catenin KO sg1 Opto-Ctrl alpha catenin	bystander	18	8.91	3.63	10.4064
alpha catenin KO sg1 Opto-Ctrl alpha catenin	bystander	19	9.02	3.96	10.2894
alpha catenin KO sg1 Opto-Ctrl alpha catenin	bystander	20	9.13	3.96	10.6722
alpha catenin KO sg1 Opto-Ctrl alpha catenin	bystander	21	9.57	3.96	9.4402
alpha catenin KO sg1 Opto-Ctrl alpha catenin	bystander	22	9.79	3.96	8.48408
alpha catenin KO sg1 Opto-Ctrl alpha catenin	bystander	23	10.56	3.96	8.11668
alpha catenin KO sg1 Opto-Ctrl alpha catenin	bystander	24	10.67	4.29	7.95828
				alpha catenin KO sg1 Opto-Ctrl + Fer-1 alpha catenin
condition	cell population	time (h)	Mean % cell death experiment 1	Mean % cell death experiment 2	Mean % cell death experiment 3
alpha catenin KO sg1 Opto-Ctrl + Fer-1 alpha catenin	Opto-Ctrl	0	9.09467	11.6913	17.3569
alpha catenin KO sg1 Opto-Ctrl + Fer-1 alpha catenin	Opto-Ctrl	1	9.65649	17.2503	20.5227
alpha catenin KO sg1 Opto-Ctrl + Fer-1 alpha catenin	Opto-Ctrl	2	10.0477	16.5886	21.274
alpha catenin KO sg1 Opto-Ctrl + Fer-1 alpha catenin	Opto-Ctrl	3	10.0837	15.1945	21.9802
alpha catenin KO sg1 Opto-Ctrl + Fer-1 alpha catenin	Opto-Ctrl	4	10.3471	20.3774	21.912
alpha catenin KO sg1 Opto-Ctrl + Fer-1 alpha catenin	Opto-Ctrl	5	10.5282	17.039	23.1407
alpha catenin KO sg1 Opto-Ctrl + Fer-1 alpha catenin	Opto-Ctrl	6	11.1121	18.8626	22.1331
alpha catenin KO sg1 Opto-Ctrl + Fer-1 alpha catenin	Opto-Ctrl	7	11.2932	19.9015	22.0737
alpha catenin KO sg1 Opto-Ctrl + Fer-1 alpha catenin	Opto-Ctrl	8	11.4046	15.6171	23.7182
alpha catenin KO sg1 Opto-Ctrl + Fer-1 alpha catenin	Opto-Ctrl	9	11.8933	18.9613	22.6105
alpha catenin KO sg1 Opto-Ctrl + Fer-1 alpha catenin	Opto-Ctrl	10	12.0755	16.8196	25.0492
alpha catenin KO sg1 Opto-Ctrl + Fer-1 alpha catenin	Opto-Ctrl	11	12.5317	15.1156	24.9513
alpha catenin KO sg1 Opto-Ctrl + Fer-1 alpha catenin	Opto-Ctrl	12	13.3118	13.3524	24.3848
alpha catenin KO sg1 Opto-Ctrl + Fer-1 alpha catenin	Opto-Ctrl	13	14.6339	14.808	25.8676
alpha catenin KO sg1 Opto-Ctrl + Fer-1 alpha catenin	Opto-Ctrl	14	14.8254	14.4284	24.3045
alpha catenin KO sg1 Opto-Ctrl + Fer-1 alpha catenin	Opto-Ctrl	15	15.1586	15.6472	23.8216
alpha catenin KO sg1 Opto-Ctrl + Fer-1 alpha catenin	Opto-Ctrl	16	15.5753	18.8939	22.2805
alpha catenin KO sg1 Opto-Ctrl + Fer-1 alpha catenin	Opto-Ctrl	17	15.7331	17.8411	23.111
alpha catenin KO sg1 Opto-Ctrl + Fer-1 alpha catenin	Opto-Ctrl	18	17.9572	21.4465	22.8514
alpha catenin KO sg1 Opto-Ctrl + Fer-1 alpha catenin	Opto-Ctrl	19	18.8301	21.7541	22
alpha catenin KO sg1 Opto-Ctrl + Fer-1 alpha catenin	Opto-Ctrl	20	20.9857	17.927	21.1013
alpha catenin KO sg1 Opto-Ctrl + Fer-1 alpha catenin	Opto-Ctrl	21	21.01	22.1836	21.3697
alpha catenin KO sg1 Opto-Ctrl + Fer-1 alpha catenin	Opto-Ctrl	22	25.3269	20.4714	18.7176
alpha catenin KO sg1 Opto-Ctrl + Fer-1 alpha catenin	Opto-Ctrl	23	24.8074	22.8615	16.4769
alpha catenin KO sg1 Opto-Ctrl + Fer-1 alpha catenin	Opto-Ctrl	24	25.8941	24.6902	17.9531
				alpha catenin KO sg1 Opto-Ctrl + Fer-1 alpha catenin
condition	cell population	time (h)	Mean % cell death experiment 1	Mean % cell death experiment 2	Mean % cell death experiment 3
alpha catenin KO sg1 Opto-Ctrl + Fer-1 alpha catenin	bystander	0	6.36548	9.02	6.94276
alpha catenin KO sg1 Opto-Ctrl + Fer-1 alpha catenin	bystander	1	6.9058	10.34	8.20908
alpha catenin KO sg1 Opto-Ctrl + Fer-1 alpha catenin	bystander	2	7.1522	7.04	8.5096
alpha catenin KO sg1 Opto-Ctrl + Fer-1 alpha catenin	bystander	3	7.19928	10.23	8.79208
alpha catenin KO sg1 Opto-Ctrl + Fer-1 alpha catenin	bystander	4	7.39288	10.34	8.7648
alpha catenin KO sg1 Opto-Ctrl + Fer-1 alpha catenin	bystander	5	7.37132	10.67	9.25628
alpha catenin KO sg1 Opto-Ctrl + Fer-1 alpha catenin	bystander	6	7.4052	9.68	8.85324
alpha catenin KO sg1 Opto-Ctrl + Fer-1 alpha catenin	bystander	7	7.54512	11.44	8.82948
alpha catenin KO sg1 Opto-Ctrl + Fer-1 alpha catenin	bystander	8	7.06684	12.32	9.48728
alpha catenin KO sg1 Opto-Ctrl + Fer-1 alpha catenin	bystander	9	6.73508	11.88	9.0442
alpha catenin KO sg1 Opto-Ctrl + Fer-1 alpha catenin	bystander	10	7.10776	11.33	10.0197
alpha catenin KO sg1 Opto-Ctrl + Fer-1 alpha catenin	bystander	11	7.25208	12.54	9.98052
alpha catenin KO sg1 Opto-Ctrl + Fer-1 alpha catenin	bystander	12	7.24152	11.99	9.75392
alpha catenin KO sg1 Opto-Ctrl + Fer-1 alpha catenin	bystander	13	6.66204	15.84	10.347
alpha catenin KO sg1 Opto-Ctrl + Fer-1 alpha catenin	bystander	14	6.644	12.65	9.7218
alpha catenin KO sg1 Opto-Ctrl + Fer-1 alpha catenin	bystander	15	6.93	14.08	9.52864
alpha catenin KO sg1 Opto-Ctrl + Fer-1 alpha catenin	bystander	16	6.65544	13.42	8.9122
alpha catenin KO sg1 Opto-Ctrl + Fer-1 alpha catenin	bystander	17	6.325	15.73	9.2444
alpha catenin KO sg1 Opto-Ctrl + Fer-1 alpha catenin	bystander	18	5.88764	14.85	9.14056
alpha catenin KO sg1 Opto-Ctrl + Fer-1 alpha catenin	bystander	19	5.577	13.53	8.8
alpha catenin KO sg1 Opto-Ctrl + Fer-1 alpha catenin	bystander	20	5.907	13.75	8.44052
alpha catenin KO sg1 Opto-Ctrl + Fer-1 alpha catenin	bystander	21	5.75608	14.85	8.54788
alpha catenin KO sg1 Opto-Ctrl + Fer-1 alpha catenin	bystander	22	5.2998	15.62	7.48704
alpha catenin KO sg1 Opto-Ctrl + Fer-1 alpha catenin	bystander	23	5.02348	15.07	6.59076
alpha catenin KO sg1 Opto-Ctrl + Fer-1 alpha catenin	bystander	24	4.2548	14.52	7.18124
				alpha catenin KO sg2 Opto-Ctrl alpha catenin
condition	cell population	time (h)	Mean % cell death experiment 1	Mean % cell death experiment 2	Mean % cell death experiment 3
alpha catenin KO sg2 Opto-Ctrl alpha catenin	Opto-Ctrl	0	12.4069	10.1473	20.0235
alpha catenin KO sg2 Opto-Ctrl alpha catenin	Opto-Ctrl	1	13.5549	14.9721	25.271
alpha catenin KO sg2 Opto-Ctrl alpha catenin	Opto-Ctrl	2	14.1176	14.3978	26.2978
alpha catenin KO sg2 Opto-Ctrl alpha catenin	Opto-Ctrl	3	16.256	13.1878	26.1202
alpha catenin KO sg2 Opto-Ctrl alpha catenin	Opto-Ctrl	4	16.2786	17.6862	26.8594
alpha catenin KO sg2 Opto-Ctrl alpha catenin	Opto-Ctrl	5	17.3649	14.7887	28.0121
alpha catenin KO sg2 Opto-Ctrl alpha catenin	Opto-Ctrl	6	18.3142	16.3715	27.5024
alpha catenin KO sg2 Opto-Ctrl alpha catenin	Opto-Ctrl	7	18.3964	17.2732	28.0893
alpha catenin KO sg2 Opto-Ctrl alpha catenin	Opto-Ctrl	8	18.4131	13.5546	28.8909
alpha catenin KO sg2 Opto-Ctrl alpha catenin	Opto-Ctrl	9	18.5873	16.4571	28.5832
alpha catenin KO sg2 Opto-Ctrl alpha catenin	Opto-Ctrl	10	19.2313	14.5983	28.2353
alpha catenin KO sg2 Opto-Ctrl alpha catenin	Opto-Ctrl	11	19.5219	13.1193	27.3046
alpha catenin KO sg2 Opto-Ctrl alpha catenin	Opto-Ctrl	12	19.7323	11.589	27.8567
alpha catenin KO sg2 Opto-Ctrl alpha catenin	Opto-Ctrl	13	19.84	12.8524	28.4098
alpha catenin KO sg2 Opto-Ctrl alpha catenin	Opto-Ctrl	14	20.1532	12.5229	26.7399
alpha catenin KO sg2 Opto-Ctrl alpha catenin	Opto-Ctrl	15	20.1737	13.5808	26.5929
alpha catenin KO sg2 Opto-Ctrl alpha catenin	Opto-Ctrl	16	20.2305	16.3987	25.9552
alpha catenin KO sg2 Opto-Ctrl alpha catenin	Opto-Ctrl	17	20.4664	15.4849	26.3359
alpha catenin KO sg2 Opto-Ctrl alpha catenin	Opto-Ctrl	18	20.6455	18.6141	25.0119
alpha catenin KO sg2 Opto-Ctrl alpha catenin	Opto-Ctrl	19	20.6621	18.8811	24.7306
alpha catenin KO sg2 Opto-Ctrl alpha catenin	Opto-Ctrl	20	20.8207	15.5594	25.6506
alpha catenin KO sg2 Opto-Ctrl alpha catenin	Opto-Ctrl	21	20.8236	19.2539	22.6895
alpha catenin KO sg2 Opto-Ctrl alpha catenin	Opto-Ctrl	22	21.4098	17.7678	20.3915
alpha catenin KO sg2 Opto-Ctrl alpha catenin	Opto-Ctrl	23	21.6731	19.8422	19.5084
alpha catenin KO sg2 Opto-Ctrl alpha catenin	Opto-Ctrl	24	22.2055	21.4295	19.1277
				alpha catenin KO sg2 Opto-Ctrl alpha catenin
condition	cell population	time (h)	Mean % cell death experiment 1	Mean % cell death experiment 2	Mean % cell death experiment 3
alpha catenin KO sg2 Opto-Ctrl alpha catenin	bystander	0	8.00938	2.565	7.0263
alpha catenin KO sg2 Opto-Ctrl alpha catenin	bystander	1	10.1084	4.06125	8.52885
alpha catenin KO sg2 Opto-Ctrl alpha catenin	bystander	2	10.5191	5.5575	8.93071
alpha catenin KO sg2 Opto-Ctrl alpha catenin	bystander	3	10.4481	5.77125	8.99924
alpha catenin KO sg2 Opto-Ctrl alpha catenin	bystander	4	10.7438	5.77125	8.92352
alpha catenin KO sg2 Opto-Ctrl alpha catenin	bystander	5	11.2048	3.42	9.2539
alpha catenin KO sg2 Opto-Ctrl alpha catenin	bystander	6	11.001	4.06125	9.36769
alpha catenin KO sg2 Opto-Ctrl alpha catenin	bystander	7	11.2357	4.06125	9.59781
alpha catenin KO sg2 Opto-Ctrl alpha catenin	bystander	8	11.5564	3.8475	9.00051
alpha catenin KO sg2 Opto-Ctrl alpha catenin	bystander	9	11.4333	4.48875	8.74416
alpha catenin KO sg2 Opto-Ctrl alpha catenin	bystander	10	11.2941	4.06125	8.84611
alpha catenin KO sg2 Opto-Ctrl alpha catenin	bystander	11	10.9219	4.275	8.71963
alpha catenin KO sg2 Opto-Ctrl alpha catenin	bystander	12	11.1427	4.7025	8.71075
alpha catenin KO sg2 Opto-Ctrl alpha catenin	bystander	13	11.3639	4.7025	8.57538
alpha catenin KO sg2 Opto-Ctrl alpha catenin	bystander	14	10.696	4.06125	8.4379
alpha catenin KO sg2 Opto-Ctrl alpha catenin	bystander	15	10.6372	4.91625	8.03392
alpha catenin KO sg2 Opto-Ctrl alpha catenin	bystander	16	10.3821	4.48875	7.95143
alpha catenin KO sg2 Opto-Ctrl alpha catenin	bystander	17	10.5344	4.48875	7.9159
alpha catenin KO sg2 Opto-Ctrl alpha catenin	bystander	18	10.0048	4.7025	8.31226
alpha catenin KO sg2 Opto-Ctrl alpha catenin	bystander	19	9.89223	5.13	7.50557
alpha catenin KO sg2 Opto-Ctrl alpha catenin	bystander	20	10.2603	5.13	7.95862
alpha catenin KO sg2 Opto-Ctrl alpha catenin	bystander	21	9.07581	5.13	7.03603
alpha catenin KO sg2 Opto-Ctrl alpha catenin	bystander	22	8.15659	5.13	6.10201
alpha catenin KO sg2 Opto-Ctrl alpha catenin	bystander	23	7.80338	5.13	5.85877
alpha catenin KO sg2 Opto-Ctrl alpha catenin	bystander	24	7.65109	5.5575	5.36257
				alpha catenin KO sg2 Opto-Ctrl + Fer-1 alpha catenin
condition	cell population	time (h)	Mean % cell death experiment 1	Mean % cell death experiment 2	Mean % cell death experiment 3
alpha catenin KO sg2 Opto-Ctrl + Fer-1 alpha catenin	Opto-Ctrl	0	7.11064	16.6869	7.82171
alpha catenin KO sg2 Opto-Ctrl + Fer-1 alpha catenin	Opto-Ctrl	1	8.29759	19.7305	9.12735
alpha catenin KO sg2 Opto-Ctrl + Fer-1 alpha catenin	Opto-Ctrl	2	5.55879	20.4528	6.11467
alpha catenin KO sg2 Opto-Ctrl + Fer-1 alpha catenin	Opto-Ctrl	3	9.12564	21.1318	10.0382
alpha catenin KO sg2 Opto-Ctrl + Fer-1 alpha catenin	Opto-Ctrl	4	5.49564	21.0662	6.0452
alpha catenin KO sg2 Opto-Ctrl + Fer-1 alpha catenin	Opto-Ctrl	5	7.26803	22.2475	7.99484
alpha catenin KO sg2 Opto-Ctrl + Fer-1 alpha catenin	Opto-Ctrl	6	7.68908	21.2788	8.45799
alpha catenin KO sg2 Opto-Ctrl + Fer-1 alpha catenin	Opto-Ctrl	7	6.90614	21.2217	7.59675
alpha catenin KO sg2 Opto-Ctrl + Fer-1 alpha catenin	Opto-Ctrl	8	7.78833	22.8027	8.56716
alpha catenin KO sg2 Opto-Ctrl + Fer-1 alpha catenin	Opto-Ctrl	9	7.40939	21.7377	8.15032
alpha catenin KO sg2 Opto-Ctrl + Fer-1 alpha catenin	Opto-Ctrl	10	6.71165	24.0823	7.38282
alpha catenin KO sg2 Opto-Ctrl + Fer-1 alpha catenin	Opto-Ctrl	11	5.238	23.9882	5.7618
alpha catenin KO sg2 Opto-Ctrl + Fer-1 alpha catenin	Opto-Ctrl	12	6.22545	23.4435	6.84799
alpha catenin KO sg2 Opto-Ctrl + Fer-1 alpha catenin	Opto-Ctrl	13	9.60884	24.8691	10.5697
alpha catenin KO sg2 Opto-Ctrl + Fer-1 alpha catenin	Opto-Ctrl	14	8.76475	23.3663	9.64122
alpha catenin KO sg2 Opto-Ctrl + Fer-1 alpha catenin	Opto-Ctrl	15	6.39487	22.9021	7.03435
alpha catenin KO sg2 Opto-Ctrl + Fer-1 alpha catenin	Opto-Ctrl	16	7.96376	21.4205	8.76014
alpha catenin KO sg2 Opto-Ctrl + Fer-1 alpha catenin	Opto-Ctrl	17	9.14168	22.2189	10.0559
alpha catenin KO sg2 Opto-Ctrl + Fer-1 alpha catenin	Opto-Ctrl	18	11.5517	21.9693	12.7068
alpha catenin KO sg2 Opto-Ctrl + Fer-1 alpha catenin	Opto-Ctrl	19	11.1968	21.1508	12.3165
alpha catenin KO sg2 Opto-Ctrl + Fer-1 alpha catenin	Opto-Ctrl	20	12.3687	20.2868	13.6056
alpha catenin KO sg2 Opto-Ctrl + Fer-1 alpha catenin	Opto-Ctrl	21	12.4134	20.5448	14.535
alpha catenin KO sg2 Opto-Ctrl + Fer-1 alpha catenin	Opto-Ctrl	22	15.1807	17.9951	16.6987
alpha catenin KO sg2 Opto-Ctrl + Fer-1 alpha catenin	Opto-Ctrl	23	17.2739	15.8409	19.0012
alpha catenin KO sg2 Opto-Ctrl + Fer-1 alpha catenin	Opto-Ctrl	24	16.4929	17.2601	18.1422
				alpha catenin KO sg2 Opto-Ctrl + Fer-1 alpha catenin
condition	cell population	time (h)	Mean % cell death experiment 1	Mean % cell death experiment 2	Mean % cell death experiment 3
alpha catenin KO sg2 Opto-Ctrl + Fer-1 alpha catenin	bystander	0	3.402	2.4948	7.79135
alpha catenin KO sg2 Opto-Ctrl + Fer-1 alpha catenin	bystander	1	4.914	3.9501	8.4527
alpha catenin KO sg2 Opto-Ctrl + Fer-1 alpha catenin	bystander	2	5.292	5.4054	8.75429
alpha catenin KO sg2 Opto-Ctrl + Fer-1 alpha catenin	bystander	3	5.859	5.6133	8.81192
alpha catenin KO sg2 Opto-Ctrl + Fer-1 alpha catenin	bystander	4	5.103	5.6133	9.04889
alpha catenin KO sg2 Opto-Ctrl + Fer-1 alpha catenin	bystander	5	4.158	3.3264	9.0225
alpha catenin KO sg2 Opto-Ctrl + Fer-1 alpha catenin	bystander	6	3.969	3.9501	9.06396
alpha catenin KO sg2 Opto-Ctrl + Fer-1 alpha catenin	bystander	7	4.347	3.9501	9.23523
alpha catenin KO sg2 Opto-Ctrl + Fer-1 alpha catenin	bystander	8	4.158	3.7422	8.64981
alpha catenin KO sg2 Opto-Ctrl + Fer-1 alpha catenin	bystander	9	4.347	4.3659	8.24374
alpha catenin KO sg2 Opto-Ctrl + Fer-1 alpha catenin	bystander	10	4.536	3.9501	8.6999
alpha catenin KO sg2 Opto-Ctrl + Fer-1 alpha catenin	bystander	11	4.725	4.158	8.87655
alpha catenin KO sg2 Opto-Ctrl + Fer-1 alpha catenin	bystander	12	4.536	4.5738	8.86362
alpha catenin KO sg2 Opto-Ctrl + Fer-1 alpha catenin	bystander	13	4.536	4.5738	8.15434
alpha catenin KO sg2 Opto-Ctrl + Fer-1 alpha catenin	bystander	14	4.536	3.9501	8.13226
alpha catenin KO sg2 Opto-Ctrl + Fer-1 alpha catenin	bystander	15	4.725	4.7817	8.48232
alpha catenin KO sg2 Opto-Ctrl + Fer-1 alpha catenin	bystander	16	4.725	4.3659	8.14626
alpha catenin KO sg2 Opto-Ctrl + Fer-1 alpha catenin	bystander	17	5.292	4.3659	7.7418
alpha catenin KO sg2 Opto-Ctrl + Fer-1 alpha catenin	bystander	18	5.292	4.5738	7.20647
alpha catenin KO sg2 Opto-Ctrl + Fer-1 alpha catenin	bystander	19	5.67	4.9896	6.82625
alpha catenin KO sg2 Opto-Ctrl + Fer-1 alpha catenin	bystander	20	5.481	4.9896	7.23017
alpha catenin KO sg2 Opto-Ctrl + Fer-1 alpha catenin	bystander	21	6.237	4.9896	7.04544
alpha catenin KO sg2 Opto-Ctrl + Fer-1 alpha catenin	bystander	22	6.237	4.9896	6.48696
alpha catenin KO sg2 Opto-Ctrl + Fer-1 alpha catenin	bystander	23	6.426	4.9896	6.14874
alpha catenin KO sg2 Opto-Ctrl + Fer-1 alpha catenin	bystander	24	6.615	5.4054	5.20788

## Sheet: Fig. S9G+H
				empty sg Opto-Ctrl delta VBS
condition	cell population	time (h)	Mean % cell death experiment 1	Mean % cell death experiment 2	Mean % cell death experiment 3						empty sg delta VBS			alpha catenin KO sg1 delta VBS			alpha catenin KO sg2 delta VBS
empty sg Opto-Ctrl delta VBS	Opto-Ctrl	0	18.0211	20.2382	9.23041					AUC experiment 1	AUC experiment 2	AUC experiment 3	AUC experiment 1	AUC experiment 2	AUC experiment 3	AUC experiment 1	AUC experiment 2	AUC experiment 3
empty sg Opto-Ctrl delta VBS	Opto-Ctrl	1	22.7439	22.0805	9.80061				Opto-Ctrl	558.6	629.4	361.9	462.2	412	282.1	473.1	390.3	564.6
empty sg Opto-Ctrl delta VBS	Opto-Ctrl	2	23.6681	24.0841	10.1976				bystander	206.4	259.7	188.7	125.8	198.6	284	173	135.1	260.7
empty sg Opto-Ctrl delta VBS	Opto-Ctrl	3	23.5082	25.3439	10.2342				Opto-Ctrl + Fer-1	325.4	586.6	341.8	363.8	264	506.6	466.4	376.8	291.8
empty sg Opto-Ctrl delta VBS	Opto-Ctrl	4	24.1735	26.343	10.5016				bystander + Fer-1	219.1	162.9	161.5	174.2	108.1	257.5	133.2	118.9	185.3
empty sg Opto-Ctrl delta VBS	Opto-Ctrl	5	25.2109	25.786	10.6854
empty sg Opto-Ctrl delta VBS	Opto-Ctrl	6	24.7521	27.2812	11.278
empty sg Opto-Ctrl delta VBS	Opto-Ctrl	7	25.2804	27.0458	11.4617						empty sg delta VBS			alpha catenin KO sg1 delta VBS			alpha catenin KO sg2 delta VBS
empty sg Opto-Ctrl delta VBS	Opto-Ctrl	8	26.0018	29.6882	11.5748					% AUC experiment 1	% AUC experiment 2	% AUC experiment 3	% AUC experiment 1	% AUC experiment 2	% AUC experiment 3	% AUC experiment 1	% AUC experiment 2	% AUC experiment 3
empty sg Opto-Ctrl delta VBS	Opto-Ctrl	9	25.7249	28.1808	12.0708				Opto-Ctrl	23.275	26.225	15.0792	19.2583	17.1667	11.7542	19.7125	16.2625	23.525
empty sg Opto-Ctrl delta VBS	Opto-Ctrl	10	25.4117	29.6882	12.2558				bystander	8.6	10.8208	7.8625	5.24167	8.275	11.8333	7.20833	5.62917	10.8625
empty sg Opto-Ctrl delta VBS	Opto-Ctrl	11	24.5742	28.572	12.7188				Opto-Ctrl + Fer-1	13.5583	24.4417	14.2417	15.1583	11	21.1083	19.4333	15.7	12.1583
empty sg Opto-Ctrl delta VBS	Opto-Ctrl	12	25.071	29.1246	13.5105				bystander + Fer-1	9.12917	6.7875	6.72917	7.25833	4.50417	10.7292	5.55	4.95417	7.72083
empty sg Opto-Ctrl delta VBS	Opto-Ctrl	13	25.5688	29.0052	14.8523
empty sg Opto-Ctrl delta VBS	Opto-Ctrl	14	24.0659	28.1598	15.0467
empty sg Opto-Ctrl delta VBS	Opto-Ctrl	15	23.9336	27.1608	15.3848
empty sg Opto-Ctrl delta VBS	Opto-Ctrl	16	23.3597	27.8459	15.8077				Tukey's multiple comparisons test	Mean Diff,	95,00% CI of diff,	Significant?	Summary	Adjusted P Value
empty sg Opto-Ctrl delta VBS	Opto-Ctrl	17	23.7023	26.8314	15.968
empty sg Opto-Ctrl delta VBS	Opto-Ctrl	18	22.5107	26.9287	18.2252				ctrl vs. SG1	0.6444	-5,898 to 7,187	No	ns	0.9513	A-B
empty sg Opto-Ctrl delta VBS	Opto-Ctrl	19	22.2575	25.881	19.1111				ctrl vs. SG2	1.194	-5,348 to 7,737	No	ns	0.8453	A-C
empty sg Opto-Ctrl delta VBS	Opto-Ctrl	20	23.0856	26.2932	21.2989				SG1 vs. SG2	0.55	-5,993 to 7,093	No	ns	0.9642	B-C
empty sg Opto-Ctrl delta VBS	Opto-Ctrl	21	20.4206	24.2731	21.3236
empty sg Opto-Ctrl delta VBS	Opto-Ctrl	22	18.3523	20.9577	25.705
empty sg Opto-Ctrl delta VBS	Opto-Ctrl	23	17.5576	22.3866	25.1777
empty sg Opto-Ctrl delta VBS	Opto-Ctrl	24	17.215	20.6151	26.2806
				empty sg Opto-Ctrl delta VBS
condition	cell population	time (h)	Mean % cell death experiment 1	Mean % cell death experiment 2	Mean % cell death experiment 3
empty sg Opto-Ctrl delta VBS	bystander	0	7.34248	7.51359	6.08713
empty sg Opto-Ctrl delta VBS	bystander	1	8.91265	8.70493	7.68238
empty sg Opto-Ctrl delta VBS	bystander	2	9.3326	9.28428	7.99455
empty sg Opto-Ctrl delta VBS	bystander	3	9.40421	9.90731	7.94053
empty sg Opto-Ctrl delta VBS	bystander	4	9.32508	10.0158	8.16526
empty sg Opto-Ctrl delta VBS	bystander	5	9.67032	9.77811	8.51568
empty sg Opto-Ctrl delta VBS	bystander	6	9.78924	10.4416	8.36073
empty sg Opto-Ctrl delta VBS	bystander	7	10.0297	10.9097	8.53915
empty sg Opto-Ctrl delta VBS	bystander	8	9.40553	11.1111	8.78284
empty sg Opto-Ctrl delta VBS	bystander	9	9.13765	11.421	8.68929
empty sg Opto-Ctrl delta VBS	bystander	10	9.24419	11.649	8.58352
empty sg Opto-Ctrl delta VBS	bystander	11	9.11201	11.7782	8.30061
empty sg Opto-Ctrl delta VBS	bystander	12	9.10273	11.9939	8.46842
empty sg Opto-Ctrl delta VBS	bystander	13	8.96127	11.9999	8.63657
empty sg Opto-Ctrl delta VBS	bystander	14	8.81761	11.8587	8.12893
empty sg Opto-Ctrl delta VBS	bystander	15	8.39545	11.7106	8.08424
empty sg Opto-Ctrl delta VBS	bystander	16	8.30925	11.249	7.89038
empty sg Opto-Ctrl delta VBS	bystander	17	8.27211	11.9507	8.00612
empty sg Opto-Ctrl delta VBS	bystander	18	8.68632	11.4587	7.60361
empty sg Opto-Ctrl delta VBS	bystander	19	7.84332	11.7612	7.51809
empty sg Opto-Ctrl delta VBS	bystander	20	8.31676	12.2215	7.79779
empty sg Opto-Ctrl delta VBS	bystander	21	7.35265	11.3281	6.89761
empty sg Opto-Ctrl delta VBS	bystander	22	6.3766	9.64982	6.19901
empty sg Opto-Ctrl delta VBS	bystander	23	6.12242	9.49947	5.93057
empty sg Opto-Ctrl delta VBS	bystander	24	5.60389	8.51596	5.81483
				empty sg Opto-Ctrl + Fer-1 delta VBS
condition	cell population	time (h)	Mean % cell death experiment 1	Mean % cell death experiment 2	Mean % cell death experiment 3
empty sg Opto-Ctrl + Fer-1 delta VBS	Opto-Ctrl	0	13.081	19.0926	10.6975
empty sg Opto-Ctrl + Fer-1 delta VBS	Opto-Ctrl	1	14.1914	22.575	11.9947
empty sg Opto-Ctrl + Fer-1 delta VBS	Opto-Ctrl	2	14.6977	23.4014	13.2507
empty sg Opto-Ctrl + Fer-1 delta VBS	Opto-Ctrl	3	14.7945	24.1782	12.7432
empty sg Opto-Ctrl + Fer-1 delta VBS	Opto-Ctrl	4	15.1923	24.1032	13.219
empty sg Opto-Ctrl + Fer-1 delta VBS	Opto-Ctrl	5	15.148	25.4548	13.8578
empty sg Opto-Ctrl + Fer-1 delta VBS	Opto-Ctrl	6	15.2176	24.3464	14.1321
empty sg Opto-Ctrl + Fer-1 delta VBS	Opto-Ctrl	7	15.5052	24.2811	14.8703
empty sg Opto-Ctrl + Fer-1 delta VBS	Opto-Ctrl	8	14.5223	26.09	14.6603
empty sg Opto-Ctrl + Fer-1 delta VBS	Opto-Ctrl	9	13.8405	24.8715	14.5042
empty sg Opto-Ctrl + Fer-1 delta VBS	Opto-Ctrl	10	14.6064	27.5541	15.3282
empty sg Opto-Ctrl + Fer-1 delta VBS	Opto-Ctrl	11	14.903	27.4464	15.4456
empty sg Opto-Ctrl + Fer-1 delta VBS	Opto-Ctrl	12	14.8813	26.8233	15.7388
empty sg Opto-Ctrl + Fer-1 delta VBS	Opto-Ctrl	13	13.6904	28.4544	15.4919
empty sg Opto-Ctrl + Fer-1 delta VBS	Opto-Ctrl	14	13.6534	26.735	15.5914
empty sg Opto-Ctrl + Fer-1 delta VBS	Opto-Ctrl	15	14.2411	26.2038	15.5931
empty sg Opto-Ctrl + Fer-1 delta VBS	Opto-Ctrl	16	13.6769	24.5085	15.2921
empty sg Opto-Ctrl + Fer-1 delta VBS	Opto-Ctrl	17	12.9978	25.4221	15.6419
empty sg Opto-Ctrl + Fer-1 delta VBS	Opto-Ctrl	18	12.0991	25.1365	15.2793
empty sg Opto-Ctrl + Fer-1 delta VBS	Opto-Ctrl	19	11.4607	24.2	14.4776
empty sg Opto-Ctrl + Fer-1 delta VBS	Opto-Ctrl	20	12.1388	23.2114	14.1244
empty sg Opto-Ctrl + Fer-1 delta VBS	Opto-Ctrl	21	11.8287	23.5067	14.4296
empty sg Opto-Ctrl + Fer-1 delta VBS	Opto-Ctrl	22	10.891	20.5894	12.5528
empty sg Opto-Ctrl + Fer-1 delta VBS	Opto-Ctrl	23	10.3232	18.1246	12.6291
empty sg Opto-Ctrl + Fer-1 delta VBS	Opto-Ctrl	24	8.74358	19.7484	11.1922
				empty sg Opto-Ctrl + Fer-1 delta VBS
condition	cell population	time (h)	Mean % cell death experiment 1	Mean % cell death experiment 2	Mean % cell death experiment 3
empty sg Opto-Ctrl + Fer-1 delta VBS	bystander	0	8.01503	5.96159	6.49279
empty sg Opto-Ctrl + Fer-1 delta VBS	bystander	1	8.97295	6.6741	7.04392
empty sg Opto-Ctrl + Fer-1 delta VBS	bystander	2	9.30973	6.92459	7.29524
empty sg Opto-Ctrl + Fer-1 delta VBS	bystander	3	8.93407	6.64518	7.34327
empty sg Opto-Ctrl + Fer-1 delta VBS	bystander	4	9.70111	7.2157	7.54074
empty sg Opto-Ctrl + Fer-1 delta VBS	bystander	5	9.63559	7.16697	7.51875
empty sg Opto-Ctrl + Fer-1 delta VBS	bystander	6	9.59278	7.13513	7.5533
empty sg Opto-Ctrl + Fer-1 delta VBS	bystander	7	9.42942	7.01362	7.69602
empty sg Opto-Ctrl + Fer-1 delta VBS	bystander	8	9.36695	6.96716	7.20818
empty sg Opto-Ctrl + Fer-1 delta VBS	bystander	9	9.63603	7.16729	6.86978
empty sg Opto-Ctrl + Fer-1 delta VBS	bystander	10	9.90423	7.36678	7.24992
empty sg Opto-Ctrl + Fer-1 delta VBS	bystander	11	9.84177	7.32032	7.39712
empty sg Opto-Ctrl + Fer-1 delta VBS	bystander	12	9.90685	7.36873	7.38635
empty sg Opto-Ctrl + Fer-1 delta VBS	bystander	13	9.74086	7.24527	6.79528
empty sg Opto-Ctrl + Fer-1 delta VBS	bystander	14	9.53906	7.09517	6.77688
empty sg Opto-Ctrl + Fer-1 delta VBS	bystander	15	9.64564	7.17444	7.0686
empty sg Opto-Ctrl + Fer-1 delta VBS	bystander	16	9.43291	7.01622	6.78855
empty sg Opto-Ctrl + Fer-1 delta VBS	bystander	17	9.36564	6.96618	6.4515
empty sg Opto-Ctrl + Fer-1 delta VBS	bystander	18	9.25688	6.88528	6.00539
empty sg Opto-Ctrl + Fer-1 delta VBS	bystander	19	8.45839	6.29136	5.68854
empty sg Opto-Ctrl + Fer-1 delta VBS	bystander	20	8.87074	6.59807	6.02514
empty sg Opto-Ctrl + Fer-1 delta VBS	bystander	21	8.61215	6.40573	5.8712
empty sg Opto-Ctrl + Fer-1 delta VBS	bystander	22	7.26022	5.40016	5.4058
empty sg Opto-Ctrl + Fer-1 delta VBS	bystander	23	7.38689	5.49438	5.12395
empty sg Opto-Ctrl + Fer-1 delta VBS	bystander	24	6.51022	4.84231	4.3399
				alpha catenin KO sg1 Opto-Ctrl delta VBS
condition	cell population	time (h)	Mean % cell death experiment 1	Mean % cell death experiment 2	Mean % cell death experiment 3
alpha catenin KO sg1 Opto-Ctrl delta VBS	Opto-Ctrl	0	16.4439	11.162	9.01166
alpha catenin KO sg1 Opto-Ctrl delta VBS	Opto-Ctrl	1	19.9604	16.4693	10.5159
alpha catenin KO sg1 Opto-Ctrl delta VBS	Opto-Ctrl	2	20.9009	15.8376	7.04492
alpha catenin KO sg1 Opto-Ctrl delta VBS	Opto-Ctrl	3	21.0613	14.5066	11.5654
alpha catenin KO sg1 Opto-Ctrl delta VBS	Opto-Ctrl	4	20.884	19.4548	6.96488
alpha catenin KO sg1 Opto-Ctrl delta VBS	Opto-Ctrl	5	21.6572	16.2676	9.21112
alpha catenin KO sg1 Opto-Ctrl delta VBS	Opto-Ctrl	6	21.9235	18.0086	9.74474
alpha catenin KO sg1 Opto-Ctrl delta VBS	Opto-Ctrl	7	22.4621	19.0005	8.75247
alpha catenin KO sg1 Opto-Ctrl delta VBS	Opto-Ctrl	8	21.0642	14.91	9.87051
alpha catenin KO sg1 Opto-Ctrl delta VBS	Opto-Ctrl	9	20.4643	18.1028	9.39027
alpha catenin KO sg1 Opto-Ctrl delta VBS	Opto-Ctrl	10	20.7029	16.0581	8.506
alpha catenin KO sg1 Opto-Ctrl delta VBS	Opto-Ctrl	11	20.4069	14.4313	6.63836
alpha catenin KO sg1 Opto-Ctrl delta VBS	Opto-Ctrl	12	20.3861	12.7479	7.8898
alpha catenin KO sg1 Opto-Ctrl delta VBS	Opto-Ctrl	13	20.0693	14.1376	12.1777
alpha catenin KO sg1 Opto-Ctrl delta VBS	Opto-Ctrl	14	19.7475	13.7752	11.108
alpha catenin KO sg1 Opto-Ctrl delta VBS	Opto-Ctrl	15	18.8021	14.9388	8.10452
alpha catenin KO sg1 Opto-Ctrl delta VBS	Opto-Ctrl	16	18.609	18.0385	10.0929
alpha catenin KO sg1 Opto-Ctrl delta VBS	Opto-Ctrl	17	18.5259	17.0334	11.5857
alpha catenin KO sg1 Opto-Ctrl delta VBS	Opto-Ctrl	18	19.4535	20.4755	14.64
alpha catenin KO sg1 Opto-Ctrl delta VBS	Opto-Ctrl	19	17.5656	20.7692	14.1902
alpha catenin KO sg1 Opto-Ctrl delta VBS	Opto-Ctrl	20	18.6259	17.1154	15.6754
alpha catenin KO sg1 Opto-Ctrl delta VBS	Opto-Ctrl	21	16.4667	21.1792	22.325
alpha catenin KO sg1 Opto-Ctrl delta VBS	Opto-Ctrl	22	14.2807	19.5446	19.2392
alpha catenin KO sg1 Opto-Ctrl delta VBS	Opto-Ctrl	23	13.7115	21.8264	21.892
alpha catenin KO sg1 Opto-Ctrl delta VBS	Opto-Ctrl	24	12.5502	23.5724	20.9023
				alpha catenin KO sg1 Opto-Ctrl delta VBS
condition	cell population	time (h)	Mean % cell death experiment 1	Mean % cell death experiment 2	Mean % cell death experiment 3
alpha catenin KO sg1 Opto-Ctrl delta VBS	bystander	0	3.564	6.40751	9.16406
alpha catenin KO sg1 Opto-Ctrl delta VBS	bystander	1	5.148	8.08671	11.5657
alpha catenin KO sg1 Opto-Ctrl delta VBS	bystander	2	5.544	8.41531	12.0356
alpha catenin KO sg1 Opto-Ctrl delta VBS	bystander	3	6.138	8.35846	11.9543
alpha catenin KO sg1 Opto-Ctrl delta VBS	bystander	4	5.346	8.59501	12.2926
alpha catenin KO sg1 Opto-Ctrl delta VBS	bystander	5	4.356	8.96388	12.8202
alpha catenin KO sg1 Opto-Ctrl delta VBS	bystander	6	4.158	8.80076	12.5869
alpha catenin KO sg1 Opto-Ctrl delta VBS	bystander	7	4.554	8.98858	12.8555
alpha catenin KO sg1 Opto-Ctrl delta VBS	bystander	8	4.356	9.2451	13.2224
alpha catenin KO sg1 Opto-Ctrl delta VBS	bystander	9	4.554	9.14662	13.0816
alpha catenin KO sg1 Opto-Ctrl delta VBS	bystander	10	4.752	9.03528	12.9223
alpha catenin KO sg1 Opto-Ctrl delta VBS	bystander	11	4.95	8.73748	12.4964
alpha catenin KO sg1 Opto-Ctrl delta VBS	bystander	12	4.752	8.91413	12.749
alpha catenin KO sg1 Opto-Ctrl delta VBS	bystander	13	4.752	9.09112	13.0022
alpha catenin KO sg1 Opto-Ctrl delta VBS	bystander	14	4.752	8.55677	12.2379
alpha catenin KO sg1 Opto-Ctrl delta VBS	bystander	15	4.95	8.50973	12.1707
alpha catenin KO sg1 Opto-Ctrl delta VBS	bystander	16	4.95	8.30567	11.8788
alpha catenin KO sg1 Opto-Ctrl delta VBS	bystander	17	5.544	8.42749	12.0531
alpha catenin KO sg1 Opto-Ctrl delta VBS	bystander	18	5.544	8.0038	11.4471
alpha catenin KO sg1 Opto-Ctrl delta VBS	bystander	19	5.94	7.91378	11.3183
alpha catenin KO sg1 Opto-Ctrl delta VBS	bystander	20	5.742	8.2082	11.7394
alpha catenin KO sg1 Opto-Ctrl delta VBS	bystander	21	6.534	7.26065	10.3842
alpha catenin KO sg1 Opto-Ctrl delta VBS	bystander	22	6.534	6.52528	9.33249
alpha catenin KO sg1 Opto-Ctrl delta VBS	bystander	23	6.732	6.2427	8.92835
alpha catenin KO sg1 Opto-Ctrl delta VBS	bystander	24	6.93	6.12087	8.75411
				alpha catenin KO sg1 Opto-Ctrl + Fer-1 delta VBS
condition	cell population	time (h)	Mean % cell death experiment 1	Mean % cell death experiment 2	Mean % cell death experiment 3
alpha catenin KO sg1 Opto-Ctrl + Fer-1 delta VBS	Opto-Ctrl	0	9.27657	8.60388	16.4891
alpha catenin KO sg1 Opto-Ctrl + Fer-1 delta VBS	Opto-Ctrl	1	9.84962	10.0401	19.4966
alpha catenin KO sg1 Opto-Ctrl + Fer-1 delta VBS	Opto-Ctrl	2	10.2486	6.72614	20.2103
alpha catenin KO sg1 Opto-Ctrl + Fer-1 delta VBS	Opto-Ctrl	3	10.2853	11.042	20.8812
alpha catenin KO sg1 Opto-Ctrl + Fer-1 delta VBS	Opto-Ctrl	4	10.5541	6.64972	20.8164
alpha catenin KO sg1 Opto-Ctrl + Fer-1 delta VBS	Opto-Ctrl	5	10.7388	8.79432	21.9837
alpha catenin KO sg1 Opto-Ctrl + Fer-1 delta VBS	Opto-Ctrl	6	11.3343	9.30379	21.0264
alpha catenin KO sg1 Opto-Ctrl + Fer-1 delta VBS	Opto-Ctrl	7	11.519	8.35643	20.97
alpha catenin KO sg1 Opto-Ctrl + Fer-1 delta VBS	Opto-Ctrl	8	11.6327	9.42387	22.5323
alpha catenin KO sg1 Opto-Ctrl + Fer-1 delta VBS	Opto-Ctrl	9	12.1312	8.96536	21.48
alpha catenin KO sg1 Opto-Ctrl + Fer-1 delta VBS	Opto-Ctrl	10	12.3171	8.1211	23.7967
alpha catenin KO sg1 Opto-Ctrl + Fer-1 delta VBS	Opto-Ctrl	11	12.7824	6.33798	23.7037
alpha catenin KO sg1 Opto-Ctrl + Fer-1 delta VBS	Opto-Ctrl	12	13.578	7.53279	23.1656
alpha catenin KO sg1 Opto-Ctrl + Fer-1 delta VBS	Opto-Ctrl	13	14.9266	11.6267	24.5742
alpha catenin KO sg1 Opto-Ctrl + Fer-1 delta VBS	Opto-Ctrl	14	15.1219	10.6053	23.0893
alpha catenin KO sg1 Opto-Ctrl + Fer-1 delta VBS	Opto-Ctrl	15	15.4617	7.73779	22.6305
alpha catenin KO sg1 Opto-Ctrl + Fer-1 delta VBS	Opto-Ctrl	16	15.8868	9.63615	21.1665
alpha catenin KO sg1 Opto-Ctrl + Fer-1 delta VBS	Opto-Ctrl	17	16.0478	11.0614	21.9554
alpha catenin KO sg1 Opto-Ctrl + Fer-1 delta VBS	Opto-Ctrl	18	18.3163	13.9775	21.7088
alpha catenin KO sg1 Opto-Ctrl + Fer-1 delta VBS	Opto-Ctrl	19	19.2067	13.5481	20.9
alpha catenin KO sg1 Opto-Ctrl + Fer-1 delta VBS	Opto-Ctrl	20	21.4054	14.9661	20.0462
alpha catenin KO sg1 Opto-Ctrl + Fer-1 delta VBS	Opto-Ctrl	21	21.4302	15.9885	20.3012
alpha catenin KO sg1 Opto-Ctrl + Fer-1 delta VBS	Opto-Ctrl	22	25.8335	18.3686	17.7817
alpha catenin KO sg1 Opto-Ctrl + Fer-1 delta VBS	Opto-Ctrl	23	25.3036	20.9014	15.6531
alpha catenin KO sg1 Opto-Ctrl + Fer-1 delta VBS	Opto-Ctrl	24	26.412	19.9564	17.0554
				alpha catenin KO sg1 Opto-Ctrl + Fer-1 delta VBS
condition	cell population	time (h)	Mean % cell death experiment 1	Mean % cell death experiment 2	Mean % cell death experiment 3
alpha catenin KO sg1 Opto-Ctrl + Fer-1 delta VBS	bystander	0	7.00203	2.4948	7.42408
alpha catenin KO sg1 Opto-Ctrl + Fer-1 delta VBS	bystander	1	7.59638	3.9501	8.94317
alpha catenin KO sg1 Opto-Ctrl + Fer-1 delta VBS	bystander	2	7.86742	5.4054	9.27601
alpha catenin KO sg1 Opto-Ctrl + Fer-1 delta VBS	bystander	3	7.91921	5.6133	9.69397
alpha catenin KO sg1 Opto-Ctrl + Fer-1 delta VBS	bystander	4	8.13217	5.6133	9.9664
alpha catenin KO sg1 Opto-Ctrl + Fer-1 delta VBS	bystander	5	8.10845	3.3264	10.2157
alpha catenin KO sg1 Opto-Ctrl + Fer-1 delta VBS	bystander	6	8.14572	3.9501	10.4319
alpha catenin KO sg1 Opto-Ctrl + Fer-1 delta VBS	bystander	7	8.29963	3.9501	10.8673
alpha catenin KO sg1 Opto-Ctrl + Fer-1 delta VBS	bystander	8	7.77352	3.7422	11.0668
alpha catenin KO sg1 Opto-Ctrl + Fer-1 delta VBS	bystander	9	7.40859	4.3659	11.229
alpha catenin KO sg1 Opto-Ctrl + Fer-1 delta VBS	bystander	10	7.81854	3.9501	11.4828
alpha catenin KO sg1 Opto-Ctrl + Fer-1 delta VBS	bystander	11	7.97729	4.158	11.9585
alpha catenin KO sg1 Opto-Ctrl + Fer-1 delta VBS	bystander	12	7.96567	4.5738	11.8822
alpha catenin KO sg1 Opto-Ctrl + Fer-1 delta VBS	bystander	13	7.32824	4.5738	11.9
alpha catenin KO sg1 Opto-Ctrl + Fer-1 delta VBS	bystander	14	7.3084	3.9501	11.4844
alpha catenin KO sg1 Opto-Ctrl + Fer-1 delta VBS	bystander	15	7.623	4.7817	11.3787
alpha catenin KO sg1 Opto-Ctrl + Fer-1 delta VBS	bystander	16	7.32098	4.3659	11.4813
alpha catenin KO sg1 Opto-Ctrl + Fer-1 delta VBS	bystander	17	6.9575	4.3659	10.7164
alpha catenin KO sg1 Opto-Ctrl + Fer-1 delta VBS	bystander	18	6.4764	4.5738	10.9133
alpha catenin KO sg1 Opto-Ctrl + Fer-1 delta VBS	bystander	19	6.1347	4.9896	10.6952
alpha catenin KO sg1 Opto-Ctrl + Fer-1 delta VBS	bystander	20	6.4977	4.9896	11.7123
alpha catenin KO sg1 Opto-Ctrl + Fer-1 delta VBS	bystander	21	6.33169	4.9896	11.1397
alpha catenin KO sg1 Opto-Ctrl + Fer-1 delta VBS	bystander	22	5.82978	4.9896	10.1613
alpha catenin KO sg1 Opto-Ctrl + Fer-1 delta VBS	bystander	23	5.52583	4.9896	10.569
alpha catenin KO sg1 Opto-Ctrl + Fer-1 delta VBS	bystander	24	4.68028	5.4054	9.2479
				alpha catenin KO sg2 Opto-Ctrl delta VBS
condition	cell population	time (h)	Mean % cell death experiment 1	Mean % cell death experiment 2	Mean % cell death experiment 3
alpha catenin KO sg2 Opto-Ctrl delta VBS	Opto-Ctrl	0	12.9292	10.5745	16.0545
alpha catenin KO sg2 Opto-Ctrl delta VBS	Opto-Ctrl	1	14.1256	15.6025	18.711
alpha catenin KO sg2 Opto-Ctrl delta VBS	Opto-Ctrl	2	14.712	15.004	22.638
alpha catenin KO sg2 Opto-Ctrl delta VBS	Opto-Ctrl	3	16.9405	13.7431	18.711
alpha catenin KO sg2 Opto-Ctrl delta VBS	Opto-Ctrl	4	16.964	18.4309	20.79
alpha catenin KO sg2 Opto-Ctrl delta VBS	Opto-Ctrl	5	18.0961	15.4114	19.635
alpha catenin KO sg2 Opto-Ctrl delta VBS	Opto-Ctrl	6	19.0854	17.0608	21.3675
alpha catenin KO sg2 Opto-Ctrl delta VBS	Opto-Ctrl	7	19.171	18.0004	18.711
alpha catenin KO sg2 Opto-Ctrl delta VBS	Opto-Ctrl	8	19.1884	14.1253	21.8295
alpha catenin KO sg2 Opto-Ctrl delta VBS	Opto-Ctrl	9	19.3699	17.15	21.714
alpha catenin KO sg2 Opto-Ctrl delta VBS	Opto-Ctrl	10	20.041	15.213	22.869
alpha catenin KO sg2 Opto-Ctrl delta VBS	Opto-Ctrl	11	20.3439	13.6717	20.6745
alpha catenin KO sg2 Opto-Ctrl delta VBS	Opto-Ctrl	12	20.5632	12.0769	23.9085
alpha catenin KO sg2 Opto-Ctrl delta VBS	Opto-Ctrl	13	20.6754	13.3935	25.2945
alpha catenin KO sg2 Opto-Ctrl delta VBS	Opto-Ctrl	14	21.0017	13.0502	23.4465
alpha catenin KO sg2 Opto-Ctrl delta VBS	Opto-Ctrl	15	21.0232	14.1526	23.4465
alpha catenin KO sg2 Opto-Ctrl delta VBS	Opto-Ctrl	16	21.0823	17.0891	28.0665
alpha catenin KO sg2 Opto-Ctrl delta VBS	Opto-Ctrl	17	21.3281	16.1369	25.7565
alpha catenin KO sg2 Opto-Ctrl delta VBS	Opto-Ctrl	18	21.5147	19.3979	25.7565
alpha catenin KO sg2 Opto-Ctrl delta VBS	Opto-Ctrl	19	21.5321	19.6761	26.9115
alpha catenin KO sg2 Opto-Ctrl delta VBS	Opto-Ctrl	20	21.6973	16.2146	25.9875
alpha catenin KO sg2 Opto-Ctrl delta VBS	Opto-Ctrl	21	21.7004	20.0645	24.717
alpha catenin KO sg2 Opto-Ctrl delta VBS	Opto-Ctrl	22	22.3113	18.5159	30.03
alpha catenin KO sg2 Opto-Ctrl delta VBS	Opto-Ctrl	23	22.5856	20.6777	30.723
alpha catenin KO sg2 Opto-Ctrl delta VBS	Opto-Ctrl	24	23.1405	22.3318	29.799
				alpha catenin KO sg2 Opto-Ctrl delta VBS
condition	cell population	time (h)	Mean % cell death experiment 1	Mean % cell death experiment 2	Mean % cell death experiment 3
alpha catenin KO sg2 Opto-Ctrl delta VBS	bystander	0	4.9005	3.1185	8.40985
alpha catenin KO sg2 Opto-Ctrl delta VBS	bystander	1	7.0785	4.93762	10.6138
alpha catenin KO sg2 Opto-Ctrl delta VBS	bystander	2	7.623	6.75675	11.0451
alpha catenin KO sg2 Opto-Ctrl delta VBS	bystander	3	8.43975	7.01663	10.9705
alpha catenin KO sg2 Opto-Ctrl delta VBS	bystander	4	7.35075	7.01663	11.2809
alpha catenin KO sg2 Opto-Ctrl delta VBS	bystander	5	5.9895	4.158	11.7651
alpha catenin KO sg2 Opto-Ctrl delta VBS	bystander	6	5.71725	4.93762	11.551
alpha catenin KO sg2 Opto-Ctrl delta VBS	bystander	7	6.26175	4.93762	11.7975
alpha catenin KO sg2 Opto-Ctrl delta VBS	bystander	8	5.9895	4.67775	12.1342
alpha catenin KO sg2 Opto-Ctrl delta VBS	bystander	9	6.26175	5.45737	12.0049
alpha catenin KO sg2 Opto-Ctrl delta VBS	bystander	10	6.534	4.93762	11.8588
alpha catenin KO sg2 Opto-Ctrl delta VBS	bystander	11	6.80625	5.1975	11.4679
alpha catenin KO sg2 Opto-Ctrl delta VBS	bystander	12	6.534	5.71725	11.6998
alpha catenin KO sg2 Opto-Ctrl delta VBS	bystander	13	6.534	5.71725	11.9321
alpha catenin KO sg2 Opto-Ctrl delta VBS	bystander	14	6.534	4.93762	11.2308
alpha catenin KO sg2 Opto-Ctrl delta VBS	bystander	15	6.80625	5.97713	11.169
alpha catenin KO sg2 Opto-Ctrl delta VBS	bystander	16	6.80625	5.45737	10.9012
alpha catenin KO sg2 Opto-Ctrl delta VBS	bystander	17	7.623	5.45737	11.0611
alpha catenin KO sg2 Opto-Ctrl delta VBS	bystander	18	7.623	5.71725	10.505
alpha catenin KO sg2 Opto-Ctrl delta VBS	bystander	19	8.1675	6.237	10.3868
alpha catenin KO sg2 Opto-Ctrl delta VBS	bystander	20	7.89525	6.237	10.7733
alpha catenin KO sg2 Opto-Ctrl delta VBS	bystander	21	8.98425	6.237	9.5296
alpha catenin KO sg2 Opto-Ctrl delta VBS	bystander	22	8.98425	6.237	8.56442
alpha catenin KO sg2 Opto-Ctrl delta VBS	bystander	23	9.2565	6.237	8.19354
alpha catenin KO sg2 Opto-Ctrl delta VBS	bystander	24	9.52875	6.75675	8.03364
				alpha catenin KO sg2 Opto-Ctrl + Fer-1 delta VBS
condition	cell population	time (h)	Mean % cell death experiment 1	Mean % cell death experiment 2	Mean % cell death experiment 3
alpha catenin KO sg2 Opto-Ctrl + Fer-1 delta VBS	Opto-Ctrl	0	18.7479	15.1464	9.50955
alpha catenin KO sg2 Opto-Ctrl + Fer-1 delta VBS	Opto-Ctrl	1	20.3393	16.4321	11.0969
alpha catenin KO sg2 Opto-Ctrl + Fer-1 delta VBS	Opto-Ctrl	2	21.065	17.0184	7.43415
alpha catenin KO sg2 Opto-Ctrl + Fer-1 delta VBS	Opto-Ctrl	3	21.2037	17.1304	12.2043
alpha catenin KO sg2 Opto-Ctrl + Fer-1 delta VBS	Opto-Ctrl	4	21.7739	17.5911	7.34969
alpha catenin KO sg2 Opto-Ctrl + Fer-1 delta VBS	Opto-Ctrl	5	21.7104	17.5398	9.72004
alpha catenin KO sg2 Opto-Ctrl + Fer-1 delta VBS	Opto-Ctrl	6	21.8102	17.6204	10.2831
alpha catenin KO sg2 Opto-Ctrl + Fer-1 delta VBS	Opto-Ctrl	7	22.2223	17.9533	9.23605
alpha catenin KO sg2 Opto-Ctrl + Fer-1 delta VBS	Opto-Ctrl	8	20.8136	16.8153	10.4159
alpha catenin KO sg2 Opto-Ctrl + Fer-1 delta VBS	Opto-Ctrl	9	19.8365	16.0259	9.90908
alpha catenin KO sg2 Opto-Ctrl + Fer-1 delta VBS	Opto-Ctrl	10	20.9341	16.9127	8.97595
alpha catenin KO sg2 Opto-Ctrl + Fer-1 delta VBS	Opto-Ctrl	11	21.3592	17.2561	7.00513
alpha catenin KO sg2 Opto-Ctrl + Fer-1 delta VBS	Opto-Ctrl	12	21.3281	17.2309	8.32572
alpha catenin KO sg2 Opto-Ctrl + Fer-1 delta VBS	Opto-Ctrl	13	19.6214	15.8521	12.8506
alpha catenin KO sg2 Opto-Ctrl + Fer-1 delta VBS	Opto-Ctrl	14	19.5682	15.8092	11.7217
alpha catenin KO sg2 Opto-Ctrl + Fer-1 delta VBS	Opto-Ctrl	15	20.4106	16.4897	8.55229
alpha catenin KO sg2 Opto-Ctrl + Fer-1 delta VBS	Opto-Ctrl	16	19.6019	15.8364	10.6505
alpha catenin KO sg2 Opto-Ctrl + Fer-1 delta VBS	Opto-Ctrl	17	18.6287	15.0501	12.2258
alpha catenin KO sg2 Opto-Ctrl + Fer-1 delta VBS	Opto-Ctrl	18	17.3406	14.0094	15.4488
alpha catenin KO sg2 Opto-Ctrl + Fer-1 delta VBS	Opto-Ctrl	19	16.4257	13.2703	14.9742
alpha catenin KO sg2 Opto-Ctrl + Fer-1 delta VBS	Opto-Ctrl	20	17.3976	14.0555	16.5415
alpha catenin KO sg2 Opto-Ctrl + Fer-1 delta VBS	Opto-Ctrl	21	16.9531	13.6964	17.6715
alpha catenin KO sg2 Opto-Ctrl + Fer-1 delta VBS	Opto-Ctrl	22	15.6092	12.6107	20.3021
alpha catenin KO sg2 Opto-Ctrl + Fer-1 delta VBS	Opto-Ctrl	23	14.7954	11.9532	23.1015
alpha catenin KO sg2 Opto-Ctrl + Fer-1 delta VBS	Opto-Ctrl	24	12.5314	10.1241	22.0571
				alpha catenin KO sg2 Opto-Ctrl + Fer-1 delta VBS
condition	cell population	time (h)	Mean % cell death experiment 1	Mean % cell death experiment 2	Mean % cell death experiment 3
alpha catenin KO sg2 Opto-Ctrl + Fer-1 delta VBS	bystander	0	3.77339	2.74428	3.00762
alpha catenin KO sg2 Opto-Ctrl + Fer-1 delta VBS	bystander	1	5.45045	4.34511	4.851
alpha catenin KO sg2 Opto-Ctrl + Fer-1 delta VBS	bystander	2	5.86971	5.94594	6.98544
alpha catenin KO sg2 Opto-Ctrl + Fer-1 delta VBS	bystander	3	6.49861	6.17463	5.51979
alpha catenin KO sg2 Opto-Ctrl + Fer-1 delta VBS	bystander	4	5.66008	6.17463	5.79145
alpha catenin KO sg2 Opto-Ctrl + Fer-1 delta VBS	bystander	5	4.61191	3.65904	5.8212
alpha catenin KO sg2 Opto-Ctrl + Fer-1 delta VBS	bystander	6	4.40228	4.34511	5.8212
alpha catenin KO sg2 Opto-Ctrl + Fer-1 delta VBS	bystander	7	4.82155	4.34511	6.11226
alpha catenin KO sg2 Opto-Ctrl + Fer-1 delta VBS	bystander	8	4.61191	4.11642	6.40332
alpha catenin KO sg2 Opto-Ctrl + Fer-1 delta VBS	bystander	9	4.82155	4.80249	7.2765
alpha catenin KO sg2 Opto-Ctrl + Fer-1 delta VBS	bystander	10	5.03118	4.34511	6.88842
alpha catenin KO sg2 Opto-Ctrl + Fer-1 delta VBS	bystander	11	5.24081	4.5738	7.85862
alpha catenin KO sg2 Opto-Ctrl + Fer-1 delta VBS	bystander	12	5.03118	5.03118	7.47054
alpha catenin KO sg2 Opto-Ctrl + Fer-1 delta VBS	bystander	13	5.03118	5.03118	7.7616
alpha catenin KO sg2 Opto-Ctrl + Fer-1 delta VBS	bystander	14	5.03118	4.34511	8.7318
alpha catenin KO sg2 Opto-Ctrl + Fer-1 delta VBS	bystander	15	5.24081	5.25987	8.53776
alpha catenin KO sg2 Opto-Ctrl + Fer-1 delta VBS	bystander	16	5.24081	4.80249	9.02286
alpha catenin KO sg2 Opto-Ctrl + Fer-1 delta VBS	bystander	17	5.86971	4.80249	8.92584
alpha catenin KO sg2 Opto-Ctrl + Fer-1 delta VBS	bystander	18	5.86971	5.03118	8.63478
alpha catenin KO sg2 Opto-Ctrl + Fer-1 delta VBS	bystander	19	6.28897	5.48856	9.41094
alpha catenin KO sg2 Opto-Ctrl + Fer-1 delta VBS	bystander	20	6.07934	5.48856	9.702
alpha catenin KO sg2 Opto-Ctrl + Fer-1 delta VBS	bystander	21	6.91787	5.48856	10.1871
alpha catenin KO sg2 Opto-Ctrl + Fer-1 delta VBS	bystander	22	6.91787	5.48856	10.1871
alpha catenin KO sg2 Opto-Ctrl + Fer-1 delta VBS	bystander	23	7.12751	5.48856	10.6722
alpha catenin KO sg2 Opto-Ctrl + Fer-1 delta VBS	bystander	24	7.33714	5.94594	10.4782

## Sheet: Fig. S9I+J
				empty sg Opto-Ctrl delta ß-catenin
condition	cell population	time (h)	Mean % cell death experiment 1	Mean % cell death experiment 2	Mean % cell death experiment 3						empty sg delta ß-catenin			alpha catenin KO sg1 delta ß-catenin			alpha catenin KO sg2 delta ß-catenin
empty sg Opto-Ctrl delta ß-catenin	Opto-Ctrl	0	13.079	17.2364	8.21507					AUC experiment 1	AUC experiment 2	AUC experiment 3	AUC experiment 1	AUC experiment 2	AUC experiment 3	AUC experiment 1	AUC experiment 2	AUC experiment 3
empty sg Opto-Ctrl delta ß-catenin	Opto-Ctrl	1	15.2055	18.8054	8.72255				Opto-Ctrl	397.4	536	322.1	310.3	429.4	281.6	430.1	354.8	451.7
empty sg Opto-Ctrl delta ß-catenin	Opto-Ctrl	2	16.4822	20.5118	9.07589				bystander	177.8	193.2	185.8	123.9	101.4	244.3	157.3	202.7	263.6
empty sg Opto-Ctrl delta ß-catenin	Opto-Ctrl	3	15.8819	21.5848	9.1084				Opto-Ctrl + Fer-1	388.2	376	454.5	308	290.4	436.3	396.4	363.3	277.9
empty sg Opto-Ctrl delta ß-catenin	Opto-Ctrl	4	16.8441	22.4356	9.34641				bystander + Fer-1	146.6	171.5	205.8	129.6	124.9	174.5	191	138.8	177.7
empty sg Opto-Ctrl delta ß-catenin	Opto-Ctrl	5	16.3351	21.9613	9.50998
empty sg Opto-Ctrl delta ß-catenin	Opto-Ctrl	6	16.9793	23.2347	10.0374
empty sg Opto-Ctrl delta ß-catenin	Opto-Ctrl	7	17.5078	23.0342	10.2009						empty sg delta ß-catenin			alpha catenin KO sg1 delta ß-catenin			alpha catenin KO sg2 delta ß-catenin
empty sg Opto-Ctrl delta ß-catenin	Opto-Ctrl	8	17.9838	25.2847	10.3016					% AUC experiment 1	% AUC experiment 2	% AUC experiment 3	% AUC experiment 1	% AUC experiment 2	% AUC experiment 3	% AUC experiment 1	% AUC experiment 2	% AUC experiment 3
empty sg Opto-Ctrl delta ß-catenin	Opto-Ctrl	9	17.2744	24.0009	10.743				Opto-Ctrl	16.5583	22.3333	13.4208	12.9292	17.8917	11.7333	17.9208	14.7833	18.8208
empty sg Opto-Ctrl delta ß-catenin	Opto-Ctrl	10	18.1199	25.2847	10.9076				bystander	7.40833	8.05	7.74167	5.1625	4.225	10.1792	6.55417	8.44583	10.9833
empty sg Opto-Ctrl delta ß-catenin	Opto-Ctrl	11	17.5314	24.3341	11.3197				Opto-Ctrl + Fer-1	16.175	15.6667	18.9375	12.8333	12.1	18.1792	16.5167	15.1375	11.5792
empty sg Opto-Ctrl delta ß-catenin	Opto-Ctrl	12	18.4141	24.8047	12.0243				bystander + Fer-1	6.10833	7.14583	8.575	5.4	5.20417	7.27083	7.95833	5.78333	7.40417
empty sg Opto-Ctrl delta ß-catenin	Opto-Ctrl	13	18.2577	24.703	13.2186
empty sg Opto-Ctrl delta ß-catenin	Opto-Ctrl	14	17.944	23.983	13.3916
empty sg Opto-Ctrl delta ß-catenin	Opto-Ctrl	15	17.6346	23.1321	13.6925
empty sg Opto-Ctrl delta ß-catenin	Opto-Ctrl	16	16.8939	23.7157	14.0689				Tukey's multiple comparisons test	Mean Diff,	95,00% CI of diff,	Significant?	Summary	Adjusted P Value
empty sg Opto-Ctrl delta ß-catenin	Opto-Ctrl	17	17.1704	22.8517	14.2115
empty sg Opto-Ctrl delta ß-catenin	Opto-Ctrl	18	16.724	22.9345	16.2204				ctrl vs. SG1	1.211	-4,445 to 6,867	No	ns	0.7955	A-B
empty sg Opto-Ctrl delta ß-catenin	Opto-Ctrl	19	16.4568	22.0422	17.0089				ctrl vs. SG2	-0.9278	-6,584 to 4,728	No	ns	0.8725	A-C
empty sg Opto-Ctrl delta ß-catenin	Opto-Ctrl	20	16.2793	22.3933	18.956				SG1 vs. SG2	-2.139	-7,795 to 3,517	No	ns	0.5161	B-C
empty sg Opto-Ctrl delta ß-catenin	Opto-Ctrl	21	16.2437	20.6727	18.978
empty sg Opto-Ctrl delta ß-catenin	Opto-Ctrl	22	13.4291	17.8491	22.8774
empty sg Opto-Ctrl delta ß-catenin	Opto-Ctrl	23	13.3843	19.0661	22.4081
empty sg Opto-Ctrl delta ß-catenin	Opto-Ctrl	24	11.7389	17.5573	23.3897
				empty sg Opto-Ctrl delta ß-catenin
condition	cell population	time (h)	Mean % cell death experiment 1	Mean % cell death experiment 2	Mean % cell death experiment 3
empty sg Opto-Ctrl delta ß-catenin	bystander	0	6.32367	5.58862	6.60823
empty sg Opto-Ctrl delta ß-catenin	bystander	1	7.67596	6.47474	8.02138
empty sg Opto-Ctrl delta ß-catenin	bystander	2	8.03764	6.90566	8.39934
empty sg Opto-Ctrl delta ß-catenin	bystander	3	8.09932	7.36907	8.46379
empty sg Opto-Ctrl delta ß-catenin	bystander	4	8.03117	7.44979	8.39257
empty sg Opto-Ctrl delta ß-catenin	bystander	5	8.32851	7.27297	8.70329
empty sg Opto-Ctrl delta ß-catenin	bystander	6	8.43092	7.76648	8.81031
empty sg Opto-Ctrl delta ß-catenin	bystander	7	8.63803	8.11463	9.02674
empty sg Opto-Ctrl delta ß-catenin	bystander	8	8.10046	8.26443	8.46498
empty sg Opto-Ctrl delta ß-catenin	bystander	9	7.86975	8.49494	8.22389
empty sg Opto-Ctrl delta ß-catenin	bystander	10	7.9615	8.66457	8.31977
empty sg Opto-Ctrl delta ß-catenin	bystander	11	7.84767	8.76067	8.20081
empty sg Opto-Ctrl delta ß-catenin	bystander	12	7.83967	8.92107	8.19246
empty sg Opto-Ctrl delta ß-catenin	bystander	13	7.71784	8.92552	8.06515
empty sg Opto-Ctrl delta ß-catenin	bystander	14	7.59411	8.82052	7.93585
empty sg Opto-Ctrl delta ß-catenin	bystander	15	7.23053	8.7104	7.5559
empty sg Opto-Ctrl delta ß-catenin	bystander	16	7.15629	8.36703	7.47832
empty sg Opto-Ctrl delta ß-catenin	bystander	17	7.12431	8.88892	7.4449
empty sg Opto-Ctrl delta ß-catenin	bystander	18	7.48104	8.52298	7.81768
empty sg Opto-Ctrl delta ß-catenin	bystander	19	6.75502	8.74802	7.05899
empty sg Opto-Ctrl delta ß-catenin	bystander	20	7.16276	9.09036	7.48508
empty sg Opto-Ctrl delta ß-catenin	bystander	21	6.33242	8.42585	6.61738
empty sg Opto-Ctrl delta ß-catenin	bystander	22	5.49181	7.17755	5.73894
empty sg Opto-Ctrl delta ß-catenin	bystander	23	5.27289	7.06572	5.51017
empty sg Opto-Ctrl delta ß-catenin	bystander	24	4.82632	6.33418	5.0435
				empty sg Opto-Ctrl + Fer-1 delta ß-catenin
condition	cell population	time (h)	Mean % cell death experiment 1	Mean % cell death experiment 2	Mean % cell death experiment 3
empty sg Opto-Ctrl + Fer-1 delta ß-catenin	Opto-Ctrl	0	15.6054	11.7672	14.2238
empty sg Opto-Ctrl + Fer-1 delta ß-catenin	Opto-Ctrl	1	16.9301	13.1941	15.9486
empty sg Opto-Ctrl + Fer-1 delta ß-catenin	Opto-Ctrl	2	17.5341	14.5758	17.6187
empty sg Opto-Ctrl + Fer-1 delta ß-catenin	Opto-Ctrl	3	17.6495	14.0175	16.9438
empty sg Opto-Ctrl + Fer-1 delta ß-catenin	Opto-Ctrl	4	18.1242	14.5409	17.5765
empty sg Opto-Ctrl + Fer-1 delta ß-catenin	Opto-Ctrl	5	18.0713	15.2435	18.4258
empty sg Opto-Ctrl + Fer-1 delta ß-catenin	Opto-Ctrl	6	18.1544	15.5453	18.7906
empty sg Opto-Ctrl + Fer-1 delta ß-catenin	Opto-Ctrl	7	18.4974	16.3573	19.7722
empty sg Opto-Ctrl + Fer-1 delta ß-catenin	Opto-Ctrl	8	17.3249	16.1263	19.4929
empty sg Opto-Ctrl + Fer-1 delta ß-catenin	Opto-Ctrl	9	16.5115	15.9546	19.2854
empty sg Opto-Ctrl + Fer-1 delta ß-catenin	Opto-Ctrl	10	17.4252	16.861	20.3809
empty sg Opto-Ctrl + Fer-1 delta ß-catenin	Opto-Ctrl	11	17.779	16.9902	20.5371
empty sg Opto-Ctrl + Fer-1 delta ß-catenin	Opto-Ctrl	12	17.7531	17.3127	20.927
empty sg Opto-Ctrl + Fer-1 delta ß-catenin	Opto-Ctrl	13	16.3325	17.0411	20.5987
empty sg Opto-Ctrl + Fer-1 delta ß-catenin	Opto-Ctrl	14	16.2882	17.1505	20.7309
empty sg Opto-Ctrl + Fer-1 delta ß-catenin	Opto-Ctrl	15	16.9894	17.1524	20.7332
empty sg Opto-Ctrl + Fer-1 delta ß-catenin	Opto-Ctrl	16	16.3163	16.8214	20.333
empty sg Opto-Ctrl + Fer-1 delta ß-catenin	Opto-Ctrl	17	15.5062	17.2061	20.7982
empty sg Opto-Ctrl + Fer-1 delta ß-catenin	Opto-Ctrl	18	14.434	16.8072	20.3159
empty sg Opto-Ctrl + Fer-1 delta ß-catenin	Opto-Ctrl	19	13.6724	15.9254	19.25
empty sg Opto-Ctrl + Fer-1 delta ß-catenin	Opto-Ctrl	20	14.4814	15.5368	18.7804
empty sg Opto-Ctrl + Fer-1 delta ß-catenin	Opto-Ctrl	21	14.1114	15.8726	19.1862
empty sg Opto-Ctrl + Fer-1 delta ß-catenin	Opto-Ctrl	22	12.9928	13.8081	16.6907
empty sg Opto-Ctrl + Fer-1 delta ß-catenin	Opto-Ctrl	23	12.3154	13.892	16.7922
empty sg Opto-Ctrl + Fer-1 delta ß-catenin	Opto-Ctrl	24	10.4309	12.3114	14.8816
				empty sg Opto-Ctrl + Fer-1 delta ß-catenin
condition	cell population	time (h)	Mean % cell death experiment 1	Mean % cell death experiment 2	Mean % cell death experiment 3
empty sg Opto-Ctrl + Fer-1 delta ß-catenin	bystander	0	5.36543	6.27536	4.3841
empty sg Opto-Ctrl + Fer-1 delta ß-catenin	bystander	1	6.00669	7.02536	6.0086
empty sg Opto-Ctrl + Fer-1 delta ß-catenin	bystander	2	6.23213	7.28905	7.22783
empty sg Opto-Ctrl + Fer-1 delta ß-catenin	bystander	3	5.98066	6.99493	7.82975
empty sg Opto-Ctrl + Fer-1 delta ß-catenin	bystander	4	6.49413	7.59548	7.74869
empty sg Opto-Ctrl + Fer-1 delta ß-catenin	bystander	5	6.45027	7.54418	8.2658
empty sg Opto-Ctrl + Fer-1 delta ß-catenin	bystander	6	6.42162	7.51066	8.55992
empty sg Opto-Ctrl + Fer-1 delta ß-catenin	bystander	7	6.31225	7.38275	8.78803
empty sg Opto-Ctrl + Fer-1 delta ß-catenin	bystander	8	6.27044	7.33385	9.05821
empty sg Opto-Ctrl + Fer-1 delta ß-catenin	bystander	9	6.45056	7.54452	9.28496
empty sg Opto-Ctrl + Fer-1 delta ß-catenin	bystander	10	6.6301	7.75451	9.37593
empty sg Opto-Ctrl + Fer-1 delta ß-catenin	bystander	11	6.58829	7.7056	9.39816
empty sg Opto-Ctrl + Fer-1 delta ß-catenin	bystander	12	6.63186	7.75656	9.31266
empty sg Opto-Ctrl + Fer-1 delta ß-catenin	bystander	13	6.52074	7.6266	9.52846
empty sg Opto-Ctrl + Fer-1 delta ß-catenin	bystander	14	6.38565	7.4686	9.60849
empty sg Opto-Ctrl + Fer-1 delta ß-catenin	bystander	15	6.457	7.55204	9.43236
empty sg Opto-Ctrl + Fer-1 delta ß-catenin	bystander	16	6.31459	7.38549	8.84378
empty sg Opto-Ctrl + Fer-1 delta ß-catenin	bystander	17	6.26956	7.33282	9.22887
empty sg Opto-Ctrl + Fer-1 delta ß-catenin	bystander	18	6.19675	7.24766	8.71758
empty sg Opto-Ctrl + Fer-1 delta ß-catenin	bystander	19	5.66223	6.62249	9.11225
empty sg Opto-Ctrl + Fer-1 delta ß-catenin	bystander	20	5.93826	6.94534	9.29351
empty sg Opto-Ctrl + Fer-1 delta ß-catenin	bystander	21	5.76516	6.74287	8.95835
empty sg Opto-Ctrl + Fer-1 delta ß-catenin	bystander	22	4.86015	5.68438	8.57839
empty sg Opto-Ctrl + Fer-1 delta ß-catenin	bystander	23	4.94495	5.78356	7.60232
empty sg Opto-Ctrl + Fer-1 delta ß-catenin	bystander	24	4.35808	5.09717	7.68235
				alpha catenin KO sg1 Opto-Ctrl delta ß-catenin
condition	cell population	time (h)	Mean % cell death experiment 1	Mean % cell death experiment 2	Mean % cell death experiment 3
alpha catenin KO sg1 Opto-Ctrl delta ß-catenin	Opto-Ctrl	0	9.91282	11.6332	8.93718
alpha catenin KO sg1 Opto-Ctrl delta ß-catenin	Opto-Ctrl	1	11.5675	17.1645	10.429
alpha catenin KO sg1 Opto-Ctrl delta ß-catenin	Opto-Ctrl	2	7.74941	16.5061	6.9867
alpha catenin KO sg1 Opto-Ctrl delta ß-catenin	Opto-Ctrl	3	12.7219	15.1189	11.4698
alpha catenin KO sg1 Opto-Ctrl delta ß-catenin	Opto-Ctrl	4	7.66137	20.276	6.90732
alpha catenin KO sg1 Opto-Ctrl delta ß-catenin	Opto-Ctrl	5	10.1322	16.9542	9.135
alpha catenin KO sg1 Opto-Ctrl delta ß-catenin	Opto-Ctrl	6	10.7192	18.7688	9.6642
alpha catenin KO sg1 Opto-Ctrl delta ß-catenin	Opto-Ctrl	7	9.62772	19.8025	8.68014
alpha catenin KO sg1 Opto-Ctrl delta ß-catenin	Opto-Ctrl	8	10.8576	15.5394	9.78894
alpha catenin KO sg1 Opto-Ctrl delta ß-catenin	Opto-Ctrl	9	10.3293	18.8669	9.31266
alpha catenin KO sg1 Opto-Ctrl delta ß-catenin	Opto-Ctrl	10	9.3566	16.7359	8.4357
alpha catenin KO sg1 Opto-Ctrl delta ß-catenin	Opto-Ctrl	11	7.3022	15.0404	6.5835
alpha catenin KO sg1 Opto-Ctrl delta ß-catenin	Opto-Ctrl	12	8.67879	13.286	7.8246
alpha catenin KO sg1 Opto-Ctrl delta ß-catenin	Opto-Ctrl	13	13.3955	14.7343	12.0771
alpha catenin KO sg1 Opto-Ctrl delta ß-catenin	Opto-Ctrl	14	12.2188	14.3567	11.0162
alpha catenin KO sg1 Opto-Ctrl delta ß-catenin	Opto-Ctrl	15	8.91497	15.5694	8.03754
alpha catenin KO sg1 Opto-Ctrl delta ß-catenin	Opto-Ctrl	16	11.1021	18.7999	10.0094
alpha catenin KO sg1 Opto-Ctrl delta ß-catenin	Opto-Ctrl	17	12.7443	17.7523	11.4899
alpha catenin KO sg1 Opto-Ctrl delta ß-catenin	Opto-Ctrl	18	16.104	21.3398	14.519
alpha catenin KO sg1 Opto-Ctrl delta ß-catenin	Opto-Ctrl	19	15.6092	21.6459	14.0729
alpha catenin KO sg1 Opto-Ctrl delta ß-catenin	Opto-Ctrl	20	17.243	17.8378	15.5459
alpha catenin KO sg1 Opto-Ctrl delta ß-catenin	Opto-Ctrl	21	24.5575	22.0732	23.9423
alpha catenin KO sg1 Opto-Ctrl delta ß-catenin	Opto-Ctrl	22	21.1631	20.3696	19.0802
alpha catenin KO sg1 Opto-Ctrl delta ß-catenin	Opto-Ctrl	23	24.0812	22.7477	21.7111
alpha catenin KO sg1 Opto-Ctrl delta ß-catenin	Opto-Ctrl	24	22.9925	24.5674	20.7295
				alpha catenin KO sg1 Opto-Ctrl delta ß-catenin
condition	cell population	time (h)	Mean % cell death experiment 1	Mean % cell death experiment 2	Mean % cell death experiment 3
alpha catenin KO sg1 Opto-Ctrl delta ß-catenin	bystander	0	3.51	2.34	7.88109
alpha catenin KO sg1 Opto-Ctrl delta ß-catenin	bystander	1	5.07	3.705	9.94647
alpha catenin KO sg1 Opto-Ctrl delta ß-catenin	bystander	2	5.46	5.07	10.3506
alpha catenin KO sg1 Opto-Ctrl delta ß-catenin	bystander	3	6.045	5.265	10.2807
alpha catenin KO sg1 Opto-Ctrl delta ß-catenin	bystander	4	5.265	5.265	10.5717
alpha catenin KO sg1 Opto-Ctrl delta ß-catenin	bystander	5	4.29	3.12	11.0254
alpha catenin KO sg1 Opto-Ctrl delta ß-catenin	bystander	6	4.095	3.705	10.8247
alpha catenin KO sg1 Opto-Ctrl delta ß-catenin	bystander	7	4.485	3.705	11.0558
alpha catenin KO sg1 Opto-Ctrl delta ß-catenin	bystander	8	4.29	3.51	11.3713
alpha catenin KO sg1 Opto-Ctrl delta ß-catenin	bystander	9	4.485	4.095	11.2501
alpha catenin KO sg1 Opto-Ctrl delta ß-catenin	bystander	10	4.68	3.705	11.1132
alpha catenin KO sg1 Opto-Ctrl delta ß-catenin	bystander	11	4.875	3.9	10.7469
alpha catenin KO sg1 Opto-Ctrl delta ß-catenin	bystander	12	4.68	4.29	10.9642
alpha catenin KO sg1 Opto-Ctrl delta ß-catenin	bystander	13	4.68	4.29	11.1819
alpha catenin KO sg1 Opto-Ctrl delta ß-catenin	bystander	14	4.68	3.705	10.5246
alpha catenin KO sg1 Opto-Ctrl delta ß-catenin	bystander	15	4.875	4.485	10.4668
alpha catenin KO sg1 Opto-Ctrl delta ß-catenin	bystander	16	4.875	4.095	10.2158
alpha catenin KO sg1 Opto-Ctrl delta ß-catenin	bystander	17	5.46	4.095	10.3656
alpha catenin KO sg1 Opto-Ctrl delta ß-catenin	bystander	18	5.46	4.29	9.84449
alpha catenin KO sg1 Opto-Ctrl delta ß-catenin	bystander	19	5.85	4.68	9.73377
alpha catenin KO sg1 Opto-Ctrl delta ß-catenin	bystander	20	5.655	4.68	10.0959
alpha catenin KO sg1 Opto-Ctrl delta ß-catenin	bystander	21	6.435	4.68	8.93043
alpha catenin KO sg1 Opto-Ctrl delta ß-catenin	bystander	22	6.435	4.68	8.02594
alpha catenin KO sg1 Opto-Ctrl delta ß-catenin	bystander	23	6.63	4.68	7.67838
alpha catenin KO sg1 Opto-Ctrl delta ß-catenin	bystander	24	6.825	5.07	7.52853
				alpha catenin KO sg1 Opto-Ctrl + Fer-1 delta ß-catenin
condition	cell population	time (h)	Mean % cell death experiment 1	Mean % cell death experiment 2	Mean % cell death experiment 3
alpha catenin KO sg1 Opto-Ctrl + Fer-1 delta ß-catenin	Opto-Ctrl	0	7.85449	9.46427	14.2011
alpha catenin KO sg1 Opto-Ctrl + Fer-1 delta ß-catenin	Opto-Ctrl	1	8.33969	11.0441	16.7913
alpha catenin KO sg1 Opto-Ctrl + Fer-1 delta ß-catenin	Opto-Ctrl	2	8.67753	7.39875	17.406
alpha catenin KO sg1 Opto-Ctrl + Fer-1 delta ß-catenin	Opto-Ctrl	3	8.70861	12.1462	17.9838
alpha catenin KO sg1 Opto-Ctrl + Fer-1 delta ß-catenin	Opto-Ctrl	4	8.93617	7.31469	17.928
alpha catenin KO sg1 Opto-Ctrl + Fer-1 delta ß-catenin	Opto-Ctrl	5	9.09256	9.67375	18.9333
alpha catenin KO sg1 Opto-Ctrl + Fer-1 delta ß-catenin	Opto-Ctrl	6	9.59681	10.2342	18.1089
alpha catenin KO sg1 Opto-Ctrl + Fer-1 delta ß-catenin	Opto-Ctrl	7	9.7532	9.19207	18.0603
alpha catenin KO sg1 Opto-Ctrl + Fer-1 delta ß-catenin	Opto-Ctrl	8	9.84944	10.3663	19.4058
alpha catenin KO sg1 Opto-Ctrl + Fer-1 delta ß-catenin	Opto-Ctrl	9	10.2715	9.86189	18.4995
alpha catenin KO sg1 Opto-Ctrl + Fer-1 delta ß-catenin	Opto-Ctrl	10	10.4289	8.93321	20.4948
alpha catenin KO sg1 Opto-Ctrl + Fer-1 delta ß-catenin	Opto-Ctrl	11	10.8229	6.97177	20.4147
alpha catenin KO sg1 Opto-Ctrl + Fer-1 delta ß-catenin	Opto-Ctrl	12	11.4965	8.28607	19.9512
alpha catenin KO sg1 Opto-Ctrl + Fer-1 delta ß-catenin	Opto-Ctrl	13	12.6384	12.7894	21.1644
alpha catenin KO sg1 Opto-Ctrl + Fer-1 delta ß-catenin	Opto-Ctrl	14	12.8038	11.6659	19.8855
alpha catenin KO sg1 Opto-Ctrl + Fer-1 delta ß-catenin	Opto-Ctrl	15	13.0915	8.51157	19.4904
alpha catenin KO sg1 Opto-Ctrl + Fer-1 delta ß-catenin	Opto-Ctrl	16	13.4514	10.5998	18.2295
alpha catenin KO sg1 Opto-Ctrl + Fer-1 delta ß-catenin	Opto-Ctrl	17	13.5877	12.1676	18.909
alpha catenin KO sg1 Opto-Ctrl + Fer-1 delta ß-catenin	Opto-Ctrl	18	15.5085	15.3753	18.6966
alpha catenin KO sg1 Opto-Ctrl + Fer-1 delta ß-catenin	Opto-Ctrl	19	16.2624	14.9029	18
alpha catenin KO sg1 Opto-Ctrl + Fer-1 delta ß-catenin	Opto-Ctrl	20	18.124	16.4627	17.2647
alpha catenin KO sg1 Opto-Ctrl + Fer-1 delta ß-catenin	Opto-Ctrl	21	18.145	17.5874	17.4843
alpha catenin KO sg1 Opto-Ctrl + Fer-1 delta ß-catenin	Opto-Ctrl	22	21.8733	20.2055	15.3144
alpha catenin KO sg1 Opto-Ctrl + Fer-1 delta ß-catenin	Opto-Ctrl	23	21.4246	22.9915	13.4811
alpha catenin KO sg1 Opto-Ctrl + Fer-1 delta ß-catenin	Opto-Ctrl	24	22.3631	21.9521	14.6889
				alpha catenin KO sg1 Opto-Ctrl + Fer-1 delta ß-catenin
condition	cell population	time (h)	Mean % cell death experiment 1	Mean % cell death experiment 2	Mean % cell death experiment 3
alpha catenin KO sg1 Opto-Ctrl + Fer-1 delta ß-catenin	bystander	0	5.20812	2.88149	5.68044
alpha catenin KO sg1 Opto-Ctrl + Fer-1 delta ß-catenin	bystander	1	5.6502	4.56237	6.71652
alpha catenin KO sg1 Opto-Ctrl + Fer-1 delta ß-catenin	bystander	2	5.8518	6.24324	6.9624
alpha catenin KO sg1 Opto-Ctrl + Fer-1 delta ß-catenin	bystander	3	5.89032	6.48336	7.19352
alpha catenin KO sg1 Opto-Ctrl + Fer-1 delta ß-catenin	bystander	4	6.04872	6.48336	7.1712
alpha catenin KO sg1 Opto-Ctrl + Fer-1 delta ß-catenin	bystander	5	6.03108	3.84199	7.57332
alpha catenin KO sg1 Opto-Ctrl + Fer-1 delta ß-catenin	bystander	6	6.0588	4.56237	7.24356
alpha catenin KO sg1 Opto-Ctrl + Fer-1 delta ß-catenin	bystander	7	6.17328	4.56237	7.22412
alpha catenin KO sg1 Opto-Ctrl + Fer-1 delta ß-catenin	bystander	8	5.78196	4.32224	7.76232
alpha catenin KO sg1 Opto-Ctrl + Fer-1 delta ß-catenin	bystander	9	5.51052	5.04261	7.3998
alpha catenin KO sg1 Opto-Ctrl + Fer-1 delta ß-catenin	bystander	10	5.81544	4.56237	8.19792
alpha catenin KO sg1 Opto-Ctrl + Fer-1 delta ß-catenin	bystander	11	5.93352	4.80249	8.16588
alpha catenin KO sg1 Opto-Ctrl + Fer-1 delta ß-catenin	bystander	12	5.92488	5.28274	7.98048
alpha catenin KO sg1 Opto-Ctrl + Fer-1 delta ß-catenin	bystander	13	5.45076	5.28274	8.46576
alpha catenin KO sg1 Opto-Ctrl + Fer-1 delta ß-catenin	bystander	14	5.436	4.56237	7.9542
alpha catenin KO sg1 Opto-Ctrl + Fer-1 delta ß-catenin	bystander	15	5.67	5.52286	7.79616
alpha catenin KO sg1 Opto-Ctrl + Fer-1 delta ß-catenin	bystander	16	5.44536	5.04261	7.2918
alpha catenin KO sg1 Opto-Ctrl + Fer-1 delta ß-catenin	bystander	17	5.175	5.04261	7.5636
alpha catenin KO sg1 Opto-Ctrl + Fer-1 delta ß-catenin	bystander	18	4.81716	5.28274	7.47864
alpha catenin KO sg1 Opto-Ctrl + Fer-1 delta ß-catenin	bystander	19	4.563	5.76299	7.2
alpha catenin KO sg1 Opto-Ctrl + Fer-1 delta ß-catenin	bystander	20	4.833	5.76299	6.90588
alpha catenin KO sg1 Opto-Ctrl + Fer-1 delta ß-catenin	bystander	21	4.70952	5.76299	6.99372
alpha catenin KO sg1 Opto-Ctrl + Fer-1 delta ß-catenin	bystander	22	4.3362	5.76299	6.12576
alpha catenin KO sg1 Opto-Ctrl + Fer-1 delta ß-catenin	bystander	23	4.11012	5.76299	5.39244
alpha catenin KO sg1 Opto-Ctrl + Fer-1 delta ß-catenin	bystander	24	3.4812	6.24324	5.87556
				alpha catenin KO sg2 Opto-Ctrl delta ß-catenin
condition	cell population	time (h)	Mean % cell death experiment 1	Mean % cell death experiment 2	Mean % cell death experiment 3
alpha catenin KO sg2 Opto-Ctrl delta ß-catenin	Opto-Ctrl	0	11.7539	9.61322	12.8436
alpha catenin KO sg2 Opto-Ctrl delta ß-catenin	Opto-Ctrl	1	12.8414	14.1841	14.9688
alpha catenin KO sg2 Opto-Ctrl delta ß-catenin	Opto-Ctrl	2	13.3746	13.64	18.1104
alpha catenin KO sg2 Opto-Ctrl delta ß-catenin	Opto-Ctrl	3	15.4005	12.4938	14.9688
alpha catenin KO sg2 Opto-Ctrl delta ß-catenin	Opto-Ctrl	4	15.4218	16.7554	16.632
alpha catenin KO sg2 Opto-Ctrl delta ß-catenin	Opto-Ctrl	5	16.451	14.0104	15.708
alpha catenin KO sg2 Opto-Ctrl delta ß-catenin	Opto-Ctrl	6	17.3503	15.5098	17.094
alpha catenin KO sg2 Opto-Ctrl delta ß-catenin	Opto-Ctrl	7	17.4282	16.364	14.9688
alpha catenin KO sg2 Opto-Ctrl delta ß-catenin	Opto-Ctrl	8	17.444	12.8412	17.4636
alpha catenin KO sg2 Opto-Ctrl delta ß-catenin	Opto-Ctrl	9	17.609	15.5909	17.3712
alpha catenin KO sg2 Opto-Ctrl delta ß-catenin	Opto-Ctrl	10	18.2191	13.83	18.2952
alpha catenin KO sg2 Opto-Ctrl delta ß-catenin	Opto-Ctrl	11	18.4945	12.4288	16.5396
alpha catenin KO sg2 Opto-Ctrl delta ß-catenin	Opto-Ctrl	12	18.6938	10.979	19.1268
alpha catenin KO sg2 Opto-Ctrl delta ß-catenin	Opto-Ctrl	13	18.7958	12.1759	20.2356
alpha catenin KO sg2 Opto-Ctrl delta ß-catenin	Opto-Ctrl	14	19.0925	11.8638	18.7572
alpha catenin KO sg2 Opto-Ctrl delta ß-catenin	Opto-Ctrl	15	19.112	12.866	18.7572
alpha catenin KO sg2 Opto-Ctrl delta ß-catenin	Opto-Ctrl	16	19.1657	15.5356	22.4532
alpha catenin KO sg2 Opto-Ctrl delta ß-catenin	Opto-Ctrl	17	19.3892	14.6699	20.6052
alpha catenin KO sg2 Opto-Ctrl delta ß-catenin	Opto-Ctrl	18	19.5589	17.6344	20.6052
alpha catenin KO sg2 Opto-Ctrl delta ß-catenin	Opto-Ctrl	19	19.5746	17.8873	21.5292
alpha catenin KO sg2 Opto-Ctrl delta ß-catenin	Opto-Ctrl	20	19.7248	14.7405	20.79
alpha catenin KO sg2 Opto-Ctrl delta ß-catenin	Opto-Ctrl	21	19.7276	18.2405	19.7736
alpha catenin KO sg2 Opto-Ctrl delta ß-catenin	Opto-Ctrl	22	20.283	16.8327	24.024
alpha catenin KO sg2 Opto-Ctrl delta ß-catenin	Opto-Ctrl	23	20.5324	18.7979	24.5784
alpha catenin KO sg2 Opto-Ctrl delta ß-catenin	Opto-Ctrl	24	21.0368	20.3016	23.8392
				alpha catenin KO sg2 Opto-Ctrl delta ß-catenin
condition	cell population	time (h)	Mean % cell death experiment 1	Mean % cell death experiment 2	Mean % cell death experiment 3
alpha catenin KO sg2 Opto-Ctrl delta ß-catenin	bystander	0	4.455	4.67775	8.50608
alpha catenin KO sg2 Opto-Ctrl delta ß-catenin	bystander	1	6.435	7.40644	10.7352
alpha catenin KO sg2 Opto-Ctrl delta ß-catenin	bystander	2	6.93	10.1351	11.1715
alpha catenin KO sg2 Opto-Ctrl delta ß-catenin	bystander	3	7.6725	10.5249	11.096
alpha catenin KO sg2 Opto-Ctrl delta ß-catenin	bystander	4	6.6825	10.5249	11.41
alpha catenin KO sg2 Opto-Ctrl delta ß-catenin	bystander	5	5.445	6.237	11.8997
alpha catenin KO sg2 Opto-Ctrl delta ß-catenin	bystander	6	5.1975	7.40644	11.6832
alpha catenin KO sg2 Opto-Ctrl delta ß-catenin	bystander	7	5.6925	7.40644	11.9325
alpha catenin KO sg2 Opto-Ctrl delta ß-catenin	bystander	8	5.445	7.01663	12.273
alpha catenin KO sg2 Opto-Ctrl delta ß-catenin	bystander	9	5.6925	8.18606	12.1423
alpha catenin KO sg2 Opto-Ctrl delta ß-catenin	bystander	10	5.94	7.40644	11.9945
alpha catenin KO sg2 Opto-Ctrl delta ß-catenin	bystander	11	6.1875	7.79625	11.5992
alpha catenin KO sg2 Opto-Ctrl delta ß-catenin	bystander	12	5.94	8.57587	11.8337
alpha catenin KO sg2 Opto-Ctrl delta ß-catenin	bystander	13	5.94	8.57587	12.0686
alpha catenin KO sg2 Opto-Ctrl delta ß-catenin	bystander	14	5.94	7.40644	11.3593
alpha catenin KO sg2 Opto-Ctrl delta ß-catenin	bystander	15	6.1875	8.96569	11.2968
alpha catenin KO sg2 Opto-Ctrl delta ß-catenin	bystander	16	6.1875	8.18606	11.0259
alpha catenin KO sg2 Opto-Ctrl delta ß-catenin	bystander	17	6.93	8.18606	11.1876
alpha catenin KO sg2 Opto-Ctrl delta ß-catenin	bystander	18	6.93	8.57587	10.6252
alpha catenin KO sg2 Opto-Ctrl delta ß-catenin	bystander	19	7.425	9.3555	10.5057
alpha catenin KO sg2 Opto-Ctrl delta ß-catenin	bystander	20	7.1775	9.3555	10.8965
alpha catenin KO sg2 Opto-Ctrl delta ß-catenin	bystander	21	8.1675	9.3555	9.63863
alpha catenin KO sg2 Opto-Ctrl delta ß-catenin	bystander	22	8.1675	9.3555	8.66242
alpha catenin KO sg2 Opto-Ctrl delta ß-catenin	bystander	23	8.415	9.3555	8.28729
alpha catenin KO sg2 Opto-Ctrl delta ß-catenin	bystander	24	8.6625	10.1351	8.12556
				alpha catenin KO sg2 Opto-Ctrl + Fer-1 delta ß-catenin
condition	cell population	time (h)	Mean % cell death experiment 1	Mean % cell death experiment 2	Mean % cell death experiment 3
alpha catenin KO sg2 Opto-Ctrl + Fer-1 delta ß-catenin	Opto-Ctrl	0	15.9357	9.93763	9.05671
alpha catenin KO sg2 Opto-Ctrl + Fer-1 delta ß-catenin	Opto-Ctrl	1	17.2884	14.6627	10.5685
alpha catenin KO sg2 Opto-Ctrl + Fer-1 delta ß-catenin	Opto-Ctrl	2	17.9053	14.1003	7.08015
alpha catenin KO sg2 Opto-Ctrl + Fer-1 delta ß-catenin	Opto-Ctrl	3	18.0231	12.9154	11.6232
alpha catenin KO sg2 Opto-Ctrl + Fer-1 delta ß-catenin	Opto-Ctrl	4	18.5078	17.3208	6.99971
alpha catenin KO sg2 Opto-Ctrl + Fer-1 delta ß-catenin	Opto-Ctrl	5	18.4538	14.4832	9.25718
alpha catenin KO sg2 Opto-Ctrl + Fer-1 delta ß-catenin	Opto-Ctrl	6	18.5386	16.0332	9.79346
alpha catenin KO sg2 Opto-Ctrl + Fer-1 delta ß-catenin	Opto-Ctrl	7	18.8889	16.9163	8.79624
alpha catenin KO sg2 Opto-Ctrl + Fer-1 delta ß-catenin	Opto-Ctrl	8	17.6916	13.2745	9.91987
alpha catenin KO sg2 Opto-Ctrl + Fer-1 delta ß-catenin	Opto-Ctrl	9	16.861	16.1171	9.43722
alpha catenin KO sg2 Opto-Ctrl + Fer-1 delta ß-catenin	Opto-Ctrl	10	17.794	14.2967	8.54853
alpha catenin KO sg2 Opto-Ctrl + Fer-1 delta ß-catenin	Opto-Ctrl	11	18.1553	12.8483	6.67155
alpha catenin KO sg2 Opto-Ctrl + Fer-1 delta ß-catenin	Opto-Ctrl	12	18.1289	11.3495	7.92925
alpha catenin KO sg2 Opto-Ctrl + Fer-1 delta ß-catenin	Opto-Ctrl	13	16.6782	12.5868	12.2386
alpha catenin KO sg2 Opto-Ctrl + Fer-1 delta ß-catenin	Opto-Ctrl	14	16.633	12.2642	11.1635
alpha catenin KO sg2 Opto-Ctrl + Fer-1 delta ß-catenin	Opto-Ctrl	15	17.349	13.3002	8.14504
alpha catenin KO sg2 Opto-Ctrl + Fer-1 delta ß-catenin	Opto-Ctrl	16	16.6616	16.0598	10.1433
alpha catenin KO sg2 Opto-Ctrl + Fer-1 delta ß-catenin	Opto-Ctrl	17	15.8344	15.1649	11.6436
alpha catenin KO sg2 Opto-Ctrl + Fer-1 delta ß-catenin	Opto-Ctrl	18	14.7395	18.2295	14.7132
alpha catenin KO sg2 Opto-Ctrl + Fer-1 delta ß-catenin	Opto-Ctrl	19	13.9618	18.491	14.2612
alpha catenin KO sg2 Opto-Ctrl + Fer-1 delta ß-catenin	Opto-Ctrl	20	14.788	15.238	15.7538
alpha catenin KO sg2 Opto-Ctrl + Fer-1 delta ß-catenin	Opto-Ctrl	21	14.4101	18.856	16.83
alpha catenin KO sg2 Opto-Ctrl + Fer-1 delta ß-catenin	Opto-Ctrl	22	13.2679	17.4007	19.3354
alpha catenin KO sg2 Opto-Ctrl + Fer-1 delta ß-catenin	Opto-Ctrl	23	12.5761	19.4322	22.0014
alpha catenin KO sg2 Opto-Ctrl + Fer-1 delta ß-catenin	Opto-Ctrl	24	10.6517	14.025	21.0068
				alpha catenin KO sg2 Opto-Ctrl + Fer-1 delta ß-catenin
condition	cell population	time (h)	Mean % cell death experiment 1	Mean % cell death experiment 2	Mean % cell death experiment 3
alpha catenin KO sg2 Opto-Ctrl + Fer-1 delta ß-catenin	bystander	0	4.11642	3.1185	7.14207
alpha catenin KO sg2 Opto-Ctrl + Fer-1 delta ß-catenin	bystander	1	6.51767	4.93762	7.74831
alpha catenin KO sg2 Opto-Ctrl + Fer-1 delta ß-catenin	bystander	2	8.91891	6.75675	8.02477
alpha catenin KO sg2 Opto-Ctrl + Fer-1 delta ß-catenin	bystander	3	9.26195	7.01663	8.07759
alpha catenin KO sg2 Opto-Ctrl + Fer-1 delta ß-catenin	bystander	4	9.26195	7.01663	8.29481
alpha catenin KO sg2 Opto-Ctrl + Fer-1 delta ß-catenin	bystander	5	5.48856	4.158	8.27062
alpha catenin KO sg2 Opto-Ctrl + Fer-1 delta ß-catenin	bystander	6	6.51767	4.93762	8.30863
alpha catenin KO sg2 Opto-Ctrl + Fer-1 delta ß-catenin	bystander	7	6.51767	4.93762	8.46562
alpha catenin KO sg2 Opto-Ctrl + Fer-1 delta ß-catenin	bystander	8	6.17463	4.67775	7.92899
alpha catenin KO sg2 Opto-Ctrl + Fer-1 delta ß-catenin	bystander	9	7.20373	5.45737	7.55676
alpha catenin KO sg2 Opto-Ctrl + Fer-1 delta ß-catenin	bystander	10	6.51767	4.93762	7.97491
alpha catenin KO sg2 Opto-Ctrl + Fer-1 delta ß-catenin	bystander	11	6.8607	5.1975	8.13683
alpha catenin KO sg2 Opto-Ctrl + Fer-1 delta ß-catenin	bystander	12	7.54677	5.71725	8.12499
alpha catenin KO sg2 Opto-Ctrl + Fer-1 delta ß-catenin	bystander	13	7.54677	5.71725	7.47481
alpha catenin KO sg2 Opto-Ctrl + Fer-1 delta ß-catenin	bystander	14	6.51767	4.93762	7.45457
alpha catenin KO sg2 Opto-Ctrl + Fer-1 delta ß-catenin	bystander	15	7.8898	5.97713	7.77546
alpha catenin KO sg2 Opto-Ctrl + Fer-1 delta ß-catenin	bystander	16	7.20373	5.45737	7.4674
alpha catenin KO sg2 Opto-Ctrl + Fer-1 delta ß-catenin	bystander	17	8.92584	5.45737	7.09665
alpha catenin KO sg2 Opto-Ctrl + Fer-1 delta ß-catenin	bystander	18	8.63478	6.07934	6.60593
alpha catenin KO sg2 Opto-Ctrl + Fer-1 delta ß-catenin	bystander	19	9.41094	6.91787	6.25739
alpha catenin KO sg2 Opto-Ctrl + Fer-1 delta ß-catenin	bystander	20	9.702	6.91787	6.62765
alpha catenin KO sg2 Opto-Ctrl + Fer-1 delta ß-catenin	bystander	21	10.1871	7.12751	6.45832
alpha catenin KO sg2 Opto-Ctrl + Fer-1 delta ß-catenin	bystander	22	10.1871	7.33714	5.94638
alpha catenin KO sg2 Opto-Ctrl + Fer-1 delta ß-catenin	bystander	23	10.6722	6.237	5.63634
alpha catenin KO sg2 Opto-Ctrl + Fer-1 delta ß-catenin	bystander	24	10.4782	6.75675	4.77389

## Sheet: Fig. S9K+L
				empty sg Opto-Ctrl delta F-actin
condition	cell population	time (h)	Mean % cell death experiment 1	Mean % cell death experiment 2	Mean % cell death experiment 3						empty sg delta F-actin			alpha catenin KO sg1 delta F-actin			alpha catenin KO sg2 delta F-actin
empty sg Opto-Ctrl delta F-actin	Opto-Ctrl	0	14.3869	18.96	22.0258					AUC experiment 1	AUC experiment 2	AUC experiment 3	AUC experiment 1	AUC experiment 2	AUC experiment 3	AUC experiment 1	AUC experiment 2	AUC experiment 3
empty sg Opto-Ctrl delta F-actin	Opto-Ctrl	1	16.726	20.6859	27.7981				Opto-Ctrl	397.4	536	322.1	294.8	407.9	443.2	473.1	390.3	430.1
empty sg Opto-Ctrl delta F-actin	Opto-Ctrl	2	18.1304	22.563	28.9276				bystander	177.8	193.2	185.8	117.7	223	232.2	173	263.6	237.3
empty sg Opto-Ctrl delta F-actin	Opto-Ctrl	3	17.4701	23.7433	28.7322				Opto-Ctrl + Fer-1	388.2	376	499.9	292.6	436.3	414.5	436.1	470.2	305.7
empty sg Opto-Ctrl delta F-actin	Opto-Ctrl	4	18.5285	24.6792	29.5453				bystander + Fer-1	230.6	188.7	226.4	123.1	184.2	165.8	177.7	152.7	195.4
empty sg Opto-Ctrl delta F-actin	Opto-Ctrl	5	17.9686	24.1574	30.8133
empty sg Opto-Ctrl delta F-actin	Opto-Ctrl	6	18.6773	25.5582	30.2526
empty sg Opto-Ctrl delta F-actin	Opto-Ctrl	7	19.2585	25.3377	30.8983						empty sg delta F-actin			alpha catenin KO sg1 delta F-actin			alpha catenin KO sg2 delta F-actin
empty sg Opto-Ctrl delta F-actin	Opto-Ctrl	8	19.7822	27.8131	31.78					% AUC experiment 1	% AUC experiment 2	% AUC experiment 3	% AUC experiment 1	% AUC experiment 2	% AUC experiment 3	% AUC experiment 1	% AUC experiment 2	% AUC experiment 3
empty sg Opto-Ctrl delta F-actin	Opto-Ctrl	9	19.0019	26.401	31.4415				Opto-Ctrl	16.5583	22.3333	13.4208	12.2833	16.9958	18.4667	19.7125	16.2625	17.9208
empty sg Opto-Ctrl delta F-actin	Opto-Ctrl	10	19.9319	27.8131	31.0588				bystander	7.40833	8.05	7.74167	4.90417	9.29167	9.675	7.20833	10.9833	9.8875
empty sg Opto-Ctrl delta F-actin	Opto-Ctrl	11	19.2846	26.7675	30.0351				Opto-Ctrl + Fer-1	16.175	15.6667	20.8292	12.1917	18.1792	17.2708	18.1708	19.5917	12.7375
empty sg Opto-Ctrl delta F-actin	Opto-Ctrl	12	20.2556	27.2851	30.6423				bystander + Fer-1	9.60833	7.8625	9.43333	5.12917	7.675	6.90833	7.40417	6.3625	8.14167
empty sg Opto-Ctrl delta F-actin	Opto-Ctrl	13	20.0835	27.1733	31.2507
empty sg Opto-Ctrl delta F-actin	Opto-Ctrl	14	19.7385	26.3813	29.4139
empty sg Opto-Ctrl delta F-actin	Opto-Ctrl	15	19.3981	25.4453	29.2522
empty sg Opto-Ctrl delta F-actin	Opto-Ctrl	16	18.5833	26.0873	28.5507				Tukey's multiple comparisons test	Mean Diff,	95,00% CI of diff,	Significant?	Summary	Adjusted P Value
empty sg Opto-Ctrl delta F-actin	Opto-Ctrl	17	18.8875	25.1368	28.9695
empty sg Opto-Ctrl delta F-actin	Opto-Ctrl	18	18.3964	25.2279	27.5131				ctrl vs. SG1	-0.2236	-4,999 to 4,552	No	ns	0.9887	A-B
empty sg Opto-Ctrl delta F-actin	Opto-Ctrl	19	18.1025	24.2464	27.2036				ctrl vs. SG2	-1.626	-6,402 to 3,149	No	ns	0.5785	A-C
empty sg Opto-Ctrl delta F-actin	Opto-Ctrl	20	17.9072	24.6326	28.2157				SG1 vs. SG2	-1.403	-6,178 to 3,373	No	ns	0.6592	B-C
empty sg Opto-Ctrl delta F-actin	Opto-Ctrl	21	17.8681	22.74	24.9585
empty sg Opto-Ctrl delta F-actin	Opto-Ctrl	22	14.772	19.634	22.4306
empty sg Opto-Ctrl delta F-actin	Opto-Ctrl	23	14.7227	20.9727	21.4593
empty sg Opto-Ctrl delta F-actin	Opto-Ctrl	24	12.9128	19.3131	21.0405
				empty sg Opto-Ctrl delta F-actin
condition	cell population	time (h)	Mean % cell death experiment 1	Mean % cell death experiment 2	Mean % cell death experiment 3
empty sg Opto-Ctrl delta F-actin	bystander	0	6.95603	6.83054	7.26905
empty sg Opto-Ctrl delta F-actin	bystander	1	8.44356	7.91358	8.82352
empty sg Opto-Ctrl delta F-actin	bystander	2	8.84141	8.44026	9.23927
empty sg Opto-Ctrl delta F-actin	bystander	3	8.90925	9.00665	9.31017
empty sg Opto-Ctrl delta F-actin	bystander	4	8.83429	9.10529	9.23183
empty sg Opto-Ctrl delta F-actin	bystander	5	9.16136	8.88919	9.57362
empty sg Opto-Ctrl delta F-actin	bystander	6	9.27401	9.49236	9.69134
empty sg Opto-Ctrl delta F-actin	bystander	7	9.50183	9.91789	9.92941
empty sg Opto-Ctrl delta F-actin	bystander	8	8.91051	10.101	9.31148
empty sg Opto-Ctrl delta F-actin	bystander	9	8.65672	10.3827	9.04627
empty sg Opto-Ctrl delta F-actin	bystander	10	8.75765	10.59	9.15174
empty sg Opto-Ctrl delta F-actin	bystander	11	8.63243	10.7075	9.02089
empty sg Opto-Ctrl delta F-actin	bystander	12	8.62364	10.9035	9.0117
empty sg Opto-Ctrl delta F-actin	bystander	13	8.48963	10.909	8.87166
empty sg Opto-Ctrl delta F-actin	bystander	14	8.35352	10.7806	8.72943
empty sg Opto-Ctrl delta F-actin	bystander	15	7.95358	10.646	8.31149
empty sg Opto-Ctrl delta F-actin	bystander	16	7.87192	10.2264	8.22615
empty sg Opto-Ctrl delta F-actin	bystander	17	7.83674	10.8642	8.18939
empty sg Opto-Ctrl delta F-actin	bystander	18	8.22914	10.417	8.59945
empty sg Opto-Ctrl delta F-actin	bystander	19	7.43052	10.692	7.76489
empty sg Opto-Ctrl delta F-actin	bystander	20	7.87904	11.1104	8.23359
empty sg Opto-Ctrl delta F-actin	bystander	21	6.96566	10.2983	7.27912
empty sg Opto-Ctrl delta F-actin	bystander	22	6.04099	8.77257	6.31283
empty sg Opto-Ctrl delta F-actin	bystander	23	5.80018	8.63588	6.06119
empty sg Opto-Ctrl delta F-actin	bystander	24	5.30895	7.74178	5.54785
				empty sg Opto-Ctrl + Fer-1 delta F-actin
condition	cell population	time (h)	Mean % cell death experiment 1	Mean % cell death experiment 2	Mean % cell death experiment 3
empty sg Opto-Ctrl + Fer-1 delta F-actin	Opto-Ctrl	0	17.166	18.6084	15.6462
empty sg Opto-Ctrl + Fer-1 delta F-actin	Opto-Ctrl	1	18.6231	21.9649	17.5435
empty sg Opto-Ctrl + Fer-1 delta F-actin	Opto-Ctrl	2	19.2875	23.703	19.3806
empty sg Opto-Ctrl + Fer-1 delta F-actin	Opto-Ctrl	3	19.4145	25.9756	18.6382
empty sg Opto-Ctrl + Fer-1 delta F-actin	Opto-Ctrl	4	19.9366	25.1628	19.3342
empty sg Opto-Ctrl + Fer-1 delta F-actin	Opto-Ctrl	5	19.8784	24.9166	20.2684
empty sg Opto-Ctrl + Fer-1 delta F-actin	Opto-Ctrl	6	19.9698	25.1397	20.6697
empty sg Opto-Ctrl + Fer-1 delta F-actin	Opto-Ctrl	7	20.3471	24.9709	21.7494
empty sg Opto-Ctrl + Fer-1 delta F-actin	Opto-Ctrl	8	19.0573	25.648	21.4421
empty sg Opto-Ctrl + Fer-1 delta F-actin	Opto-Ctrl	9	18.1627	25.9514	21.2139
empty sg Opto-Ctrl + Fer-1 delta F-actin	Opto-Ctrl	10	19.1677	27.5519	22.419
empty sg Opto-Ctrl + Fer-1 delta F-actin	Opto-Ctrl	11	19.5569	28.1758	22.5908
empty sg Opto-Ctrl + Fer-1 delta F-actin	Opto-Ctrl	12	19.5284	27.4534	23.0197
empty sg Opto-Ctrl + Fer-1 delta F-actin	Opto-Ctrl	13	17.9657	26.8908	22.6585
empty sg Opto-Ctrl + Fer-1 delta F-actin	Opto-Ctrl	14	17.9171	27.576	22.804
empty sg Opto-Ctrl + Fer-1 delta F-actin	Opto-Ctrl	15	18.6883	26.5593	22.8065
empty sg Opto-Ctrl + Fer-1 delta F-actin	Opto-Ctrl	16	17.9479	25.4983	22.3663
empty sg Opto-Ctrl + Fer-1 delta F-actin	Opto-Ctrl	17	17.0568	26.3704	22.878
empty sg Opto-Ctrl + Fer-1 delta F-actin	Opto-Ctrl	18	15.8774	26.7039	22.3475
empty sg Opto-Ctrl + Fer-1 delta F-actin	Opto-Ctrl	19	15.0396	24.9689	21.175
empty sg Opto-Ctrl + Fer-1 delta F-actin	Opto-Ctrl	20	15.9296	26.1654	20.6584
empty sg Opto-Ctrl + Fer-1 delta F-actin	Opto-Ctrl	21	15.5226	24.6102	21.1048
empty sg Opto-Ctrl + Fer-1 delta F-actin	Opto-Ctrl	22	14.2921	22.412	18.3598
empty sg Opto-Ctrl + Fer-1 delta F-actin	Opto-Ctrl	23	13.547	23.0259	18.4714
empty sg Opto-Ctrl + Fer-1 delta F-actin	Opto-Ctrl	24	11.474	20.7111	16.3697
				empty sg Opto-Ctrl + Fer-1 delta F-actin
condition	cell population	time (h)	Mean % cell death experiment 1	Mean % cell death experiment 2	Mean % cell death experiment 3
empty sg Opto-Ctrl + Fer-1 delta F-actin	bystander	0	8.43687	6.90289	4.82251
empty sg Opto-Ctrl + Fer-1 delta F-actin	bystander	1	9.44521	7.7279	6.60946
empty sg Opto-Ctrl + Fer-1 delta F-actin	bystander	2	9.79972	8.01795	7.95061
empty sg Opto-Ctrl + Fer-1 delta F-actin	bystander	3	9.40429	7.69442	8.61272
empty sg Opto-Ctrl + Fer-1 delta F-actin	bystander	4	10.2117	8.35503	8.52356
empty sg Opto-Ctrl + Fer-1 delta F-actin	bystander	5	10.1427	8.2986	9.09238
empty sg Opto-Ctrl + Fer-1 delta F-actin	bystander	6	10.0977	8.26173	9.41591
empty sg Opto-Ctrl + Fer-1 delta F-actin	bystander	7	9.9257	8.12103	9.66684
empty sg Opto-Ctrl + Fer-1 delta F-actin	bystander	8	9.85995	8.06723	9.96403
empty sg Opto-Ctrl + Fer-1 delta F-actin	bystander	9	10.1432	8.29897	10.2135
empty sg Opto-Ctrl + Fer-1 delta F-actin	bystander	10	10.4255	8.52996	10.3135
empty sg Opto-Ctrl + Fer-1 delta F-actin	bystander	11	10.3598	8.47616	10.338
empty sg Opto-Ctrl + Fer-1 delta F-actin	bystander	12	10.4283	8.53222	10.2439
empty sg Opto-Ctrl + Fer-1 delta F-actin	bystander	13	10.2535	8.38926	10.4813
empty sg Opto-Ctrl + Fer-1 delta F-actin	bystander	14	10.0411	8.21546	10.5693
empty sg Opto-Ctrl + Fer-1 delta F-actin	bystander	15	10.1533	8.30725	10.3756
empty sg Opto-Ctrl + Fer-1 delta F-actin	bystander	16	9.92938	8.12404	9.72816
empty sg Opto-Ctrl + Fer-1 delta F-actin	bystander	17	9.85857	8.0661	10.1518
empty sg Opto-Ctrl + Fer-1 delta F-actin	bystander	18	9.74408	7.97243	9.58934
empty sg Opto-Ctrl + Fer-1 delta F-actin	bystander	19	8.90357	7.28474	10.0235
empty sg Opto-Ctrl + Fer-1 delta F-actin	bystander	20	9.33762	7.63987	10.2229
empty sg Opto-Ctrl + Fer-1 delta F-actin	bystander	21	9.06542	7.41716	9.85418
empty sg Opto-Ctrl + Fer-1 delta F-actin	bystander	22	7.64234	6.25282	9.43622
empty sg Opto-Ctrl + Fer-1 delta F-actin	bystander	23	7.77568	6.36192	8.36255
empty sg Opto-Ctrl + Fer-1 delta F-actin	bystander	24	6.85286	5.60688	8.45058
				alpha catenin KO sg1 Opto-Ctrl + Fer-1 delta F-actin
condition	cell population	time (h)	Mean % cell death experiment 1	Mean % cell death experiment 2	Mean % cell death experiment 3
alpha catenin KO sg1 Opto-Ctrl + Fer-1 delta F-actin	Opto-Ctrl	0	9.41718	11.0515	15.7795
alpha catenin KO sg1 Opto-Ctrl + Fer-1 delta F-actin	Opto-Ctrl	1	10.9891	16.3062	19.1539
alpha catenin KO sg1 Opto-Ctrl + Fer-1 delta F-actin	Opto-Ctrl	2	7.36194	15.6808	20.0564
alpha catenin KO sg1 Opto-Ctrl + Fer-1 delta F-actin	Opto-Ctrl	3	12.0858	14.363	20.2103
alpha catenin KO sg1 Opto-Ctrl + Fer-1 delta F-actin	Opto-Ctrl	4	7.2783	19.2622	20.0403
alpha catenin KO sg1 Opto-Ctrl + Fer-1 delta F-actin	Opto-Ctrl	5	9.62563	16.1065	20.7822
alpha catenin KO sg1 Opto-Ctrl + Fer-1 delta F-actin	Opto-Ctrl	6	10.1832	17.8303	21.0377
alpha catenin KO sg1 Opto-Ctrl + Fer-1 delta F-actin	Opto-Ctrl	7	9.14634	18.8124	21.5545
alpha catenin KO sg1 Opto-Ctrl + Fer-1 delta F-actin	Opto-Ctrl	8	10.3147	14.7624	20.2131
alpha catenin KO sg1 Opto-Ctrl + Fer-1 delta F-actin	Opto-Ctrl	9	9.81283	17.9236	19.6375
alpha catenin KO sg1 Opto-Ctrl + Fer-1 delta F-actin	Opto-Ctrl	10	8.88877	15.8992	19.8664
alpha catenin KO sg1 Opto-Ctrl + Fer-1 delta F-actin	Opto-Ctrl	11	6.93709	14.2884	19.5824
alpha catenin KO sg1 Opto-Ctrl + Fer-1 delta F-actin	Opto-Ctrl	12	8.24485	12.6217	19.5624
alpha catenin KO sg1 Opto-Ctrl + Fer-1 delta F-actin	Opto-Ctrl	13	12.7257	13.9976	19.2584
alpha catenin KO sg1 Opto-Ctrl + Fer-1 delta F-actin	Opto-Ctrl	14	11.6078	13.6388	18.9496
alpha catenin KO sg1 Opto-Ctrl + Fer-1 delta F-actin	Opto-Ctrl	15	8.46922	14.7909	18.0424
alpha catenin KO sg1 Opto-Ctrl + Fer-1 delta F-actin	Opto-Ctrl	16	10.547	17.8599	17.8572
alpha catenin KO sg1 Opto-Ctrl + Fer-1 delta F-actin	Opto-Ctrl	17	12.107	16.8647	17.7773
alpha catenin KO sg1 Opto-Ctrl + Fer-1 delta F-actin	Opto-Ctrl	18	15.2988	20.2728	18.6675
alpha catenin KO sg1 Opto-Ctrl + Fer-1 delta F-actin	Opto-Ctrl	19	14.8288	20.5636	16.8559
alpha catenin KO sg1 Opto-Ctrl + Fer-1 delta F-actin	Opto-Ctrl	20	16.3808	16.9459	17.8733
alpha catenin KO sg1 Opto-Ctrl + Fer-1 delta F-actin	Opto-Ctrl	21	23.3296	20.9695	15.8013
alpha catenin KO sg1 Opto-Ctrl + Fer-1 delta F-actin	Opto-Ctrl	22	20.1049	19.3511	13.7037
alpha catenin KO sg1 Opto-Ctrl + Fer-1 delta F-actin	Opto-Ctrl	23	22.8771	21.6103	13.1575
alpha catenin KO sg1 Opto-Ctrl + Fer-1 delta F-actin	Opto-Ctrl	24	21.8429	23.339	12.0432
				alpha catenin KO sg1 Opto-Ctrl delta F-actin
condition	cell population	time (h)	Mean % cell death experiment 1	Mean % cell death experiment 2	Mean % cell death experiment 3
alpha catenin KO sg1 Opto-Ctrl delta F-actin	bystander	0	3.3345	7.19492	7.48703
alpha catenin KO sg1 Opto-Ctrl delta F-actin	bystander	1	4.8165	9.08048	9.44915
alpha catenin KO sg1 Opto-Ctrl delta F-actin	bystander	2	5.187	9.44946	9.83311
alpha catenin KO sg1 Opto-Ctrl delta F-actin	bystander	3	5.74275	9.38562	9.76668
alpha catenin KO sg1 Opto-Ctrl delta F-actin	bystander	4	5.00175	9.65124	10.0431
alpha catenin KO sg1 Opto-Ctrl delta F-actin	bystander	5	4.0755	10.0654	10.4741
alpha catenin KO sg1 Opto-Ctrl delta F-actin	bystander	6	3.89025	9.88228	10.2835
alpha catenin KO sg1 Opto-Ctrl delta F-actin	bystander	7	4.26075	10.0932	10.503
alpha catenin KO sg1 Opto-Ctrl delta F-actin	bystander	8	4.0755	10.3812	10.8027
alpha catenin KO sg1 Opto-Ctrl delta F-actin	bystander	9	4.26075	10.2706	10.6876
alpha catenin KO sg1 Opto-Ctrl delta F-actin	bystander	10	4.446	10.1456	10.5575
alpha catenin KO sg1 Opto-Ctrl delta F-actin	bystander	11	4.63125	9.81122	10.2096
alpha catenin KO sg1 Opto-Ctrl delta F-actin	bystander	12	4.446	10.0096	10.416
alpha catenin KO sg1 Opto-Ctrl delta F-actin	bystander	13	4.446	10.2083	10.6228
alpha catenin KO sg1 Opto-Ctrl delta F-actin	bystander	14	4.446	9.6083	9.9984
alpha catenin KO sg1 Opto-Ctrl delta F-actin	bystander	15	4.63125	9.55548	9.94343
alpha catenin KO sg1 Opto-Ctrl delta F-actin	bystander	16	4.63125	9.32634	9.70499
alpha catenin KO sg1 Opto-Ctrl delta F-actin	bystander	17	5.187	9.46314	9.84734
alpha catenin KO sg1 Opto-Ctrl delta F-actin	bystander	18	5.187	8.98738	9.35227
alpha catenin KO sg1 Opto-Ctrl delta F-actin	bystander	19	5.5575	8.8863	9.24708
alpha catenin KO sg1 Opto-Ctrl delta F-actin	bystander	20	5.37225	9.2169	9.59111
alpha catenin KO sg1 Opto-Ctrl delta F-actin	bystander	21	6.11325	8.1529	8.48391
alpha catenin KO sg1 Opto-Ctrl delta F-actin	bystander	22	6.11325	7.32716	7.62464
alpha catenin KO sg1 Opto-Ctrl delta F-actin	bystander	23	6.2985	7.00986	7.29446
alpha catenin KO sg1 Opto-Ctrl delta F-actin	bystander	24	6.48375	6.87306	7.15211
				alpha catenin KO sg1 Opto-Ctrl + Fer-1 delta F-actin
condition	cell population	time (h)	Mean % cell death experiment 1	Mean % cell death experiment 2	Mean % cell death experiment 3
alpha catenin KO sg1 Opto-Ctrl + Fer-1 delta F-actin	Opto-Ctrl	0	7.46177	14.2011	13.491
alpha catenin KO sg1 Opto-Ctrl + Fer-1 delta F-actin	Opto-Ctrl	1	7.92271	16.7913	15.9517
alpha catenin KO sg1 Opto-Ctrl + Fer-1 delta F-actin	Opto-Ctrl	2	8.24366	17.406	16.5357
alpha catenin KO sg1 Opto-Ctrl + Fer-1 delta F-actin	Opto-Ctrl	3	8.27318	17.9838	17.0846
alpha catenin KO sg1 Opto-Ctrl + Fer-1 delta F-actin	Opto-Ctrl	4	8.48936	17.928	17.0316
alpha catenin KO sg1 Opto-Ctrl + Fer-1 delta F-actin	Opto-Ctrl	5	8.63793	18.9333	17.9866
alpha catenin KO sg1 Opto-Ctrl + Fer-1 delta F-actin	Opto-Ctrl	6	9.11697	18.1089	17.2035
alpha catenin KO sg1 Opto-Ctrl + Fer-1 delta F-actin	Opto-Ctrl	7	9.26554	18.0603	17.1573
alpha catenin KO sg1 Opto-Ctrl + Fer-1 delta F-actin	Opto-Ctrl	8	9.35697	19.4058	18.4355
alpha catenin KO sg1 Opto-Ctrl + Fer-1 delta F-actin	Opto-Ctrl	9	9.75791	18.4995	17.5745
alpha catenin KO sg1 Opto-Ctrl + Fer-1 delta F-actin	Opto-Ctrl	10	9.90743	20.4948	19.4701
alpha catenin KO sg1 Opto-Ctrl + Fer-1 delta F-actin	Opto-Ctrl	11	10.2817	20.4147	19.394
alpha catenin KO sg1 Opto-Ctrl + Fer-1 delta F-actin	Opto-Ctrl	12	10.9217	19.9512	18.9536
alpha catenin KO sg1 Opto-Ctrl + Fer-1 delta F-actin	Opto-Ctrl	13	12.0064	21.1644	20.1062
alpha catenin KO sg1 Opto-Ctrl + Fer-1 delta F-actin	Opto-Ctrl	14	12.1636	19.8855	18.8912
alpha catenin KO sg1 Opto-Ctrl + Fer-1 delta F-actin	Opto-Ctrl	15	12.4369	19.4904	18.5159
alpha catenin KO sg1 Opto-Ctrl + Fer-1 delta F-actin	Opto-Ctrl	16	12.7788	18.2295	17.318
alpha catenin KO sg1 Opto-Ctrl + Fer-1 delta F-actin	Opto-Ctrl	17	12.9083	18.909	17.9636
alpha catenin KO sg1 Opto-Ctrl + Fer-1 delta F-actin	Opto-Ctrl	18	14.7331	18.6966	17.7618
alpha catenin KO sg1 Opto-Ctrl + Fer-1 delta F-actin	Opto-Ctrl	19	15.4492	18	17.1
alpha catenin KO sg1 Opto-Ctrl + Fer-1 delta F-actin	Opto-Ctrl	20	17.2178	17.2647	16.4015
alpha catenin KO sg1 Opto-Ctrl + Fer-1 delta F-actin	Opto-Ctrl	21	17.2378	17.4843	16.6101
alpha catenin KO sg1 Opto-Ctrl + Fer-1 delta F-actin	Opto-Ctrl	22	20.7796	15.3144	14.5487
alpha catenin KO sg1 Opto-Ctrl + Fer-1 delta F-actin	Opto-Ctrl	23	20.3534	13.4811	12.807
alpha catenin KO sg1 Opto-Ctrl + Fer-1 delta F-actin	Opto-Ctrl	24	21.245	14.6889	13.9545
				alpha catenin KO sg1 Opto-Ctrl + Fer-1 delta F-actin
condition	cell population	time (h)	Mean % cell death experiment 1	Mean % cell death experiment 2	Mean % cell death experiment 3
alpha catenin KO sg1 Opto-Ctrl + Fer-1 delta F-actin	bystander	0	4.94771	5.99602	5.39642
alpha catenin KO sg1 Opto-Ctrl + Fer-1 delta F-actin	bystander	1	5.36769	7.08966	6.38069
alpha catenin KO sg1 Opto-Ctrl + Fer-1 delta F-actin	bystander	2	5.55921	7.3492	6.61428
alpha catenin KO sg1 Opto-Ctrl + Fer-1 delta F-actin	bystander	3	5.5958	7.59316	6.83384
alpha catenin KO sg1 Opto-Ctrl + Fer-1 delta F-actin	bystander	4	5.74628	7.5696	6.81264
alpha catenin KO sg1 Opto-Ctrl + Fer-1 delta F-actin	bystander	5	5.72953	7.99406	7.19465
alpha catenin KO sg1 Opto-Ctrl + Fer-1 delta F-actin	bystander	6	5.75586	7.64598	6.88138
alpha catenin KO sg1 Opto-Ctrl + Fer-1 delta F-actin	bystander	7	5.86462	7.62546	6.86291
alpha catenin KO sg1 Opto-Ctrl + Fer-1 delta F-actin	bystander	8	5.49286	8.19356	7.3742
alpha catenin KO sg1 Opto-Ctrl + Fer-1 delta F-actin	bystander	9	5.23499	7.8109	7.02981
alpha catenin KO sg1 Opto-Ctrl + Fer-1 delta F-actin	bystander	10	5.52467	8.65336	7.78802
alpha catenin KO sg1 Opto-Ctrl + Fer-1 delta F-actin	bystander	11	5.63684	8.61954	7.75759
alpha catenin KO sg1 Opto-Ctrl + Fer-1 delta F-actin	bystander	12	5.62864	8.42384	7.58146
alpha catenin KO sg1 Opto-Ctrl + Fer-1 delta F-actin	bystander	13	5.17822	8.93608	8.04247
alpha catenin KO sg1 Opto-Ctrl + Fer-1 delta F-actin	bystander	14	5.1642	8.3961	7.55649
alpha catenin KO sg1 Opto-Ctrl + Fer-1 delta F-actin	bystander	15	5.3865	8.22928	7.40635
alpha catenin KO sg1 Opto-Ctrl + Fer-1 delta F-actin	bystander	16	5.17309	7.6969	6.92721
alpha catenin KO sg1 Opto-Ctrl + Fer-1 delta F-actin	bystander	17	4.91625	7.9838	7.18542
alpha catenin KO sg1 Opto-Ctrl + Fer-1 delta F-actin	bystander	18	4.5763	7.89412	7.10471
alpha catenin KO sg1 Opto-Ctrl + Fer-1 delta F-actin	bystander	19	4.33485	7.6	6.84
alpha catenin KO sg1 Opto-Ctrl + Fer-1 delta F-actin	bystander	20	4.59135	7.28954	6.56059
alpha catenin KO sg1 Opto-Ctrl + Fer-1 delta F-actin	bystander	21	4.47404	7.38226	6.64403
alpha catenin KO sg1 Opto-Ctrl + Fer-1 delta F-actin	bystander	22	4.11939	6.46608	5.81947
alpha catenin KO sg1 Opto-Ctrl + Fer-1 delta F-actin	bystander	23	3.90461	5.69202	5.12282
alpha catenin KO sg1 Opto-Ctrl + Fer-1 delta F-actin	bystander	24	3.30714	6.20198	5.58178
				alpha catenin KO sg2 Opto-Ctrl delta F-actin
condition	cell population	time (h)	Mean % cell death experiment 1	Mean % cell death experiment 2	Mean % cell death experiment 3
alpha catenin KO sg2 Opto-Ctrl delta F-actin	Opto-Ctrl	0	12.9292	10.5745	11.7539
alpha catenin KO sg2 Opto-Ctrl delta F-actin	Opto-Ctrl	1	14.1256	15.6025	12.8414
alpha catenin KO sg2 Opto-Ctrl delta F-actin	Opto-Ctrl	2	14.712	15.004	13.3746
alpha catenin KO sg2 Opto-Ctrl delta F-actin	Opto-Ctrl	3	16.9405	13.7431	15.4005
alpha catenin KO sg2 Opto-Ctrl delta F-actin	Opto-Ctrl	4	16.964	18.4309	15.4218
alpha catenin KO sg2 Opto-Ctrl delta F-actin	Opto-Ctrl	5	18.0961	15.4114	16.451
alpha catenin KO sg2 Opto-Ctrl delta F-actin	Opto-Ctrl	6	19.0854	17.0608	17.3503
alpha catenin KO sg2 Opto-Ctrl delta F-actin	Opto-Ctrl	7	19.171	18.0004	17.4282
alpha catenin KO sg2 Opto-Ctrl delta F-actin	Opto-Ctrl	8	19.1884	14.1253	17.444
alpha catenin KO sg2 Opto-Ctrl delta F-actin	Opto-Ctrl	9	19.3699	17.15	17.609
alpha catenin KO sg2 Opto-Ctrl delta F-actin	Opto-Ctrl	10	20.041	15.213	18.2191
alpha catenin KO sg2 Opto-Ctrl delta F-actin	Opto-Ctrl	11	20.3439	13.6717	18.4945
alpha catenin KO sg2 Opto-Ctrl delta F-actin	Opto-Ctrl	12	20.5632	12.0769	18.6938
alpha catenin KO sg2 Opto-Ctrl delta F-actin	Opto-Ctrl	13	20.6754	13.3935	18.7958
alpha catenin KO sg2 Opto-Ctrl delta F-actin	Opto-Ctrl	14	21.0017	13.0502	19.0925
alpha catenin KO sg2 Opto-Ctrl delta F-actin	Opto-Ctrl	15	21.0232	14.1526	19.112
alpha catenin KO sg2 Opto-Ctrl delta F-actin	Opto-Ctrl	16	21.0823	17.0891	19.1657
alpha catenin KO sg2 Opto-Ctrl delta F-actin	Opto-Ctrl	17	21.3281	16.1369	19.3892
alpha catenin KO sg2 Opto-Ctrl delta F-actin	Opto-Ctrl	18	21.5147	19.3979	19.5589
alpha catenin KO sg2 Opto-Ctrl delta F-actin	Opto-Ctrl	19	21.5321	19.6761	19.5746
alpha catenin KO sg2 Opto-Ctrl delta F-actin	Opto-Ctrl	20	21.6973	16.2146	19.7248
alpha catenin KO sg2 Opto-Ctrl delta F-actin	Opto-Ctrl	21	21.7004	20.0645	19.7276
alpha catenin KO sg2 Opto-Ctrl delta F-actin	Opto-Ctrl	22	22.3113	18.5159	20.283
alpha catenin KO sg2 Opto-Ctrl delta F-actin	Opto-Ctrl	23	22.5856	20.6777	20.5324
alpha catenin KO sg2 Opto-Ctrl delta F-actin	Opto-Ctrl	24	23.1405	22.3318	21.0368
				alpha catenin KO sg2 Opto-Ctrl delta F-actin
condition	cell population	time (h)	Mean % cell death experiment 1	Mean % cell death experiment 2	Mean % cell death experiment 3
alpha catenin KO sg2 Opto-Ctrl delta F-actin	bystander	0	4.9005	8.50608	7.65547
alpha catenin KO sg2 Opto-Ctrl delta F-actin	bystander	1	7.0785	10.7352	9.66172
alpha catenin KO sg2 Opto-Ctrl delta F-actin	bystander	2	7.623	11.1715	10.0543
alpha catenin KO sg2 Opto-Ctrl delta F-actin	bystander	3	8.43975	11.096	9.9864
alpha catenin KO sg2 Opto-Ctrl delta F-actin	bystander	4	7.35075	11.41	10.269
alpha catenin KO sg2 Opto-Ctrl delta F-actin	bystander	5	5.9895	11.8997	10.7097
alpha catenin KO sg2 Opto-Ctrl delta F-actin	bystander	6	5.71725	11.6832	10.5148
alpha catenin KO sg2 Opto-Ctrl delta F-actin	bystander	7	6.26175	11.9325	10.7392
alpha catenin KO sg2 Opto-Ctrl delta F-actin	bystander	8	5.9895	12.273	11.0457
alpha catenin KO sg2 Opto-Ctrl delta F-actin	bystander	9	6.26175	12.1423	10.9281
alpha catenin KO sg2 Opto-Ctrl delta F-actin	bystander	10	6.534	11.9945	10.795
alpha catenin KO sg2 Opto-Ctrl delta F-actin	bystander	11	6.80625	11.5992	10.4392
alpha catenin KO sg2 Opto-Ctrl delta F-actin	bystander	12	6.534	11.8337	10.6503
alpha catenin KO sg2 Opto-Ctrl delta F-actin	bystander	13	6.534	12.0686	10.8618
alpha catenin KO sg2 Opto-Ctrl delta F-actin	bystander	14	6.534	11.3593	10.2233
alpha catenin KO sg2 Opto-Ctrl delta F-actin	bystander	15	6.80625	11.2968	10.1671
alpha catenin KO sg2 Opto-Ctrl delta F-actin	bystander	16	6.80625	11.0259	9.92332
alpha catenin KO sg2 Opto-Ctrl delta F-actin	bystander	17	7.623	11.1876	10.0689
alpha catenin KO sg2 Opto-Ctrl delta F-actin	bystander	18	7.623	10.6252	9.56267
alpha catenin KO sg2 Opto-Ctrl delta F-actin	bystander	19	8.1675	10.5057	9.45511
alpha catenin KO sg2 Opto-Ctrl delta F-actin	bystander	20	7.89525	10.8965	9.80688
alpha catenin KO sg2 Opto-Ctrl delta F-actin	bystander	21	8.98425	9.63863	8.67477
alpha catenin KO sg2 Opto-Ctrl delta F-actin	bystander	22	8.98425	8.66242	7.79617
alpha catenin KO sg2 Opto-Ctrl delta F-actin	bystander	23	9.2565	8.28729	7.45856
alpha catenin KO sg2 Opto-Ctrl delta F-actin	bystander	24	9.52875	8.12556	7.31301
				alpha catenin KO sg2 Opto-Ctrl + Fer-1 delta F-actin
condition	cell population	time (h)	Mean % cell death experiment 1	Mean % cell death experiment 2	Mean % cell death experiment 3
alpha catenin KO sg2 Opto-Ctrl + Fer-1 delta F-actin	Opto-Ctrl	0	17.5293	12.8605	9.96239
alpha catenin KO sg2 Opto-Ctrl + Fer-1 delta F-actin	Opto-Ctrl	1	19.0173	18.9753	11.6254
alpha catenin KO sg2 Opto-Ctrl + Fer-1 delta F-actin	Opto-Ctrl	2	19.6958	18.2475	7.78816
alpha catenin KO sg2 Opto-Ctrl + Fer-1 delta F-actin	Opto-Ctrl	3	19.8254	16.714	12.7855
alpha catenin KO sg2 Opto-Ctrl + Fer-1 delta F-actin	Opto-Ctrl	4	20.3586	22.4151	7.69968
alpha catenin KO sg2 Opto-Ctrl + Fer-1 delta F-actin	Opto-Ctrl	5	20.2992	18.7429	10.1829
alpha catenin KO sg2 Opto-Ctrl + Fer-1 delta F-actin	Opto-Ctrl	6	20.3925	20.7489	10.7728
alpha catenin KO sg2 Opto-Ctrl + Fer-1 delta F-actin	Opto-Ctrl	7	20.7778	21.8916	9.67586
alpha catenin KO sg2 Opto-Ctrl + Fer-1 delta F-actin	Opto-Ctrl	8	19.4607	17.1788	10.9119
alpha catenin KO sg2 Opto-Ctrl + Fer-1 delta F-actin	Opto-Ctrl	9	18.5471	20.8574	10.3809
alpha catenin KO sg2 Opto-Ctrl + Fer-1 delta F-actin	Opto-Ctrl	10	19.5734	18.5016	9.40338
alpha catenin KO sg2 Opto-Ctrl + Fer-1 delta F-actin	Opto-Ctrl	11	19.9708	16.6272	7.33871
alpha catenin KO sg2 Opto-Ctrl + Fer-1 delta F-actin	Opto-Ctrl	12	19.9418	14.6876	8.72218
alpha catenin KO sg2 Opto-Ctrl + Fer-1 delta F-actin	Opto-Ctrl	13	18.346	16.2888	13.4625
alpha catenin KO sg2 Opto-Ctrl + Fer-1 delta F-actin	Opto-Ctrl	14	18.2963	15.8713	12.2799
alpha catenin KO sg2 Opto-Ctrl + Fer-1 delta F-actin	Opto-Ctrl	15	19.0839	17.212	8.95955
alpha catenin KO sg2 Opto-Ctrl + Fer-1 delta F-actin	Opto-Ctrl	16	18.3278	20.7833	11.1576
alpha catenin KO sg2 Opto-Ctrl + Fer-1 delta F-actin	Opto-Ctrl	17	17.4178	19.6252	12.808
alpha catenin KO sg2 Opto-Ctrl + Fer-1 delta F-actin	Opto-Ctrl	18	16.2134	23.5911	16.1845
alpha catenin KO sg2 Opto-Ctrl + Fer-1 delta F-actin	Opto-Ctrl	19	15.358	23.9295	15.6873
alpha catenin KO sg2 Opto-Ctrl + Fer-1 delta F-actin	Opto-Ctrl	20	16.2667	19.7197	17.3292
alpha catenin KO sg2 Opto-Ctrl + Fer-1 delta F-actin	Opto-Ctrl	21	15.8511	24.4019	18.513
alpha catenin KO sg2 Opto-Ctrl + Fer-1 delta F-actin	Opto-Ctrl	22	14.5946	22.5186	21.2689
alpha catenin KO sg2 Opto-Ctrl + Fer-1 delta F-actin	Opto-Ctrl	23	13.8337	25.1476	24.2016
alpha catenin KO sg2 Opto-Ctrl + Fer-1 delta F-actin	Opto-Ctrl	24	11.7169	18.15	23.1075
				alpha catenin KO sg2 Opto-Ctrl + Fer-1 delta F-actin
condition	cell population	time (h)	Mean % cell death experiment 1	Mean % cell death experiment 2	Mean % cell death experiment 3
alpha catenin KO sg2 Opto-Ctrl + Fer-1 delta F-actin	bystander	0	7.14207	3.43035	7.85628
alpha catenin KO sg2 Opto-Ctrl + Fer-1 delta F-actin	bystander	1	7.74831	5.43139	8.52314
alpha catenin KO sg2 Opto-Ctrl + Fer-1 delta F-actin	bystander	2	8.02477	7.43243	8.82725
alpha catenin KO sg2 Opto-Ctrl + Fer-1 delta F-actin	bystander	3	8.07759	7.71829	8.88535
alpha catenin KO sg2 Opto-Ctrl + Fer-1 delta F-actin	bystander	4	8.29481	7.71829	9.12429
alpha catenin KO sg2 Opto-Ctrl + Fer-1 delta F-actin	bystander	5	8.27062	4.5738	9.09768
alpha catenin KO sg2 Opto-Ctrl + Fer-1 delta F-actin	bystander	6	8.30863	5.43139	9.1395
alpha catenin KO sg2 Opto-Ctrl + Fer-1 delta F-actin	bystander	7	8.46562	5.43139	9.31219
alpha catenin KO sg2 Opto-Ctrl + Fer-1 delta F-actin	bystander	8	7.92899	5.14553	8.72189
alpha catenin KO sg2 Opto-Ctrl + Fer-1 delta F-actin	bystander	9	7.55676	6.00311	8.31244
alpha catenin KO sg2 Opto-Ctrl + Fer-1 delta F-actin	bystander	10	7.97491	5.43139	8.7724
alpha catenin KO sg2 Opto-Ctrl + Fer-1 delta F-actin	bystander	11	8.13683	5.71725	8.95052
alpha catenin KO sg2 Opto-Ctrl + Fer-1 delta F-actin	bystander	12	8.12499	6.28897	8.93748
alpha catenin KO sg2 Opto-Ctrl + Fer-1 delta F-actin	bystander	13	7.47481	6.28897	8.22229
alpha catenin KO sg2 Opto-Ctrl + Fer-1 delta F-actin	bystander	14	7.45457	5.43139	8.20002
alpha catenin KO sg2 Opto-Ctrl + Fer-1 delta F-actin	bystander	15	7.77546	6.57484	8.55301
alpha catenin KO sg2 Opto-Ctrl + Fer-1 delta F-actin	bystander	16	7.4674	6.00311	8.21414
alpha catenin KO sg2 Opto-Ctrl + Fer-1 delta F-actin	bystander	17	7.09665	6.00311	7.80631
alpha catenin KO sg2 Opto-Ctrl + Fer-1 delta F-actin	bystander	18	6.60593	6.68728	7.26653
alpha catenin KO sg2 Opto-Ctrl + Fer-1 delta F-actin	bystander	19	6.25739	7.60966	6.88313
alpha catenin KO sg2 Opto-Ctrl + Fer-1 delta F-actin	bystander	20	6.62765	7.60966	7.29042
alpha catenin KO sg2 Opto-Ctrl + Fer-1 delta F-actin	bystander	21	6.45832	7.84026	7.10415
alpha catenin KO sg2 Opto-Ctrl + Fer-1 delta F-actin	bystander	22	5.94638	8.07085	6.54101
alpha catenin KO sg2 Opto-Ctrl + Fer-1 delta F-actin	bystander	23	5.63634	6.8607	6.19998
alpha catenin KO sg2 Opto-Ctrl + Fer-1 delta F-actin	bystander	24	4.77389	7.43243	5.25127
