# Supplementary material for: Ferroptosis spreads to neighboring cells via plasma membrane contacts
Source: Nat Commun. 2025 Mar 26;16:2951. doi: 10.1038/s41467-025-58175-w (PMC11947162; doi:10.1038/s41467-025-58175-w)
Supplement: Supplementary file 9 — Source Data [file 41467_2025_58175_MOESM9_ESM.zip › source data S9.xlsx]

## Sheet: Fig. S9 A
condition	cell population	time (h)	Mean % cell death experiment 1	Mean % cell death experiment 2	Mean % cell death experiment 3
empty sg non-transfected	whole population	0	11,268	0,36	3,447
empty sg non-transfected	whole population	1	13,185	2,241	3,204
empty sg non-transfected	whole population	2	10,881	1,413	4,356
empty sg non-transfected	whole population	3	14,751	3,843	7,146
empty sg non-transfected	whole population	4	15,219	6,966	9,441
empty sg non-transfected	whole population	5	16,461	7,776	9,531
empty sg non-transfected	whole population	6	16,983	8,082	11,826
empty sg non-transfected	whole population	7	21,231	7,848	13,824
empty sg non-transfected	whole population	8	21,42	8,892	14,481
empty sg non-transfected	whole population	9	25,191	11,655	12,114
empty sg non-transfected	whole population	10	24,984	14,121	13,14
empty sg non-transfected	whole population	11	27,882	17,469	16,398
empty sg non-transfected	whole population	12	32,175	16,308	16,632
empty sg non-transfected	whole population	13	34,875	19,233	18,72
empty sg non-transfected	whole population	14	31,752	19,179	24,705
empty sg non-transfected	whole population	15	33,246	22,5	18,018
empty sg non-transfected	whole population	16	38,718	28,908	22,788
empty sg non-transfected	whole population	17	35,766	31,428	23,94
empty sg non-transfected	whole population	18	36,666	28,665	29,358
empty sg non-transfected	whole population	19	45,162	25,317	32,22
empty sg non-transfected	whole population	20	42,525	36,198	35,442
empty sg non-transfected	whole population	21	41,472	37,755	35,892
empty sg non-transfected	whole population	22	41,724	39,519	40,914
empty sg non-transfected	whole population	23	44,091	36,225	37,116
empty sg non-transfected	whole population	24	45,081	42,345	44,568
				empty sg Opto-Ctrl delta F-actin
condition	cell population	time (h)	Mean % cell death experiment 1	Mean % cell death experiment 2	Mean % cell death experiment 3
empty sg empty vector	whole population	0	1,27575	7,80759	10,11123
empty sg empty vector	whole population	1	9,8415	10,53405	10,59237
empty sg empty vector	whole population	2	14,0697	14,39775	12,73563
empty sg empty vector	whole population	3	13,50837	17,43039	14,05512
empty sg empty vector	whole population	4	16,61391	13,34799	15,38919
empty sg empty vector	whole population	5	17,496	18,99045	17,74386
empty sg empty vector	whole population	6	19,1727	16,67223	19,44243
empty sg empty vector	whole population	7	19,9746	24,61833	16,94925
empty sg empty vector	whole population	8	21,89187	19,71216	20,49219
empty sg empty vector	whole population	9	23,99139	24,52356	21,19932
empty sg empty vector	whole population	10	23,80185	25,0776	24,62562
empty sg empty vector	whole population	11	25,39107	27,6291	24,88806
empty sg empty vector	whole population	12	25,67538	24,56001	23,39361
empty sg empty vector	whole population	13	31,01166	32,13432	27,87696
empty sg empty vector	whole population	14	30,8367	29,57553	29,02878
empty sg empty vector	whole population	15	30,1806	29,9619	29,50992
empty sg empty vector	whole population	16	30,77838	29,92545	29,26935
empty sg empty vector	whole population	17	32,08329	26,83449	30,36285
empty sg empty vector	whole population	18	32,14161	35,26173	31,33971
empty sg empty vector	whole population	19	31,95936	29,33496	32,25825
empty sg empty vector	whole population	20	35,39295	32,97267	32,93622
empty sg empty vector	whole population	21	34,20468	36,55206	33,37362
empty sg empty vector	whole population	22	35,95428	36,34794	33,94953
empty sg empty vector	whole population	23	35,85951	34,62021	35,15238
empty sg empty vector	whole population	24	35,10864	39,35871	37,0332
				empty sg Opto-Ctrl + Fer-1 delta F-actin
condition	cell population	time (h)	Mean % cell death experiment 1	Mean % cell death experiment 2	Mean % cell death experiment 3
empty sg alpha catenin	whole population	0	13,76	6,76	11,11
empty sg alpha catenin	whole population	1	17,43	8,94	13,41
empty sg alpha catenin	whole population	2	18,89	9,66	16,17
empty sg alpha catenin	whole population	3	23,2	12,87	19,82
empty sg alpha catenin	whole population	4	24,57	15,8	17,05
empty sg alpha catenin	whole population	5	27	12,56	24,9
empty sg alpha catenin	whole population	6	30,64	16,73	26,69
empty sg alpha catenin	whole population	7	28,62	21,15	30,21
empty sg alpha catenin	whole population	8	34,58	24,4	33,17
empty sg alpha catenin	whole population	9	38,99	25,79	36,69
empty sg alpha catenin	whole population	10	36,29	26,65	36,26
empty sg alpha catenin	whole population	11	41,43	37,14	40,56
empty sg alpha catenin	whole population	12	45,44	38,74	47,19
empty sg alpha catenin	whole population	13	50,63	49,46	53,01
empty sg alpha catenin	whole population	14	50,38	48,86	40,71
empty sg alpha catenin	whole population	15	56,76	47,78	48,38
empty sg alpha catenin	whole population	16	56,08	54,97	53,84
empty sg alpha catenin	whole population	17	55,81	54,01	60,44
empty sg alpha catenin	whole population	18	61,67	64,12	66,98
empty sg alpha catenin	whole population	19	60,73	62,06	65,67
empty sg alpha catenin	whole population	20	61,62	65,03	66,92
empty sg alpha catenin	whole population	21	68,64	72,24	71,28
empty sg alpha catenin	whole population	22	66,91	76,34	66,49
empty sg alpha catenin	whole population	23	67,91	75,89	70,45
empty sg alpha catenin	whole population	24	71,11	77,82	71,64
				empty sg Opto-Ctrl + Fer-1 delta F-actin
condition	cell population	time (h)	Mean % cell death experiment 1	Mean % cell death experiment 2	Mean % cell death experiment 3
empty sg delta VBS	whole population	0	6,39	11,988	2,952
empty sg delta VBS	whole population	1	7,884	16,146	1,962
empty sg delta VBS	whole population	2	9,945	16,515	2,16
empty sg delta VBS	whole population	3	13,167	20,592	4,167
empty sg delta VBS	whole population	4	12,528	25,128	5,958
empty sg delta VBS	whole population	5	17,865	22,707	17,046
empty sg delta VBS	whole population	6	24,048	26,055	22,086
empty sg delta VBS	whole population	7	27,585	32,391	21,276
empty sg delta VBS	whole population	8	30,51	26,073	26,694
empty sg delta VBS	whole population	9	29,853	32,292	27,477
empty sg delta VBS	whole population	10	33,192	29,997	30,195
empty sg delta VBS	whole population	11	33,48	33,66	37,863
empty sg delta VBS	whole population	12	39,672	31,446	30,726
empty sg delta VBS	whole population	13	40,032	38,43	36,639
empty sg delta VBS	whole population	14	39,627	36,459	38,709
empty sg delta VBS	whole population	15	40,365	42,219	36,243
empty sg delta VBS	whole population	16	43,812	43,956	46,269
empty sg delta VBS	whole population	17	49,779	44,622	47,529
empty sg delta VBS	whole population	18	45,306	39,744	45,09
empty sg delta VBS	whole population	19	44,802	44,514	55,494
empty sg delta VBS	whole population	20	45,945	44,964	51,561
empty sg delta VBS	whole population	21	54,981	48,861	58,581
empty sg delta VBS	whole population	22	54,846	52,407	53,1
empty sg delta VBS	whole population	23	54,738	56,079	53,757
empty sg delta VBS	whole population	24	53,658	54,225	58,113
				alpha catenin KO sg1 Opto-Ctrl + Fer-1 delta F-actin
condition	cell population	time (h)	Mean % cell death experiment 1	Mean % cell death experiment 2	Mean % cell death experiment 3
empty sg delta b	whole population	0	1,2852	0,3636	3,48147
empty sg delta b	whole population	1	9,9144	2,26341	3,23604
empty sg delta b	whole population	2	14,17392	1,42713	4,39956
empty sg delta b	whole population	3	13,608432	3,88143	7,21746
empty sg delta b	whole population	4	16,736976	7,03566	9,53541
empty sg delta b	whole population	5	17,6256	7,85376	9,62631
empty sg delta b	whole population	6	19,31472	8,16282	11,94426
empty sg delta b	whole population	7	20,12256	7,92648	13,96224
empty sg delta b	whole population	8	22,054032	8,98092	14,62581
empty sg delta b	whole population	9	24,169104	11,77155	12,23514
empty sg delta b	whole population	10	23,97816	14,26221	13,2714
empty sg delta b	whole population	11	25,579152	17,64369	16,56198
empty sg delta b	whole population	12	25,865568	16,47108	16,79832
empty sg delta b	whole population	13	31,241376	19,42533	18,9072
empty sg delta b	whole population	14	31,06512	19,37079	24,95205
empty sg delta b	whole population	15	30,40416	22,725	18,19818
empty sg delta b	whole population	16	31,006368	29,19708	23,01588
empty sg delta b	whole population	17	32,320944	31,74228	24,1794
empty sg delta b	whole population	18	32,379696	28,95165	29,65158
empty sg delta b	whole population	19	32,196096	25,57017	32,5422
empty sg delta b	whole population	20	35,65512	36,55998	35,79642
empty sg delta b	whole population	21	43,07256	38,13255	36,25092
empty sg delta b	whole population	22	45,27576	39,91419	41,32314
empty sg delta b	whole population	23	45,15642	36,58725	37,48716
empty sg delta b	whole population	24	44,21088	42,76845	45,01368
				alpha catenin KO sg1 Opto-Ctrl delta F-actin
condition	cell population	time (h)	Mean % cell death experiment 1	Mean % cell death experiment 2	Mean % cell death experiment 3
empty sg delta f	whole population	0	1,2726	7,788312	10,086264
empty sg delta f	whole population	1	9,8172	10,50804	10,566216
empty sg delta f	whole population	2	14,03496	14,3622	12,704184
empty sg delta f	whole population	3	13,475016	17,387352	14,020416
empty sg delta f	whole population	4	16,572888	13,315032	15,351192
empty sg delta f	whole population	5	17,4528	18,94356	17,700048
empty sg delta f	whole population	6	19,12536	16,631064	19,394424
empty sg delta f	whole population	7	19,92528	24,557544	16,9074
empty sg delta f	whole population	8	21,837816	19,663488	20,441592
empty sg delta f	whole population	9	23,932152	24,463008	21,146976
empty sg delta f	whole population	10	23,74308	25,01568	24,564816
empty sg delta f	whole population	11	25,328376	27,56088	24,826608
empty sg delta f	whole population	12	25,611984	24,499368	23,335848
empty sg delta f	whole population	13	30,935088	32,054976	27,808128
empty sg delta f	whole population	14	30,76056	29,502504	28,957104
empty sg delta f	whole population	15	30,10608	29,88792	29,437056
empty sg delta f	whole population	16	30,702384	29,85156	29,19708
empty sg delta f	whole population	17	32,004072	26,768232	30,28788
empty sg delta f	whole population	18	32,062248	35,174664	31,262328
empty sg delta f	whole population	19	31,880448	29,262528	32,1786
empty sg delta f	whole population	20	35,30556	32,891256	32,854896
empty sg delta f	whole population	21	34,120224	36,461808	33,291216
empty sg delta f	whole population	22	35,865504	36,258192	33,865704
empty sg delta f	whole population	23	35,770968	34,534728	35,065584
empty sg delta f	whole population	24	35,021952	39,261528	36,94176
				alpha catenin KO sg1 Opto-Ctrl + Fer-1 delta F-actin
condition	cell population	time (h)	Mean % cell death experiment 1	Mean % cell death experiment 2	Mean % cell death experiment 3
empty sg non-transfected + Fer-1	whole population	0	1,91	3,17	2,89
empty sg non-transfected + Fer-1	whole population	1	2,78	3,85	3,54
empty sg non-transfected + Fer-1	whole population	2	2,15	3,43	7,17
empty sg non-transfected + Fer-1	whole population	3	3,67	6,17	7,14
empty sg non-transfected + Fer-1	whole population	4	6,01	5,46	7,39
empty sg non-transfected + Fer-1	whole population	5	8,4	7,65	8,84
empty sg non-transfected + Fer-1	whole population	6	7,76	9,98	12,83
empty sg non-transfected + Fer-1	whole population	7	8,09	10,08	13,61
empty sg non-transfected + Fer-1	whole population	8	8,77	9,45	16,89
empty sg non-transfected + Fer-1	whole population	9	10,28	12,74	10
empty sg non-transfected + Fer-1	whole population	10	12,46	15,78	13
empty sg non-transfected + Fer-1	whole population	11	11,12	10,36	15,75
empty sg non-transfected + Fer-1	whole population	12	12,81	11,96	18,31
empty sg non-transfected + Fer-1	whole population	13	10,78	11,52	15,11
empty sg non-transfected + Fer-1	whole population	14	14,55	13,36	11,48
empty sg non-transfected + Fer-1	whole population	15	15,13	15,51	15,56
empty sg non-transfected + Fer-1	whole population	16	16,67	13,17	13,01
empty sg non-transfected + Fer-1	whole population	17	15,22	16,05	15,53
empty sg non-transfected + Fer-1	whole population	18	18,7	15,98	14,07
empty sg non-transfected + Fer-1	whole population	19	17,42	18,85	16,76
empty sg non-transfected + Fer-1	whole population	20	21,52	18,99	16,03
empty sg non-transfected + Fer-1	whole population	21	20,2	18,42	18,53
empty sg non-transfected + Fer-1	whole population	22	23,54	18,5	15,14
empty sg non-transfected + Fer-1	whole population	23	21,78	17,06	15,92
empty sg non-transfected + Fer-1	whole population	24	21,04	15,82	13,18
				alpha catenin KO sg1 Opto-Ctrl + Fer-1 delta F-actin
condition	cell population	time (h)	Mean % cell death experiment 1	Mean % cell death experiment 2	Mean % cell death experiment 3
empty sg empty vector + Fer-1	whole population	0	1,91	4,03	4,73
empty sg empty vector + Fer-1	whole population	1	2,78	3,24	6,02
empty sg empty vector + Fer-1	whole population	2	2,15	4,38	5,84
empty sg empty vector + Fer-1	whole population	3	3,67	4,2	7,44
empty sg empty vector + Fer-1	whole population	4	6,01	6,13	9,23
empty sg empty vector + Fer-1	whole population	5	8,4	6,19	10,19
empty sg empty vector + Fer-1	whole population	6	7,76	6,91	9
empty sg empty vector + Fer-1	whole population	7	8,09	9,36	10,36
empty sg empty vector + Fer-1	whole population	8	8,77	9,63	12,55
empty sg empty vector + Fer-1	whole population	9	10,28	6,06	14,45
empty sg empty vector + Fer-1	whole population	10	12,46	12,2	11,47
empty sg empty vector + Fer-1	whole population	11	11,12	9,75	14,06
empty sg empty vector + Fer-1	whole population	12	12,81	13,55	11,11
empty sg empty vector + Fer-1	whole population	13	10,78	17,31	15,51
empty sg empty vector + Fer-1	whole population	14	14,55	17,94	18,63
empty sg empty vector + Fer-1	whole population	15	15,13	10,69	14,5
empty sg empty vector + Fer-1	whole population	16	16,67	19,02	15,58
empty sg empty vector + Fer-1	whole population	17	15,22	15,1	17,59
empty sg empty vector + Fer-1	whole population	18	18,7	19,26	15,56
empty sg empty vector + Fer-1	whole population	19	17,42	16,48	15,88
empty sg empty vector + Fer-1	whole population	20	21,52	15,54	15,79
empty sg empty vector + Fer-1	whole population	21	22,2	18,92	16,23
empty sg empty vector + Fer-1	whole population	22	23,54	18,92	13,77
empty sg empty vector + Fer-1	whole population	23	21,78	22,21	14,02
empty sg empty vector + Fer-1	whole population	24	21,04	22,78	15,74
				alpha catenin KO sg2 Opto-Ctrl delta F-actin
condition	cell population	time (h)	Mean % cell death experiment 1	Mean % cell death experiment 2	Mean % cell death experiment 3
empty sg alpha catenin + Fer-1	whole population	0	4,33	3,86	2,09
empty sg alpha catenin + Fer-1	whole population	1	2,68	4,93	1,14
empty sg alpha catenin + Fer-1	whole population	2	4,66	4,38	1,08
empty sg alpha catenin + Fer-1	whole population	3	4,17	4,95	2,36
empty sg alpha catenin + Fer-1	whole population	4	9,37	9,91	2,08
empty sg alpha catenin + Fer-1	whole population	5	10,15	8,82	4,87
empty sg alpha catenin + Fer-1	whole population	6	8,91	10,05	6,15
empty sg alpha catenin + Fer-1	whole population	7	10,94	9,02	7,92
empty sg alpha catenin + Fer-1	whole population	8	8,48	8,47	7,13
empty sg alpha catenin + Fer-1	whole population	9	12,02	11,01	7,83
empty sg alpha catenin + Fer-1	whole population	10	11,23	12,01	10,39
empty sg alpha catenin + Fer-1	whole population	11	16,3	11,45	11,02
empty sg alpha catenin + Fer-1	whole population	12	11,66	17,14	6,65
empty sg alpha catenin + Fer-1	whole population	13	12,68	13,8	9,33
empty sg alpha catenin + Fer-1	whole population	14	16,15	12,52	13,59
empty sg alpha catenin + Fer-1	whole population	15	15,08	14,49	14,79
empty sg alpha catenin + Fer-1	whole population	16	17,6	13,4	15,55
empty sg alpha catenin + Fer-1	whole population	17	20,74	12,47	17,68
empty sg alpha catenin + Fer-1	whole population	18	19,86	17,48	18,2
empty sg alpha catenin + Fer-1	whole population	19	17,77	18,04	16,74
empty sg alpha catenin + Fer-1	whole population	20	18,39	16,56	19,24
empty sg alpha catenin + Fer-1	whole population	21	18,95	19,84	20,35
empty sg alpha catenin + Fer-1	whole population	22	20,39	18,15	25,16
empty sg alpha catenin + Fer-1	whole population	23	17,58	15,77	25,14
empty sg alpha catenin + Fer-1	whole population	24	16,99	20,85	24,45
				alpha catenin KO sg2 Opto-Ctrl delta F-actin
condition	cell population	time (h)	Mean % cell death experiment 1	Mean % cell death experiment 2	Mean % cell death experiment 3
empty sg delta VBS + Fer-1	whole population	0	2,17	1,8	2,5
empty sg delta VBS + Fer-1	whole population	1	2,79	1,53	2,46
empty sg delta VBS + Fer-1	whole population	2	3,2	1,99	2,37
empty sg delta VBS + Fer-1	whole population	3	4,59	2,4	4,94
empty sg delta VBS + Fer-1	whole population	4	6,97	5,47	9,72
empty sg delta VBS + Fer-1	whole population	5	5,94	5,11	7,85
empty sg delta VBS + Fer-1	whole population	6	7,42	8,47	11,89
empty sg delta VBS + Fer-1	whole population	7	9,75	5,67	12,08
empty sg delta VBS + Fer-1	whole population	8	10,2	8,42	13,92
empty sg delta VBS + Fer-1	whole population	9	13,99	8,87	12,02
empty sg delta VBS + Fer-1	whole population	10	11,53	9,51	19,26
empty sg delta VBS + Fer-1	whole population	11	14,18	10,13	15
empty sg delta VBS + Fer-1	whole population	12	13,87	9,66	17,49
empty sg delta VBS + Fer-1	whole population	13	12,17	13,01	15,14
empty sg delta VBS + Fer-1	whole population	14	15,64	17,02	20,46
empty sg delta VBS + Fer-1	whole population	15	14,3	13,67	17,54
empty sg delta VBS + Fer-1	whole population	16	10,11	15,17	19,04
empty sg delta VBS + Fer-1	whole population	17	14,45	18,14	22,2
empty sg delta VBS + Fer-1	whole population	18	14,58	12,08	21,92
empty sg delta VBS + Fer-1	whole population	19	14,34	17,35	21,29
empty sg delta VBS + Fer-1	whole population	20	12,05	17,29	23,34
empty sg delta VBS + Fer-1	whole population	21	12,39	17,32	22,85
empty sg delta VBS + Fer-1	whole population	22	9,73	20,91	22,04
empty sg delta VBS + Fer-1	whole population	23	9,83	23,83	22,88
empty sg delta VBS + Fer-1	whole population	24	12,13	21,26	23,03
				alpha catenin KO sg2 Opto-Ctrl + Fer-1 delta F-actin
condition	cell population	time (h)	Mean % cell death experiment 1	Mean % cell death experiment 2	Mean % cell death experiment 3
empty sg delta b + Fer-1	whole population	0	1,9291	4,0703	2,9189
empty sg delta b + Fer-1	whole population	1	2,8078	3,2724	3,5754
empty sg delta b + Fer-1	whole population	2	2,1715	4,4238	7,2417
empty sg delta b + Fer-1	whole population	3	3,7067	4,242	7,2114
empty sg delta b + Fer-1	whole population	4	6,0701	6,1913	7,4639
empty sg delta b + Fer-1	whole population	5	8,484	6,2519	8,9284
empty sg delta b + Fer-1	whole population	6	7,8376	6,9791	12,9583
empty sg delta b + Fer-1	whole population	7	8,1709	9,4536	13,7461
empty sg delta b + Fer-1	whole population	8	8,8577	9,7263	17,0589
empty sg delta b + Fer-1	whole population	9	10,3828	6,1206	10,1
empty sg delta b + Fer-1	whole population	10	12,5846	12,322	13,13
empty sg delta b + Fer-1	whole population	11	11,2312	9,8475	15,9075
empty sg delta b + Fer-1	whole population	12	12,9381	13,6855	18,4931
empty sg delta b + Fer-1	whole population	13	10,8878	17,4831	15,2611
empty sg delta b + Fer-1	whole population	14	14,6955	18,1194	11,5948
empty sg delta b + Fer-1	whole population	15	15,2813	10,7969	15,7156
empty sg delta b + Fer-1	whole population	16	16,8367	19,2102	13,1401
empty sg delta b + Fer-1	whole population	17	15,3722	15,251	15,6853
empty sg delta b + Fer-1	whole population	18	18,887	19,4526	14,2107
empty sg delta b + Fer-1	whole population	19	17,5942	16,6448	16,9276
empty sg delta b + Fer-1	whole population	20	21,7352	15,6954	16,1903
empty sg delta b + Fer-1	whole population	21	20,402	19,1092	18,7153
empty sg delta b + Fer-1	whole population	22	23,7754	19,1092	15,2914
empty sg delta b + Fer-1	whole population	23	21,9978	22,4321	16,0792
empty sg delta b + Fer-1	whole population	24	21,2504	23,0078	13,3118
				alpha catenin KO sg2 Opto-Ctrl + Fer-1 delta F-actin
condition	cell population	time (h)	Mean % cell death experiment 1	Mean % cell death experiment 2	Mean % cell death experiment 3
empty sg delta f + Fer-1	whole population	0	1,9291	3,2017	4,7773
empty sg delta f + Fer-1	whole population	1	2,8078	3,8885	6,0802
empty sg delta f + Fer-1	whole population	2	2,1715	3,4643	5,8984
empty sg delta f + Fer-1	whole population	3	3,7067	6,2317	7,5144
empty sg delta f + Fer-1	whole population	4	6,0701	5,5146	9,3223
empty sg delta f + Fer-1	whole population	5	8,484	7,7265	10,2919
empty sg delta f + Fer-1	whole population	6	7,8376	10,0798	9,09
empty sg delta f + Fer-1	whole population	7	8,1709	10,1808	10,4636
empty sg delta f + Fer-1	whole population	8	8,8577	9,5445	12,6755
empty sg delta f + Fer-1	whole population	9	10,3828	12,8674	14,5945
empty sg delta f + Fer-1	whole population	10	12,5846	15,9378	11,5847
empty sg delta f + Fer-1	whole population	11	11,2312	10,4636	14,2006
empty sg delta f + Fer-1	whole population	12	12,9381	12,0796	11,2211
empty sg delta f + Fer-1	whole population	13	10,8878	11,6352	15,6651
empty sg delta f + Fer-1	whole population	14	14,6955	13,4936	18,8163
empty sg delta f + Fer-1	whole population	15	15,2813	15,6651	14,645
empty sg delta f + Fer-1	whole population	16	16,8367	13,3017	15,7358
empty sg delta f + Fer-1	whole population	17	15,3722	16,2105	17,7659
empty sg delta f + Fer-1	whole population	18	18,887	16,1398	15,7156
empty sg delta f + Fer-1	whole population	19	17,5942	19,0385	16,0388
empty sg delta f + Fer-1	whole population	20	21,7352	19,1799	15,9479
empty sg delta f + Fer-1	whole population	21	22,422	18,6042	16,3923
empty sg delta f + Fer-1	whole population	22	23,7754	18,685	13,9077
empty sg delta f + Fer-1	whole population	23	21,9978	17,2306	14,1602
empty sg delta f + Fer-1	whole population	24	21,2504	15,9782	15,8974

## Sheet: Fig. S9 C
condition	cell population	time (h)	Mean % cell death experiment 1	Mean % cell death experiment 2	Mean % cell death experiment 3
alpha-catenin KO sg1 non-transfected	whole population	0	2,097	2,97	9,234
alpha-catenin KO sg1 non-transfected	whole population	1	2,25	7,299	9,567
alpha-catenin KO sg1 non-transfected	whole population	2	3,069	6,912	15,21
alpha-catenin KO sg1 non-transfected	whole population	3	4,176	8,352	17,577
alpha-catenin KO sg1 non-transfected	whole population	4	2,754	9,423	17,541
alpha-catenin KO sg1 non-transfected	whole population	5	2,565	9,837	16,182
alpha-catenin KO sg1 non-transfected	whole population	6	4,752	12,861	25,38
alpha-catenin KO sg1 non-transfected	whole population	7	5,535	15,696	20,457
alpha-catenin KO sg1 non-transfected	whole population	8	7,596	14,13	17,721
alpha-catenin KO sg1 non-transfected	whole population	9	8,046	19,125	22,311
alpha-catenin KO sg1 non-transfected	whole population	10	8,937	22,248	28,638
alpha-catenin KO sg1 non-transfected	whole population	11	9,378	23,139	22,554
alpha-catenin KO sg1 non-transfected	whole population	12	10,971	27,162	30,249
alpha-catenin KO sg1 non-transfected	whole population	13	11,862	22,95	27,198
alpha-catenin KO sg1 non-transfected	whole population	14	16,02	26,622	29,538
alpha-catenin KO sg1 non-transfected	whole population	15	19,764	29,151	23,049
alpha-catenin KO sg1 non-transfected	whole population	16	17,541	33,957	20,799
alpha-catenin KO sg1 non-transfected	whole population	17	20,475	27,054	31,365
alpha-catenin KO sg1 non-transfected	whole population	18	21,654	32,364	30,681
alpha-catenin KO sg1 non-transfected	whole population	19	26,649	31,176	32,499
alpha-catenin KO sg1 non-transfected	whole population	20	24,111	31,752	33,129
alpha-catenin KO sg1 non-transfected	whole population	21	29,493	33,372	32,787
alpha-catenin KO sg1 non-transfected	whole population	22	26,451	38,358	34,983
alpha-catenin KO sg1 non-transfected	whole population	23	32,661	38,079	33,453
alpha-catenin KO sg1 non-transfected	whole population	24	37,242	39,654	35,802
				empty sg Opto-Ctrl delta F-actin
condition	cell population	time (h)	Mean % cell death experiment 1	Mean % cell death experiment 2	Mean % cell death experiment 3
alpha-catenin KO sg1 empty vector	whole population	0	6,867	3,069	1,701
alpha-catenin KO sg1 empty vector	whole population	1	4,203	4,176	2,673
alpha-catenin KO sg1 empty vector	whole population	2	7,02	2,754	3,474
alpha-catenin KO sg1 empty vector	whole population	3	7,416	2,565	3,843
alpha-catenin KO sg1 empty vector	whole population	4	7,713	4,752	6,804
alpha-catenin KO sg1 empty vector	whole population	5	11,979	5,535	6,489
alpha-catenin KO sg1 empty vector	whole population	6	12,798	7,596	10,116
alpha-catenin KO sg1 empty vector	whole population	7	16,299	8,046	8,208
alpha-catenin KO sg1 empty vector	whole population	8	17,001	8,937	9,567
alpha-catenin KO sg1 empty vector	whole population	9	17,001	9,378	16,254
alpha-catenin KO sg1 empty vector	whole population	10	16,128	10,971	20,907
alpha-catenin KO sg1 empty vector	whole population	11	18,936	11,862	22,041
alpha-catenin KO sg1 empty vector	whole population	12	21,924	16,02	24,732
alpha-catenin KO sg1 empty vector	whole population	13	20,142	19,764	21,447
alpha-catenin KO sg1 empty vector	whole population	14	16,704	17,541	19,71
alpha-catenin KO sg1 empty vector	whole population	15	21,78	20,475	18,279
alpha-catenin KO sg1 empty vector	whole population	16	25,794	21,654	28,503
alpha-catenin KO sg1 empty vector	whole population	17	31,194	26,649	31,104
alpha-catenin KO sg1 empty vector	whole population	18	28,989	24,111	31,203
alpha-catenin KO sg1 empty vector	whole population	19	32,544	29,493	41,877
alpha-catenin KO sg1 empty vector	whole population	20	27,549	26,451	33,165
alpha-catenin KO sg1 empty vector	whole population	21	30,096	32,661	43,542
alpha-catenin KO sg1 empty vector	whole population	22	31,86	37,242	34,326
alpha-catenin KO sg1 empty vector	whole population	23	30,231	34,11	36,72
alpha-catenin KO sg1 empty vector	whole population	24	36,684	35,469	39,582
				empty sg Opto-Ctrl + Fer-1 delta F-actin
condition	cell population	time (h)	Mean % cell death experiment 1	Mean % cell death experiment 2	Mean % cell death experiment 3
alpha-catenin KO sg1 alpha catenin	whole population	0	7,524	12,744	14,076
alpha-catenin KO sg1 alpha catenin	whole population	1	9,936	13,068	15,867
alpha-catenin KO sg1 alpha catenin	whole population	2	12,861	17,451	17,487
alpha-catenin KO sg1 alpha catenin	whole population	3	17,361	20,727	21,258
alpha-catenin KO sg1 alpha catenin	whole population	4	25,308	24,336	23,805
alpha-catenin KO sg1 alpha catenin	whole population	5	23,328	26,856	23,733
alpha-catenin KO sg1 alpha catenin	whole population	6	23,692	24,741	27,693
alpha-catenin KO sg1 alpha catenin	whole population	7	26,019	27,558	26,478
alpha-catenin KO sg1 alpha catenin	whole population	8	28,341	31,041	28,629
alpha-catenin KO sg1 alpha catenin	whole population	9	31,25	27,6	32,13
alpha-catenin KO sg1 alpha catenin	whole population	10	38,19	30,36	40,23
alpha-catenin KO sg1 alpha catenin	whole population	11	36,9	29,74	39,04
alpha-catenin KO sg1 alpha catenin	whole population	12	46,74	35,64	38,7
alpha-catenin KO sg1 alpha catenin	whole population	13	41,5	37,3	42,11
alpha-catenin KO sg1 alpha catenin	whole population	14	41,56	43,065	49,18
alpha-catenin KO sg1 alpha catenin	whole population	15	47,92	51,227	39,74
alpha-catenin KO sg1 alpha catenin	whole population	16	48,93	51,535	55,22
alpha-catenin KO sg1 alpha catenin	whole population	17	52,52	54,109	57,58
alpha-catenin KO sg1 alpha catenin	whole population	18	43,98	51,227	61,49
alpha-catenin KO sg1 alpha catenin	whole population	19	47,95	55,297	62,25
alpha-catenin KO sg1 alpha catenin	whole population	20	49,74	58,003	59,73
alpha-catenin KO sg1 alpha catenin	whole population	21	52,53	55,506	64,06
alpha-catenin KO sg1 alpha catenin	whole population	22	58,56	61,743	64,57
alpha-catenin KO sg1 alpha catenin	whole population	23	57,45	57,662	62,39
alpha-catenin KO sg1 alpha catenin	whole population	24	54,68	60,709	67,08
				empty sg Opto-Ctrl + Fer-1 delta F-actin
condition	cell population	time (h)	Mean % cell death experiment 1	Mean % cell death experiment 2	Mean % cell death experiment 3
alpha-catenin KO sg1 delta VBS	whole population	0	10,96	5,51	5,5
alpha-catenin KO sg1 delta VBS	whole population	1	14,51	7,91	5,59
alpha-catenin KO sg1 delta VBS	whole population	2	16,94	5,58	8,22
alpha-catenin KO sg1 delta VBS	whole population	3	21,77	11,36	12,51
alpha-catenin KO sg1 delta VBS	whole population	4	23,82	13,02	15,39
alpha-catenin KO sg1 delta VBS	whole population	5	23,89	15,09	19,21
alpha-catenin KO sg1 delta VBS	whole population	6	23,65	19,89	20,17
alpha-catenin KO sg1 delta VBS	whole population	7	25,41	16,61	21,23
alpha-catenin KO sg1 delta VBS	whole population	8	26,5	25,66	24,43
alpha-catenin KO sg1 delta VBS	whole population	9	26,771	27,945	28,944
alpha-catenin KO sg1 delta VBS	whole population	10	26,442	32,004	31,257
alpha-catenin KO sg1 delta VBS	whole population	11	27,351	32,634	31,761
alpha-catenin KO sg1 delta VBS	whole population	12	27,693	34,497	34,47
alpha-catenin KO sg1 delta VBS	whole population	13	32,724	34,713	36,054
alpha-catenin KO sg1 delta VBS	whole population	14	28,89	35,991	40,653
alpha-catenin KO sg1 delta VBS	whole population	15	39,6297	43,4016	39,9564
alpha-catenin KO sg1 delta VBS	whole population	16	32,6205	39,2634	44,5203
alpha-catenin KO sg1 delta VBS	whole population	17	41,8176	41,8374	41,1741
alpha-catenin KO sg1 delta VBS	whole population	18	44,8965	38,016	43,956
alpha-catenin KO sg1 delta VBS	whole population	19	34,2738	47,7081	46,6191
alpha-catenin KO sg1 delta VBS	whole population	20	34,3233	42,9759	39,8178
alpha-catenin KO sg1 delta VBS	whole population	21	47,0052	42,8274	43,7976
alpha-catenin KO sg1 delta VBS	whole population	22	48,4902	45,4608	47,025
alpha-catenin KO sg1 delta VBS	whole population	23	47,5002	45,4806	45,1836
alpha-catenin KO sg1 delta VBS	whole population	24	48,8664	47,4903	44,8272
				alpha catenin KO sg1 Opto-Ctrl + Fer-1 delta F-actin
condition	cell population	time (h)	Mean % cell death experiment 1	Mean % cell death experiment 2	Mean % cell death experiment 3
alpha-catenin KO sg1 delta b	whole population	0	2,115	3,096	9,324
alpha-catenin KO sg1 delta b	whole population	1	2,277	4,221	9,666
alpha-catenin KO sg1 delta b	whole population	2	3,096	2,781	15,363
alpha-catenin KO sg1 delta b	whole population	3	4,221	2,592	17,757
alpha-catenin KO sg1 delta b	whole population	4	2,781	4,797	17,712
alpha-catenin KO sg1 delta b	whole population	5	2,592	5,589	16,344
alpha-catenin KO sg1 delta b	whole population	6	4,797	7,668	25,632
alpha-catenin KO sg1 delta b	whole population	7	5,589	8,127	20,664
alpha-catenin KO sg1 delta b	whole population	8	7,668	9,027	17,901
alpha-catenin KO sg1 delta b	whole population	9	8,127	9,468	22,536
alpha-catenin KO sg1 delta b	whole population	10	9,027	11,079	28,926
alpha-catenin KO sg1 delta b	whole population	11	9,468	11,979	22,779
alpha-catenin KO sg1 delta b	whole population	12	11,079	16,182	30,555
alpha-catenin KO sg1 delta b	whole population	13	11,979	19,962	27,468
alpha-catenin KO sg1 delta b	whole population	14	16,182	17,712	29,835
alpha-catenin KO sg1 delta b	whole population	15	19,962	20,682	23,283
alpha-catenin KO sg1 delta b	whole population	16	17,712	21,87	21,006
alpha-catenin KO sg1 delta b	whole population	17	20,682	26,919	31,68
alpha-catenin KO sg1 delta b	whole population	18	21,87	24,354	30,987
alpha-catenin KO sg1 delta b	whole population	19	26,919	29,79	32,823
alpha-catenin KO sg1 delta b	whole population	20	24,354	26,712	33,462
alpha-catenin KO sg1 delta b	whole population	21	29,79	32,985	33,111
alpha-catenin KO sg1 delta b	whole population	22	26,712	37,611	35,334
alpha-catenin KO sg1 delta b	whole population	23	32,985	34,452	33,786
alpha-catenin KO sg1 delta b	whole population	24	37,611	35,82	36,162
				alpha catenin KO sg1 Opto-Ctrl delta F-actin
condition	cell population	time (h)	Mean % cell death experiment 1	Mean % cell death experiment 2	Mean % cell death experiment 3
alpha-catenin KO sg1 delta f	whole population	0	6,939	2,997	1,719
alpha-catenin KO sg1 delta f	whole population	1	4,248	7,371	2,7
alpha-catenin KO sg1 delta f	whole population	2	7,092	6,984	3,51
alpha-catenin KO sg1 delta f	whole population	3	7,488	8,433	3,879
alpha-catenin KO sg1 delta f	whole population	4	7,794	9,513	6,876
alpha-catenin KO sg1 delta f	whole population	5	12,096	9,936	6,552
alpha-catenin KO sg1 delta f	whole population	6	12,924	12,987	10,215
alpha-catenin KO sg1 delta f	whole population	7	16,461	15,849	8,289
alpha-catenin KO sg1 delta f	whole population	8	17,172	14,274	9,666
alpha-catenin KO sg1 delta f	whole population	9	17,172	19,314	16,416
alpha-catenin KO sg1 delta f	whole population	10	16,29	22,473	21,114
alpha-catenin KO sg1 delta f	whole population	11	19,125	23,373	22,257
alpha-catenin KO sg1 delta f	whole population	12	22,14	27,432	24,975
alpha-catenin KO sg1 delta f	whole population	13	20,34	23,184	21,663
alpha-catenin KO sg1 delta f	whole population	14	16,875	26,892	19,908
alpha-catenin KO sg1 delta f	whole population	15	21,996	29,439	18,459
alpha-catenin KO sg1 delta f	whole population	16	26,055	34,299	28,791
alpha-catenin KO sg1 delta f	whole population	17	31,509	27,324	31,419
alpha-catenin KO sg1 delta f	whole population	18	29,277	32,688	31,518
alpha-catenin KO sg1 delta f	whole population	19	32,868	31,491	42,3
alpha-catenin KO sg1 delta f	whole population	20	27,828	32,067	33,498
alpha-catenin KO sg1 delta f	whole population	21	30,393	33,705	43,974
alpha-catenin KO sg1 delta f	whole population	22	32,175	38,745	34,668
alpha-catenin KO sg1 delta f	whole population	23	30,537	38,457	37,089
alpha-catenin KO sg1 delta f	whole population	24	37,053	40,05	39,978
				alpha catenin KO sg1 Opto-Ctrl + Fer-1 delta F-actin
condition	cell population	time (h)	Mean % cell death experiment 1	Mean % cell death experiment 2	Mean % cell death experiment 3
alpha-catenin KO sg1 non-transfected + Fer-1	whole population	0	2,81	3,26	2,44
alpha-catenin KO sg1 non-transfected + Fer-1	whole population	1	3,51	4,65	1,85
alpha-catenin KO sg1 non-transfected + Fer-1	whole population	2	2,92	4,92	3,1
alpha-catenin KO sg1 non-transfected + Fer-1	whole population	3	5,08	6,03	4,25
alpha-catenin KO sg1 non-transfected + Fer-1	whole population	4	5,93	5,71	4,1
alpha-catenin KO sg1 non-transfected + Fer-1	whole population	5	6,19	7,53	4,24
alpha-catenin KO sg1 non-transfected + Fer-1	whole population	6	5,65	7,21	7,04
alpha-catenin KO sg1 non-transfected + Fer-1	whole population	7	8,07	10,58	7,46
alpha-catenin KO sg1 non-transfected + Fer-1	whole population	8	9,81	9,5	8,55
alpha-catenin KO sg1 non-transfected + Fer-1	whole population	9	9,13	9,07	9,49
alpha-catenin KO sg1 non-transfected + Fer-1	whole population	10	10,7	9,81	8,63
alpha-catenin KO sg1 non-transfected + Fer-1	whole population	11	11,98	10,33	9,21
alpha-catenin KO sg1 non-transfected + Fer-1	whole population	12	11,13	10,91	8,3
alpha-catenin KO sg1 non-transfected + Fer-1	whole population	13	11,34	13,3	10,1
alpha-catenin KO sg1 non-transfected + Fer-1	whole population	14	9,52	11,27	13,84
alpha-catenin KO sg1 non-transfected + Fer-1	whole population	15	10,21	13,74	12,51
alpha-catenin KO sg1 non-transfected + Fer-1	whole population	16	11,68	11,09	7,11
alpha-catenin KO sg1 non-transfected + Fer-1	whole population	17	10,64	13,43	12,55
alpha-catenin KO sg1 non-transfected + Fer-1	whole population	18	10,94	11,17	10,83
alpha-catenin KO sg1 non-transfected + Fer-1	whole population	19	10,71	12,87	11,39
alpha-catenin KO sg1 non-transfected + Fer-1	whole population	20	10,81	13,29	10,98
alpha-catenin KO sg1 non-transfected + Fer-1	whole population	21	13,56	13,78	11,92
alpha-catenin KO sg1 non-transfected + Fer-1	whole population	22	11,35	15,51	10,72
alpha-catenin KO sg1 non-transfected + Fer-1	whole population	23	12,29	14,64	10,75
alpha-catenin KO sg1 non-transfected + Fer-1	whole population	24	11,64	13,77	9,44
				alpha catenin KO sg1 Opto-Ctrl + Fer-1 delta F-actin
condition	cell population	time (h)	Mean % cell death experiment 1	Mean % cell death experiment 2	Mean % cell death experiment 3
alpha-catenin KO sg1 empty vector + Fer-1	whole population	0	1,63	3,77	2,24
alpha-catenin KO sg1 empty vector + Fer-1	whole population	1	2,72	3,89	2,78
alpha-catenin KO sg1 empty vector + Fer-1	whole population	2	4,49	5,52	5,05
alpha-catenin KO sg1 empty vector + Fer-1	whole population	3	3,65	5,88	6,06
alpha-catenin KO sg1 empty vector + Fer-1	whole population	4	4,21	6,78	5,71
alpha-catenin KO sg1 empty vector + Fer-1	whole population	5	5,81	10,41	7,27
alpha-catenin KO sg1 empty vector + Fer-1	whole population	6	5,61	10,53	7,28
alpha-catenin KO sg1 empty vector + Fer-1	whole population	7	7,36	12,46	9,57
alpha-catenin KO sg1 empty vector + Fer-1	whole population	8	6,54	13,69	8,13
alpha-catenin KO sg1 empty vector + Fer-1	whole population	9	7,54	16,28	12,84
alpha-catenin KO sg1 empty vector + Fer-1	whole population	10	9,35	17,56	11,26
alpha-catenin KO sg1 empty vector + Fer-1	whole population	11	9,38	16,09	11,62
alpha-catenin KO sg1 empty vector + Fer-1	whole population	12	9,52	16,12	11,92
alpha-catenin KO sg1 empty vector + Fer-1	whole population	13	10,65	16,4	13,3
alpha-catenin KO sg1 empty vector + Fer-1	whole population	14	7,4	16,36	12,83
alpha-catenin KO sg1 empty vector + Fer-1	whole population	15	8,74	16,74	11,66
alpha-catenin KO sg1 empty vector + Fer-1	whole population	16	10,38	16,25	11,94
alpha-catenin KO sg1 empty vector + Fer-1	whole population	17	7,77	17,64	10,1
alpha-catenin KO sg1 empty vector + Fer-1	whole population	18	9,81	16,26	12,06
alpha-catenin KO sg1 empty vector + Fer-1	whole population	19	9,14	19,42	13,81
alpha-catenin KO sg1 empty vector + Fer-1	whole population	20	10,22	18,83	13,43
alpha-catenin KO sg1 empty vector + Fer-1	whole population	21	12,33	17,47	11,29
alpha-catenin KO sg1 empty vector + Fer-1	whole population	22	12,18	16,7	14,95
alpha-catenin KO sg1 empty vector + Fer-1	whole population	23	10,63	17,7	12,98
alpha-catenin KO sg1 empty vector + Fer-1	whole population	24	12,12	15,95	11,71
				alpha catenin KO sg2 Opto-Ctrl delta F-actin
condition	cell population	time (h)	Mean % cell death experiment 1	Mean % cell death experiment 2	Mean % cell death experiment 3
alpha-catenin KO sg1 alpha catenin + Fer-1	whole population	0	1,12	2,09	4,73
alpha-catenin KO sg1 alpha catenin + Fer-1	whole population	1	1,52	3,55	6,02
alpha-catenin KO sg1 alpha catenin + Fer-1	whole population	2	1,44	2,84	5,84
alpha-catenin KO sg1 alpha catenin + Fer-1	whole population	3	1,56	4,75	7,44
alpha-catenin KO sg1 alpha catenin + Fer-1	whole population	4	3,46	7,34	9,23
alpha-catenin KO sg1 alpha catenin + Fer-1	whole population	5	6,62	7,45	10,19
alpha-catenin KO sg1 alpha catenin + Fer-1	whole population	6	5,61	7,1	9
alpha-catenin KO sg1 alpha catenin + Fer-1	whole population	7	5,57	10,43	10,36
alpha-catenin KO sg1 alpha catenin + Fer-1	whole population	8	6,77	12,72	12,55
alpha-catenin KO sg1 alpha catenin + Fer-1	whole population	9	7,1	11,19	14,45
alpha-catenin KO sg1 alpha catenin + Fer-1	whole population	10	8,35	12,05	11,47
alpha-catenin KO sg1 alpha catenin + Fer-1	whole population	11	7,89	14,73	14,06
alpha-catenin KO sg1 alpha catenin + Fer-1	whole population	12	7,49	12,63	11,11
alpha-catenin KO sg1 alpha catenin + Fer-1	whole population	13	9,63	14,03	15,51
alpha-catenin KO sg1 alpha catenin + Fer-1	whole population	14	10,67	17,24	18,63
alpha-catenin KO sg1 alpha catenin + Fer-1	whole population	15	11,73	16,04	14,5
alpha-catenin KO sg1 alpha catenin + Fer-1	whole population	16	7,64	11,9	15,58
alpha-catenin KO sg1 alpha catenin + Fer-1	whole population	17	17,33	17,52	17,59
alpha-catenin KO sg1 alpha catenin + Fer-1	whole population	18	19,04	18,77	15,56
alpha-catenin KO sg1 alpha catenin + Fer-1	whole population	19	14,38	19,26	15,88
alpha-catenin KO sg1 alpha catenin + Fer-1	whole population	20	21,36	18,73	15,79
alpha-catenin KO sg1 alpha catenin + Fer-1	whole population	21	16,53	21,06	16,23
alpha-catenin KO sg1 alpha catenin + Fer-1	whole population	22	22,71	18,65	13,77
alpha-catenin KO sg1 alpha catenin + Fer-1	whole population	23	19,39	18,17	14,02
alpha-catenin KO sg1 alpha catenin + Fer-1	whole population	24	21,7	24,32	15,74
				alpha catenin KO sg2 Opto-Ctrl delta F-actin
condition	cell population	time (h)	Mean % cell death experiment 1	Mean % cell death experiment 2	Mean % cell death experiment 3
alpha-catenin KO sg1 delta VBS + Fer-1	whole population	0	6,99	6,35	2,85
alpha-catenin KO sg1 delta VBS + Fer-1	whole population	1	7,05	5,3	3,87
alpha-catenin KO sg1 delta VBS + Fer-1	whole population	2	7,08	6,07	3,73
alpha-catenin KO sg1 delta VBS + Fer-1	whole population	3	7,72	8,02	6,74
alpha-catenin KO sg1 delta VBS + Fer-1	whole population	4	9,19	9,05	7,2
alpha-catenin KO sg1 delta VBS + Fer-1	whole population	5	10,28	10,92	9,5
alpha-catenin KO sg1 delta VBS + Fer-1	whole population	6	10,73	9,99	9,91
alpha-catenin KO sg1 delta VBS + Fer-1	whole population	7	12,13	12,65	10,32
alpha-catenin KO sg1 delta VBS + Fer-1	whole population	8	12,49	12,04	11,58
alpha-catenin KO sg1 delta VBS + Fer-1	whole population	9	12,37	10,99	10,6
alpha-catenin KO sg1 delta VBS + Fer-1	whole population	10	12,94	13,95	11,71
alpha-catenin KO sg1 delta VBS + Fer-1	whole population	11	13,37	13,79	12,49
alpha-catenin KO sg1 delta VBS + Fer-1	whole population	12	11,43	13,39	13,19
alpha-catenin KO sg1 delta VBS + Fer-1	whole population	13	13,68	15,11	12,65
alpha-catenin KO sg1 delta VBS + Fer-1	whole population	14	13,37	14,91	12,69
alpha-catenin KO sg1 delta VBS + Fer-1	whole population	15	13,89	15,8	11,98
alpha-catenin KO sg1 delta VBS + Fer-1	whole population	16	13,27	15,02	12,93
alpha-catenin KO sg1 delta VBS + Fer-1	whole population	17	10,9	15,54	13,06
alpha-catenin KO sg1 delta VBS + Fer-1	whole population	18	12,89	15,94	13,24
alpha-catenin KO sg1 delta VBS + Fer-1	whole population	19	14,29	18,27	12,91
alpha-catenin KO sg1 delta VBS + Fer-1	whole population	20	15,9	20,35	12,63
alpha-catenin KO sg1 delta VBS + Fer-1	whole population	21	15,76	13,99	13,87
alpha-catenin KO sg1 delta VBS + Fer-1	whole population	22	12,47	18,32	13,03
alpha-catenin KO sg1 delta VBS + Fer-1	whole population	23	13	18,35	9,58
alpha-catenin KO sg1 delta VBS + Fer-1	whole population	24	13,46	16,26	11,11
				alpha catenin KO sg2 Opto-Ctrl + Fer-1 delta F-actin
condition	cell population	time (h)	Mean % cell death experiment 1	Mean % cell death experiment 2	Mean % cell death experiment 3
alpha-catenin KO sg1 delta b + Fer-1	whole population	0	1,65	3,81	2,46
alpha-catenin KO sg1 delta b + Fer-1	whole population	1	2,75	3,93	1,87
alpha-catenin KO sg1 delta b + Fer-1	whole population	2	4,53	5,58	3,13
alpha-catenin KO sg1 delta b + Fer-1	whole population	3	3,69	5,94	4,29
alpha-catenin KO sg1 delta b + Fer-1	whole population	4	4,25	6,85	4,14
alpha-catenin KO sg1 delta b + Fer-1	whole population	5	5,87	10,51	4,28
alpha-catenin KO sg1 delta b + Fer-1	whole population	6	5,67	10,64	7,11
alpha-catenin KO sg1 delta b + Fer-1	whole population	7	7,43	12,58	7,53
alpha-catenin KO sg1 delta b + Fer-1	whole population	8	6,61	13,83	8,64
alpha-catenin KO sg1 delta b + Fer-1	whole population	9	7,62	16,44	9,58
alpha-catenin KO sg1 delta b + Fer-1	whole population	10	9,44	17,74	8,72
alpha-catenin KO sg1 delta b + Fer-1	whole population	11	9,47	16,25	9,3
alpha-catenin KO sg1 delta b + Fer-1	whole population	12	9,62	16,28	8,38
alpha-catenin KO sg1 delta b + Fer-1	whole population	13	10,76	16,56	10,2
alpha-catenin KO sg1 delta b + Fer-1	whole population	14	7,47	16,52	13,98
alpha-catenin KO sg1 delta b + Fer-1	whole population	15	8,83	16,91	12,64
alpha-catenin KO sg1 delta b + Fer-1	whole population	16	10,48	16,41	7,18
alpha-catenin KO sg1 delta b + Fer-1	whole population	17	7,85	17,82	12,68
alpha-catenin KO sg1 delta b + Fer-1	whole population	18	9,91	16,42	10,94
alpha-catenin KO sg1 delta b + Fer-1	whole population	19	9,23	19,61	11,5
alpha-catenin KO sg1 delta b + Fer-1	whole population	20	10,32	19,02	11,09
alpha-catenin KO sg1 delta b + Fer-1	whole population	21	12,45	17,64	12,04
alpha-catenin KO sg1 delta b + Fer-1	whole population	22	12,3	16,87	10,83
alpha-catenin KO sg1 delta b + Fer-1	whole population	23	10,74	17,88	10,86
alpha-catenin KO sg1 delta b + Fer-1	whole population	24	12,24	16,11	9,53
				alpha catenin KO sg2 Opto-Ctrl + Fer-1 delta F-actin
condition	cell population	time (h)	Mean % cell death experiment 1	Mean % cell death experiment 2	Mean % cell death experiment 3
alpha-catenin KO sg1 delta f + Fer-1	whole population	0	1,65	3,29	2,26
alpha-catenin KO sg1 delta f + Fer-1	whole population	1	2,75	4,7	2,81
alpha-catenin KO sg1 delta f + Fer-1	whole population	2	4,53	4,97	5,1
alpha-catenin KO sg1 delta f + Fer-1	whole population	3	3,69	6,09	6,12
alpha-catenin KO sg1 delta f + Fer-1	whole population	4	4,25	5,77	5,77
alpha-catenin KO sg1 delta f + Fer-1	whole population	5	5,87	7,61	7,34
alpha-catenin KO sg1 delta f + Fer-1	whole population	6	5,67	7,28	7,35
alpha-catenin KO sg1 delta f + Fer-1	whole population	7	7,43	10,69	9,67
alpha-catenin KO sg1 delta f + Fer-1	whole population	8	6,61	9,6	8,21
alpha-catenin KO sg1 delta f + Fer-1	whole population	9	7,62	9,16	12,97
alpha-catenin KO sg1 delta f + Fer-1	whole population	10	9,44	9,91	11,37
alpha-catenin KO sg1 delta f + Fer-1	whole population	11	9,47	10,43	11,74
alpha-catenin KO sg1 delta f + Fer-1	whole population	12	9,62	11,02	12,04
alpha-catenin KO sg1 delta f + Fer-1	whole population	13	10,76	13,43	13,43
alpha-catenin KO sg1 delta f + Fer-1	whole population	14	7,47	11,38	12,96
alpha-catenin KO sg1 delta f + Fer-1	whole population	15	8,83	13,88	11,78
alpha-catenin KO sg1 delta f + Fer-1	whole population	16	10,48	11,2	12,06
alpha-catenin KO sg1 delta f + Fer-1	whole population	17	7,85	13,56	10,2
alpha-catenin KO sg1 delta f + Fer-1	whole population	18	9,91	11,28	12,18
alpha-catenin KO sg1 delta f + Fer-1	whole population	19	9,23	13	13,95
alpha-catenin KO sg1 delta f + Fer-1	whole population	20	10,32	13,42	13,56
alpha-catenin KO sg1 delta f + Fer-1	whole population	21	12,45	13,92	11,4
alpha-catenin KO sg1 delta f + Fer-1	whole population	22	12,3	15,67	15,1
alpha-catenin KO sg1 delta f + Fer-1	whole population	23	10,74	14,79	13,11
alpha-catenin KO sg1 delta f + Fer-1	whole population	24	12,24	13,91	11,83

## Sheet: Fig. S9 E
condition	cell population	time (h)	Mean % cell death experiment 1	Mean % cell death experiment 2	Mean % cell death experiment 3
alpha-catenin KO sg2 non-transfected	whole population	0	5,408	1,096	2,76
alpha-catenin KO sg2 non-transfected	whole population	1	9,688	2,552	5,4
alpha-catenin KO sg2 non-transfected	whole population	2	10,696	2,608	7,168
alpha-catenin KO sg2 non-transfected	whole population	3	9,84	4,448	9,464
alpha-catenin KO sg2 non-transfected	whole population	4	14,64	8,336	13,944
alpha-catenin KO sg2 non-transfected	whole population	5	13,704	6,112	15,248
alpha-catenin KO sg2 non-transfected	whole population	6	13,664	10,48	16,992
alpha-catenin KO sg2 non-transfected	whole population	7	15,088	6,44	13,992
alpha-catenin KO sg2 non-transfected	whole population	8	15,384	15,376	16,8
alpha-catenin KO sg2 non-transfected	whole population	9	15,296	12,152	16,056
alpha-catenin KO sg2 non-transfected	whole population	10	15,864	14,92	19,328
alpha-catenin KO sg2 non-transfected	whole population	11	17,344	16,352	22,536
alpha-catenin KO sg2 non-transfected	whole population	12	17,664	17,072	20,424
alpha-catenin KO sg2 non-transfected	whole population	13	17,04	21,424	22,64
alpha-catenin KO sg2 non-transfected	whole population	14	19,432	20,168	22,304
alpha-catenin KO sg2 non-transfected	whole population	15	20,704	21,984	19,544
alpha-catenin KO sg2 non-transfected	whole population	16	22,56	22,528	21,312
alpha-catenin KO sg2 non-transfected	whole population	17	22,112	23,944	22,064
alpha-catenin KO sg2 non-transfected	whole population	18	21,16	22,944	23,92
alpha-catenin KO sg2 non-transfected	whole population	19	21,272	25,48	22,704
alpha-catenin KO sg2 non-transfected	whole population	20	22,832	25,208	24,368
alpha-catenin KO sg2 non-transfected	whole population	21	20,904	25,392	26,376
alpha-catenin KO sg2 non-transfected	whole population	22	20,632	26,64	25,568
alpha-catenin KO sg2 non-transfected	whole population	23	21,968	26,096	24,464
alpha-catenin KO sg2 non-transfected	whole population	24	22,016	27,056	25,952
				empty sg Opto-Ctrl delta F-actin
condition	cell population	time (h)	Mean % cell death experiment 1	Mean % cell death experiment 2	Mean % cell death experiment 3
alpha-catenin KO sg2 empty vector	whole population	0	3,208	6,368	6,776
alpha-catenin KO sg2 empty vector	whole population	1	4,4	6,28	5,736
alpha-catenin KO sg2 empty vector	whole population	2	3	7,4	4,912
alpha-catenin KO sg2 empty vector	whole population	3	5,808	14,136	8,648
alpha-catenin KO sg2 empty vector	whole population	4	7,848	19,88	17,328
alpha-catenin KO sg2 empty vector	whole population	5	10,944	24,656	18,328
alpha-catenin KO sg2 empty vector	whole population	6	13,496	27,832	18,048
alpha-catenin KO sg2 empty vector	whole population	7	15,216	23,688	16,712
alpha-catenin KO sg2 empty vector	whole population	8	13,464	22,928	24,856
alpha-catenin KO sg2 empty vector	whole population	9	11,16	25,104	23,584
alpha-catenin KO sg2 empty vector	whole population	10	16,912	24,336	20,32
alpha-catenin KO sg2 empty vector	whole population	11	17,184	24,176	18,688
alpha-catenin KO sg2 empty vector	whole population	12	14,368	23,008	23,176
alpha-catenin KO sg2 empty vector	whole population	13	12,848	24,68	25,272
alpha-catenin KO sg2 empty vector	whole population	14	14,424	21,368	30,4
alpha-catenin KO sg2 empty vector	whole population	15	18,464	22,024	30,696
alpha-catenin KO sg2 empty vector	whole population	16	18,648	24,68	30,76
alpha-catenin KO sg2 empty vector	whole population	17	21,928	19,856	31,936
alpha-catenin KO sg2 empty vector	whole population	18	21,432	20,48	22,008
alpha-catenin KO sg2 empty vector	whole population	19	17,832	23,736	29,872
alpha-catenin KO sg2 empty vector	whole population	20	23,2	28,128	21,84
alpha-catenin KO sg2 empty vector	whole population	21	23,544	26,928	27,656
alpha-catenin KO sg2 empty vector	whole population	22	22,664	28,944	28,184
alpha-catenin KO sg2 empty vector	whole population	23	21,496	28,648	26,328
alpha-catenin KO sg2 empty vector	whole population	24	20,512	28,448	28,976
				empty sg Opto-Ctrl + Fer-1 delta F-actin
condition	cell population	time (h)	Mean % cell death experiment 1	Mean % cell death experiment 2	Mean % cell death experiment 3
alpha-catenin KO sg2 alpha catenin	whole population	0	1,925	11,781	3,993
alpha-catenin KO sg2 alpha catenin	whole population	1	13,585	15,895	9,8131
alpha-catenin KO sg2 alpha catenin	whole population	2	21,23	21,725	9,2928
alpha-catenin KO sg2 alpha catenin	whole population	3	20,383	26,301	11,2288
alpha-catenin KO sg2 alpha catenin	whole population	4	25,069	20,141	12,6687
alpha-catenin KO sg2 alpha catenin	whole population	5	26,4	28,655	13,2253
alpha-catenin KO sg2 alpha catenin	whole population	6	28,93	25,157	17,2909
alpha-catenin KO sg2 alpha catenin	whole population	7	30,14	37,147	21,1024
alpha-catenin KO sg2 alpha catenin	whole population	8	33,033	29,744	25,997
alpha-catenin KO sg2 alpha catenin	whole population	9	36,201	37,004	30,7125
alpha-catenin KO sg2 alpha catenin	whole population	10	35,915	37,84	29,9112
alpha-catenin KO sg2 alpha catenin	whole population	11	38,313	41,69	31,1091
alpha-catenin KO sg2 alpha catenin	whole population	12	38,742	37,059	36,5178
alpha-catenin KO sg2 alpha catenin	whole population	13	46,794	48,488	37,855
alpha-catenin KO sg2 alpha catenin	whole population	14	46,53	44,627	35,7918
alpha-catenin KO sg2 alpha catenin	whole population	15	45,54	45,21	39,1919
alpha-catenin KO sg2 alpha catenin	whole population	16	46,442	45,155	45,6533
alpha-catenin KO sg2 alpha catenin	whole population	17	48,411	40,491	36,3726
alpha-catenin KO sg2 alpha catenin	whole population	18	48,499	53,207	43,5116
alpha-catenin KO sg2 alpha catenin	whole population	19	48,224	44,264	41,9144
alpha-catenin KO sg2 alpha catenin	whole population	20	53,405	49,753	53,5788
alpha-catenin KO sg2 alpha catenin	whole population	21	51,612	55,154	50,9168
alpha-catenin KO sg2 alpha catenin	whole population	22	54,252	54,846	51,5702
alpha-catenin KO sg2 alpha catenin	whole population	23	54,109	52,239	51,1951
alpha-catenin KO sg2 alpha catenin	whole population	24	52,976	59,389	53,3126
				empty sg Opto-Ctrl + Fer-1 delta F-actin
condition	cell population	time (h)	Mean % cell death experiment 1	Mean % cell death experiment 2	Mean % cell death experiment 3
alpha-catenin KO sg2 delta VBS	whole population	0	12,9	4,78	10,36
alpha-catenin KO sg2 delta VBS	whole population	1	11,27	3,13	11,1
alpha-catenin KO sg2 delta VBS	whole population	2	14,36	3,39	14,55
alpha-catenin KO sg2 delta VBS	whole population	3	17,64	11,02	17,64
alpha-catenin KO sg2 delta VBS	whole population	4	23	12,1	20,3
alpha-catenin KO sg2 delta VBS	whole population	5	25,13	14,37	21,85
alpha-catenin KO sg2 delta VBS	whole population	6	26,96	16,67	22,4
alpha-catenin KO sg2 delta VBS	whole population	7	29,56	16,82	24,52
alpha-catenin KO sg2 delta VBS	whole population	8	30,14	22,38	24,34
alpha-catenin KO sg2 delta VBS	whole population	9	33,07	22,98	27,85
alpha-catenin KO sg2 delta VBS	whole population	10	32,49	26,72	31,79
alpha-catenin KO sg2 delta VBS	whole population	11	32,2	26,28	31
alpha-catenin KO sg2 delta VBS	whole population	12	32,12	35,12	33,19
alpha-catenin KO sg2 delta VBS	whole population	13	33,27	32,41	34,2
alpha-catenin KO sg2 delta VBS	whole population	14	34,02	34,37	34,12
alpha-catenin KO sg2 delta VBS	whole population	15	33,27	35,29	33,84
alpha-catenin KO sg2 delta VBS	whole population	16	36,79	36,95	34,99
alpha-catenin KO sg2 delta VBS	whole population	17	36,11	39,17	38,16
alpha-catenin KO sg2 delta VBS	whole population	18	37,02	35,92	35,57
alpha-catenin KO sg2 delta VBS	whole population	19	40,21	41,99	36,14
alpha-catenin KO sg2 delta VBS	whole population	20	39,12	40,95	38,72
alpha-catenin KO sg2 delta VBS	whole population	21	37	44,03	36,21
alpha-catenin KO sg2 delta VBS	whole population	22	38,23	40,88	40,6
alpha-catenin KO sg2 delta VBS	whole population	23	36,47	39,79	36,17
alpha-catenin KO sg2 delta VBS	whole population	24	37,59	44,06	37,04
				alpha catenin KO sg1 Opto-Ctrl + Fer-1 delta F-actin
condition	cell population	time (h)	Mean % cell death experiment 1	Mean % cell death experiment 2	Mean % cell death experiment 3
alpha-catenin KO sg2 delta b	whole population	0	5,464	6,432	2,784
alpha-catenin KO sg2 delta b	whole population	1	9,784	6,344	5,456
alpha-catenin KO sg2 delta b	whole population	2	10,8	7,472	7,24
alpha-catenin KO sg2 delta b	whole population	3	9,936	14,28	9,56
alpha-catenin KO sg2 delta b	whole population	4	14,784	20,08	14,08
alpha-catenin KO sg2 delta b	whole population	5	13,84	24,904	15,4
alpha-catenin KO sg2 delta b	whole population	6	13,8	28,112	17,16
alpha-catenin KO sg2 delta b	whole population	7	15,24	23,928	14,128
alpha-catenin KO sg2 delta b	whole population	8	15,536	23,16	16,968
alpha-catenin KO sg2 delta b	whole population	9	15,448	25,352	16,216
alpha-catenin KO sg2 delta b	whole population	10	16,024	24,576	19,52
alpha-catenin KO sg2 delta b	whole population	11	17,52	24,416	22,76
alpha-catenin KO sg2 delta b	whole population	12	17,84	23,24	20,632
alpha-catenin KO sg2 delta b	whole population	13	17,208	24,928	22,864
alpha-catenin KO sg2 delta b	whole population	14	19,624	21,584	22,528
alpha-catenin KO sg2 delta b	whole population	15	20,912	22,248	19,736
alpha-catenin KO sg2 delta b	whole population	16	22,784	24,928	21,528
alpha-catenin KO sg2 delta b	whole population	17	22,336	20,056	22,288
alpha-catenin KO sg2 delta b	whole population	18	21,368	20,688	24,16
alpha-catenin KO sg2 delta b	whole population	19	21,488	23,976	22,928
alpha-catenin KO sg2 delta b	whole population	20	23,064	28,408	24,608
alpha-catenin KO sg2 delta b	whole population	21	21,112	27,2	26,64
alpha-catenin KO sg2 delta b	whole population	22	20,84	29,232	25,824
alpha-catenin KO sg2 delta b	whole population	23	22,184	28,936	24,712
alpha-catenin KO sg2 delta b	whole population	24	22,24	28,736	26,208
				alpha catenin KO sg1 Opto-Ctrl delta F-actin
condition	cell population	time (h)	Mean % cell death experiment 1	Mean % cell death experiment 2	Mean % cell death experiment 3
alpha-catenin KO sg2 delta f	whole population	0	3,24	1,104	6,84
alpha-catenin KO sg2 delta f	whole population	1	4,448	2,576	5,792
alpha-catenin KO sg2 delta f	whole population	2	3,032	2,632	4,96
alpha-catenin KO sg2 delta f	whole population	3	5,864	4,496	8,736
alpha-catenin KO sg2 delta f	whole population	4	7,928	8,416	17,504
alpha-catenin KO sg2 delta f	whole population	5	11,056	6,176	18,512
alpha-catenin KO sg2 delta f	whole population	6	13,632	10,584	18,232
alpha-catenin KO sg2 delta f	whole population	7	15,368	6,504	16,88
alpha-catenin KO sg2 delta f	whole population	8	13,6	15,528	25,104
alpha-catenin KO sg2 delta f	whole population	9	11,272	12,272	23,816
alpha-catenin KO sg2 delta f	whole population	10	17,08	15,072	20,52
alpha-catenin KO sg2 delta f	whole population	11	17,352	16,512	18,872
alpha-catenin KO sg2 delta f	whole population	12	14,512	17,24	23,408
alpha-catenin KO sg2 delta f	whole population	13	12,976	21,64	25,528
alpha-catenin KO sg2 delta f	whole population	14	14,568	20,368	30,704
alpha-catenin KO sg2 delta f	whole population	15	18,648	22,2	31
alpha-catenin KO sg2 delta f	whole population	16	18,832	22,752	31,064
alpha-catenin KO sg2 delta f	whole population	17	22,144	24,184	32,256
alpha-catenin KO sg2 delta f	whole population	18	21,648	23,176	22,232
alpha-catenin KO sg2 delta f	whole population	19	18,008	25,736	30,168
alpha-catenin KO sg2 delta f	whole population	20	23,432	25,464	22,056
alpha-catenin KO sg2 delta f	whole population	21	23,776	25,648	27,936
alpha-catenin KO sg2 delta f	whole population	22	22,888	26,904	28,464
alpha-catenin KO sg2 delta f	whole population	23	21,712	26,36	26,592
alpha-catenin KO sg2 delta f	whole population	24	20,72	27,328	29,264
				alpha catenin KO sg1 Opto-Ctrl + Fer-1 delta F-actin
condition	cell population	time (h)	Mean % cell death experiment 1	Mean % cell death experiment 2	Mean % cell death experiment 3
alpha-catenin KO sg2 non-transfected + Fer-1	whole population	0	2,55	5,97	4,14
alpha-catenin KO sg2 non-transfected + Fer-1	whole population	1	2,64	1,61	3,54
alpha-catenin KO sg2 non-transfected + Fer-1	whole population	2	2,6	5,01	1,5
alpha-catenin KO sg2 non-transfected + Fer-1	whole population	3	4,05	3,44	0,72
alpha-catenin KO sg2 non-transfected + Fer-1	whole population	4	8,71	14,21	9,27
alpha-catenin KO sg2 non-transfected + Fer-1	whole population	5	10,5	11,76	1,61
alpha-catenin KO sg2 non-transfected + Fer-1	whole population	6	13,75	3,83	1,38
alpha-catenin KO sg2 non-transfected + Fer-1	whole population	7	15,53	3,38	9,8
alpha-catenin KO sg2 non-transfected + Fer-1	whole population	8	12,52	3,34	2,06
alpha-catenin KO sg2 non-transfected + Fer-1	whole population	9	10,92	9,68	1,66
alpha-catenin KO sg2 non-transfected + Fer-1	whole population	10	7,55	2,83	3,71
alpha-catenin KO sg2 non-transfected + Fer-1	whole population	11	8,29	5,52	1,91
alpha-catenin KO sg2 non-transfected + Fer-1	whole population	12	8,55	5,13	3,13
alpha-catenin KO sg2 non-transfected + Fer-1	whole population	13	8,94	9,61	2,86
alpha-catenin KO sg2 non-transfected + Fer-1	whole population	14	6,87	2,18	3,59
alpha-catenin KO sg2 non-transfected + Fer-1	whole population	15	3,7	4,82	2,91
alpha-catenin KO sg2 non-transfected + Fer-1	whole population	16	5,57	3,31	2,54
alpha-catenin KO sg2 non-transfected + Fer-1	whole population	17	6,5	5,29	3,58
alpha-catenin KO sg2 non-transfected + Fer-1	whole population	18	3,83	4,76	5,95
alpha-catenin KO sg2 non-transfected + Fer-1	whole population	19	6,37	3,44	2,74
alpha-catenin KO sg2 non-transfected + Fer-1	whole population	20	4,16	6,76	5,07
alpha-catenin KO sg2 non-transfected + Fer-1	whole population	21	6,16	4,85	5,77
alpha-catenin KO sg2 non-transfected + Fer-1	whole population	22	7	3,07	5,7
alpha-catenin KO sg2 non-transfected + Fer-1	whole population	23	6,94	3,93	7,98
alpha-catenin KO sg2 non-transfected + Fer-1	whole population	24	6,07	6,83	5,04
				alpha catenin KO sg1 Opto-Ctrl + Fer-1 delta F-actin
condition	cell population	time (h)	Mean % cell death experiment 1	Mean % cell death experiment 2	Mean % cell death experiment 3
alpha-catenin KO sg2 empty vector + Fer-1	whole population	0	1,84	7,73	3,97
alpha-catenin KO sg2 empty vector + Fer-1	whole population	1	1,59	3,78	4,46
alpha-catenin KO sg2 empty vector + Fer-1	whole population	2	2,77	7,78	3,57
alpha-catenin KO sg2 empty vector + Fer-1	whole population	3	4,25	8,45	6,02
alpha-catenin KO sg2 empty vector + Fer-1	whole population	4	4,47	5,58	6,2
alpha-catenin KO sg2 empty vector + Fer-1	whole population	5	4,77	7,76	6,05
alpha-catenin KO sg2 empty vector + Fer-1	whole population	6	4,91	5,32	5,87
alpha-catenin KO sg2 empty vector + Fer-1	whole population	7	4,66	7,96	3,72
alpha-catenin KO sg2 empty vector + Fer-1	whole population	8	6,72	5,55	2,81
alpha-catenin KO sg2 empty vector + Fer-1	whole population	9	7,54	5,74	4,95
alpha-catenin KO sg2 empty vector + Fer-1	whole population	10	6,65	5,24	3,26
alpha-catenin KO sg2 empty vector + Fer-1	whole population	11	6,69	5	2,69
alpha-catenin KO sg2 empty vector + Fer-1	whole population	12	8,74	7,05	2,52
alpha-catenin KO sg2 empty vector + Fer-1	whole population	13	7,28	5,05	1,98
alpha-catenin KO sg2 empty vector + Fer-1	whole population	14	8,15	4,87	2,77
alpha-catenin KO sg2 empty vector + Fer-1	whole population	15	8,46	5,5	1,23
alpha-catenin KO sg2 empty vector + Fer-1	whole population	16	9,91	4,91	2,82
alpha-catenin KO sg2 empty vector + Fer-1	whole population	17	9,58	3,91	2,69
alpha-catenin KO sg2 empty vector + Fer-1	whole population	18	8,89	4,19	2,08
alpha-catenin KO sg2 empty vector + Fer-1	whole population	19	8,74	4,13	2,08
alpha-catenin KO sg2 empty vector + Fer-1	whole population	20	9,54	3,44	3,25
alpha-catenin KO sg2 empty vector + Fer-1	whole population	21	8,36	3,65	2,74
alpha-catenin KO sg2 empty vector + Fer-1	whole population	22	8,16	3,93	1,88
alpha-catenin KO sg2 empty vector + Fer-1	whole population	23	9,74	5,04	1,94
alpha-catenin KO sg2 empty vector + Fer-1	whole population	24	9,11	3,23	2,31
				alpha catenin KO sg2 Opto-Ctrl delta F-actin
condition	cell population	time (h)	Mean % cell death experiment 1	Mean % cell death experiment 2	Mean % cell death experiment 3
alpha-catenin KO sg2 alpha catenin + Fer-1	whole population	0	2,89	3,5	2,24
alpha-catenin KO sg2 alpha catenin + Fer-1	whole population	1	3,54	4,65	2,78
alpha-catenin KO sg2 alpha catenin + Fer-1	whole population	2	7,17	4,92	5,05
alpha-catenin KO sg2 alpha catenin + Fer-1	whole population	3	7,14	6,03	6,06
alpha-catenin KO sg2 alpha catenin + Fer-1	whole population	4	7,39	5,71	5,71
alpha-catenin KO sg2 alpha catenin + Fer-1	whole population	5	8,84	7,53	7,27
alpha-catenin KO sg2 alpha catenin + Fer-1	whole population	6	12,83	7,21	7,28
alpha-catenin KO sg2 alpha catenin + Fer-1	whole population	7	13,61	10,58	9,57
alpha-catenin KO sg2 alpha catenin + Fer-1	whole population	8	16,89	9,5	8,13
alpha-catenin KO sg2 alpha catenin + Fer-1	whole population	9	10	9,07	12,84
alpha-catenin KO sg2 alpha catenin + Fer-1	whole population	10	13	9,81	11,26
alpha-catenin KO sg2 alpha catenin + Fer-1	whole population	11	15,75	10,33	11,62
alpha-catenin KO sg2 alpha catenin + Fer-1	whole population	12	18,31	10,91	11,92
alpha-catenin KO sg2 alpha catenin + Fer-1	whole population	13	15,11	13,3	13,3
alpha-catenin KO sg2 alpha catenin + Fer-1	whole population	14	11,48	11,27	12,83
alpha-catenin KO sg2 alpha catenin + Fer-1	whole population	15	15,56	13,74	11,66
alpha-catenin KO sg2 alpha catenin + Fer-1	whole population	16	13,01	11,09	11,94
alpha-catenin KO sg2 alpha catenin + Fer-1	whole population	17	15,53	13,43	10,1
alpha-catenin KO sg2 alpha catenin + Fer-1	whole population	18	14,07	11,17	12,06
alpha-catenin KO sg2 alpha catenin + Fer-1	whole population	19	16,76	12,87	13,81
alpha-catenin KO sg2 alpha catenin + Fer-1	whole population	20	16,03	16,29	13,43
alpha-catenin KO sg2 alpha catenin + Fer-1	whole population	21	18,53	13,78	11,29
alpha-catenin KO sg2 alpha catenin + Fer-1	whole population	22	15,14	15,51	14,95
alpha-catenin KO sg2 alpha catenin + Fer-1	whole population	23	15,92	14,64	12,98
alpha-catenin KO sg2 alpha catenin + Fer-1	whole population	24	13,18	13,77	11,71
				alpha catenin KO sg2 Opto-Ctrl delta F-actin
condition	cell population	time (h)	Mean % cell death experiment 1	Mean % cell death experiment 2	Mean % cell death experiment 3
alpha-catenin KO sg2 delta VBS + Fer-1	whole population	0	4,25	2,81	1,84
alpha-catenin KO sg2 delta VBS + Fer-1	whole population	1	4,35	3,51	1,59
alpha-catenin KO sg2 delta VBS + Fer-1	whole population	2	3,23	2,92	2,77
alpha-catenin KO sg2 delta VBS + Fer-1	whole population	3	4,54	5,08	4,25
alpha-catenin KO sg2 delta VBS + Fer-1	whole population	4	5,71	5,93	4,47
alpha-catenin KO sg2 delta VBS + Fer-1	whole population	5	7,24	6,19	4,77
alpha-catenin KO sg2 delta VBS + Fer-1	whole population	6	6,82	5,65	4,91
alpha-catenin KO sg2 delta VBS + Fer-1	whole population	7	6,52	8,07	4,66
alpha-catenin KO sg2 delta VBS + Fer-1	whole population	8	7,5	9,81	6,72
alpha-catenin KO sg2 delta VBS + Fer-1	whole population	9	9,66	9,13	7,54
alpha-catenin KO sg2 delta VBS + Fer-1	whole population	10	10,65	10,7	6,65
alpha-catenin KO sg2 delta VBS + Fer-1	whole population	11	9,72	11,98	6,69
alpha-catenin KO sg2 delta VBS + Fer-1	whole population	12	10,65	11,13	8,74
alpha-catenin KO sg2 delta VBS + Fer-1	whole population	13	11,32	11,34	7,28
alpha-catenin KO sg2 delta VBS + Fer-1	whole population	14	14,87	9,52	8,15
alpha-catenin KO sg2 delta VBS + Fer-1	whole population	15	7,05	10,21	8,46
alpha-catenin KO sg2 delta VBS + Fer-1	whole population	16	13,14	11,68	9,91
alpha-catenin KO sg2 delta VBS + Fer-1	whole population	17	8,73	10,64	9,58
alpha-catenin KO sg2 delta VBS + Fer-1	whole population	18	13,5	10,94	8,89
alpha-catenin KO sg2 delta VBS + Fer-1	whole population	19	15,49	10,71	8,74
alpha-catenin KO sg2 delta VBS + Fer-1	whole population	20	14,48	10,81	9,54
alpha-catenin KO sg2 delta VBS + Fer-1	whole population	21	13,29	13,56	8,36
alpha-catenin KO sg2 delta VBS + Fer-1	whole population	22	10,07	11,35	8,16
alpha-catenin KO sg2 delta VBS + Fer-1	whole population	23	13,68	12,29	9,74
alpha-catenin KO sg2 delta VBS + Fer-1	whole population	24	11,41	11,64	9,11
				alpha catenin KO sg2 Opto-Ctrl + Fer-1 delta F-actin
condition	cell population	time (h)	Mean % cell death experiment 1	Mean % cell death experiment 2	Mean % cell death experiment 3
alpha-catenin KO sg2 delta b + Fer-1	whole population	0	2,58	7,81	4,18
alpha-catenin KO sg2 delta b + Fer-1	whole population	1	2,67	3,82	3,58
alpha-catenin KO sg2 delta b + Fer-1	whole population	2	2,63	7,86	1,52
alpha-catenin KO sg2 delta b + Fer-1	whole population	3	4,09	8,53	0,73
alpha-catenin KO sg2 delta b + Fer-1	whole population	4	8,8	5,64	9,36
alpha-catenin KO sg2 delta b + Fer-1	whole population	5	10,61	7,84	1,63
alpha-catenin KO sg2 delta b + Fer-1	whole population	6	13,89	5,37	1,39
alpha-catenin KO sg2 delta b + Fer-1	whole population	7	15,69	8,04	9,9
alpha-catenin KO sg2 delta b + Fer-1	whole population	8	12,65	5,61	2,08
alpha-catenin KO sg2 delta b + Fer-1	whole population	9	11,03	5,8	1,68
alpha-catenin KO sg2 delta b + Fer-1	whole population	10	7,63	5,29	3,75
alpha-catenin KO sg2 delta b + Fer-1	whole population	11	8,37	5,05	1,93
alpha-catenin KO sg2 delta b + Fer-1	whole population	12	8,64	7,12	3,16
alpha-catenin KO sg2 delta b + Fer-1	whole population	13	9,03	5,1	2,89
alpha-catenin KO sg2 delta b + Fer-1	whole population	14	6,94	4,92	3,63
alpha-catenin KO sg2 delta b + Fer-1	whole population	15	3,74	5,56	2,94
alpha-catenin KO sg2 delta b + Fer-1	whole population	16	5,63	4,96	2,57
alpha-catenin KO sg2 delta b + Fer-1	whole population	17	6,57	3,95	3,62
alpha-catenin KO sg2 delta b + Fer-1	whole population	18	3,87	4,23	6,01
alpha-catenin KO sg2 delta b + Fer-1	whole population	19	6,43	4,17	2,77
alpha-catenin KO sg2 delta b + Fer-1	whole population	20	4,2	3,47	5,12
alpha-catenin KO sg2 delta b + Fer-1	whole population	21	6,22	3,69	5,83
alpha-catenin KO sg2 delta b + Fer-1	whole population	22	7,07	3,97	5,76
alpha-catenin KO sg2 delta b + Fer-1	whole population	23	7,01	5,09	8,06
alpha-catenin KO sg2 delta b + Fer-1	whole population	24	6,13	3,26	5,09
				alpha catenin KO sg2 Opto-Ctrl + Fer-1 delta F-actin
condition	cell population	time (h)	Mean % cell death experiment 1	Mean % cell death experiment 2	Mean % cell death experiment 3
alpha-catenin KO sg2 delta f + Fer-1	whole population	0	1,86	6,03	4,01
alpha-catenin KO sg2 delta f + Fer-1	whole population	1	1,61	1,63	4,5
alpha-catenin KO sg2 delta f + Fer-1	whole population	2	2,8	5,06	3,61
alpha-catenin KO sg2 delta f + Fer-1	whole population	3	4,29	3,47	6,08
alpha-catenin KO sg2 delta f + Fer-1	whole population	4	4,51	14,35	6,26
alpha-catenin KO sg2 delta f + Fer-1	whole population	5	4,82	11,88	6,11
alpha-catenin KO sg2 delta f + Fer-1	whole population	6	4,96	3,87	5,93
alpha-catenin KO sg2 delta f + Fer-1	whole population	7	4,71	3,41	3,76
alpha-catenin KO sg2 delta f + Fer-1	whole population	8	6,79	3,37	2,84
alpha-catenin KO sg2 delta f + Fer-1	whole population	9	7,62	9,78	5
alpha-catenin KO sg2 delta f + Fer-1	whole population	10	6,72	2,86	3,29
alpha-catenin KO sg2 delta f + Fer-1	whole population	11	6,76	5,58	2,72
alpha-catenin KO sg2 delta f + Fer-1	whole population	12	8,83	5,18	2,55
alpha-catenin KO sg2 delta f + Fer-1	whole population	13	7,35	9,71	2
alpha-catenin KO sg2 delta f + Fer-1	whole population	14	8,23	2,2	2,8
alpha-catenin KO sg2 delta f + Fer-1	whole population	15	8,54	4,87	1,24
alpha-catenin KO sg2 delta f + Fer-1	whole population	16	10,01	3,34	2,85
alpha-catenin KO sg2 delta f + Fer-1	whole population	17	9,68	5,34	2,72
alpha-catenin KO sg2 delta f + Fer-1	whole population	18	8,98	4,81	2,1
alpha-catenin KO sg2 delta f + Fer-1	whole population	19	8,83	3,47	2,1
alpha-catenin KO sg2 delta f + Fer-1	whole population	20	9,64	6,83	3,28
alpha-catenin KO sg2 delta f + Fer-1	whole population	21	8,44	4,9	2,77
alpha-catenin KO sg2 delta f + Fer-1	whole population	22	8,24	3,1	1,9
alpha-catenin KO sg2 delta f + Fer-1	whole population	23	9,84	3,97	1,96
alpha-catenin KO sg2 delta f + Fer-1	whole population	24	9,2	6,9	2,33

## Sheet: Fig. S9 B,D,F
				empty sg			alpha Catnin KO sg1			alpha Catnin KO sg2
			AUC experiment 1	AUC experiment 2	AUC experiment 3	AUC experiment 1	AUC experiment 2	AUC experiment 3	AUC experiment 1	AUC experiment 2	AUC experiment 3
		non-transfected	694.5	452.9	475.2	336.4	542.3	595.4	413.2	392.7	447
		empty vector	610	614.6	590.1	477.1	402	495.6	362.1	530.3	523.2
		alpha Catenin	1067	963.5	1048	893.7	922.5	993.9	919.2	927.4	765.1
		delta VBS	824	838.4	781.1	746.8	726.4	747.1	734.7	657.2	703
		delta b	645.7	457.4	480	339.7	406	601.4	417.3	535.6	451.4
		delta f	608.5	613.1	588.7	481.9	547.8	500.6	365.8	396.7	528.4
		non-transfected + Fer-1	301.3	293.8	309.6	220.4	248.9	204.9	176	128.2	93.57
		empty vector + Fer-1	303.3	296.4	305	192.3	334.8	244.8	166	129.3	80.72
		alpha Catenin + Fer-1	316.4	297	277.7	245.2	311.4	305	309.6	252	244.8
		delta VBS + Fer-1	251.2	274.6	370.5	286.4	319.1	256.4	230	220.4	166
		delta b + Fer-1	304.3	299.4	312.7	194.2	338.2	206.9	177.8	130.6	94.55
		delta f - Fer-1	306.3	296.8	308.1	194.2	251.4	247.3	167.7	129.4	81.54
				empty sg			alpha Catnin KO sg1			alpha Catnin KO sg2
			% AUC experiment 1	% AUC experiment 2	% AUC experiment 3	% AUC experiment 1	% AUC experiment 2	% AUC experiment 3	% AUC experiment 1	% AUC experiment 2	% AUC experiment 3
		non-transfected	28.9375	18.8708	19.8	14.0167	22.5958	24.8083	17.2167	16.3625	18.625
		empty vector	25.4167	25.6083	24.5875	19.8792	16.75	20.65	15.0875	22.0958	21.8
		alpha Catenin	44.4583	40.1458	43.6667	37.2375	38.4375	41.4125	38.3	38.6417	31.8792
		delta VBS	34.3333	34.9333	32.5458	31.1167	30.2667	31.1292	30.6125	27.3833	29.2917
		delta b	26.9042	19.0583	20	14.1542	16.9167	25.0583	17.3875	22.3167	18.8083
		delta f	25.3542	25.5458	24.5292	20.0792	22.825	20.8583	15.2417	16.5292	22.0167
		non-transfected + Fer-1	12.5542	12.2417	12.9	9.18333	10.3708	8.5375	7.33333	5.34167	3.89875
		empty vector + Fer-1	12.6375	12.35	12.7083	8.0125	13.95	10.2	6.91667	5.3875	3.36333
		alpha Catenin + Fer-1	13.1833	12.375	11.5708	10.2167	12.975	12.7083	12.9	10.5	10.2
		delta VBS + Fer-1	10.4667	11.4417	15.4375	11.9333	13.2958	10.6833	9.58333	9.18333	6.91667
		delta b + Fer-1	12.6792	12.475	13.0292	8.09167	14.0917	8.62083	7.40833	5.44167	3.93958
		delta f - Fer-1	12.7625	12.3667	12.8375	8.09167	10.475	10.3042	6.9875	5.39167	3.3975
		empty sg								alpha Catnin KO sg1								alpha Catnin KO sg2
Tukey's multiple comparisons test	Mean Diff,	95,00% CI of diff,	Significant?	Summary	Adjusted P Value			Tukey's multiple comparisons test	Mean Diff,	95,00% CI of diff,	Significant?	Summary	Adjusted P Value			Tukey's multiple comparisons test	Mean Diff,	95,00% CI of diff,	Significant?	Summary	Adjusted P Value
non ttansfected vs. empty vector	-2,668	-11,1 to 5,763	No	ns	0,8868	A-B		non ttansfected vs. empty vector	33,13	-200,8 to 267	No	ns	0,9962	A-B		non ttansfected vs. empty vector	-54,23	-250,9 to 142,4	No	ns	0,9320	A-B
non ttansfected vs. alpha Catenin	-20,22	-28,65 to -11,79	Yes	****	<0,0001	A-C		non ttansfected vs. alpha Catenin	-445,3	-679,2 to -211,4	Yes	***	0,0004	A-C		non ttansfected vs. alpha Catenin	-452,9	-649,6 to -256,3	Yes	****	<0,0001	A-C
non ttansfected vs. delta VBS	-11,4	-19,83 to -2,971	Yes	**	0,0068	A-D		non ttansfected vs. delta VBS	-248,7	-482,6 to -14,84	Yes	*	0,0349	A-D		non ttansfected vs. delta VBS	-280,7	-477,3 to -84,03	Yes	**	0,0045	A-D
non ttansfected vs. delta b	0,5486	-7,882 to 8,979	No	ns	>0,9999	A-E		non ttansfected vs. delta b	42,33	-191,6 to 276,2	No	ns	0,9883	A-E		non ttansfected vs. delta b	-50,47	-247,1 to 146,2	No	ns	0,9487	A-E
non ttansfected vs. delta f	-2,607	-11,04 to 5,824	No	ns	0,8958	A-F		non ttansfected vs. delta f	-18,73	-252,6 to 215,2	No	ns	0,9998	A-F		non ttansfected vs. delta f	-12,67	-209,3 to 184	No	ns	>0,9999	A-F
empty vector vs. alpha Catenin	-17,55	-25,98 to -9,122	Yes	***	0,0002	B-C		empty vector vs. alpha Catenin	-478,5	-712,4 to -244,6	Yes	***	0,0002	B-C		empty vector vs. alpha Catenin	-398,7	-595,3 to -202,1	Yes	***	0,0002	B-C
empty vector vs. delta VBS	-8,733	-17,16 to -0,3025	Yes	*	0,0408	B-D		empty vector vs. delta VBS	-281,9	-515,8 to -47,97	Yes	*	0,0156	B-D		empty vector vs. delta VBS	-226,4	-423,1 to -29,8	Yes	*	0,0212	B-D
empty vector vs. delta b	3,217	-5,214 to 11,65	No	ns	0,7893	B-E		empty vector vs. delta b	9,2	-224,7 to 243,1	No	ns	>0,9999	B-E		empty vector vs. delta b	3,767	-192,9 to 200,4	No	ns	>0,9999	B-E
empty vector vs. delta f	0,06111	-8,37 to 8,492	No	ns	>0,9999	B-F		empty vector vs. delta f	-51,87	-285,8 to 182	No	ns	0,9718	B-F		empty vector vs. delta f	41,57	-155,1 to 238,2	No	ns	0,9770	B-F
alpha Catenin vs. delta VBS	8,819	0,3886 to 17,25	Yes	*	0,0385	C-D		alpha Catenin vs. delta VBS	196,6	-37,29 to 430,5	No	ns	0,1204	C-D		alpha Catenin vs. delta VBS	172,3	-24,37 to 368,9	No	ns	0,0994	C-D
alpha Catenin vs. delta b	20,77	12,34 to 29,2	Yes	****	<0,0001	C-E		alpha Catenin vs. delta b	487,7	253,8 to 721,6	Yes	***	0,0002	C-E		alpha Catenin vs. delta b	402,5	205,8 to 599,1	Yes	***	0,0002	C-E
alpha Catenin vs. delta f	17,61	9,183 to 26,04	Yes	***	0,0002	C-F		alpha Catenin vs. delta f	426,6	192,7 to 660,5	Yes	***	0,0006	C-F		alpha Catenin vs. delta f	440,3	243,6 to 636,9	Yes	****	<0,0001	C-F
delta VBS vs. delta b	11,95	3,519 to 20,38	Yes	**	0,0048	D-E		delta VBS vs. delta b	291,1	57,17 to 525	Yes	*	0,0125	D-E		delta VBS vs. delta b	230,2	33,57 to 426,8	Yes	*	0,0190	D-E
delta VBS vs. delta f	8,794	0,3636 to 17,23	Yes	*	0,0392	D-F		delta VBS vs. delta f	230	-3,893 to 463,9	No	ns	0,0549	D-F		delta VBS vs. delta f	268	71,37 to 464,6	Yes	**	0,0064	D-F
delta b vs. delta f	-3,156	-11,59 to 5,275	No	ns	0,8014	E-F		delta b vs. delta f	-61,07	-295 to 172,8	No	ns	0,9451	E-F		delta b vs. delta f	37,8	-158,8 to 234,4	No	ns	0,9848	E-F
