# Supplementary material for: Ferroptosis spreads to neighboring cells via plasma membrane contacts
Source: Nat Commun. 2025 Mar 26;16:2951. doi: 10.1038/s41467-025-58175-w (PMC11947162; doi:10.1038/s41467-025-58175-w)
Supplement: Supplementary file 9 — Source Data [file 41467_2025_58175_MOESM9_ESM.zip › Source data S10.xlsx]

## Sheet: Fig. S8C
									GAPDH			alpha catenin KD
				loading Ctrl	alpha catenin KD			experiment 1	experiment 2	experiment 3	experiment 1	experiment 2	experiment 3
		scramble	experiment 1	753	1250	1.66003		1.66003	0.435798	0.295977	1.28	0.341324	0.014742
			experiment 2	2570	1120	0.435798
			experiment 3	1740	515	0.295977
		alpha catenin KD	experiment 1	1000	1280	1.28
			experiment 2	876	299	0.341324		Column B	alpha catenin KD
			experiment 3	814	12	0.014742		vs.	vs,
								Column A	GAPDH
								Unpaired t test
								P value	0.6843
								P value summary	ns
								Significantly different (P < 0.05)?	No
								One- or two-tailed P value?	Two-tailed
								t, df	t=0,4375 df=4

## Sheet: Fig. SD-F
					Opto-GPX4Deg alpha-catenin KD
	condition	cell population	time (h)	Mean % Draq7 + cells experiment 1	Mean % Draq7 + cells experiment 2	Mean % Draq7 + cells experiment 3
	Opto-GPX4Deg alpha-catenin KD	Opto-GPX4Deg	0	24.7046	20.1802	30.6592
	Opto-GPX4Deg alpha-catenin KD	Opto-GPX4Deg	1	25.9398	21.1892	32.1921
	Opto-GPX4Deg alpha-catenin KD	Opto-GPX4Deg	2	27.2368	22.2486	33.8017				alpha-catenin KD			alpha-catenin KD + blebbistatin
	Opto-GPX4Deg alpha-catenin KD	Opto-GPX4Deg	3	28.5987	23.3611	35.4918			AUC experiment 1	AUC experiment 2	AUC experiment 3	AUC experiment 1	AUC experiment 2	AUC experiment 3
	Opto-GPX4Deg alpha-catenin KD	Opto-GPX4Deg	4	30.0286	24.5291	37.2664		Opto-GPX4Deg	1093	919	1268	980	800	1158
	Opto-GPX4Deg alpha-catenin KD	Opto-GPX4Deg	5	31.53	25.7556	39.1297		bystander	298	216	247	478	416	372
	Opto-GPX4Deg alpha-catenin KD	Opto-GPX4Deg	6	33.1065	27.0433	41.0862		Opto-GPX4Deg + Fer-1	451	553	770	561	505	700
	Opto-GPX4Deg alpha-catenin KD	Opto-GPX4Deg	7	34.7619	28.3955	43.1405		bystander + Fer-1	313	226	286	318	340	317
	Opto-GPX4Deg alpha-catenin KD	Opto-GPX4Deg	8	36.4999	29.8153	45.2975
	Opto-GPX4Deg alpha-catenin KD	Opto-GPX4Deg	9	38.3249	31.3061	47.5624
	Opto-GPX4Deg alpha-catenin KD	Opto-GPX4Deg	10	40.2412	32.8714	49.9405				alpha-catenin KD			alpha-catenin KD + blebbistatin
	Opto-GPX4Deg alpha-catenin KD	Opto-GPX4Deg	11	42.2532	34.5149	52.4376			% AUC experiment 1	% AUC experiment 2	% AUC experiment 3	% AUC experiment 1	% AUC experiment 2	% AUC experiment 3
	Opto-GPX4Deg alpha-catenin KD	Opto-GPX4Deg	12	44.3659	36.2407	55.0594		Opto-GPX4Deg	45.5417	38.2917	52.8333	40.8333	33.3333	48.25
	Opto-GPX4Deg alpha-catenin KD	Opto-GPX4Deg	13	46.5842	38.0527	57.8124		bystander	12.4167	9	10.2917	19.9167	17.3333	15.5
	Opto-GPX4Deg alpha-catenin KD	Opto-GPX4Deg	14	48.9134	39.9553	58.9687		Opto-GPX4Deg + Fer-1	18.7917	23.0417	32.0833	23.375	21.0417	29.1667
	Opto-GPX4Deg alpha-catenin KD	Opto-GPX4Deg	15	51.3591	41.9531	60.148		bystander + Fer-1	13.0417	9.41667	11.9167	13.25	14.1667	13.2083
	Opto-GPX4Deg alpha-catenin KD	Opto-GPX4Deg	16	53.927	44.0508	61.351
	Opto-GPX4Deg alpha-catenin KD	Opto-GPX4Deg	17	56.6234	46.2533	62.578
	Opto-GPX4Deg alpha-catenin KD	Opto-GPX4Deg	18	59.4546	48.566	63.8296		Tukey's multiple comparisons test	Mean Diff,	95,00% CI of diff,	Significant?	Summary	Adjusted P Value
	Opto-GPX4Deg alpha-catenin KD	Opto-GPX4Deg	19	62.4273	50.9943	65.1062
	Opto-GPX4Deg alpha-catenin KD	Opto-GPX4Deg	20	63.0516	53.544	66.4083		Opto-GPX4Degro:DMSO vs. Opto-GPX4Degro:blebbistatin	4.75	-9,837 to 19,34	No	ns	0.9996
	Opto-GPX4Deg alpha-catenin KD	Opto-GPX4Deg	21	63.6821	56.2212	67.7365		untransfected:DMSO vs. untransfected:blebbistatin	-7.014	-21,6 to 7,573	No	ns	0.9329
	Opto-GPX4Deg alpha-catenin KD	Opto-GPX4Deg	22	64.3189	59.0322	69.0912		Opto-GPX4Degro + 5 µM ferro:DMSO vs. Opto-GPX4Degro + 5 µM ferro:blebbistatin	0.1111	-14,48 to 14,7	No	ns	>0,9999
	Opto-GPX4Deg alpha-catenin KD	Opto-GPX4Deg	23	64.9621	61.9838	70.473		untransfected + 5 µM ferro:DMSO vs. untransfected + 5 µM ferro:blebbistatin	-2.083	-16,67 to 12,5	No	ns	>0,9999
	Opto-GPX4Deg alpha-catenin KD	Opto-GPX4Deg	24	64.9981	62.3425	74.17
					Opto-GPX4Deg alpha-catenin KD
	condition	cell population	time (h)	Mean % Draq7 + cells experiment 1	Mean % Draq7 + cells experiment 2	Mean % Draq7 + cells experiment 3
	Opto-GPX4Deg alpha-catenin KD	bystander	0	7.73186	6.92275	7.38994		Column B	blebbistatin
	Opto-GPX4Deg alpha-catenin KD	bystander	1	9.3412	8.76289	8.54919		vs.	vs,
	Opto-GPX4Deg alpha-catenin KD	bystander	2	9.82633	9.31068	9.64566		Column A	DMSO
	Opto-GPX4Deg alpha-catenin KD	bystander	3	10.1193	9.76277	9.38177
	Opto-GPX4Deg alpha-catenin KD	bystander	4	10.9006	10.3334	9.81142		Unpaired t test
	Opto-GPX4Deg alpha-catenin KD	bystander	5	11.2033	10.8548	9.53296		P value	0.0124
	Opto-GPX4Deg alpha-catenin KD	bystander	6	11.7152	11.523	10.2081		P value summary	*
	Opto-GPX4Deg alpha-catenin KD	bystander	7	11.4246	11.5866	10.8243		Significantly different (P < 0.05)?	Yes
	Opto-GPX4Deg alpha-catenin KD	bystander	8	12.3213	12.1311	10.9672		One- or two-tailed P value?	Two-tailed
	Opto-GPX4Deg alpha-catenin KD	bystander	9	12.4933	12.1023	11.0775		t, df	t=4,322 df=4
	Opto-GPX4Deg alpha-catenin KD	bystander	10	12.6136	13.4716	11.5321
	Opto-GPX4Deg alpha-catenin KD	bystander	11	13.1688	13.3456	11.8806
	Opto-GPX4Deg alpha-catenin KD	bystander	12	13.6994	14.316	12.1719
	Opto-GPX4Deg alpha-catenin KD	bystander	13	13.8291	13.995	12.1885
	Opto-GPX4Deg alpha-catenin KD	bystander	14	13.9261	14.2479	11.9198
	Opto-GPX4Deg alpha-catenin KD	bystander	15	13.6161	14.3695	12.3764
	Opto-GPX4Deg alpha-catenin KD	bystander	16	13.8821	15.1581	12.5644
	Opto-GPX4Deg alpha-catenin KD	bystander	17	13.836	15.0579	12.5561
	Opto-GPX4Deg alpha-catenin KD	bystander	18	14.1297	14.8154	12.9278
	Opto-GPX4Deg alpha-catenin KD	bystander	19	13.5881	14.4724	13.0069
	Opto-GPX4Deg alpha-catenin KD	bystander	20	13.9917	15.1215	12.7142
	Opto-GPX4Deg alpha-catenin KD	bystander	21	13.5534	15.375	12.7506
	Opto-GPX4Deg alpha-catenin KD	bystander	22	12.5803	14.9875	11.9794
	Opto-GPX4Deg alpha-catenin KD	bystander	23	12.8259	15.606	11.6996
	Opto-GPX4Deg alpha-catenin KD	bystander	24	11.9499	15.8224	11.1635
					Opto-GPX4Deg alpha-catenin KD + Fer-1
	condition	cell population	time (h)	Mean % Draq7 + cells experiment 1	Mean % Draq7 + cells experiment 2	Mean % Draq7 + cells experiment 3
	Opto-GPX4Deg alpha-catenin KD + Fer-1	Opto-GPX4Deg	0	9.98635	13.8529	22.2013
	Opto-GPX4Deg alpha-catenin KD + Fer-1	Opto-GPX4Deg	1	12.3618	14.6597	26.5958
	Opto-GPX4Deg alpha-catenin KD + Fer-1	Opto-GPX4Deg	2	12.8898	15.6921	27.7431
	Opto-GPX4Deg alpha-catenin KD + Fer-1	Opto-GPX4Deg	3	12.9668	17.0016	29.3304
	Opto-GPX4Deg alpha-catenin KD + Fer-1	Opto-GPX4Deg	4	13.9519	15.8818	31.5326
	Opto-GPX4Deg alpha-catenin KD + Fer-1	Opto-GPX4Deg	5	14.1559	16.9114	31.9297
	Opto-GPX4Deg alpha-catenin KD + Fer-1	Opto-GPX4Deg	6	14.3005	16.703	32.7129
	Opto-GPX4Deg alpha-catenin KD + Fer-1	Opto-GPX4Deg	7	14.5656	17.9267	33.5434
	Opto-GPX4Deg alpha-catenin KD + Fer-1	Opto-GPX4Deg	8	14.6163	18.6087	32.3917
	Opto-GPX4Deg alpha-catenin KD + Fer-1	Opto-GPX4Deg	9	15.6233	19.8374	34.6445
	Opto-GPX4Deg alpha-catenin KD + Fer-1	Opto-GPX4Deg	10	15.1182	17.9512	32.8452
	Opto-GPX4Deg alpha-catenin KD + Fer-1	Opto-GPX4Deg	11	15.7868	19.598	33.2058
	Opto-GPX4Deg alpha-catenin KD + Fer-1	Opto-GPX4Deg	12	16.4019	19.7839	34.0289
	Opto-GPX4Deg alpha-catenin KD + Fer-1	Opto-GPX4Deg	13	17.6341	20.3879	32.8068
	Opto-GPX4Deg alpha-catenin KD + Fer-1	Opto-GPX4Deg	14	18.7582	21.8832	33.4643
	Opto-GPX4Deg alpha-catenin KD + Fer-1	Opto-GPX4Deg	15	19.5874	23.9471	34.2996
	Opto-GPX4Deg alpha-catenin KD + Fer-1	Opto-GPX4Deg	16	20.3237	25.6888	33.3866
	Opto-GPX4Deg alpha-catenin KD + Fer-1	Opto-GPX4Deg	17	21.8877	26.8685	34.6571
	Opto-GPX4Deg alpha-catenin KD + Fer-1	Opto-GPX4Deg	18	23.3371	30.6283	33.2724
	Opto-GPX4Deg alpha-catenin KD + Fer-1	Opto-GPX4Deg	19	25.3864	31.6105	33.6663
	Opto-GPX4Deg alpha-catenin KD + Fer-1	Opto-GPX4Deg	20	27.0049	34.2814	33.5502
	Opto-GPX4Deg alpha-catenin KD + Fer-1	Opto-GPX4Deg	21	27.7922	34.7036	34.7147
	Opto-GPX4Deg alpha-catenin KD + Fer-1	Opto-GPX4Deg	22	28.0729	34.14	30.4424
	Opto-GPX4Deg alpha-catenin KD + Fer-1	Opto-GPX4Deg	23	29.4198	33.9375	30.9141
	Opto-GPX4Deg alpha-catenin KD + Fer-1	Opto-GPX4Deg	24	28.7491	35.0702	27.2054
					Opto-GPX4Deg alpha-catenin KD + Fer-1
	condition	cell population	time (h)	Mean % Draq7 + cells experiment 1	Mean % Draq7 + cells experiment 2	Mean % Draq7 + cells experiment 3
	Opto-GPX4Deg alpha-catenin KD + Fer-1	bystander	0	8.88052	7.72508	9.8406
	Opto-GPX4Deg alpha-catenin KD + Fer-1	bystander	1	10.6383	9.2642	11.3441
	Opto-GPX4Deg alpha-catenin KD + Fer-1	bystander	2	11.0972	9.0816	11.3155
	Opto-GPX4Deg alpha-catenin KD + Fer-1	bystander	3	11.7322	9.47012	11.7735
	Opto-GPX4Deg alpha-catenin KD + Fer-1	bystander	4	12.613	10.0192	12.0516
	Opto-GPX4Deg alpha-catenin KD + Fer-1	bystander	5	12.7719	9.93608	12.0639
	Opto-GPX4Deg alpha-catenin KD + Fer-1	bystander	6	13.0852	9.66416	11.891
	Opto-GPX4Deg alpha-catenin KD + Fer-1	bystander	7	13.4174	10.1398	12.7622
	Opto-GPX4Deg alpha-catenin KD + Fer-1	bystander	8	12.9567	10.0998	12.8542
	Opto-GPX4Deg alpha-catenin KD + Fer-1	bystander	9	13.8578	10.1798	12.6447
	Opto-GPX4Deg alpha-catenin KD + Fer-1	bystander	10	14.3088	10.4201	13.248
	Opto-GPX4Deg alpha-catenin KD + Fer-1	bystander	11	14.4659	10.2797	13.2418
	Opto-GPX4Deg alpha-catenin KD + Fer-1	bystander	12	14.8245	10.6022	13.0786
	Opto-GPX4Deg alpha-catenin KD + Fer-1	bystander	13	14.2921	9.8912	12.5422
	Opto-GPX4Deg alpha-catenin KD + Fer-1	bystander	14	13.3857	9.22574	12.1572
	Opto-GPX4Deg alpha-catenin KD + Fer-1	bystander	15	13.7198	9.12757	11.8425
	Opto-GPX4Deg alpha-catenin KD + Fer-1	bystander	16	13.3546	9.34048	11.5213
	Opto-GPX4Deg alpha-catenin KD + Fer-1	bystander	17	13.8629	9.47097	11.7083
	Opto-GPX4Deg alpha-catenin KD + Fer-1	bystander	18	13.309	9.60268	11.9107
	Opto-GPX4Deg alpha-catenin KD + Fer-1	bystander	19	13.4665	9.03021	11.9592
	Opto-GPX4Deg alpha-catenin KD + Fer-1	bystander	20	13.4201	9.56591	11.7984
	Opto-GPX4Deg alpha-catenin KD + Fer-1	bystander	21	13.8859	8.8375	11.7576
	Opto-GPX4Deg alpha-catenin KD + Fer-1	bystander	22	12.177	8.0194	10.4018
	Opto-GPX4Deg alpha-catenin KD + Fer-1	bystander	23	12.3656	7.56934	10.6414
	Opto-GPX4Deg alpha-catenin KD + Fer-1	bystander	24	10.8821	7.04414	9.6055
					Opto-GPX4Deg alpha-catenin KD + blebbistatin
	condition	cell population	time (h)	Mean % Draq7 + cells experiment 1	Mean % Draq7 + cells experiment 2	Mean % Draq7 + cells experiment 3
	Opto-GPX4Deg alpha-catenin KD + blebbistatin	Opto-GPX4Deg	0	21.2706	16.9074	24.8157
	Opto-GPX4Deg alpha-catenin KD + blebbistatin	Opto-GPX4Deg	1	23.634	18.786	27.573
	Opto-GPX4Deg alpha-catenin KD + blebbistatin	Opto-GPX4Deg	2	23.8703	18.9739	27.8487
	Opto-GPX4Deg alpha-catenin KD + blebbistatin	Opto-GPX4Deg	3	24.109	19.1636	28.1272
	Opto-GPX4Deg alpha-catenin KD + blebbistatin	Opto-GPX4Deg	4	24.3501	19.3552	28.4085
	Opto-GPX4Deg alpha-catenin KD + blebbistatin	Opto-GPX4Deg	5	26.7851	21.2908	31.2493
	Opto-GPX4Deg alpha-catenin KD + blebbistatin	Opto-GPX4Deg	6	29.4637	23.4198	34.3743
	Opto-GPX4Deg alpha-catenin KD + blebbistatin	Opto-GPX4Deg	7	32.41	25.7618	37.8117
	Opto-GPX4Deg alpha-catenin KD + blebbistatin	Opto-GPX4Deg	8	35.651	28.338	41.5929
	Opto-GPX4Deg alpha-catenin KD + blebbistatin	Opto-GPX4Deg	9	39.2161	31.1718	45.7522
	Opto-GPX4Deg alpha-catenin KD + blebbistatin	Opto-GPX4Deg	10	43.1377	32.289	47.3274
	Opto-GPX4Deg alpha-catenin KD + blebbistatin	Opto-GPX4Deg	11	43.5691	34.6319	50.8306
	Opto-GPX4Deg alpha-catenin KD + blebbistatin	Opto-GPX4Deg	12	44.0048	34.9782	51.339
	Opto-GPX4Deg alpha-catenin KD + blebbistatin	Opto-GPX4Deg	13	44.4449	35.328	51.8523
	Opto-GPX4Deg alpha-catenin KD + blebbistatin	Opto-GPX4Deg	14	44.8893	35.6812	52.3709
	Opto-GPX4Deg alpha-catenin KD + blebbistatin	Opto-GPX4Deg	15	45.3382	36.0381	52.8946
	Opto-GPX4Deg alpha-catenin KD + blebbistatin	Opto-GPX4Deg	16	45.7916	36.3984	53.4235
	Opto-GPX4Deg alpha-catenin KD + blebbistatin	Opto-GPX4Deg	17	46.2495	36.7624	53.9578
	Opto-GPX4Deg alpha-catenin KD + blebbistatin	Opto-GPX4Deg	18	46.712	39.1301	56.4973
	Opto-GPX4Deg alpha-catenin KD + blebbistatin	Opto-GPX4Deg	19	48.8894	40.8431	59.9471
	Opto-GPX4Deg alpha-catenin KD + blebbistatin	Opto-GPX4Deg	20	53.7783	44.9274	65.9418
	Opto-GPX4Deg alpha-catenin KD + blebbistatin	Opto-GPX4Deg	21	59.1561	49.4201	72.5359
	Opto-GPX4Deg alpha-catenin KD + blebbistatin	Opto-GPX4Deg	22	65.0717	54.3621	79.7895
	Opto-GPX4Deg alpha-catenin KD + blebbistatin	Opto-GPX4Deg	23	71.5789	59.7983	80.1
	Opto-GPX4Deg alpha-catenin KD + blebbistatin	Opto-GPX4Deg	24	78.7368	65.7781	80.3
					Opto-GPX4Deg alpha-catenin KD + blebbistatin
	condition	cell population	time (h)	Mean % Draq7 + cells experiment 1	Mean % Draq7 + cells experiment 2	Mean % Draq7 + cells experiment 3
	Opto-GPX4Deg alpha-catenin KD+ blebbistatin	bystander	0	10.9657	9.63257	8.56736
	Opto-GPX4Deg alpha-catenin KD+ blebbistatin	bystander	1	12.1842	10.7029	9.51929
	Opto-GPX4Deg alpha-catenin KD+ blebbistatin	bystander	2	12.8035	11.16	10.1896
	Opto-GPX4Deg alpha-catenin KD+ blebbistatin	bystander	3	13.8198	11.2267	11.04
	Opto-GPX4Deg alpha-catenin KD+ blebbistatin	bystander	4	13.9099	12.0795	10.3129
	Opto-GPX4Deg alpha-catenin KD+ blebbistatin	bystander	5	14.147	12.2562	10.9814
	Opto-GPX4Deg alpha-catenin KD+ blebbistatin	bystander	6	14.1114	12.3814	10.8461
	Opto-GPX4Deg alpha-catenin KD+ blebbistatin	bystander	7	14.9946	12.611	11.6407
	Opto-GPX4Deg alpha-catenin KD+ blebbistatin	bystander	8	15.151	12.6548	12.0836
	Opto-GPX4Deg alpha-catenin KD+ blebbistatin	bystander	9	15.6777	13.5267	12.8814
	Opto-GPX4Deg alpha-catenin KD+ blebbistatin	bystander	10	17.2455	14.2557	12.6954
	Opto-GPX4Deg alpha-catenin KD+ blebbistatin	bystander	11	17.8911	14.2095	13.86
	Opto-GPX4Deg alpha-catenin KD+ blebbistatin	bystander	12	18.7733	16.0787	13.9914
	Opto-GPX4Deg alpha-catenin KD+ blebbistatin	bystander	13	19.5936	17.2866	14.4186
	Opto-GPX4Deg alpha-catenin KD+ blebbistatin	bystander	14	19.6619	18.3886	15.4761
	Opto-GPX4Deg alpha-catenin KD+ blebbistatin	bystander	15	21.8059	19.2015	16.9357
	Opto-GPX4Deg alpha-catenin KD+ blebbistatin	bystander	16	23.604	19.9233	18.1675
	Opto-GPX4Deg alpha-catenin KD+ blebbistatin	bystander	17	24.3832	21.4564	19.0018
	Opto-GPX4Deg alpha-catenin KD+ blebbistatin	bystander	18	26.3446	22.8772	21.6607
	Opto-GPX4Deg alpha-catenin KD+ blebbistatin	bystander	19	28.6629	24.8861	22.3554
	Opto-GPX4Deg alpha-catenin KD+ blebbistatin	bystander	20	30.3391	26.4728	24.2443
	Opto-GPX4Deg alpha-catenin KD+ blebbistatin	bystander	21	30.1822	27.2446	24.5429
	Opto-GPX4Deg alpha-catenin KD+ blebbistatin	bystander	22	30.5713	27.5198	24.1443
	Opto-GPX4Deg alpha-catenin KD+ blebbistatin	bystander	23	31.5139	28.8401	24.0011
	Opto-GPX4Deg alpha-catenin KD+ blebbistatin	bystander	24	31.0901	28.1827	24.8021
					Opto-GPX4Deg alpha-catenin KD + Fer-1 + blebbistatin
	condition	cell population	time (h)	Mean % Draq7 + cells experiment 1	Mean % Draq7 + cells experiment 2	Mean % Draq7 + cells experiment 3
	Opto-GPX4Deg alpha-catenin KD + Fer-1 + blebbistatin	Opto-GPX4Deg	0	18.0517	17.5824	24.4035
	Opto-GPX4Deg alpha-catenin KD + Fer-1 + blebbistatin	Opto-GPX4Deg	1	20.0574	19.536	27.115
	Opto-GPX4Deg alpha-catenin KD + Fer-1 + blebbistatin	Opto-GPX4Deg	2	20.4585	19.7314	27.3862
	Opto-GPX4Deg alpha-catenin KD + Fer-1 + blebbistatin	Opto-GPX4Deg	3	20.8677	19.9287	27.66
	Opto-GPX4Deg alpha-catenin KD + Fer-1 + blebbistatin	Opto-GPX4Deg	4	21.2851	20.128	27.9366
	Opto-GPX4Deg alpha-catenin KD + Fer-1 + blebbistatin	Opto-GPX4Deg	5	21.7108	20.3292	28.216
	Opto-GPX4Deg alpha-catenin KD + Fer-1 + blebbistatin	Opto-GPX4Deg	6	22.145	20.5325	28.4981
	Opto-GPX4Deg alpha-catenin KD + Fer-1 + blebbistatin	Opto-GPX4Deg	7	22.5879	20.7379	28.7831
	Opto-GPX4Deg alpha-catenin KD + Fer-1 + blebbistatin	Opto-GPX4Deg	8	23.0396	20.9452	29.0709
	Opto-GPX4Deg alpha-catenin KD + Fer-1 + blebbistatin	Opto-GPX4Deg	9	23.5004	21.1547	29.3617
	Opto-GPX4Deg alpha-catenin KD + Fer-1 + blebbistatin	Opto-GPX4Deg	10	23.9704	21.3662	29.6553
	Opto-GPX4Deg alpha-catenin KD + Fer-1 + blebbistatin	Opto-GPX4Deg	11	24.4499	21.5799	29.9518
	Opto-GPX4Deg alpha-catenin KD + Fer-1 + blebbistatin	Opto-GPX4Deg	12	24.6944	21.7957	30.2513
	Opto-GPX4Deg alpha-catenin KD + Fer-1 + blebbistatin	Opto-GPX4Deg	13	24.9413	22.0137	30.5539
	Opto-GPX4Deg alpha-catenin KD + Fer-1 + blebbistatin	Opto-GPX4Deg	14	25.1907	22.2338	30.8594
	Opto-GPX4Deg alpha-catenin KD + Fer-1 + blebbistatin	Opto-GPX4Deg	15	25.4426	22.4561	31.168
	Opto-GPX4Deg alpha-catenin KD + Fer-1 + blebbistatin	Opto-GPX4Deg	16	25.697	22.6807	31.4797
	Opto-GPX4Deg alpha-catenin KD + Fer-1 + blebbistatin	Opto-GPX4Deg	17	25.954	22.9075	31.7945
	Opto-GPX4Deg alpha-catenin KD + Fer-1 + blebbistatin	Opto-GPX4Deg	18	26.2136	23.1366	32.1124
	Opto-GPX4Deg alpha-catenin KD + Fer-1 + blebbistatin	Opto-GPX4Deg	19	26.4757	23.3679	32.4335
	Opto-GPX4Deg alpha-catenin KD + Fer-1 + blebbistatin	Opto-GPX4Deg	20	26.7405	23.6016	32.7579
	Opto-GPX4Deg alpha-catenin KD + Fer-1 + blebbistatin	Opto-GPX4Deg	21	27.0079	23.8376	33.0855
	Opto-GPX4Deg alpha-catenin KD + Fer-1 + blebbistatin	Opto-GPX4Deg	22	27.2779	24.076	33.4163
	Opto-GPX4Deg alpha-catenin KD + Fer-1 + blebbistatin	Opto-GPX4Deg	23	27.5507	24.3168	33.7505
	Opto-GPX4Deg alpha-catenin KD + Fer-1 + blebbistatin	Opto-GPX4Deg	24	27.8262	24.5599	34.088
					Opto-GPX4Deg alpha-catenin KD + Fer-1 + blebbistatin
	condition	cell population	time (h)	Mean % Draq7 + cells experiment 1	Mean % Draq7 + cells experiment 2	Mean % Draq7 + cells experiment 3
	Opto-GPX4Deg alpha-catenin KD + Fer-1 + blebbistatin	bystander	0	10.2697	11.2632	9.9577
	Opto-GPX4Deg alpha-catenin KD + Fer-1 + blebbistatin	bystander	1	11.4107	12.5146	11.0641
	Opto-GPX4Deg alpha-catenin KD + Fer-1 + blebbistatin	bystander	2	11.8354	13.3233	11.9101
	Opto-GPX4Deg alpha-catenin KD + Fer-1 + blebbistatin	bystander	3	12.3687	13.4828	11.6774
	Opto-GPX4Deg alpha-catenin KD + Fer-1 + blebbistatin	bystander	4	12.7163	13.602	12.3929
	Opto-GPX4Deg alpha-catenin KD + Fer-1 + blebbistatin	bystander	5	13.0343	13.365	12.7347
	Opto-GPX4Deg alpha-catenin KD + Fer-1 + blebbistatin	bystander	6	13.3102	13.2758	12.5258
	Opto-GPX4Deg alpha-catenin KD + Fer-1 + blebbistatin	bystander	7	13.8658	13.8192	13.4236
	Opto-GPX4Deg alpha-catenin KD + Fer-1 + blebbistatin	bystander	8	14.1203	14.974	13.3233
	Opto-GPX4Deg alpha-catenin KD + Fer-1 + blebbistatin	bystander	9	14.3273	14.592	13.8599
	Opto-GPX4Deg alpha-catenin KD + Fer-1 + blebbistatin	bystander	10	14.6511	14.9275	13.9778
	Opto-GPX4Deg alpha-catenin KD + Fer-1 + blebbistatin	bystander	11	15.2581	15.8656	14.3763
	Opto-GPX4Deg alpha-catenin KD + Fer-1 + blebbistatin	bystander	12	15.1607	15.9378	14.4892
	Opto-GPX4Deg alpha-catenin KD + Fer-1 + blebbistatin	bystander	13	15.1835	15.7385	14.5009
	Opto-GPX4Deg alpha-catenin KD + Fer-1 + blebbistatin	bystander	14	14.6531	15.565	14.5983
	Opto-GPX4Deg alpha-catenin KD + Fer-1 + blebbistatin	bystander	15	14.5183	15.8326	14.5052
	Opto-GPX4Deg alpha-catenin KD + Fer-1 + blebbistatin	bystander	16	14.6492	15.7318	14.8615
	Opto-GPX4Deg alpha-catenin KD + Fer-1 + blebbistatin	bystander	17	13.6733	16.2015	15.2717
	Opto-GPX4Deg alpha-catenin KD + Fer-1 + blebbistatin	bystander	18	13.9244	15.7473	15.0763
	Opto-GPX4Deg alpha-catenin KD + Fer-1 + blebbistatin	bystander	19	13.6462	15.436	14.4301
	Opto-GPX4Deg alpha-catenin KD + Fer-1 + blebbistatin	bystander	20	14.944	15.724	14.5023
	Opto-GPX4Deg alpha-catenin KD + Fer-1 + blebbistatin	bystander	21	14.2134	15.7599	14.7903
	Opto-GPX4Deg alpha-catenin KD + Fer-1 + blebbistatin	bystander	22	12.965	14.8678	13.7257
	Opto-GPX4Deg alpha-catenin KD + Fer-1 + blebbistatin	bystander	23	13.4852	13.5792	13.6263
	Opto-GPX4Deg alpha-catenin KD + Fer-1 + blebbistatin	bystander	24	11.7995	13.3853	13.6161

## Sheet: Fig. S8G-I
					Opto-GPX4Deg scramble
	condition	cell population	time (h)	Mean % Draq7 + cells experiment 1	Mean % Draq7 + cells experiment 2	Mean % Draq7 + cells experiment 3
	Opto-GPX4Deg scramble	Opto-GPX4Deg	0	27.1751	22.1982	33.7251
	Opto-GPX4Deg scramble	Opto-GPX4Deg	1	28.5338	23.3081	35.4113
	Opto-GPX4Deg scramble	Opto-GPX4Deg	2	29.9605	24.4735	37.1819				scramble			scramble + blebbistatin
	Opto-GPX4Deg scramble	Opto-GPX4Deg	3	31.4585	25.6972	39.041			AUC experiment 1	AUC experiment 2	AUC experiment 3	AUC experiment 1	AUC experiment 2	AUC experiment 3
	Opto-GPX4Deg scramble	Opto-GPX4Deg	4	33.0315	26.982	40.993		Opto-GPX4Deg	1200	1037	1373	1190	1011	1338
	Opto-GPX4Deg scramble	Opto-GPX4Deg	5	34.683	28.3311	43.0427		bystander	397	520	447	405	608	496
	Opto-GPX4Deg scramble	Opto-GPX4Deg	6	35.0299	28.6144	43.4731		Opto-GPX4Deg + Fer-1	698	747	695	604	542	706
	Opto-GPX4Deg scramble	Opto-GPX4Deg	7	35.3802	28.9006	43.9078		bystander + Fer-1	183	309	248	354	265	334
	Opto-GPX4Deg scramble	Opto-GPX4Deg	8	35.734	29.1896	44.3469
	Opto-GPX4Deg scramble	Opto-GPX4Deg	9	39.3074	32.1085	48.7816
	Opto-GPX4Deg scramble	Opto-GPX4Deg	10	43.2381	35.3194	53.6598				scramble			scramble + blebbistatin
	Opto-GPX4Deg scramble	Opto-GPX4Deg	11	47.5619	38.8513	59.0258			% AUC experiment 1	% AUC experiment 2	% AUC experiment 3	% AUC experiment 1	% AUC experiment 2	% AUC experiment 3
	Opto-GPX4Deg scramble	Opto-GPX4Deg	12	52.3181	42.7365	64.9283		Opto-GPX4Deg	50	43.2083	57.2083	49.5833	42.125	55.75
	Opto-GPX4Deg scramble	Opto-GPX4Deg	13	55.5449	45.3723	63.1915		bystander	16.5417	21.6667	18.625	16.875	25.3333	20.6667
	Opto-GPX4Deg scramble	Opto-GPX4Deg	14	58.3221	47.6409	64.4554		Opto-GPX4Deg + Fer-1	29.0833	31.125	28.9583	25.1667	22.5833	29.4167
	Opto-GPX4Deg scramble	Opto-GPX4Deg	15	61.2382	50.0229	65.7445		bystander + Fer-1	7.625	12.875	10.3333	14.75	11.0417	13.9167
	Opto-GPX4Deg scramble	Opto-GPX4Deg	16	64.3001	52.5241	67.0593
	Opto-GPX4Deg scramble	Opto-GPX4Deg	17	64.9431	55.1503	68.4005
	Opto-GPX4Deg scramble	Opto-GPX4Deg	18	65.5925	57.9078	69.7685
	Opto-GPX4Deg scramble	Opto-GPX4Deg	19	66.2485	60.8032	71.1639		Tukey's multiple comparisons test	Mean Diff,	95,00% CI of diff,	Significant?	Summary	Adjusted P Value
	Opto-GPX4Deg scramble	Opto-GPX4Deg	20	66.911	63.8434	72.5872
	Opto-GPX4Deg scramble	Opto-GPX4Deg	21	66.9481	64.2128	73.3131		Opto-GPX4Degro:DMSO vs. Opto-GPX4Degro:blebbistatin	0.9861	-11,02 to 12,99	No	ns	>0,9999
	Opto-GPX4Deg scramble	Opto-GPX4Deg	22	67.6176	64.8549	74.0462		untransfected:DMSO vs. untransfected:blebbistatin	-2.014	-14,02 to 9,988	No	ns	0.9987
	Opto-GPX4Deg scramble	Opto-GPX4Deg	23	68.2937	65.5035	74.7867		Opto-GPX4Degro + 5 µM ferro:DMSO vs. Opto-GPX4Degro + 5 µM ferro:blebbistatin	4	-8,002 to 16	No	ns	0.934
	Opto-GPX4Deg scramble	Opto-GPX4Deg	24	68.9767	66.1585	75.5345		untransfected + 5 µM ferro:DMSO vs. untransfected + 5 µM ferro:blebbistatin	-2.958	-14,96 to 9,044	No	ns	0.9865
					Opto-GPX4Deg scramble
	condition	cell population	time (h)	Mean % Draq7 + cells experiment 1	Mean % Draq7 + cells experiment 2	Mean % Draq7 + cells experiment 3
	Opto-GPX4Deg scramble	bystander	0	10.5848	9.16929	12.7194
	Opto-GPX4Deg scramble	bystander	1	5.61964	10.4484	8.42845
	Opto-GPX4Deg scramble	bystander	2	5.78823	10.7619	8.6813
	Opto-GPX4Deg scramble	bystander	3	5.96188	11.0848	8.94174
	Opto-GPX4Deg scramble	bystander	4	6.14073	11.4173	9.20999
	Opto-GPX4Deg scramble	bystander	5	6.32495	11.7598	9.48629
	Opto-GPX4Deg scramble	bystander	6	6.95745	12.7006	10.2452
	Opto-GPX4Deg scramble	bystander	7	9.0929	13.7167	11.0648
	Opto-GPX4Deg scramble	bystander	8	10.0022	14.814	11.95
	Opto-GPX4Deg scramble	bystander	9	11.0024	17.4248	14.056
	Opto-GPX4Deg scramble	bystander	10	12.1027	18.8188	15.1805
	Opto-GPX4Deg scramble	bystander	11	13.3129	20.3243	16.395
	Opto-GPX4Deg scramble	bystander	12	14.6442	21.9502	17.7066
	Opto-GPX4Deg scramble	bystander	13	16.1086	23.7062	19.1231
	Opto-GPX4Deg scramble	bystander	14	17.7195	25.6027	20.6529
	Opto-GPX4Deg scramble	bystander	15	19.4914	27.6509	22.3052
	Opto-GPX4Deg scramble	bystander	16	19.6539	29.863	24.0896
	Opto-GPX4Deg scramble	bystander	17	21.6193	30.1616	26.0167
	Opto-GPX4Deg scramble	bystander	18	23.7812	30.4632	28.0981
	Opto-GPX4Deg scramble	bystander	19	26.1593	30.7679	28.3791
	Opto-GPX4Deg scramble	bystander	20	28.7752	31.0756	28.6629
	Opto-GPX4Deg scramble	bystander	21	31.6528	31.3863	28.9495
	Opto-GPX4Deg scramble	bystander	22	31.9693	31.7002	29.239
	Opto-GPX4Deg scramble	bystander	23	32.289	32.0172	29.5314
	Opto-GPX4Deg scramble	bystander	24	32.6119	32.3373	29.8267
					Opto-GPX4Deg scramble + Fer-1
	condition	cell population	time (h)	Mean % Draq7 + cells experiment 1	Mean % Draq7 + cells experiment 2	Mean % Draq7 + cells experiment 3
	Opto-GPX4Deg scramble + Fer-1	Opto-GPX4Deg	0	19.9317	22.2219	19.7604
	Opto-GPX4Deg scramble + Fer-1	Opto-GPX4Deg	1	24.0101	26.3329	23.2807
	Opto-GPX4Deg scramble + Fer-1	Opto-GPX4Deg	2	24.9037	28.0344	25.0608
	Opto-GPX4Deg scramble + Fer-1	Opto-GPX4Deg	3	26.0258	28.37	24.5711
	Opto-GPX4Deg scramble + Fer-1	Opto-GPX4Deg	4	26.7572	28.6209	26.0768
	Opto-GPX4Deg scramble + Fer-1	Opto-GPX4Deg	5	27.4264	28.1221	26.796
	Opto-GPX4Deg scramble + Fer-1	Opto-GPX4Deg	6	28.0068	27.9344	26.3563
	Opto-GPX4Deg scramble + Fer-1	Opto-GPX4Deg	7	29.1759	29.078	28.2455
	Opto-GPX4Deg scramble + Fer-1	Opto-GPX4Deg	8	29.7114	31.5078	28.0344
	Opto-GPX4Deg scramble + Fer-1	Opto-GPX4Deg	9	32.8334	33.44	31.7624
	Opto-GPX4Deg scramble + Fer-1	Opto-GPX4Deg	10	31.1337	31.7209	29.7027
	Opto-GPX4Deg scramble + Fer-1	Opto-GPX4Deg	11	32.4235	33.7143	30.5496
	Opto-GPX4Deg scramble + Fer-1	Opto-GPX4Deg	12	32.2164	33.8678	30.7896
	Opto-GPX4Deg scramble + Fer-1	Opto-GPX4Deg	13	32.2648	33.4444	30.8143
	Opto-GPX4Deg scramble + Fer-1	Opto-GPX4Deg	14	31.1378	33.0756	31.0214
	Opto-GPX4Deg scramble + Fer-1	Opto-GPX4Deg	15	30.8514	33.6443	30.8236
	Opto-GPX4Deg scramble + Fer-1	Opto-GPX4Deg	16	31.1296	33.43	31.5808
	Opto-GPX4Deg scramble + Fer-1	Opto-GPX4Deg	17	29.0558	34.4283	32.4523
	Opto-GPX4Deg scramble + Fer-1	Opto-GPX4Deg	18	29.5894	33.463	32.0372
	Opto-GPX4Deg scramble + Fer-1	Opto-GPX4Deg	19	28.9981	32.8016	30.6639
	Opto-GPX4Deg scramble + Fer-1	Opto-GPX4Deg	20	31.7559	33.4135	30.8174
	Opto-GPX4Deg scramble + Fer-1	Opto-GPX4Deg	21	30.2034	33.4897	31.4293
	Opto-GPX4Deg scramble + Fer-1	Opto-GPX4Deg	22	27.5506	31.5942	29.167
	Opto-GPX4Deg scramble + Fer-1	Opto-GPX4Deg	23	28.656	28.8559	28.9558
	Opto-GPX4Deg scramble + Fer-1	Opto-GPX4Deg	24	25.074	28.4438	28.9342
					Opto-GPX4Deg scramble + Fer-1
	condition	cell population	time (h)	Mean % Draq7 + cells experiment 1	Mean % Draq7 + cells experiment 2	Mean % Draq7 + cells experiment 3
	Opto-GPX4Deg scramble + Fer-1	bystander	0	7.08304	9.06837	7.7254
	Opto-GPX4Deg scramble + Fer-1	bystander	1	7.68427	10.7041	9.13447
	Opto-GPX4Deg scramble + Fer-1	bystander	2	7.95845	11.5511	9.46886
	Opto-GPX4Deg scramble + Fer-1	bystander	3	8.01084	12.6586	9.78319
	Opto-GPX4Deg scramble + Fer-1	bystander	4	8.22626	12.2625	9.75283
	Opto-GPX4Deg scramble + Fer-1	bystander	5	8.20227	12.1426	10.2997
	Opto-GPX4Deg scramble + Fer-1	bystander	6	8.23997	12.2513	9.85124
	Opto-GPX4Deg scramble + Fer-1	bystander	7	8.39566	12.169	9.8248
	Opto-GPX4Deg scramble + Fer-1	bystander	8	7.86347	12.499	10.5568
	Opto-GPX4Deg scramble + Fer-1	bystander	9	7.49431	12.6469	10.0637
	Opto-GPX4Deg scramble + Fer-1	bystander	10	7.909	13.4268	11.1492
	Opto-GPX4Deg scramble + Fer-1	bystander	11	8.06959	13.7308	11.1056
	Opto-GPX4Deg scramble + Fer-1	bystander	12	8.72932	14.4937	11.7579
	Opto-GPX4Deg scramble + Fer-1	bystander	13	8.03079	14.1967	12.4729
	Opto-GPX4Deg scramble + Fer-1	bystander	14	8.00904	14.5584	11.7192
	Opto-GPX4Deg scramble + Fer-1	bystander	15	8.3538	14.0217	11.4863
	Opto-GPX4Deg scramble + Fer-1	bystander	16	8.02283	13.4616	10.7433
	Opto-GPX4Deg scramble + Fer-1	bystander	17	7.6245	13.9219	11.1437
	Opto-GPX4Deg scramble + Fer-1	bystander	18	7.09728	14.098	11.0185
	Opto-GPX4Deg scramble + Fer-1	bystander	19	6.72282	13.182	10.608
	Opto-GPX4Deg scramble + Fer-1	bystander	20	7.12062	13.8137	10.1747
	Opto-GPX4Deg scramble + Fer-1	bystander	21	6.93869	12.9927	10.3041
	Opto-GPX4Deg scramble + Fer-1	bystander	22	6.38867	11.8322	9.02529
	Opto-GPX4Deg scramble + Fer-1	bystander	23	6.05558	12.1562	7.94486
	Opto-GPX4Deg scramble + Fer-1	bystander	24	5.12897	10.9342	8.65666
					Opto-GPX4Deg scramble + blebbistatin
	condition	cell population	time (h)	Mean % Draq7 + cells experiment 1	Mean % Draq7 + cells experiment 2	Mean % Draq7 + cells experiment 3
	Opto-GPX4Deg scramble + blebbistatin	Opto-GPX4Deg	0	26.906	22.1982	30.3912
	Opto-GPX4Deg scramble + blebbistatin	Opto-GPX4Deg	1	28.2513	23.3081	30.0607
	Opto-GPX4Deg scramble + blebbistatin	Opto-GPX4Deg	2	29.6639	24.4735	30.8138
	Opto-GPX4Deg scramble + blebbistatin	Opto-GPX4Deg	3	31.1471	25.6972	34.6544
	Opto-GPX4Deg scramble + blebbistatin	Opto-GPX4Deg	4	32.7044	26.982	36.5872
	Opto-GPX4Deg scramble + blebbistatin	Opto-GPX4Deg	5	34.3396	28.3311	42.6165
	Opto-GPX4Deg scramble + blebbistatin	Opto-GPX4Deg	6	36.0566	29.7477	44.7473
	Opto-GPX4Deg scramble + blebbistatin	Opto-GPX4Deg	7	37.8594	31.2351	46.9847
	Opto-GPX4Deg scramble + blebbistatin	Opto-GPX4Deg	8	39.7524	32.7968	49.334
	Opto-GPX4Deg scramble + blebbistatin	Opto-GPX4Deg	9	41.74	34.4367	45.8006
	Opto-GPX4Deg scramble + blebbistatin	Opto-GPX4Deg	10	43.827	36.1585	45.3907
	Opto-GPX4Deg scramble + blebbistatin	Opto-GPX4Deg	11	46.0184	37.9664	49.1102
	Opto-GPX4Deg scramble + blebbistatin	Opto-GPX4Deg	12	48.3193	39.8647	59.9657
	Opto-GPX4Deg scramble + blebbistatin	Opto-GPX4Deg	13	50.7353	41.858	62.964
	Opto-GPX4Deg scramble + blebbistatin	Opto-GPX4Deg	14	53.272	43.9509	64.2233
	Opto-GPX4Deg scramble + blebbistatin	Opto-GPX4Deg	15	55.9356	46.1484	65.5078
	Opto-GPX4Deg scramble + blebbistatin	Opto-GPX4Deg	16	58.7324	48.4558	66.8179
	Opto-GPX4Deg scramble + blebbistatin	Opto-GPX4Deg	17	61.669	50.8786	68.1543
	Opto-GPX4Deg scramble + blebbistatin	Opto-GPX4Deg	18	64.7525	53.4226	69.5174
	Opto-GPX4Deg scramble + blebbistatin	Opto-GPX4Deg	19	67.9901	56.0937	70.9077
	Opto-GPX4Deg scramble + blebbistatin	Opto-GPX4Deg	20	68.67	58.8984	72.3259
	Opto-GPX4Deg scramble + blebbistatin	Opto-GPX4Deg	21	69.3567	61.8433	73.7724
	Opto-GPX4Deg scramble + blebbistatin	Opto-GPX4Deg	22	70.0503	64.9355	75.2478
	Opto-GPX4Deg scramble + blebbistatin	Opto-GPX4Deg	23	70.7508	68.1822	76.7528
	Opto-GPX4Deg scramble + blebbistatin	Opto-GPX4Deg	24	70.7901	68.5768	80.7792
					Opto-GPX4Deg scramble + blebbistatin
	condition	cell population	time (h)	Mean % Draq7 + cells experiment 1	Mean % Draq7 + cells experiment 2	Mean % Draq7 + cells experiment 3
	Opto-GPX4Deg scramble+ blebbistatin	bystander	0	11.528	9.98635	13.8529
	Opto-GPX4Deg scramble+ blebbistatin	bystander	1	6.1204	11.3795	9.1795
	Opto-GPX4Deg scramble+ blebbistatin	bystander	2	6.30401	11.7209	9.45489
	Opto-GPX4Deg scramble+ blebbistatin	bystander	3	6.49313	12.0725	9.73853
	Opto-GPX4Deg scramble+ blebbistatin	bystander	4	6.68793	12.4347	10.0307
	Opto-GPX4Deg scramble+ blebbistatin	bystander	5	6.88856	12.8077	10.3316
	Opto-GPX4Deg scramble+ blebbistatin	bystander	6	7.57742	13.8323	11.1581
	Opto-GPX4Deg scramble+ blebbistatin	bystander	7	8.33516	14.9389	12.0508
	Opto-GPX4Deg scramble+ blebbistatin	bystander	8	9.16868	16.134	13.0149
	Opto-GPX4Deg scramble+ blebbistatin	bystander	9	10.0855	17.4248	14.056
	Opto-GPX4Deg scramble+ blebbistatin	bystander	10	11.0941	18.8188	15.1805
	Opto-GPX4Deg scramble+ blebbistatin	bystander	11	12.2035	20.3243	16.395
	Opto-GPX4Deg scramble+ blebbistatin	bystander	12	13.4239	21.9502	17.7066
	Opto-GPX4Deg scramble+ blebbistatin	bystander	13	14.7662	23.7062	19.1231
	Opto-GPX4Deg scramble+ blebbistatin	bystander	14	16.2429	25.6027	20.6529
	Opto-GPX4Deg scramble+ blebbistatin	bystander	15	17.8672	27.6509	22.3052
	Opto-GPX4Deg scramble+ blebbistatin	bystander	16	19.6539	29.863	24.0896
	Opto-GPX4Deg scramble+ blebbistatin	bystander	17	21.6193	32.252	26.0167
	Opto-GPX4Deg scramble+ blebbistatin	bystander	18	23.7812	34.8322	28.0981
	Opto-GPX4Deg scramble+ blebbistatin	bystander	19	26.1593	37.6188	30.3459
	Opto-GPX4Deg scramble+ blebbistatin	bystander	20	28.7752	40.6283	32.7736
	Opto-GPX4Deg scramble+ blebbistatin	bystander	21	31.6528	43.8785	35.3955
	Opto-GPX4Deg scramble+ blebbistatin	bystander	22	34.818	47.3888	38.2271
	Opto-GPX4Deg scramble+ blebbistatin	bystander	23	38.2998	51.1799	41.2853
	Opto-GPX4Deg scramble+ blebbistatin	bystander	24	42.5194	49.9041	44.2574
					Opto-GPX4Deg scramble + Fer-1 + blebbistatin
	condition	cell population	time (h)	Mean % Draq7 + cells experiment 1	Mean % Draq7 + cells experiment 2	Mean % Draq7 + cells experiment 3
	Opto-GPX4Deg scramble + Fer-1 + blebbistatin	Opto-GPX4Deg	0	19.833	19.536	21.5468
	Opto-GPX4Deg scramble + Fer-1 + blebbistatin	Opto-GPX4Deg	1	20.0574	19.536	22.2046
	Opto-GPX4Deg scramble + Fer-1 + blebbistatin	Opto-GPX4Deg	2	20.4585	19.7314	23.8331
	Opto-GPX4Deg scramble + Fer-1 + blebbistatin	Opto-GPX4Deg	3	20.8677	19.9287	26.081
	Opto-GPX4Deg scramble + Fer-1 + blebbistatin	Opto-GPX4Deg	4	21.2851	20.128	24.3
	Opto-GPX4Deg scramble + Fer-1 + blebbistatin	Opto-GPX4Deg	5	21.7108	20.3292	26.2
	Opto-GPX4Deg scramble + Fer-1 + blebbistatin	Opto-GPX4Deg	6	22.145	20.5325	27.1
	Opto-GPX4Deg scramble + Fer-1 + blebbistatin	Opto-GPX4Deg	7	22.5879	20.7379	27.115
	Opto-GPX4Deg scramble + Fer-1 + blebbistatin	Opto-GPX4Deg	8	23.0396	20.9452	27.115
	Opto-GPX4Deg scramble + Fer-1 + blebbistatin	Opto-GPX4Deg	9	22.3	19.3	27.3862
	Opto-GPX4Deg scramble + Fer-1 + blebbistatin	Opto-GPX4Deg	10	21.4	18.3	27.66
	Opto-GPX4Deg scramble + Fer-1 + blebbistatin	Opto-GPX4Deg	11	21.8	17.3	27.9366
	Opto-GPX4Deg scramble + Fer-1 + blebbistatin	Opto-GPX4Deg	12	20.8571	17.8635	28.216
	Opto-GPX4Deg scramble + Fer-1 + blebbistatin	Opto-GPX4Deg	13	21.7685	19.2054	28.4981
	Opto-GPX4Deg scramble + Fer-1 + blebbistatin	Opto-GPX4Deg	14	21.8443	20.4297	28.7831
	Opto-GPX4Deg scramble + Fer-1 + blebbistatin	Opto-GPX4Deg	15	24.2264	21.3329	29.0709
	Opto-GPX4Deg scramble + Fer-1 + blebbistatin	Opto-GPX4Deg	16	26.224	22.1348	27.9779
	Opto-GPX4Deg scramble + Fer-1 + blebbistatin	Opto-GPX4Deg	17	27.0897	23.8381	29.2628
	Opto-GPX4Deg scramble + Fer-1 + blebbistatin	Opto-GPX4Deg	18	29.2688	25.4166	33.3575
	Opto-GPX4Deg scramble + Fer-1 + blebbistatin	Opto-GPX4Deg	19	31.8444	27.6485	34.4273
	Opto-GPX4Deg scramble + Fer-1 + blebbistatin	Opto-GPX4Deg	20	33.7067	29.4112	37.3362
	Opto-GPX4Deg scramble + Fer-1 + blebbistatin	Opto-GPX4Deg	21	33.5324	30.2687	37.796
	Opto-GPX4Deg scramble + Fer-1 + blebbistatin	Opto-GPX4Deg	22	33.9647	30.5745	37.1822
	Opto-GPX4Deg scramble + Fer-1 + blebbistatin	Opto-GPX4Deg	23	35.0119	32.0414	36.9616
	Opto-GPX4Deg scramble + Fer-1 + blebbistatin	Opto-GPX4Deg	24	34.5411	31.3109	38.1953
					Opto-GPX4Deg scramble + Fer-1 + blebbistatin
	condition	cell population	time (h)	Mean % Draq7 + cells experiment 1	Mean % Draq7 + cells experiment 2	Mean % Draq7 + cells experiment 3
	Opto-GPX4Deg scramble + Fer-1 + blebbistatin	bystander	0	9.28418	8.07622	10.2879
	Opto-GPX4Deg scramble + Fer-1 + blebbistatin	bystander	1	11.1219	9.6853	11.8597
	Opto-GPX4Deg scramble + Fer-1 + blebbistatin	bystander	2	11.6017	9.4944	11.8298
	Opto-GPX4Deg scramble + Fer-1 + blebbistatin	bystander	3	12.2654	9.90058	12.3087
	Opto-GPX4Deg scramble + Fer-1 + blebbistatin	bystander	4	13.1864	10.4747	12.5994
	Opto-GPX4Deg scramble + Fer-1 + blebbistatin	bystander	5	13.3524	10.3877	12.6123
	Opto-GPX4Deg scramble + Fer-1 + blebbistatin	bystander	6	13.6799	10.1034	12.4315
	Opto-GPX4Deg scramble + Fer-1 + blebbistatin	bystander	7	14.0272	10.6007	13.3423
	Opto-GPX4Deg scramble + Fer-1 + blebbistatin	bystander	8	13.5456	10.5588	13.4384
	Opto-GPX4Deg scramble + Fer-1 + blebbistatin	bystander	9	14.4877	10.6426	13.2195
	Opto-GPX4Deg scramble + Fer-1 + blebbistatin	bystander	10	14.9592	10.8937	13.8501
	Opto-GPX4Deg scramble + Fer-1 + blebbistatin	bystander	11	15.1088	11.0027	13.9886
	Opto-GPX4Deg scramble + Fer-1 + blebbistatin	bystander	12	15.2599	11.1127	14.1285
	Opto-GPX4Deg scramble + Fer-1 + blebbistatin	bystander	13	15.4125	11.2238	14.2698
	Opto-GPX4Deg scramble + Fer-1 + blebbistatin	bystander	14	15.5666	11.336	14.4125
	Opto-GPX4Deg scramble + Fer-1 + blebbistatin	bystander	15	15.7223	11.4494	14.5566
	Opto-GPX4Deg scramble + Fer-1 + blebbistatin	bystander	16	15.8795	11.5639	14.7022
	Opto-GPX4Deg scramble + Fer-1 + blebbistatin	bystander	17	16.0383	11.6795	14.8492
	Opto-GPX4Deg scramble + Fer-1 + blebbistatin	bystander	18	16.1987	11.7963	14.9977
	Opto-GPX4Deg scramble + Fer-1 + blebbistatin	bystander	19	16.3607	11.9143	15.1477
	Opto-GPX4Deg scramble + Fer-1 + blebbistatin	bystander	20	16.5243	12.0334	15.2992
	Opto-GPX4Deg scramble + Fer-1 + blebbistatin	bystander	21	16.6895	12.1538	15.4522
	Opto-GPX4Deg scramble + Fer-1 + blebbistatin	bystander	22	16.8564	12.2753	15.6067
	Opto-GPX4Deg scramble + Fer-1 + blebbistatin	bystander	23	17.025	12.3981	15.7628
	Opto-GPX4Deg scramble + Fer-1 + blebbistatin	bystander	24	17.1952	12.5221	15.9204

## Sheet: Fig. SJ-L
					Opto-Ctrl alpha-catenin KD
	condition	cell population	time (h)	Mean % Draq7 + cells experiment 1	Mean % Draq7 + cells experiment 2	Mean % Draq7 + cells experiment 3
	Opto-Ctrl alpha-catenin KD	Opto-Ctrl	0	15.6237	16.5044	18.69
	Opto-Ctrl alpha-catenin KD	Opto-Ctrl	1	18.1638	19.1213	20.9908
	Opto-Ctrl alpha-catenin KD	Opto-Ctrl	2	19.6889	20.3939	21.8453				alpha-catenin KD			alpha-catenin KD + blebbistatin
	Opto-Ctrl alpha-catenin KD	Opto-Ctrl	3	18.9718	21.7625	23.4138			AUC experiment 1	AUC experiment 2	AUC experiment 3	AUC experiment 1	AUC experiment 2	AUC experiment 3
	Opto-Ctrl alpha-catenin KD	Opto-Ctrl	4	20.1212	22.0008	23.9279		Opto-Ctrl	626	643	513	710	759	613
	Opto-Ctrl alpha-catenin KD	Opto-Ctrl	5	19.5132	21.4787	24.4713		bystander	229	279	287	358	258	327
	Opto-Ctrl alpha-catenin KD	Opto-Ctrl	6	20.2828	22.9361	24.2218		Opto-Ctrl + Fer-1	670	718	668	616	659	613
	Opto-Ctrl alpha-catenin KD	Opto-Ctrl	7	20.9141	23.9643	25.0157		bystander + Fer-1	165	277	222	220	370	297
	Opto-Ctrl alpha-catenin KD	Opto-Ctrl	8	21.4827	24.4066	25.7156
	Opto-Ctrl alpha-catenin KD	Opto-Ctrl	9	20.6353	25.0874	26.0317
	Opto-Ctrl alpha-catenin KD	Opto-Ctrl	10	23.5741	27.8685	28.6132				alpha-catenin KD			alpha-catenin KD + blebbistatin
	Opto-Ctrl alpha-catenin KD	Opto-Ctrl	11	22.8085	28.1776	28.4196			% AUC experiment 1	% AUC experiment 2	% AUC experiment 3	% AUC experiment 1	% AUC experiment 2	% AUC experiment 3
	Opto-Ctrl alpha-catenin KD	Opto-Ctrl	12	23.9569	28.6935	28.5043		Opto-Ctrl	26.0833	26.7917	21.375	29.5833	31.625	25.5417
	Opto-Ctrl alpha-catenin KD	Opto-Ctrl	13	23.7534	28.7078	28.8057		bystander	9.54167	11.625	11.9583	14.9167	10.75	13.625
	Opto-Ctrl alpha-catenin KD	Opto-Ctrl	14	23.3453	28.3701	29.3535		Opto-Ctrl + Fer-1	27.9167	29.9167	27.8333	25.6667	27.4583	25.5417
	Opto-Ctrl alpha-catenin KD	Opto-Ctrl	15	22.9427	28.0159	29.9211		bystander + Fer-1	6.875	11.5417	9.25	9.16667	15.4167	12.375
	Opto-Ctrl alpha-catenin KD	Opto-Ctrl	16	21.9791	26.9115	28.8189
	Opto-Ctrl alpha-catenin KD	Opto-Ctrl	17	22.3388	28.5901	29.2941
	Opto-Ctrl alpha-catenin KD	Opto-Ctrl	18	21.758	27.4131	29.4349
	Opto-Ctrl alpha-catenin KD	Opto-Ctrl	19	21.4104	28.1369	27.8652		Tukey's multiple comparisons test	Mean Diff,	95,00% CI of diff,	Significant?	Summary	Adjusted P Value
	Opto-Ctrl alpha-catenin KD	Opto-Ctrl	20	21.1794	29.238	28.6011
	Opto-Ctrl alpha-catenin KD	Opto-Ctrl	21	21.1332	27.1007	27.4912		Opto-Ctrl :DMSO vs. Opto-Ctrl :blebbistatin	-3.25	-11,64 to 5,145	No	ns	0.8702
	Opto-Ctrl alpha-catenin KD	Opto-Ctrl	22	17.4713	23.0857	24.849		untransfected:DMSO vs. untransfected:blebbistatin	-1.361	-9,756 to 7,034	No	ns	0.9989
	Opto-Ctrl alpha-catenin KD	Opto-Ctrl	23	17.413	22.726	23.3959		Opto-Ctrl + 5 µM ferro:DMSO vs. Opto-Ctrl + 5 µM ferro:blebbistatin	-4.069	-12,46 to 4,325	No	ns	0.7
	Opto-Ctrl alpha-catenin KD	Opto-Ctrl	24	15.2724	20.3731	21.3433		untransfected + 5 µM ferro:DMSO vs. untransfected + 5 µM ferro:blebbistatin	-3.708	-12,1 to 4,686	No	ns	0.7819
					Opto-Ctrl alpha-catenin KD
	condition	cell population	time (h)	Mean % Draq7 + cells experiment 1	Mean % Draq7 + cells experiment 2	Mean % Draq7 + cells experiment 3
	Opto-Ctrl alpha-catenin KD	bystander	0	7.65679	6.85554	7.3182
	Opto-Ctrl alpha-catenin KD	bystander	1	9.25051	8.67782	8.46618
	Opto-Ctrl alpha-catenin KD	bystander	2	9.73093	9.22029	9.55201
	Opto-Ctrl alpha-catenin KD	bystander	3	10.0211	9.66799	9.29069
	Opto-Ctrl alpha-catenin KD	bystander	4	10.7948	10.2331	9.71616
	Opto-Ctrl alpha-catenin KD	bystander	5	11.0946	10.7494	9.44041
	Opto-Ctrl alpha-catenin KD	bystander	6	11.6014	11.4111	10.109
	Opto-Ctrl alpha-catenin KD	bystander	7	11.3137	11.4741	10.7192
	Opto-Ctrl alpha-catenin KD	bystander	8	12.2017	12.0133	10.8607
	Opto-Ctrl alpha-catenin KD	bystander	9	12.372	11.9848	10.9699
	Opto-Ctrl alpha-catenin KD	bystander	10	12.4912	13.3408	11.4201
	Opto-Ctrl alpha-catenin KD	bystander	11	13.7403	14.6749	12.5621
	Opto-Ctrl alpha-catenin KD	bystander	12	15.1143	16.1424	13.8183
	Opto-Ctrl alpha-catenin KD	bystander	13	13.5605	13.7233	11.9518
	Opto-Ctrl alpha-catenin KD	bystander	14	13.6557	13.9713	11.6883
	Opto-Ctrl alpha-catenin KD	bystander	15	13.3517	14.0905	12.1361
	Opto-Ctrl alpha-catenin KD	bystander	16	13.6126	14.8637	12.3204
	Opto-Ctrl alpha-catenin KD	bystander	17	13.5673	14.7655	12.3123
	Opto-Ctrl alpha-catenin KD	bystander	18	13.8553	14.5277	12.6768
	Opto-Ctrl alpha-catenin KD	bystander	19	13.3242	14.1913	12.7543
	Opto-Ctrl alpha-catenin KD	bystander	20	13.72	14.8279	12.4673
	Opto-Ctrl alpha-catenin KD	bystander	21	13.2902	15.0765	12.503
	Opto-Ctrl alpha-catenin KD	bystander	22	12.3361	14.6964	11.7468
	Opto-Ctrl alpha-catenin KD	bystander	23	12.5768	15.303	11.4724
	Opto-Ctrl alpha-catenin KD	bystander	24	11.7179	15.5151	10.9467
					Opto-Ctrl alpha-catenin KD + Fer-1
	condition	cell population	time (h)	Mean % Draq7 + cells experiment 1	Mean % Draq7 + cells experiment 2	Mean % Draq7 + cells experiment 3
	Opto-Ctrl alpha-catenin KD + Fer-1	Opto-Ctrl	0	16.5878	21.2373	18.0921
	Opto-Ctrl alpha-catenin KD + Fer-1	Opto-Ctrl	1	17.9958	25.068	21.392
	Opto-Ctrl alpha-catenin KD + Fer-1	Opto-Ctrl	2	18.6379	27.0516	22.1752
	Opto-Ctrl alpha-catenin KD + Fer-1	Opto-Ctrl	3	18.7606	29.6452	22.9113
	Opto-Ctrl alpha-catenin KD + Fer-1	Opto-Ctrl	4	19.2651	28.7176	22.8402
	Opto-Ctrl alpha-catenin KD + Fer-1	Opto-Ctrl	5	19.2089	28.4367	24.1209
	Opto-Ctrl alpha-catenin KD + Fer-1	Opto-Ctrl	6	19.2972	28.6913	23.0707
	Opto-Ctrl alpha-catenin KD + Fer-1	Opto-Ctrl	7	19.6618	28.4986	23.0087
	Opto-Ctrl alpha-catenin KD + Fer-1	Opto-Ctrl	8	18.4155	29.2714	24.7229
	Opto-Ctrl alpha-catenin KD + Fer-1	Opto-Ctrl	9	17.5509	29.6177	23.5683
	Opto-Ctrl alpha-catenin KD + Fer-1	Opto-Ctrl	10	18.5221	31.4442	26.1103
	Opto-Ctrl alpha-catenin KD + Fer-1	Opto-Ctrl	11	18.8982	32.1563	26.0082
	Opto-Ctrl alpha-catenin KD + Fer-1	Opto-Ctrl	12	18.8707	31.3319	25.4177
	Opto-Ctrl alpha-catenin KD + Fer-1	Opto-Ctrl	13	17.3606	30.6898	26.9634
	Opto-Ctrl alpha-catenin KD + Fer-1	Opto-Ctrl	14	17.3136	31.4718	25.334
	Opto-Ctrl alpha-catenin KD + Fer-1	Opto-Ctrl	15	18.0589	30.3114	24.8307
	Opto-Ctrl alpha-catenin KD + Fer-1	Opto-Ctrl	16	17.3434	29.1006	23.2243
	Opto-Ctrl alpha-catenin KD + Fer-1	Opto-Ctrl	17	16.4823	30.0959	24.09
	Opto-Ctrl alpha-catenin KD + Fer-1	Opto-Ctrl	18	15.3426	30.4765	23.8194
	Opto-Ctrl alpha-catenin KD + Fer-1	Opto-Ctrl	19	14.5331	28.4964	22.9319
	Opto-Ctrl alpha-catenin KD + Fer-1	Opto-Ctrl	20	15.3931	29.8619	21.9952
	Opto-Ctrl alpha-catenin KD + Fer-1	Opto-Ctrl	21	14.9998	28.087	22.2749
	Opto-Ctrl alpha-catenin KD + Fer-1	Opto-Ctrl	22	13.8107	25.5783	19.5105
	Opto-Ctrl alpha-catenin KD + Fer-1	Opto-Ctrl	23	13.0907	26.2788	17.1749
	Opto-Ctrl alpha-catenin KD + Fer-1	Opto-Ctrl	24	11.0876	23.6371	18.7136
					Opto-Ctrl alpha-catenin KD + Fer-1
	condition	cell population	time (h)	Mean % Draq7 + cells experiment 1	Mean % Draq7 + cells experiment 2	Mean % Draq7 + cells experiment 3
	Opto-Ctrl alpha-catenin KD + Fer-1	bystander	0	8.88092	6.2044	6.03887
	Opto-Ctrl alpha-catenin KD + Fer-1	bystander	1	9.94233	8.5034	6.77116
	Opto-Ctrl alpha-catenin KD + Fer-1	bystander	2	10.3155	10.2289	7.48022
	Opto-Ctrl alpha-catenin KD + Fer-1	bystander	3	9.89925	11.0807	7.19369
	Opto-Ctrl alpha-catenin KD + Fer-1	bystander	4	10.7492	10.966	7.46231
	Opto-Ctrl alpha-catenin KD + Fer-1	bystander	5	10.6766	11.6978	7.82289
	Opto-Ctrl alpha-catenin KD + Fer-1	bystander	6	10.6291	12.114	7.97777
	Opto-Ctrl alpha-catenin KD + Fer-1	bystander	7	10.4481	12.4369	8.3945
	Opto-Ctrl alpha-catenin KD + Fer-1	bystander	8	10.3789	12.8192	8.27592
	Opto-Ctrl alpha-catenin KD + Fer-1	bystander	9	10.677	13.1401	8.18783
	Opto-Ctrl alpha-catenin KD + Fer-1	bystander	10	10.9742	13.2689	8.65295
	Opto-Ctrl alpha-catenin KD + Fer-1	bystander	11	10.905	13.3003	8.71926
	Opto-Ctrl alpha-catenin KD + Fer-1	bystander	12	10.9771	13.1793	8.88479
	Opto-Ctrl alpha-catenin KD + Fer-1	bystander	13	10.7932	13.4847	8.7454
	Opto-Ctrl alpha-catenin KD + Fer-1	bystander	14	10.5696	13.598	8.80154
	Opto-Ctrl alpha-catenin KD + Fer-1	bystander	15	10.6877	13.3487	8.80251
	Opto-Ctrl alpha-catenin KD + Fer-1	bystander	16	10.452	12.5158	8.63262
	Opto-Ctrl alpha-catenin KD + Fer-1	bystander	17	10.3774	13.0607	8.8301
	Opto-Ctrl alpha-catenin KD + Fer-1	bystander	18	10.2569	12.3372	8.62536
	Opto-Ctrl alpha-catenin KD + Fer-1	bystander	19	9.37218	12.8957	8.17282
	Opto-Ctrl alpha-catenin KD + Fer-1	bystander	20	9.82907	13.1522	7.97342
	Opto-Ctrl alpha-catenin KD + Fer-1	bystander	21	9.54254	12.6779	8.14572
	Opto-Ctrl alpha-catenin KD + Fer-1	bystander	22	8.04456	12.1402	7.08624
	Opto-Ctrl alpha-catenin KD + Fer-1	bystander	23	8.18492	10.7588	7.12932
	Opto-Ctrl alpha-catenin KD + Fer-1	bystander	24	7.21354	10.8721	6.31814
					Opto-Ctrl alpha-catenin KD + blebbistatin
	condition	cell population	time (h)	Mean % Draq7 + cells experiment 1	Mean % Draq7 + cells experiment 2	Mean % Draq7 + cells experiment 3
	Opto-Ctrl alpha-catenin KD + blebbistatin	Opto-Ctrl	0	20.3393	22.4246	23.1851
	Opto-Ctrl alpha-catenin KD + blebbistatin	Opto-Ctrl	1	24.6888	24.4659	29.2611
	Opto-Ctrl alpha-catenin KD + blebbistatin	Opto-Ctrl	2	25.8521	26.686	30.4501
	Opto-Ctrl alpha-catenin KD + blebbistatin	Opto-Ctrl	3	26.0504	28.0819	30.2444
	Opto-Ctrl alpha-catenin KD + blebbistatin	Opto-Ctrl	4	25.8312	29.1889	31.1004
	Opto-Ctrl alpha-catenin KD + blebbistatin	Opto-Ctrl	5	26.7876	28.5717	32.4351
	Opto-Ctrl alpha-catenin KD + blebbistatin	Opto-Ctrl	6	27.117	30.2285	31.8449
	Opto-Ctrl alpha-catenin KD + blebbistatin	Opto-Ctrl	7	25.51	27.5158	29.8634
	Opto-Ctrl alpha-catenin KD + blebbistatin	Opto-Ctrl	8	23.9224	30.2041	30.7156
	Opto-Ctrl alpha-catenin KD + blebbistatin	Opto-Ctrl	9	23.2411	28.6705	30.3884
	Opto-Ctrl alpha-catenin KD + blebbistatin	Opto-Ctrl	10	23.512	30.2041	30.0185
	Opto-Ctrl alpha-catenin KD + blebbistatin	Opto-Ctrl	11	23.1759	29.0685	29.0291
	Opto-Ctrl alpha-catenin KD + blebbistatin	Opto-Ctrl	12	23.1522	29.6306	29.616
	Opto-Ctrl alpha-catenin KD + blebbistatin	Opto-Ctrl	13	22.7925	29.5092	30.2041
	Opto-Ctrl alpha-catenin KD + blebbistatin	Opto-Ctrl	14	22.4271	28.6491	28.4287
	Opto-Ctrl alpha-catenin KD + blebbistatin	Opto-Ctrl	15	21.3533	27.6327	28.2725
	Opto-Ctrl alpha-catenin KD + blebbistatin	Opto-Ctrl	16	21.1341	28.3298	27.5945
	Opto-Ctrl alpha-catenin KD + blebbistatin	Opto-Ctrl	17	21.0396	27.2977	27.9992
	Opto-Ctrl alpha-catenin KD + blebbistatin	Opto-Ctrl	18	22.0931	27.3966	26.5916
	Opto-Ctrl alpha-catenin KD + blebbistatin	Opto-Ctrl	19	19.949	26.3307	26.2925
	Opto-Ctrl alpha-catenin KD + blebbistatin	Opto-Ctrl	20	21.1532	26.7501	27.2707
	Opto-Ctrl alpha-catenin KD + blebbistatin	Opto-Ctrl	21	23.2685	29.4251	29.9977
	Opto-Ctrl alpha-catenin KD + blebbistatin	Opto-Ctrl	22	25.5954	32.3676	32.9975
	Opto-Ctrl alpha-catenin KD + blebbistatin	Opto-Ctrl	23	28.1549	31.3	31.4
	Opto-Ctrl alpha-catenin KD + blebbistatin	Opto-Ctrl	24	30.9704	31.3	31.4
					Opto-Ctrl alpha-catenin KD + blebbistatin
	condition	cell population	time (h)	Mean % Draq7 + cells experiment 1	Mean % Draq7 + cells experiment 2	Mean % Draq7 + cells experiment 3
	Opto-Ctrl alpha-catenin KD+ blebbistatin	bystander	0	9.2814	9.8046	11.103
	Opto-Ctrl alpha-catenin KD+ blebbistatin	bystander	1	10.7904	11.3592	12.4698
	Opto-Ctrl alpha-catenin KD+ blebbistatin	bystander	2	11.6964	12.1152	12.9774
	Opto-Ctrl alpha-catenin KD+ blebbistatin	bystander	3	11.2704	12.9282	13.9092
	Opto-Ctrl alpha-catenin KD+ blebbistatin	bystander	4	11.9532	13.0698	14.2146
	Opto-Ctrl alpha-catenin KD+ blebbistatin	bystander	5	11.592	12.7596	14.5374
	Opto-Ctrl alpha-catenin KD+ blebbistatin	bystander	6	12.0492	13.6254	14.3892
	Opto-Ctrl alpha-catenin KD+ blebbistatin	bystander	7	12.4242	14.2362	14.8608
	Opto-Ctrl alpha-catenin KD+ blebbistatin	bystander	8	12.762	14.499	15.2766
	Opto-Ctrl alpha-catenin KD+ blebbistatin	bystander	9	12.2586	14.9034	15.4644
	Opto-Ctrl alpha-catenin KD+ blebbistatin	bystander	10	12.8586	15.201	15.6072
	Opto-Ctrl alpha-catenin KD+ blebbistatin	bystander	11	12.441	15.3696	15.5016
	Opto-Ctrl alpha-catenin KD+ blebbistatin	bystander	12	13.0674	15.651	15.5478
	Opto-Ctrl alpha-catenin KD+ blebbistatin	bystander	13	12.9564	15.6588	15.7122
	Opto-Ctrl alpha-catenin KD+ blebbistatin	bystander	14	12.7338	15.4746	16.011
	Opto-Ctrl alpha-catenin KD+ blebbistatin	bystander	15	12.5142	15.2814	16.3206
	Opto-Ctrl alpha-catenin KD+ blebbistatin	bystander	16	11.9886	14.679	15.7194
	Opto-Ctrl alpha-catenin KD+ blebbistatin	bystander	17	12.1848	15.5946	15.9786
	Opto-Ctrl alpha-catenin KD+ blebbistatin	bystander	18	11.868	14.9526	16.0554
	Opto-Ctrl alpha-catenin KD+ blebbistatin	bystander	19	11.6784	15.3474	15.1992
	Opto-Ctrl alpha-catenin KD+ blebbistatin	bystander	20	11.5524	15.948	15.6006
	Opto-Ctrl alpha-catenin KD+ blebbistatin	bystander	21	11.5272	14.7822	14.9952
	Opto-Ctrl alpha-catenin KD+ blebbistatin	bystander	22	9.5298	12.5922	13.554
	Opto-Ctrl alpha-catenin KD+ blebbistatin	bystander	23	9.498	12.396	12.7614
	Opto-Ctrl alpha-catenin KD+ blebbistatin	bystander	24	9.458	12.596	12.7
					Opto-Ctrl alpha-catenin KD + Fer-1 + blebbistatin
	condition	cell population	time (h)	Mean % Draq7 + cells experiment 1	Mean % Draq7 + cells experiment 2	Mean % Draq7 + cells experiment 3
	Opto-Ctrl alpha-catenin KD + Fer-1 + blebbistatin	Opto-Ctrl	0	18.8601	20.7938	21.4989
	Opto-Ctrl alpha-catenin KD + Fer-1 + blebbistatin	Opto-Ctrl	1	22.8932	22.6866	27.133
	Opto-Ctrl alpha-catenin KD + Fer-1 + blebbistatin	Opto-Ctrl	2	23.9719	24.7452	28.2356
	Opto-Ctrl alpha-catenin KD + Fer-1 + blebbistatin	Opto-Ctrl	3	24.1559	26.0396	28.0448
	Opto-Ctrl alpha-catenin KD + Fer-1 + blebbistatin	Opto-Ctrl	4	23.9526	27.0661	28.8385
	Opto-Ctrl alpha-catenin KD + Fer-1 + blebbistatin	Opto-Ctrl	5	24.8394	26.4938	30.0762
	Opto-Ctrl alpha-catenin KD + Fer-1 + blebbistatin	Opto-Ctrl	6	25.1449	28.0301	29.5289
	Opto-Ctrl alpha-catenin KD + Fer-1 + blebbistatin	Opto-Ctrl	7	25.7625	27.7882	30.1591
	Opto-Ctrl alpha-catenin KD + Fer-1 + blebbistatin	Opto-Ctrl	8	24.1593	30.5031	31.0197
	Opto-Ctrl alpha-catenin KD + Fer-1 + blebbistatin	Opto-Ctrl	9	23.4712	28.9543	30.6893
	Opto-Ctrl alpha-catenin KD + Fer-1 + blebbistatin	Opto-Ctrl	10	23.7448	30.5031	30.3158
	Opto-Ctrl alpha-catenin KD + Fer-1 + blebbistatin	Opto-Ctrl	11	23.4053	29.3563	29.3165
	Opto-Ctrl alpha-catenin KD + Fer-1 + blebbistatin	Opto-Ctrl	12	23.3815	29.924	29.9093
	Opto-Ctrl alpha-catenin KD + Fer-1 + blebbistatin	Opto-Ctrl	13	23.0181	29.8014	30.5031
	Opto-Ctrl alpha-catenin KD + Fer-1 + blebbistatin	Opto-Ctrl	14	22.6491	28.9328	28.7102
	Opto-Ctrl alpha-catenin KD + Fer-1 + blebbistatin	Opto-Ctrl	15	21.5647	27.9063	28.5524
	Opto-Ctrl alpha-catenin KD + Fer-1 + blebbistatin	Opto-Ctrl	16	21.3433	28.6103	27.8677
	Opto-Ctrl alpha-catenin KD + Fer-1 + blebbistatin	Opto-Ctrl	17	21.2479	27.5679	28.2765
	Opto-Ctrl alpha-catenin KD + Fer-1 + blebbistatin	Opto-Ctrl	18	22.3119	27.6679	26.8549
	Opto-Ctrl alpha-catenin KD + Fer-1 + blebbistatin	Opto-Ctrl	19	24.5431	30.4346	29.5403
	Opto-Ctrl alpha-catenin KD + Fer-1 + blebbistatin	Opto-Ctrl	20	24.7885	30.739	29.8357
	Opto-Ctrl alpha-catenin KD + Fer-1 + blebbistatin	Opto-Ctrl	21	25.0364	31.0464	30.1341
	Opto-Ctrl alpha-catenin KD + Fer-1 + blebbistatin	Opto-Ctrl	22	25.2867	31.3568	30.4354
	Opto-Ctrl alpha-catenin KD + Fer-1 + blebbistatin	Opto-Ctrl	23	25.5396	31.6704	30.7398
	Opto-Ctrl alpha-catenin KD + Fer-1 + blebbistatin	Opto-Ctrl	24	25.795	31.9871	31.0472
					Opto-Ctrl alpha-catenin KD + Fer-1 + blebbistatin
	condition	cell population	time (h)	Mean % Draq7 + cells experiment 1	Mean % Draq7 + cells experiment 2	Mean % Draq7 + cells experiment 3
	Opto-Ctrl alpha-catenin KD + Fer-1 + blebbistatin	bystander	0	10.1653	11.2076	11.5876
	Opto-Ctrl alpha-catenin KD + Fer-1 + blebbistatin	bystander	1	12.3391	12.2278	14.6244
	Opto-Ctrl alpha-catenin KD + Fer-1 + blebbistatin	bystander	2	12.9205	13.3373	15.2186
	Opto-Ctrl alpha-catenin KD + Fer-1 + blebbistatin	bystander	3	13.0197	14.035	15.1158
	Opto-Ctrl alpha-catenin KD + Fer-1 + blebbistatin	bystander	4	12.9101	14.5882	15.5436
	Opto-Ctrl alpha-catenin KD + Fer-1 + blebbistatin	bystander	5	13.3881	14.2798	16.2107
	Opto-Ctrl alpha-catenin KD + Fer-1 + blebbistatin	bystander	6	13.5527	15.1078	15.9157
	Opto-Ctrl alpha-catenin KD + Fer-1 + blebbistatin	bystander	7	13.8857	14.9775	16.2553
	Opto-Ctrl alpha-catenin KD + Fer-1 + blebbistatin	bystander	8	13.0215	16.4408	16.7192
	Opto-Ctrl alpha-catenin KD + Fer-1 + blebbistatin	bystander	9	12.6507	15.606	16.5411
	Opto-Ctrl alpha-catenin KD + Fer-1 + blebbistatin	bystander	10	12.7981	16.4408	16.3398
	Opto-Ctrl alpha-catenin KD + Fer-1 + blebbistatin	bystander	11	12.6152	15.8226	15.8012
	Opto-Ctrl alpha-catenin KD + Fer-1 + blebbistatin	bystander	12	12.6023	16.1286	16.1207
	Opto-Ctrl alpha-catenin KD + Fer-1 + blebbistatin	bystander	13	12.4065	16.0626	16.4408
	Opto-Ctrl alpha-catenin KD + Fer-1 + blebbistatin	bystander	14	12.2076	15.5944	15.4744
	Opto-Ctrl alpha-catenin KD + Fer-1 + blebbistatin	bystander	15	11.6231	15.0411	15.3894
	Opto-Ctrl alpha-catenin KD + Fer-1 + blebbistatin	bystander	16	11.5038	15.4206	15.0203
	Opto-Ctrl alpha-catenin KD + Fer-1 + blebbistatin	bystander	17	11.4524	14.8587	15.2406
	Opto-Ctrl alpha-catenin KD + Fer-1 + blebbistatin	bystander	18	12.0258	14.9126	14.4744
	Opto-Ctrl alpha-catenin KD + Fer-1 + blebbistatin	bystander	19	10.8587	14.3324	14.3116
	Opto-Ctrl alpha-catenin KD + Fer-1 + blebbistatin	bystander	20	11.5142	14.5607	14.8441
	Opto-Ctrl alpha-catenin KD + Fer-1 + blebbistatin	bystander	21	10.1794	13.442	13.1305
	Opto-Ctrl alpha-catenin KD + Fer-1 + blebbistatin	bystander	22	8.8281	11.606	11.8006
	Opto-Ctrl alpha-catenin KD + Fer-1 + blebbistatin	bystander	23	8.4762	12.3973	11.2896
	Opto-Ctrl alpha-catenin KD + Fer-1 + blebbistatin	bystander	24	7.75832	11.4162	11.0692

## Sheet: Fig. S8M-N
					Opto-Ctrl scramble KD
	condition	cell population	time (h)	Mean % Draq7 + cells experiment 1	Mean % Draq7 + cells experiment 2	Mean % Draq7 + cells experiment 3
	Opto-Ctrl scramble KD	Opto-Ctrl	0	20.1443	20.8274	18.271
	Opto-Ctrl scramble KD	Opto-Ctrl	1	21.978	26.2856	22.1782
	Opto-Ctrl scramble KD	Opto-Ctrl	2	23.9723	27.3537	23.2232				scramble KD			scramble KD + blebbistatin
	Opto-Ctrl scramble KD	Opto-Ctrl	3	25.2263	27.1689	23.4014			AUC experiment 1	AUC experiment 2	AUC experiment 3	AUC experiment 1	AUC experiment 2	AUC experiment 3
	Opto-Ctrl scramble KD	Opto-Ctrl	4	26.2207	27.9378	23.2045		Opto-Ctrl	500	603	629	573	684	709
	Opto-Ctrl scramble KD	Opto-Ctrl	5	25.6663	29.1368	24.0636		bystander	296	311	270	282	339	354
	Opto-Ctrl scramble KD	Opto-Ctrl	6	27.1546	28.6066	24.3595		Opto-Ctrl + Fer-1	412	693	556	569	701	684
	Opto-Ctrl scramble KD	Opto-Ctrl	7	26.9203	29.2171	24.9579		bystander + Fer-1	243	291	193	286	349	359
	Opto-Ctrl scramble KD	Opto-Ctrl	8	29.5504	30.0509	23.4047
	Opto-Ctrl scramble KD	Opto-Ctrl	9	28.05	29.7308	22.7381
	Opto-Ctrl scramble KD	Opto-Ctrl	10	29.5504	29.3689	23.0032				scramble KD			scramble KD + blebbistatin
	Opto-Ctrl scramble KD	Opto-Ctrl	11	28.4394	28.4009	22.6743			% AUC experiment 1	% AUC experiment 2	% AUC experiment 3	% AUC experiment 1	% AUC experiment 2	% AUC experiment 3
	Opto-Ctrl scramble KD	Opto-Ctrl	12	28.9894	28.9751	22.6512		Opto-Ctrl	20.8333	25.125	26.2083	23.875	28.5	29.5417
	Opto-Ctrl scramble KD	Opto-Ctrl	13	28.8706	29.5504	22.2992		bystander	12.3333	12.9583	11.25	11.75	14.125	14.75
	Opto-Ctrl scramble KD	Opto-Ctrl	14	28.0291	27.8135	21.9417		Opto-Ctrl + Fer-1	17.1667	28.875	23.1667	23.7083	29.2083	28.5
	Opto-Ctrl scramble KD	Opto-Ctrl	15	27.0347	27.6606	20.8912		bystander + Fer-1	10.125	12.125	8.04167	11.9167	14.5417	14.9583
	Opto-Ctrl scramble KD	Opto-Ctrl	16	27.7167	26.9973	20.6767
	Opto-Ctrl scramble KD	Opto-Ctrl	17	26.7069	27.3933	20.5843
	Opto-Ctrl scramble KD	Opto-Ctrl	18	26.8037	26.0161	21.615		Tukey's multiple comparisons test	Mean Diff,	95,00% CI of diff,	Significant?	Summary	Adjusted P Value
	Opto-Ctrl scramble KD	Opto-Ctrl	19	25.7609	25.7235	19.5173
	Opto-Ctrl scramble KD	Opto-Ctrl	20	26.1712	26.6805	20.6954		Opto-Ctrl :DMSO vs. Opto-Ctrl :blebbistatin	-4.167	-10,66 to 2,331	No	ns	0.3899
	Opto-Ctrl scramble KD	Opto-Ctrl	21	24.1604	23.6005	18.2963		untransfected:DMSO vs. untransfected:blebbistatin	-2.056	-8,554 to 4,442	No	ns	0.9488
	Opto-Ctrl scramble KD	Opto-Ctrl	22	20.8604	21.2102	15.8675		Opto-Ctrl + 5 µM ferro:DMSO vs. Opto-Ctrl + 5 µM ferro:blebbistatin	2.333	-4,165 to 8,831	No	ns	0.9066
	Opto-Ctrl scramble KD	Opto-Ctrl	23	22.2827	20.2917	15.235		untransfected + 5 µM ferro:DMSO vs. untransfected + 5 µM ferro:blebbistatin	-3.097	-9,595 to 3,401	No	ns	0.7161
	Opto-Ctrl scramble KD	Opto-Ctrl	24	20.5194	19.8957	13.9447
					Opto-Ctrl scramble KD
	condition	cell population	time (h)	Mean % Draq7 + cells experiment 1	Mean % Draq7 + cells experiment 2	Mean % Draq7 + cells experiment 3
	Opto-Ctrl scramble KD	bystander	0	8.13571	8.96985	9.27402
	Opto-Ctrl scramble KD	bystander	1	9.87551	9.78636	11.7045
	Opto-Ctrl scramble KD	bystander	2	10.3408	10.6744	12.1801
	Opto-Ctrl scramble KD	bystander	3	10.4202	11.2328	12.0978
	Opto-Ctrl scramble KD	bystander	4	10.3325	11.6756	12.4401
	Opto-Ctrl scramble KD	bystander	5	10.715	11.4287	12.974
	Opto-Ctrl scramble KD	bystander	6	10.8468	12.0914	12.7379
	Opto-Ctrl scramble KD	bystander	7	11.1133	11.9871	13.0098
	Opto-Ctrl scramble KD	bystander	8	10.4216	13.1582	13.3811
	Opto-Ctrl scramble KD	bystander	9	10.1248	12.4901	13.2385
	Opto-Ctrl scramble KD	bystander	10	10.2429	13.1582	13.0774
	Opto-Ctrl scramble KD	bystander	11	10.0964	12.6635	12.6464
	Opto-Ctrl scramble KD	bystander	12	10.0861	12.9084	12.902
	Opto-Ctrl scramble KD	bystander	13	9.92939	12.8555	13.1582
	Opto-Ctrl scramble KD	bystander	14	9.7702	12.4808	12.3848
	Opto-Ctrl scramble KD	bystander	15	9.30243	12.038	12.3167
	Opto-Ctrl scramble KD	bystander	16	9.20692	12.3417	12.0214
	Opto-Ctrl scramble KD	bystander	17	9.16578	11.892	12.1977
	Opto-Ctrl scramble KD	bystander	18	9.62473	11.9352	11.5844
	Opto-Ctrl scramble KD	bystander	19	8.69066	11.4708	11.4542
	Opto-Ctrl scramble KD	bystander	20	9.21525	11.6535	11.8803
	Opto-Ctrl scramble KD	bystander	21	8.14698	10.7581	10.5088
	Opto-Ctrl scramble KD	bystander	22	7.06548	9.28872	9.44448
	Opto-Ctrl scramble KD	bystander	23	6.78384	9.92204	9.03549
	Opto-Ctrl scramble KD	bystander	24	6.2093	9.13688	8.85916
					Opto-Ctrl scramble KD + Fer-1
	condition	cell population	time (h)	Mean % Draq7 + cells experiment 1	Mean % Draq7 + cells experiment 2	Mean % Draq7 + cells experiment 3
	Opto-Ctrl scramble KD + Fer-1	Opto-Ctrl	0	17.761	19.8017	17.6082
	Opto-Ctrl scramble KD + Fer-1	Opto-Ctrl	1	21.3951	23.4649	20.7452
	Opto-Ctrl scramble KD + Fer-1	Opto-Ctrl	2	22.1914	24.9811	22.3314
	Opto-Ctrl scramble KD + Fer-1	Opto-Ctrl	3	23.1913	25.2802	21.8951
	Opto-Ctrl scramble KD + Fer-1	Opto-Ctrl	4	23.8431	25.5038	23.2368
	Opto-Ctrl scramble KD + Fer-1	Opto-Ctrl	5	24.4394	25.0593	23.8776
	Opto-Ctrl scramble KD + Fer-1	Opto-Ctrl	6	24.9566	24.8921	23.4858
	Opto-Ctrl scramble KD + Fer-1	Opto-Ctrl	7	25.9983	25.911	25.1693
	Opto-Ctrl scramble KD + Fer-1	Opto-Ctrl	8	29.7114	31.5078	28.0344
	Opto-Ctrl scramble KD + Fer-1	Opto-Ctrl	9	30.147	30.704	29.1636
	Opto-Ctrl scramble KD + Fer-1	Opto-Ctrl	10	30.8284	31.4099	29.4115
	Opto-Ctrl scramble KD + Fer-1	Opto-Ctrl	11	32.1056	33.3838	30.25
	Opto-Ctrl scramble KD + Fer-1	Opto-Ctrl	12	31.9006	33.5358	30.4877
	Opto-Ctrl scramble KD + Fer-1	Opto-Ctrl	13	31.9485	33.1165	30.5122
	Opto-Ctrl scramble KD + Fer-1	Opto-Ctrl	14	30.8325	32.7513	30.7173
	Opto-Ctrl scramble KD + Fer-1	Opto-Ctrl	15	30.5489	33.3144	30.5214
	Opto-Ctrl scramble KD + Fer-1	Opto-Ctrl	16	30.8244	33.1022	31.2712
	Opto-Ctrl scramble KD + Fer-1	Opto-Ctrl	17	28.7709	34.0907	32.1342
	Opto-Ctrl scramble KD + Fer-1	Opto-Ctrl	18	29.2993	33.1349	31.7231
	Opto-Ctrl scramble KD + Fer-1	Opto-Ctrl	19	28.7138	32.48	30.3633
	Opto-Ctrl scramble KD + Fer-1	Opto-Ctrl	20	31.4446	33.0859	30.5153
	Opto-Ctrl scramble KD + Fer-1	Opto-Ctrl	21	29.9073	33.1614	31.1212
	Opto-Ctrl scramble KD + Fer-1	Opto-Ctrl	22	27.2805	31.2844	28.8811
	Opto-Ctrl scramble KD + Fer-1	Opto-Ctrl	23	28.3751	28.573	28.672
	Opto-Ctrl scramble KD + Fer-1	Opto-Ctrl	24	24.8282	28.165	28.6505
					Opto-Ctrl scramble KD + Fer-1
	condition	cell population	time (h)	Mean % Draq7 + cells experiment 1	Mean % Draq7 + cells experiment 2	Mean % Draq7 + cells experiment 3
	Opto-Ctrl scramble KD + Fer-1	bystander	0	6.36548	8.14968	6.94276
	Opto-Ctrl scramble KD + Fer-1	bystander	1	6.9058	9.61972	8.20908
	Opto-Ctrl scramble KD + Fer-1	bystander	2	7.1522	10.3809	8.5096
	Opto-Ctrl scramble KD + Fer-1	bystander	3	7.19928	11.3762	8.79208
	Opto-Ctrl scramble KD + Fer-1	bystander	4	7.39288	11.0202	8.7648
	Opto-Ctrl scramble KD + Fer-1	bystander	5	7.37132	10.9124	9.25628
	Opto-Ctrl scramble KD + Fer-1	bystander	6	7.4052	11.0101	8.85324
	Opto-Ctrl scramble KD + Fer-1	bystander	7	7.54512	10.9362	8.82948
	Opto-Ctrl scramble KD + Fer-1	bystander	8	7.06684	11.2328	9.48728
	Opto-Ctrl scramble KD + Fer-1	bystander	9	6.73508	11.3656	9.0442
	Opto-Ctrl scramble KD + Fer-1	bystander	10	7.10776	12.0666	10.0197
	Opto-Ctrl scramble KD + Fer-1	bystander	11	7.25208	12.3398	9.98052
	Opto-Ctrl scramble KD + Fer-1	bystander	12	7.24152	12.0234	9.75392
	Opto-Ctrl scramble KD + Fer-1	bystander	13	7.26768	12.8477	11.2877
	Opto-Ctrl scramble KD + Fer-1	bystander	14	7.248	13.175	10.6056
	Opto-Ctrl scramble KD + Fer-1	bystander	15	7.56	12.6893	10.3949
	Opto-Ctrl scramble KD + Fer-1	bystander	16	7.26048	12.1824	9.7224
	Opto-Ctrl scramble KD + Fer-1	bystander	17	6.9	12.599	10.0848
	Opto-Ctrl scramble KD + Fer-1	bystander	18	6.42288	12.7584	9.97152
	Opto-Ctrl scramble KD + Fer-1	bystander	19	6.084	11.9294	9.6
	Opto-Ctrl scramble KD + Fer-1	bystander	20	6.444	12.5011	9.20784
	Opto-Ctrl scramble KD + Fer-1	bystander	21	6.27936	11.7581	9.32496
	Opto-Ctrl scramble KD + Fer-1	bystander	22	5.7816	10.7078	8.16768
	Opto-Ctrl scramble KD + Fer-1	bystander	23	5.48016	11.0011	7.18992
	Opto-Ctrl scramble KD + Fer-1	bystander	24	4.6416	9.8952	7.83408
					Opto-Ctrl scramble KD + blebbistatin
	condition	cell population	time (h)	Mean % Draq7 + cells experiment 1	Mean % Draq7 + cells experiment 2	Mean % Draq7 + cells experiment 3
	Opto-Ctrl scramble KD + blebbistatin	Opto-Ctrl	0	21.7078	24.202	17.6082
	Opto-Ctrl scramble KD + blebbistatin	Opto-Ctrl	1	26.1496	28.6794	20.7452
	Opto-Ctrl scramble KD + blebbistatin	Opto-Ctrl	2	27.1228	30.5325	22.3314
	Opto-Ctrl scramble KD + blebbistatin	Opto-Ctrl	3	28.3449	30.898	21.8951
	Opto-Ctrl scramble KD + blebbistatin	Opto-Ctrl	4	29.1415	31.1713	23.2368
	Opto-Ctrl scramble KD + blebbistatin	Opto-Ctrl	5	29.8703	30.628	23.8776
	Opto-Ctrl scramble KD + blebbistatin	Opto-Ctrl	6	30.5025	30.4236	23.4858
	Opto-Ctrl scramble KD + blebbistatin	Opto-Ctrl	7	31.7757	31.6691	25.1693
	Opto-Ctrl scramble KD + blebbistatin	Opto-Ctrl	8	32.359	31.5078	24.9811
	Opto-Ctrl scramble KD + blebbistatin	Opto-Ctrl	9	32.8334	30.704	25.9874
	Opto-Ctrl scramble KD + blebbistatin	Opto-Ctrl	10	31.7877	31.4099	26.2083
	Opto-Ctrl scramble KD + blebbistatin	Opto-Ctrl	11	31.5847	33.3838	26.9555
	Opto-Ctrl scramble KD + blebbistatin	Opto-Ctrl	12	31.5847	33.5358	27.1673
	Opto-Ctrl scramble KD + blebbistatin	Opto-Ctrl	13	31.6322	33.1165	27.1891
	Opto-Ctrl scramble KD + blebbistatin	Opto-Ctrl	14	30.5272	32.7513	27.3718
	Opto-Ctrl scramble KD + blebbistatin	Opto-Ctrl	15	30.2465	33.3144	27.1973
	Opto-Ctrl scramble KD + blebbistatin	Opto-Ctrl	16	30.5192	33.1022	27.8654
	Opto-Ctrl scramble KD + blebbistatin	Opto-Ctrl	17	28.486	34.0907	28.6344
	Opto-Ctrl scramble KD + blebbistatin	Opto-Ctrl	18	29.0092	33.1349	28.2681
	Opto-Ctrl scramble KD + blebbistatin	Opto-Ctrl	19	28.4295	32.48	27.0564
	Opto-Ctrl scramble KD + blebbistatin	Opto-Ctrl	20	31.1333	33.0859	27.1918
	Opto-Ctrl scramble KD + blebbistatin	Opto-Ctrl	21	29.6112	33.1614	27.7318
	Opto-Ctrl scramble KD + blebbistatin	Opto-Ctrl	22	27.0104	31.2844	25.7356
	Opto-Ctrl scramble KD + blebbistatin	Opto-Ctrl	23	28.0942	28.573	25.5493
	Opto-Ctrl scramble KD + blebbistatin	Opto-Ctrl	24	24.5824	28.165	25.5302
					Opto-Ctrl scramble KD + blebbistatin
	condition	cell population	time (h)	Mean % Draq7 + cells experiment 1	Mean % Draq7 + cells experiment 2	Mean % Draq7 + cells experiment 3
	Opto-Ctrl scramble KD+ blebbistatin	bystander	0	9.76857	8.49759	10.8247
	Opto-Ctrl scramble KD+ blebbistatin	bystander	1	11.7022	10.1906	12.4785
	Opto-Ctrl scramble KD+ blebbistatin	bystander	2	12.207	9.98976	12.447
	Opto-Ctrl scramble KD+ blebbistatin	bystander	3	12.9054	10.4171	12.9509
	Opto-Ctrl scramble KD+ blebbistatin	bystander	4	13.8743	11.0212	13.2568
	Opto-Ctrl scramble KD+ blebbistatin	bystander	5	14.0491	10.9297	13.2703
	Opto-Ctrl scramble KD+ blebbistatin	bystander	6	14.3937	10.6306	13.0801
	Opto-Ctrl scramble KD+ blebbistatin	bystander	7	14.7591	11.1538	14.0384
	Opto-Ctrl scramble KD+ blebbistatin	bystander	8	14.2523	11.1097	14.1396
	Opto-Ctrl scramble KD+ blebbistatin	bystander	9	15.2436	11.1978	13.9092
	Opto-Ctrl scramble KD+ blebbistatin	bystander	10	15.7397	11.4621	14.5728
	Opto-Ctrl scramble KD+ blebbistatin	bystander	11	15.9125	11.3077	14.566
	Opto-Ctrl scramble KD+ blebbistatin	bystander	12	16.3069	11.6625	14.3864
	Opto-Ctrl scramble KD+ blebbistatin	bystander	13	15.7213	10.8803	13.7964
	Opto-Ctrl scramble KD+ blebbistatin	bystander	14	16.0364	11.0526	14.5645
	Opto-Ctrl scramble KD+ blebbistatin	bystander	15	16.4366	10.935	14.1875
	Opto-Ctrl scramble KD+ blebbistatin	bystander	16	15.9991	11.1901	13.8027
	Opto-Ctrl scramble KD+ blebbistatin	bystander	17	16.608	11.3464	14.0268
	Opto-Ctrl scramble KD+ blebbistatin	bystander	18	15.9444	11.5042	14.2693
	Opto-Ctrl scramble KD+ blebbistatin	bystander	19	16.1332	10.8184	14.3274
	Opto-Ctrl scramble KD+ blebbistatin	bystander	20	16.0775	11.4602	14.1347
	Opto-Ctrl scramble KD+ blebbistatin	bystander	21	16.6356	10.5875	14.0859
	Opto-Ctrl scramble KD+ blebbistatin	bystander	22	14.5882	9.6074	12.4615
	Opto-Ctrl scramble KD+ blebbistatin	bystander	23	14.8143	9.06822	12.7486
	Opto-Ctrl scramble KD+ blebbistatin	bystander	24	13.037	8.43902	11.5076
					Opto-Ctrl scramble KD + Fer-1 + blebbistatin
	condition	cell population	time (h)	Mean % Draq7 + cells experiment 1	Mean % Draq7 + cells experiment 2	Mean % Draq7 + cells experiment 3
	Opto-Ctrl scramble KD + Fer-1 + blebbistatin	Opto-Ctrl	0	17.761	19.8017	17.6082
	Opto-Ctrl scramble KD + Fer-1 + blebbistatin	Opto-Ctrl	1	21.3951	23.4649	20.7452
	Opto-Ctrl scramble KD + Fer-1 + blebbistatin	Opto-Ctrl	2	22.1914	24.9811	22.3314
	Opto-Ctrl scramble KD + Fer-1 + blebbistatin	Opto-Ctrl	3	23.1913	25.2802	21.8951
	Opto-Ctrl scramble KD + Fer-1 + blebbistatin	Opto-Ctrl	4	23.8431	25.5038	23.2368
	Opto-Ctrl scramble KD + Fer-1 + blebbistatin	Opto-Ctrl	5	24.4394	25.0593	23.8776
	Opto-Ctrl scramble KD + Fer-1 + blebbistatin	Opto-Ctrl	6	24.9566	24.8921	23.4858
	Opto-Ctrl scramble KD + Fer-1 + blebbistatin	Opto-Ctrl	7	25.9983	25.911	25.1693
	Opto-Ctrl scramble KD + Fer-1 + blebbistatin	Opto-Ctrl	8	26.4755	28.0763	24.9811
	Opto-Ctrl scramble KD + Fer-1 + blebbistatin	Opto-Ctrl	9	26.8637	27.36	25.9874
	Opto-Ctrl scramble KD + Fer-1 + blebbistatin	Opto-Ctrl	10	27.4709	27.989	26.2083
	Opto-Ctrl scramble KD + Fer-1 + blebbistatin	Opto-Ctrl	11	28.609	29.7479	26.9555
	Opto-Ctrl scramble KD + Fer-1 + blebbistatin	Opto-Ctrl	12	28.4262	29.8834	27.1673
	Opto-Ctrl scramble KD + Fer-1 + blebbistatin	Opto-Ctrl	13	28.469	29.5098	27.1891
	Opto-Ctrl scramble KD + Fer-1 + blebbistatin	Opto-Ctrl	14	27.4745	29.1844	27.3718
	Opto-Ctrl scramble KD + Fer-1 + blebbistatin	Opto-Ctrl	15	27.2218	29.6861	27.1973
	Opto-Ctrl scramble KD + Fer-1 + blebbistatin	Opto-Ctrl	16	27.4673	29.4971	27.8654
	Opto-Ctrl scramble KD + Fer-1 + blebbistatin	Opto-Ctrl	17	25.6374	30.3779	28.6344
	Opto-Ctrl scramble KD + Fer-1 + blebbistatin	Opto-Ctrl	18	26.1083	29.5261	28.2681
	Opto-Ctrl scramble KD + Fer-1 + blebbistatin	Opto-Ctrl	19	25.5865	28.9426	27.0564
	Opto-Ctrl scramble KD + Fer-1 + blebbistatin	Opto-Ctrl	20	28.0199	29.4825	27.1918
	Opto-Ctrl scramble KD + Fer-1 + blebbistatin	Opto-Ctrl	21	26.6501	29.5498	27.7318
	Opto-Ctrl scramble KD + Fer-1 + blebbistatin	Opto-Ctrl	22	24.3094	27.8772	25.7356
	Opto-Ctrl scramble KD + Fer-1 + blebbistatin	Opto-Ctrl	23	25.2847	25.4611	25.5493
	Opto-Ctrl scramble KD + Fer-1 + blebbistatin	Opto-Ctrl	24	22.1242	25.0975	25.5302
					Opto-Ctrl scramble KD + Fer-1 + blebbistatin
	condition	cell population	time (h)	Mean % Draq7 + cells experiment 1	Mean % Draq7 + cells experiment 2	Mean % Draq7 + cells experiment 3
	Opto-Ctrl scramble KD + Fer-1 + blebbistatin	bystander	0	8.8538	11.3355	9.65675
	Opto-Ctrl scramble KD + Fer-1 + blebbistatin	bystander	1	9.60534	13.3802	11.4181
	Opto-Ctrl scramble KD + Fer-1 + blebbistatin	bystander	2	9.94806	14.4389	11.8361
	Opto-Ctrl scramble KD + Fer-1 + blebbistatin	bystander	3	10.0135	15.8233	12.229
	Opto-Ctrl scramble KD + Fer-1 + blebbistatin	bystander	4	10.2828	15.3282	12.191
	Opto-Ctrl scramble KD + Fer-1 + blebbistatin	bystander	5	10.2528	15.1782	12.8746
	Opto-Ctrl scramble KD + Fer-1 + blebbistatin	bystander	6	10.3	15.3141	12.3141
	Opto-Ctrl scramble KD + Fer-1 + blebbistatin	bystander	7	10.4946	15.2113	12.281
	Opto-Ctrl scramble KD + Fer-1 + blebbistatin	bystander	8	9.82933	15.6237	13.1959
	Opto-Ctrl scramble KD + Fer-1 + blebbistatin	bystander	9	9.36788	15.8086	12.5797
	Opto-Ctrl scramble KD + Fer-1 + blebbistatin	bystander	10	9.88625	16.7835	13.9365
	Opto-Ctrl scramble KD + Fer-1 + blebbistatin	bystander	11	10.087	17.1635	13.882
	Opto-Ctrl scramble KD + Fer-1 + blebbistatin	bystander	12	10.0723	16.7235	13.5668
	Opto-Ctrl scramble KD + Fer-1 + blebbistatin	bystander	13	9.26629	16.3808	14.3918
	Opto-Ctrl scramble KD + Fer-1 + blebbistatin	bystander	14	9.2412	16.7982	13.5221
	Opto-Ctrl scramble KD + Fer-1 + blebbistatin	bystander	15	9.639	16.1788	13.2535
	Opto-Ctrl scramble KD + Fer-1 + blebbistatin	bystander	16	9.25711	15.5326	12.3961
	Opto-Ctrl scramble KD + Fer-1 + blebbistatin	bystander	17	8.7975	16.0638	12.8581
	Opto-Ctrl scramble KD + Fer-1 + blebbistatin	bystander	18	8.18917	16.267	12.7137
	Opto-Ctrl scramble KD + Fer-1 + blebbistatin	bystander	19	7.7571	15.21	12.24
	Opto-Ctrl scramble KD + Fer-1 + blebbistatin	bystander	20	8.2161	15.9389	11.74
	Opto-Ctrl scramble KD + Fer-1 + blebbistatin	bystander	21	8.00618	14.9916	11.8893
	Opto-Ctrl scramble KD + Fer-1 + blebbistatin	bystander	22	7.37154	13.6525	10.4138
	Opto-Ctrl scramble KD + Fer-1 + blebbistatin	bystander	23	6.9872	14.0264	9.16715
	Opto-Ctrl scramble KD + Fer-1 + blebbistatin	bystander	24	5.91804	12.6164	9.98845
