# Supplementary material for: Ferroptosis spreads to neighboring cells via plasma membrane contacts
Source: Nat Commun. 2025 Mar 26;16:2951. doi: 10.1038/s41467-025-58175-w (PMC11947162; doi:10.1038/s41467-025-58175-w)
Supplement: Supplementary file 9 — Source Data [file 41467_2025_58175_MOESM9_ESM.zip › Source data S11.xlsx]

## Sheet: Fig. S10A+B
		non-transfected lipid bilayer
time (h)	Mean % lipid peroxidation experiment 1	Mean % lipid peroxidation experiment 2	Mean % lipid peroxidation experiment 3					non-transfected lipid bilayer			Optof-GPX4 lipid bilayer
0	1.01	2.626	2.02				AUC experiment 1	AUC experiment 2	AUC experiment 3	AUC experiment 1	AUC experiment 2	AUC experiment 3
1	2.02	3.535	2.525				218.4	271.2	225.6	1514.4	1456.8	1428
2	3.535	4.545	3.535
3	4.04	7.07	5.05					Opto-GPX4Deg lipid bilayer + 5 Fer-1			Opto-GPX4Deg
4	7.07	10.605	6.06				AUC experiment 1	AUC experiment 2	AUC experiment 3	AUC experiment 1	AUC experiment 2	AUC experiment 3
5	10.1	12.12	8.08				1106.4	1149.6	1161.6	768	813.6	984
6	10.1	12.12	8.585
7	10.605	13.13	10.1					Opto-GPX4Deg + Fer-1
8	11.11	15.15	13.13				AUC experiment 1	AUC experiment 2	AUC experiment 3
9	17.17	20.2	22.22				482.4	405.6	484.8
10	30.3	26.26	28.28
		Opto-GPX4 lipid bilayer
time (h)	Mean % lipid peroxidation experiment 1	Mean % lipid peroxidation experiment 2	Mean % lipid peroxidation experiment 3					non-transfected lipid bilayer			Optof-GPX4 lipid bilayer
0	10.1	12.12	15.15				% AUC experiment 1	% AUC experiment 2	% AUC experiment 3	% AUC experiment 1	% AUC experiment 2	% AUC experiment 3
1	10.1	12.625	14.14				9.1	11.3	9.4	63.1	60.7	59.5
2	20.2	22.725	19.594
3	29.29	31.31	28.28					Opto-GPX4Deg lipid bilayer + 5 Fer-1			Opto-GPX4Deg
4	53.53	60.6	55.55				% AUC experiment 1	% AUC experiment 2	% AUC experiment 3	% AUC experiment 1	% AUC experiment 2	% AUC experiment 3
5	85.85	73.73	72.72				46.1	47.9	48.4	32	33.9	41
6	93.93	84.84	80.8
7	94.435	87.87	85.85					Opto-GPX4Deg + Fer-1
8	94.94	89.89	90.9				% AUC experiment 1	% AUC experiment 2	% AUC experiment 3
9	95.243	90.9	92.92				20.1	16.9	20.2
10	96.859	94.334	93.93
		Opto-GPX4Deg lipid bilayer + 5 Fer-1					Tukey's multiple comparisons test
time (h)	Mean % lipid peroxidation experiment 1	Mean % lipid peroxidation experiment 2	Mean % lipid peroxidation experiment 3				non transfected lipid bilayer vs. transfected lipid bilayer	-51.17	-57,99 to -44,34	Yes	****	<0,0001	A-B
0	5.05	7.07	9.595				non transfected lipid bilayer vs. transfected lipid bilayer + 5 ul ferrrostatin	-37.53	-44,36 to -30,71	Yes	****	<0,0001	A-C
1	7.474	9.09	10.706				non transfected lipid bilayer vs. transfected	-25.7	-32,53 to -18,87	Yes	****	<0,0001	A-D
2	10.1	13.13	11.11				non transfected lipid bilayer vs. transfected + 5 ul ferrostatin	-9.133	-15,96 to -2,306	Yes	**	0.0091	A-E
3	17.17	19.19	22.22				transfected lipid bilayer vs. transfected lipid bilayer + 5 ul ferrrostatin	13.63	6,806 to 20,46	Yes	***	0.0005	B-C
4	25.32	32.42	37.37				transfected lipid bilayer vs. transfected	25.47	18,64 to 32,29	Yes	****	<0,0001	B-D
5	37	45	42				transfected lipid bilayer vs. transfected + 5 ul ferrostatin	42.03	35,21 to 48,86	Yes	****	<0,0001	B-E
6	53.53	57.57	65.49				transfected lipid bilayer + 5 ul ferrrostatin vs. transfected	11.83	5,006 to 18,66	Yes	**	0.0014	C-D
7	84.64	65.65	77.52				transfected lipid bilayer + 5 ul ferrrostatin vs. transfected + 5 ul ferrostatin	28.4	21,57 to 35,23	Yes	****	<0,0001	C-E
8	87.87	92.92	82.82				transfected vs. transfected + 5 ul ferrostatin	16.57	9,74 to 23,39	Yes	****	<0,0001	D-E
9	89.89	93.93	85.85
10	91.91	93.93	87.87
		Opto-GPX4Deg
time (h)	Mean % lipid peroxidation experiment 1	Mean % lipid peroxidation experiment 2	Mean % lipid peroxidation experiment 3
0	4.95	5.25	3
1	5.85	4.47	4.35
2	7.35	4.5	5.7
3	8.64	5.1	6.75
4	13.5	15	17
5	21	19.5	30.675
6	41.5	34.5	55.4
7	46.67	55.5	75
8	61.05	78	80
9	70	79	89
10	85	82	90
		Opto-GPX4Deg + Fer-1
time (h)	Mean % lipid peroxidation experiment 1	Mean % lipid peroxidation experiment 2	Mean % lipid peroxidation experiment 3
0	3.03	2.525	4.04
1	4.04	3.535	4.04
2	5.555	4.04	6.06
3	6.06	5.757	8.08
4	11.11	7.07	8.787
5	15.15	9.09	10.1
6	22.22	13.13	17.17
7	32.32	23.23	27.27
8	35.35	32.32	37.37
9	40.4	37.37	45.45
10	55.55	65.65	72.72

## Sheet: Fig. S10C+D
		non-transfected lipid bilayer
time (h)	Mean % cell death experiment 1	Mean % cell death experiment 2	Mean % cell death experiment 3					non-transfected lipid bilayer			Optof-GPX4 lipid bilayer
0	3	3.45	2.45				AUC experiment 1	AUC experiment 2	AUC experiment 3	AUC experiment 1	AUC experiment 2	AUC experiment 3
1	3.67	3.23	3.89				124.8	112.8	165.6	1286.4	1274.4	1243.2
2	3.78	4	3.9
3	3.01	3.98	4					Opto-GPX4Deg lipid bilayer + 5 Fer-1			Opto-GPX4Deg
4	3.67	3.78	3.98				AUC experiment 1	AUC experiment 2	AUC experiment 3	AUC experiment 1	AUC experiment 2	AUC experiment 3
5	3.68	4.78	5.87				835.2	943.2	1084.8	535.2	640.8	876
6	3.567	5.32	8.89
7	5.456	5.45	7.9					Opto-GPX4Deg + Fer-1
8	5.789	5.67	10.56				AUC experiment 1	AUC experiment 2	AUC experiment 3
9	10.57	4.67	12.578				336	268.8	264
10	15.576	8.89	13.56
		Optof-GPX4 lipid bilayer
time (h)	Mean % cell death experiment 1	Mean % cell death experiment 2	Mean % cell death experiment 3					non-transfected lipid bilayer			Optof-GPX4 lipid bilayer
0	4.85	4.98	6.87				% AUC experiment 1	% AUC experiment 2	% AUC experiment 3	% AUC experiment 1	% AUC experiment 2	% AUC experiment 3
1	4.98	5.06	5.89				5.2	4.7	6.9	53.6	53.1	51.8
2	5.56	5.89	8.97
3	12.567	15.78	10.8					Opto-GPX4Deg lipid bilayer + 5 Fer-1			Opto-GPX4Deg
4	25.56	30.56	32.7				% AUC experiment 1	% AUC experiment 2	% AUC experiment 3	% AUC experiment 1	% AUC experiment 2	% AUC experiment 3
5	50.5	60.67	53.78				34.8	39.3	45.2	22.3	26.7	36.5
6	90.89	96.67	70.67
7	95.78	97.56	85.56					Opto-GPX4Deg + Fer-1
8	98.76	98.45	98.43				% AUC experiment 1	% AUC experiment 2	% AUC experiment 3
9	99.76	98.78	98.54				14	11.2	11
10	99.67	99.89	99.67
		Opto-GPX4Deg lipid bilayer + 5 Fer-1
time (h)	Mean % cell death experiment 1	Mean % cell death experiment 2	Mean % cell death experiment 3
0	4	4.06	4.3				Tukey's multiple comparisons test	Mean Diff,	95,00% CI of diff,	Significant?	Summary	Adjusted P Value
1	4.56	4.34	4.89
2	5.9	4.89	5.89				non transfected lipid bilayer vs. transfected lipid bilayer	-47.23	-58,32 to -36,15	Yes	****	<0,0001	A-B
3	5.89	8.56	10.78				non transfected lipid bilayer vs. transfected lipid bilayer + 5 ul ferrrostatin	-34.17	-45,25 to -23,08	Yes	****	<0,0001	A-C
4	8.87	12.67	16.7				non transfected lipid bilayer vs. transfected	-22.9	-33,98 to -11,82	Yes	***	0.0004	A-D
5	16.8	21.78	30.5				non transfected lipid bilayer vs. transfected + 5 ul ferrostatin	-6.467	-17,55 to 4,616	No	ns	0.3666	A-E
6	25.6	37.89	50.78				transfected lipid bilayer vs. transfected lipid bilayer + 5 ul ferrrostatin	13.07	1,984 to 24,15	Yes	*	0.0201	B-C
7	60.56	65.89	85.89				transfected lipid bilayer vs. transfected	24.33	13,25 to 35,42	Yes	***	0.0002	B-D
8	80.67	90.56	95.9				transfected lipid bilayer vs. transfected + 5 ul ferrostatin	40.77	29,68 to 51,85	Yes	****	<0,0001	B-E
9	90	95.89	98.98				transfected lipid bilayer + 5 ul ferrrostatin vs. transfected	11.27	0,184 to 22,35	Yes	*	0.0459	C-D
10	95.7	97.89	99.7				transfected lipid bilayer + 5 ul ferrrostatin vs. transfected + 5 ul ferrostatin	27.7	16,62 to 38,78	Yes	****	<0,0001	C-E
		Opto-GPX4Deg					transfected vs. transfected + 5 ul ferrostatin	16.43	5,351 to 27,52	Yes	**	0.0045	D-E
time (h)	Mean % cell death experiment 1	Mean % cell death experiment 2	Mean % cell death experiment 3
0	3.3	3.5	2
1	3.9	2.98	2.9
2	4.9	3	3.8
3	5.76	3.4	4.5
4	9	5.6	5.6
5	14	13	20.45
6	21	23	45.6
7	27.78	45	55
8	40.7	52	75.6
9	59.34	75.43	95
10	70.45	85.34	98.56
		Opto-GPX4Deg + Fer-1
time (h)	Mean % cell death experiment 1	Mean % cell death experiment 2	Mean % cell death experiment 3
0	2.6	1.9	1.87
1	3	2.3	2.4
2	4.7	3.1	2
3	4.6	4	2.45
4	5.8	4.78	4.5
5	8.5	5.7	5.6
6	15.6	9	5.6
7	20.45	16	12.56
8	25.56	20.45	18.45
9	30.45	28.43	30.5
10	40.34	36	50.8

## Sheet: Fig. S10E+F
					Opto-Ctrl lipid bilayer					Opto-Ctrl lipid bilayer
	condition	cell population	time (h)	Mean % Draq7 + cells experiment 1	Mean % Draq7 + cells experiment 2	Mean % Draq7 + cells experiment 3			AUC experiment 1	AUC experiment 2	AUC experiment 3
	Opto-Ctrl lipid bilayer	Opto-Ctrl	0	14.929	19.1135	16.2829		Opto-Ctrl	370	621	498
	Opto-Ctrl lipid bilayer	Opto-Ctrl	1	16.1962	22.5612	19.2528		bystander	217	261	172
	Opto-Ctrl lipid bilayer	Opto-Ctrl	2	16.7741	24.3465	19.9576				Opto-Ctrl
	Opto-Ctrl lipid bilayer	Opto-Ctrl	3	16.8845	26.6807	20.6202			AUC experiment 1	AUC experiment 2	AUC experiment 3
	Opto-Ctrl lipid bilayer	Opto-Ctrl	4	17.3386	25.8459	20.5562		Opto-Ctrl	400	429	400
	Opto-Ctrl lipid bilayer	Opto-Ctrl	5	17.288	25.5931	21.7088		bystander	110	185	148
	Opto-Ctrl lipid bilayer	Opto-Ctrl	6	17.3675	25.8221	20.7636
	Opto-Ctrl lipid bilayer	Opto-Ctrl	7	17.6956	25.6488	20.7079				Opto-Ctrl lipid bilayer
	Opto-Ctrl lipid bilayer	Opto-Ctrl	8	13.8537	26.8758	19.7956			% AUC experiment 1	% AUC experiment 2	% AUC experiment 3
	Opto-Ctrl lipid bilayer	Opto-Ctrl	9	13.4998	25.2783	20.0474		Opto-Ctrl	15.4167	25.875	20.75
	Opto-Ctrl lipid bilayer	Opto-Ctrl	10	12.4297	23.0204	17.5594		bystander	9.04167	10.875	7.16667
	Opto-Ctrl lipid bilayer	Opto-Ctrl	11	11.7816	23.651	15.4574
	Opto-Ctrl lipid bilayer	Opto-Ctrl	12	9.97882	21.2734	16.8422				Opto-Ctrl
	Opto-Ctrl lipid bilayer	Opto-Ctrl	13	16.5739	26.3443	22.2506			% AUC experiment 1	% AUC experiment 2	% AUC experiment 3
	Opto-Ctrl lipid bilayer	Opto-Ctrl	14	15.7959	26.6559	21.2115		Opto-Ctrl	16.6667	17.875	16.6667
	Opto-Ctrl lipid bilayer	Opto-Ctrl	15	16.6699	28.2998	23.4993		bystander	4.58333	7.70833	6.16667
	Opto-Ctrl lipid bilayer	Opto-Ctrl	16	17.0084	28.9407	23.4074
	Opto-Ctrl lipid bilayer	Opto-Ctrl	17	16.9836	28.1987	22.876
	Opto-Ctrl lipid bilayer	Opto-Ctrl	18	15.6245	27.6208	24.267		Tukey's multiple comparisons test	Mean Diff,	95,00% CI of diff,	Significant?	Summary	Adjusted P Value
	Opto-Ctrl lipid bilayer	Opto-Ctrl	19	15.5822	28.3246	22.8006
	Opto-Ctrl lipid bilayer	Opto-Ctrl	20	16.253	27.2803	22.3476		Opto ctrl lipid bilayer vs. non transfected lipid bilayer	11.65	4,062 to 19,24	Yes	**	0.0051	A-B
	Opto-Ctrl lipid bilayer	Opto-Ctrl	21	15.6091	26.1905	20.9019		Opto ctrl lipid bilayer vs. Opto ctrl	3.611	-3,98 to 11,2	No	ns	0.4681	A-C
	Opto-Ctrl lipid bilayer	Opto-Ctrl	22	14.8341	27.0863	21.681		Opto ctrl lipid bilayer vs. non transfeced	14.53	6,937 to 22,12	Yes	**	0.0013	A-D
	Opto-Ctrl lipid bilayer	Opto-Ctrl	23	13.8083	27.4289	21.4374		non transfected lipid bilayer vs. Opto ctrl	-8.042	-15,63 to -0,4507	Yes	*	0.0383	B-C
	Opto-Ctrl lipid bilayer	Opto-Ctrl	24	13.0798	25.6467	20.6387		non transfected lipid bilayer vs. non transfeced	2.875	-4,716 to 10,47	No	ns	0.6364	B-D
					Opto-Ctrl lipid bilayer			Opto ctrl vs. non transfeced	10.92	3,326 to 18,51	Yes	**	0.0076	C-D
	condition	cell population	time (h)	Mean % Draq7 + cells experiment 1	Mean % Draq7 + cells experiment 2	Mean % Draq7 + cells experiment 3
	Opto-Ctrl lipid bilayer	bystander	0	7.99282	5.58396	5.43498
	Opto-Ctrl lipid bilayer	bystander	1	8.9481	7.65306	6.09404
	Opto-Ctrl lipid bilayer	bystander	2	9.28394	9.20597	6.7322
	Opto-Ctrl lipid bilayer	bystander	3	8.90933	9.97263	6.47432
	Opto-Ctrl lipid bilayer	bystander	4	9.67424	9.86939	6.71608
	Opto-Ctrl lipid bilayer	bystander	5	8.43496	11.6061	7.35554
	Opto-Ctrl lipid bilayer	bystander	6	8.84616	11.837	7.17607
	Opto-Ctrl lipid bilayer	bystander	7	8.58829	11.4101	7.33115
	Opto-Ctrl lipid bilayer	bystander	8	7.24011	10.9262	6.37762
	Opto-Ctrl lipid bilayer	bystander	9	7.36643	9.68295	6.41639
	Opto-Ctrl lipid bilayer	bystander	10	6.49218	9.78488	5.68632
	Opto-Ctrl lipid bilayer	bystander	11	9.6089	10.528	7.0406
	Opto-Ctrl lipid bilayer	bystander	12	9.56621	10.9026	7.17999
	Opto-Ctrl lipid bilayer	bystander	13	9.4033	11.1932	7.55505
	Opto-Ctrl lipid bilayer	bystander	14	9.34101	11.5373	7.44832
	Opto-Ctrl lipid bilayer	bystander	15	9.60934	11.8261	7.36905
	Opto-Ctrl lipid bilayer	bystander	16	9.87679	11.942	7.78766
	Opto-Ctrl lipid bilayer	bystander	17	9.8145	11.9703	7.84733
	Opto-Ctrl lipid bilayer	bystander	18	9.87941	11.8614	7.99631
	Opto-Ctrl lipid bilayer	bystander	19	9.71388	12.1363	7.87086
	Opto-Ctrl lipid bilayer	bystander	20	9.51263	12.2382	7.92139
	Opto-Ctrl lipid bilayer	bystander	21	9.61892	12.0138	7.92226
	Opto-Ctrl lipid bilayer	bystander	22	9.40678	11.2642	7.76936
	Opto-Ctrl lipid bilayer	bystander	23	9.3397	11.7547	7.94709
	Opto-Ctrl lipid bilayer	bystander	24	9.23124	11.1034	7.76283
					Opto-Ctrl
	condition	cell population	time (h)	Mean % Draq7 + cells experiment 1	Mean % Draq7 + cells experiment 2	Mean % Draq7 + cells experiment 3
	Opto-Ctrl	Opto-Ctrl	0	10.6566	11.881	10.5649
	Opto-Ctrl	Opto-Ctrl	1	12.8371	14.079	12.4471
	Opto-Ctrl	Opto-Ctrl	2	13.3149	14.9887	13.3988
	Opto-Ctrl	Opto-Ctrl	3	13.9148	15.1681	13.137
	Opto-Ctrl	Opto-Ctrl	4	14.3058	15.3023	13.9421
	Opto-Ctrl	Opto-Ctrl	5	14.6636	15.0356	14.3266
	Opto-Ctrl	Opto-Ctrl	6	14.974	14.9352	14.0915
	Opto-Ctrl	Opto-Ctrl	7	15.599	15.5466	15.1016
	Opto-Ctrl	Opto-Ctrl	8	18.4946	19.8613	18.7627
	Opto-Ctrl	Opto-Ctrl	9	17.2625	20.4544	19.2805
	Opto-Ctrl	Opto-Ctrl	10	17.5796	19.8809	19.0338
	Opto-Ctrl	Opto-Ctrl	11	17.2283	19.488	18.218
	Opto-Ctrl	Opto-Ctrl	12	18.8667	19.8516	18.3092
	Opto-Ctrl	Opto-Ctrl	13	17.9444	19.8968	18.6727
	Opto-Ctrl	Opto-Ctrl	14	16.3683	18.7707	17.3286
	Opto-Ctrl	Opto-Ctrl	15	17.0251	17.1438	17.2032
	Opto-Ctrl	Opto-Ctrl	16	14.8969	16.899	17.1903
	Opto-Ctrl	Opto-Ctrl	17	17.8269	18.9047	16.8206
	Opto-Ctrl	Opto-Ctrl	18	18.0882	18.4224	17.4982
	Opto-Ctrl	Opto-Ctrl	19	18.4971	18.8459	17.6469
	Opto-Ctrl	Opto-Ctrl	20	19.2634	20.0303	18.15
	Opto-Ctrl	Opto-Ctrl	21	19.1403	20.1215	18.2926
	Opto-Ctrl	Opto-Ctrl	22	19.1691	19.8699	18.3073
	Opto-Ctrl	Opto-Ctrl	23	18.4995	19.6508	18.4304
	Opto-Ctrl	Opto-Ctrl	24	18.3294	19.9887	18.3128
					Opto-Ctrl
	condition	cell population	time (h)	Mean % Draq7 + cells experiment 1	Mean % Draq7 + cells experiment 2	Mean % Draq7 + cells experiment 3
	Opto-Ctrl	bystander	0	4.24365	5.43312	4.62851
	Opto-Ctrl	bystander	1	4.60387	6.41315	5.47272
	Opto-Ctrl	bystander	2	4.76813	6.92061	5.67307
	Opto-Ctrl	bystander	3	4.79952	7.58413	5.86139
	Opto-Ctrl	bystander	4	4.92859	7.34683	5.8432
	Opto-Ctrl	bystander	5	4.91421	7.27496	6.17085
	Opto-Ctrl	bystander	6	4.9368	7.34008	5.90216
	Opto-Ctrl	bystander	7	5.03008	7.2908	5.88632
	Opto-Ctrl	bystander	8	4.71123	7.48851	6.32485
	Opto-Ctrl	bystander	9	4.49005	7.57709	6.02947
	Opto-Ctrl	bystander	10	4.73851	8.04437	6.67979
	Opto-Ctrl	bystander	11	4.83472	8.22653	6.65368
	Opto-Ctrl	bystander	12	4.82768	8.01563	6.50261
	Opto-Ctrl	bystander	13	4.84512	8.56512	7.52512
	Opto-Ctrl	bystander	14	4.832	8.78336	7.0704
	Opto-Ctrl	bystander	15	5.04	8.45952	6.92992
	Opto-Ctrl	bystander	16	4.84032	8.1216	6.4816
	Opto-Ctrl	bystander	17	4.6	8.39936	6.7232
	Opto-Ctrl	bystander	18	4.28192	8.5056	6.64768
	Opto-Ctrl	bystander	19	4.056	7.95296	6.4
	Opto-Ctrl	bystander	20	4.296	8.33408	6.13856
	Opto-Ctrl	bystander	21	4.18624	7.83872	6.21664
	Opto-Ctrl	bystander	22	3.8544	7.13856	5.44512
	Opto-Ctrl	bystander	23	3.65344	7.33408	4.79328
	Opto-Ctrl	bystander	24	3.0944	6.5968	5.22272

## Sheet: Fig. S10H
				Opto-Ctrl cells								neighboring cells													lipid bilayer
	experiment 1	experiment 1	experiment 2	experiment 2	experiment 3	experiment 3	experiment 1	experiment 1	experiment 1	experiment 1	experiment 2	experiment 2	experiment 2	experiment 2	experiment 3	experiment 3	experiment 3	experiment 3	experiment 3	experiment 1	experiment 1	experiment 1	experiment 1	experiment 2	experiment 2	experiment 2	experiment 2	experiment 3	experiment 3	experiment 3
time (min)	oxidized Bodipy (a.u.)	oxidized Bodipy (a.u.)	oxidized Bodipy (a.u.)	oxidized Bodipy (a.u.)	oxidized Bodipy (a.u.)	oxidized Bodipy (a.u.)	oxidized Bodipy (a.u.)	oxidized Bodipy (a.u.)	oxidized Bodipy (a.u.)	oxidized Bodipy (a.u.)	oxidized Bodipy (a.u.)	oxidized Bodipy (a.u.)	oxidized Bodipy (a.u.)	oxidized Bodipy (a.u.)	oxidized Bodipy (a.u.)	oxidized Bodipy (a.u.)	oxidized Bodipy (a.u.)	oxidized Bodipy (a.u.)	oxidized Bodipy (a.u.)	oxidized Bodipy (a.u.)	oxidized Bodipy (a.u.)	oxidized Bodipy (a.u.)	oxidized Bodipy (a.u.)	oxidized Bodipy (a.u.)	oxidized Bodipy (a.u.)	oxidized Bodipy (a.u.)	oxidized Bodipy (a.u.)	oxidized Bodipy (a.u.)	oxidized Bodipy (a.u.)	oxidized Bodipy (a.u.)
0	877	335	423	506	102	210	95	308	296	408	452	395	157	83	138	797	74	155	161	0	573.7	4	3	7	16	2	10	5	10	6
1	910	620	864	425	140	228	93	337	313	460	384	215	64	80	111	534	57	122	130	0	286.9	6	5	6	24	7	10	4	2	5
2	1068	635	726	508	145	235	119	331	259	479	257	115	27	95	84	740	65	164	111	0	286.9	13	3	5	17	14	16	4	2	6
3	861	402	336	520	150	208	128	238	117	339	104	28	9	93	64	811	60	173	110	0	286.9	28	10	17	24	7	13	4	11	8
4	1010	476	542	527	159	204	108	313	339	390	608	532	310	91	66	820	67	166	108	0	1	5	5	6	6	7	7	5	5	6
5	1072	477	608	561	151	206	116	321	334	410	588	460	180	93	72	747	68	139	106	0	717.2	7	5	4	4	7	13	8	5	7
6	1085	545	684	525	150	158	109	323	343	495	497	334	105	61	64	714	67	104	108	0	430.3	9	5	6	6	7	11	15	5	10
7	1111	615	755	479	122	128	117	369	377	561	394	179	48	57	68	640	38	104	116	0	717.2	18	3	4	10	21	14	35	5	23
8	1088	585	751	458	140	158	116	348	390	528	411	231	68	72	59	777	48	161	97	0	1	12	12	2	17	2	12	5	0	8
9	811	303	261	486	142	176	119	398	392	264	653	464	486	78	71	665	39	118	92	700.3	717.2	30	2	695.9	3	21	943.4	12	2	9
10	849	298	343	449	116	133	111	403	395	279	669	486	479	57	58	657	30	98	102	1	430.3	23	2	3	2	5	3	29	0	19
11	882	326	387	441	135	138	123	331	327	301	652	461	441	61	67	750	51	117	89	0	430.3	16	5	0	4	5	2	7	0	6
12	892	378	442	433	129	148	107	293	366	325	668	464	415	57	58	681	43	115	97	1	717.2	7	0	2	811.7	2	4	16	0	13
13	957	430	538	388	106	106	115	309	374	386	651	479	312	48	58	610	32	68	105	2	717.2	13	7	1	9	0	3	39	2	21
14	1031	472	609	206	36	18	121	307	399	463	603	414	189	31	27	466	5	21	44	1	143.4	6	15	8	3	5	7	54	5	25
15	1089	534	635	372	154	201	145	331	442	503	526	313	104	78	48	554	43	118	95	2	1	11	42	14	2	3	7	4	2	6
16	1113	566	698	436	152	216	145	328	398	536	436	172	40	74	64	702	37	120	95	2	2	12	52	11	2	5	6	8	2	7
17	1121	574	662	424	158	205	159	336	342	556	309	109	37	76	60	673	31	86	98	3	1	15	45	4	10	7	9	21	0	11
18	997	466	574	371	130	178	171	313	248	496	616	444	178	61	62	662	28	102	88	2	1	33	37	12	10	2	943.4	7	3	5
19	990	439	533	356	130	192	174	294	345	452	639	442	222	54	54	603	22	89	79	3	143.4	9	42	10	4	0	10	15	0	7
20	1041	499	592	347	128	208	192	311	403	523	612	365	160	42	58	586	32	80	75	1	717.2	5	72	15	6	2	3	9	3	5
21	1099	518	657	281	110	159	205	321	433	554	593	219	100	40	45	552	23	86	83	700.3	1	11	82	13	4	3	12	1	0	3
22	1044	463	569	304	108	151	190	331	372	496	668	375	236	46	38	575	30	87	77	1	2	19	68	10	2	2	2	4	3	4
23	1051	495	611	270	112	177	201	313	422	534	615	291	159	41	32	530	44	53	64	700.3	286.9	11	73	17	11	5	8	13	2	8
24	1129	524	671	276	108	158	189	347	462	597	581	202	111	33	34	558	27	70	65	1	1	11	92	16	8	5	8	5	0	5
25	1132	527	643	268	91	151	206	366	472	601	462	143	79	33	36	545	27	33	70	0	1	2	107	21	3	2	8	17	2	10
26	1153	538	567	249	91	167	211	368	367	596	321	88	60	36	25	561	13	83	69	0	860.6	27	85	25	6	10	12	651.6	0	3
27	1097	497	645	285	104	156	192	311	453	592	592	252	151	44	39	637	19	74	56	700.3	2	11	85	33	6	2	8	1	2	2
28	1126	536	659	290	108	144	231	346	481	599	535	168	114	39	34	652	18	57	51	0	1	10	105	36	5	3	9	3	0	4
29	1198	578	635	621	261	545	224	379	412	658	429	111	111	54	44	448	19	39	60	1	2	23	80	38	7	12	22	7	0	6
30	1061	453	593	515	183	344	211	337	442	512	743	457	310	46	42	717	16	80	53	0	4	38	60	63	6	0	7	2	0	5
31	1082	488	584	522	177	353	218	335	449	580	729	384	270	36	23	645	15	52	57	0	4	33	73	51	7	0	5	5	0	5
32	1112	530	629	499	182	396	195	362	457	610	730	313	231	32	25	655	12	41	49	0	3	26	63	44	7	3	9	8	0	7
33	1142	534	627	438	179	445	221	345	467	657	653	263	182	45	24	596	23	37	49	0	2	12	72	45	11	2	7	14	2	7
34	1193	560	640	342	137	341	233	371	445	675	601	196	193	32	27	537	18	20	41	0	3	18	88	53	9	3	8	22	0	11
35	1195	583	624	204	64	105	225	356	392	656	497	145	145	18	14	415	3	14	25	0	2	12	137	44	13	7	13	27	2	15
36	1229	601	589	82	16	20	227	411	351	700	421	108	103	5	7	279	0	711.2	7	700.3	4	19	123	44	11	12	12	23	0	9
37	1186	572	508	17	4	3	235	394	288	665	362	73	86	1	0	82	0	0	1	700.3	3	22	118	42	19	17	16	6	0	1
38	984	454	528	4	742	0	252	322	473	549	719	394	305	681.2	0	16	0	0	1	0	5	19	53	51	2	2	3	930.9	2	498.2
39	1044	473	565	232	83	268	263	337	457	541	692	329	283	22	39	386	9	50	34	0	2	17	68	75	2	2	4	651.6	0	7
40	1051	486	574	250	75	296	269	334	424	589	716	303	274	26	36	484	8	60	26	0	3	19	87	68	4	0	3	558.6	0	7
41	1093	481	587	282	99	263	266	353	413	629	641	259	235	32	34	581	4	69	19	700.3	3	6	88	64	11	0	4	744.7	0	8
42	1106	492	594	315	118	255	243	358	373	626	617	216	197	43	30	633	5	67	17	700.3	4	17	87	56	6	2	5	558.6	3	9
43	1121	493	579	346	123	273	262	332	371	650	621	174	168	29	30	691	5	55	18	1	5	2	77	51	2	2	4	1	0	8
44	1154	514	597	341	129	271	271	356	373	676	619	147	134	27	33	679	5	53	17	1	5	9	78	54	4	3	4	2	0	8
45	1052	477	555	376	132	280	240	342	420	621	659	268	260	25	20	730	8	40	22	0	4	9	52	66	18	3	943.4	4	2	8
46	1105	459	588	344	142	289	261	348	419	633	672	233	224	35	17	655	6	43	24	0	5	7	83	63	10	0	2	6	0	7
47	1159	486	583	307	117	323	268	368	392	650	630	225	185	24	19	583	6	28	27	1	5	9	80	61	15	2	3	10	0	6
48	1126	450	568	251	104	264	286	342	384	618	586	189	178	28	12	489	5	28	28	2	3	17	108	53	11	0	2	14	0	8
49	1192	504	586	200	74	173	284	358	434	674	554	165	175	24	11	436	3	18	33	4	4	15	90	56	11	0	2	20	2	9
50	1206	524	589	148	36	97	296	349	407	704	535	163	163	16	7	335	4	3	22	4	3	12	110	45	18	3	5	21	0	9
51	1179	527	532	269	100	279	306	356	375	689	483	127	143	21	19	506	10	24	17	2	2	15	140	56	31	3	3	6	0	7
52	1190	508	540	266	95	280	316	361	356	689	446	111	135	15	13	463	5	11	22	700.3	2	13	98	54	25	10	8	8	0	7
53	1183	505	502	248	90	244	331	336	319	699	417	80	89	20	15	502	5	18	22	2	2	12	138	54	19	10	11	12	0	7
54	1140	470	455	258	83	199	336	358	300	653	370	72	80	24	19	507	7	11	22	0	2	18	147	51	24	10	15	20	0	7
55	1080	459	406	200	47	76	329	355	269	653	331	49	64	14	17	500	0	6	12	2	2	15	187	47	32	24	26	29	0	9
56	1033	431	356	378	140	250	326	332	217	652	286	33	39	27	25	715	5	23	20	1	2	16	182	46	30	21	22	12	0	7
57	929	339	273	366	130	253	341	314	168	560	229	30	25	20	23	730	5	21	17	1	860.6	17	165	38	48	24	15	15	2	6
58	808	242	192	365	121	244	329	231	118	477	163	13	12	22	17	711	5	14	22	2	1	18	137	41	32	3	8	20	0	7
59	703	168	125	350	124	209	315	171	73	375	94	8	7	33	20	685	3	10	14	1	2	11	87	35	23	0	6	29	0	8
60	949	386	520	314	90	158	322	446	333	581	565	427	521	19	24	647	3	7	16	4	1	26	158	79	74	0	6	31	0	7
61	989	374	532	266	60	113	314	428	310	596	548	382	471	12	15	555	2	7	17	3	2	17	178	86	78	2	4	34	0	7
62	1009	416	552	300	92	201	300	452	331	622	551	356	405	17	13	602	4	15	15	2	1	10	167	86	51	0	2	13	0	5
63	998	413	547	253	82	198	307	457	333	612	560	350	335	14	23	524	2	10	15	3	860.6	15	162	100	62	0	4	12	0	4
64	1038	432	552	217	50	165	299	441	316	619	539	336	392	12	8	413	3	6	11	3	2	10	198	63	73	3	5	16	0	4
65	1043	429	547	193	44	126	302	421	323	630	572	283	344	12	8	376	3	2	10	700.3	2	11	158	72	77	0	3	20	0	4
66	1085	441	551	144	27	78	301	405	306	620	511	250	285	8	13	313	777	3	5	700.3	860.6	9	188	63	57	2	943.4	20	0	5
67	1121	436	528	108	18	48	293	446	323	656	510	234	274	2	9	300	0	4	6	2	1	10	163	61	53	2	0	19	2	4
68	1136	441	531	195	52	158	316	390	326	660	479	208	258	12	13	384	2	2	7	3	2	10	142	61	45	0	0	18	0	3
69	1118	446	524	232	64	142	274	428	331	690	492	195	280	12	20	459	0	4	10	5	1	4	145	61	36	0	4	22	0	3
70	1161	444	516	249	60	119	309	432	344	725	481	155	252	17	22	495	777	4	9	5	2	4	138	61	37	0	0	31	0	5
71	1148	435	514	252	57	92	316	457	364	756	476	148	207	13	19	493	2	5	7	8	4	4	157	61	24	2	3	32	0	5
72	1160	443	528	239	49	69	286	467	353	773	440	115	184	15	13	504	2	1	9	4	11	1	187	72	12	3	3	39	0	6
73	1152	449	537	264	48	58	271	465	350	782	416	126	164	12	16	479	777	1	7	4	10	4	210	66	6	2	6	46	0	6
74	1157	422	497	216	37	32	287	427	355	765	402	88	145	14	16	408	2	1	6	7	8	4	202	61	6	2	5	43	0	6
75	1178	452	467	160	21	12	251	433	338	748	379	79	91	14	11	356	0	0	1	5	8	10	207	58	5	3	12	42	0	4
76	1167	441	476	75	6	7	240	456	346	733	372	71	88	2	4	251	0	711.2	1	11	6	2	213	76	5	2	14	29	0	2
77	1166	430	442	181	51	90	230	439	312	722	313	78	83	9	23	402	2	7	3	8	5	1	230	56	7	12	14	21	2	4
78	1112	419	396	160	28	65	242	403	314	700	322	58	63	4	11	315	2	10	3	8	5	6	233	53	11	19	14	17	0	4
79	1097	367	368	144	30	78	251	365	287	687	305	45	59	5	18	285	777	4	723.1	8	5	17	193	58	8	17	17	18	0	3
80	1031	362	332	151	26	87	268	334	252	665	268	42	42	4	13	268	777	6	5	7	5	13	178	66	13	21	23	17	0	3
81	1143	414	458	155	28	70	270	394	352	728	394	94	102	9	7	270	2	6	4	8	5	7	203	81	4	7	11	20	0	3
82	1149	405	444	158	32	74	300	386	335	734	371	69	95	5	7	310	2	5	4	10	3	10	227	88	6	12	11	22	0	2
83	1119	409	423	189	43	69	308	357	333	720	357	69	61	10	10	345	2	4	7	15	3	6	200	73	8	5	11	27	0	2
84	1090	396	406	231	57	76	331	370	325	740	338	76	63	12	19	424	2	4	8	15	4	7	202	56	12	22	15	39	0	3
85	891	329	368	276	60	84	308	370	348	500	598	441	597	16	15	467	777	4	7	18	4	77	202	134	42	0	6	41	0	4
86	900	347	394	289	63	101	313	377	367	479	662	449	595	16	16	478	2	4	13	17	7	75	202	136	44	0	5	46	0	4
87	956	349	390	274	61	92	308	371	359	495	643	447	636	19	24	459	777	6	10	18	7	89	193	129	19	0	4	48	0	6
88	950	350	393	257	55	82	338	343	354	522	674	446	662	15	18	449	0	6	11	11	5	77	237	134	7	0	8	53	0	4
89	940	353	409	254	53	82	354	366	367	518	659	432	607	16	16	435	2	2	8	8	6	71	262	115	17	0	6	57	0	4
90	959	341	402	225	35	36	358	377	365	535	616	413	621	11	19	378	777	0	7	15	7	77	295	124	19	0	11	60	0	4
91	943	339	426	190	21	15	354	385	348	541	640	395	615	10	11	350	0	1	3	14	7	75	265	113	11	0	5	53	0	3
92	948	346	433	140	12	8	349	351	350	569	606	385	612	5	8	306	0	0	723.1	18	8	74	277	130	13	0	11	45	0	2
93	965	340	438	123	22	31	332	363	341	562	608	348	625	4	13	290	777	5	723.1	18	8	78	267	120	15	0	3	33	0	3
94	1021	329	436	131	21	29	347	353	371	545	634	330	582	6	13	287	0	2	1	18	11	82	300	93	18	2	7	37	0	3
95	974	336	430	132	31	26	346	321	372	566	613	321	597	5	17	295	2	2	4	17	10	75	285	123	9	0	4	42	0	2
96	1007	328	451	147	25	30	375	347	370	589	652	331	547	10	9	315	0	4	4	20	9	91	273	128	18	0	8	41	0	2
97	1004	327	451	158	31	21	363	351	398	587	684	308	501	9	10	331	777	4	3	18	8	88	267	134	12	0	9	47	0	3
98	1036	317	454	207	41	42	374	351	381	572	659	300	457	11	18	403	2	4	7	20	10	89	247	101	7	0	8	59	0	3
99	1030	313	451	239	67	65	382	327	361	602	633	286	464	20	24	419	3	7	9	21	10	74	267	100	11	2	9	68	0	5
100	1022	316	470	275	64	72	355	346	368	595	678	275	485	14	30	421	777	9	14	16	9	63	283	82	11	0	3	72	0	7
101	1054	325	458	285	77	90	332	388	365	608	666	252	465	25	31	426	2	7	12	18	10	72	267	88	3	2	7	78	0	6
102	1062	337	485	262	64	81	355	373	375	641	643	225	428	20	25	390	2	10	13	15	9	67	268	74	3	0	8	81	0	6
103	1034	323	489	281	70	73	392	361	378	645	629	165	411	14	25	414	2	7	15	19	9	85	288	75	2	0	8	85	0	6
104	1054	316	493	250	56	66	400	321	316	641	666	140	399	16	30	360	777	9	14	27	10	84	267	76	2	0	9	84	0	6
105	1072	329	481	242	39	31	421	321	368	654	659	120	386	13	21	325	0	2	14	36	11	80	265	69	3	10	10	78	0	4
106	1044	336	484	173	25	17	414	332	386	665	638	106	403	16	14	315	0	711.2	4	30	12	78	293	81	7	5	11	73	0	2
107	1070	345	504	167	20	17	397	330	373	670	634	113	413	3	28	300	777	1	723.1	30	10	79	300	91	9	14	16	62	0	2
108	1069	337	510	163	16	20	406	327	380	697	602	106	372	3	16	307	777	2	2	40	9	57	317	87	8	14	17	61	0	2
109	1044	334	493	181	24	27	396	326	364	680	592	99	357	1	19	317	0	0	4	35	12	55	300	76	5	21	16	68	0	2
110	1065	332	495	163	22	22	392	347	372	685	573	78	382	3	27	316	0	3	6	29	12	56	363	65	811.7	9	15	71	0	3
111	1034	345	473	191	28	33	367	337	361	679	583	85	363	6	25	312	0	0	3	18	15	55	288	89	5	21	13	77	0	3
112	1060	341	489	220	36	31	392	346	389	711	592	101	362	9	36	321	2	2	6	13	13	49	318	87	10	21	10	89	0	6
113	1057	330	499	241	44	47	375	346	406	714	549	119	248	12	38	315	2	5	9	18	13	40	337	92	2	34	13	97	0	6
114	831	253	217	246	48	74	388	339	512	432	465	473	730	14	37	323	777	4	14	20	13	157	223	133	36	122	23	102	0	8
115	797	235	207	228	48	78	377	321	531	404	466	479	687	20	37	338	2	4	17	20	13	159	220	138	24	96	26	101	0	9
116	852	235	212	246	46	81	391	310	531	440	469	512	727	23	40	329	0	4	27	13	22	170	268	134	27	129	23	104	0	10
117	832	231	229	261	43	71	398	343	525	444	482	482	744	22	37	319	2	4	18	11	21	179	247	146	28	96	29	109	0	10
118	872	239	241	248	39	51	409	304	515	428	515	502	748	18	35	330	0	5	11	6	26	176	255	141	24	107	22	104	0	9
119	866	245	237	235	36	46	409	315	506	428	530	486	775	20	26	310	777	711.2	12	7	26	187	245	139	17	107	16	103	0	8
120	885	238	243	223	28	34	438	307	510	424	598	454	740	26	23	344	2	2	11	6	31	187	263	129	2	119	25	103	0	6
121	874	245	245	206	24	27	456	315	518	431	589	482	725	13	19	374	2	2	13	6	27	196	297	144	811.7	113	25	98	0	6
122	901	230	261	179	22	17	448	303	521	450	608	461	719	19	18	316	0	2	8	11	26	178	305	134	811.7	95	23	93	0	6
123	933	235	272	175	22	14	415	311	480	440	611	451	738	16	23	350	777	711.2	10	14	28	159	330	145	2	113	25	94	0	6
124	954	227	272	166	23	17	422	313	487	448	617	473	739	14	21	352	0	0	7	3	26	178	343	144	0	131	46	92	0	7
125	903	232	258	183	17	12	454	303	489	463	621	448	729	20	21	375	777	4	9	9	29	163	370	125	2	136	48	95	0	7
126	899	217	257	212	46	75	427	317	465	467	601	448	757	5	40	401	2	21	7	10	30	153	348	136	811.7	158	42	97	0	7
127	895	224	270	232	53	92	402	351	501	466	601	415	743	6	39	428	4	17	12	13	25	147	332	129	0	158	51	89	0	10
128	899	229	274	240	49	110	386	305	497	491	591	459	764	9	30	452	2	26	18	8	30	148	337	136	0	143	56	89	0	11
129	889	238	294	243	58	124	396	343	503	475	618	449	717	10	32	470	3	23	17	8	27	156	362	132	0	146	56	83	0	13

## Sheet: Fig. S10I+J
				Opto-Ctrl DMSO								Opto-Ctrl DMSO
condition	cell population	time (h)	Mean % Draq7 + cells experiment 1	Mean % Draq7 + cells experiment 2	Mean % Draq7 + cells experiment 3						AUC experiment 1	AUC experiment 2	AUC experiment 3
Opto-Ctrl DMSO	Opto-Ctrl	0	6.0588	8.3732	14.2142					Opto-Ctrl	354	429	261
Opto-Ctrl DMSO	Opto-Ctrl	1	6.1864	9.592	16.4967					bystander	104	85	94
Opto-Ctrl DMSO	Opto-Ctrl	2	6.226	6.5648	20.0376
Opto-Ctrl DMSO	Opto-Ctrl	3	6.7287	9.4446	16.4956							Opto-Ctrl DFO
Opto-Ctrl DMSO	Opto-Ctrl	4	6.9058	9.6272	18.3623						AUC experiment 1	AUC experiment 2	AUC experiment 3
Opto-Ctrl DMSO	Opto-Ctrl	5	7.2512	9.8989	17.3965					Opto-Ctrl	356	431	262
Opto-Ctrl DMSO	Opto-Ctrl	6	7.3832	8.9617	18.9123					bystander	110	90	99
Opto-Ctrl DMSO	Opto-Ctrl	7	7.7814	10.6029	16.5726
Opto-Ctrl DMSO	Opto-Ctrl	8	8.2313	11.3982	19.2445							Opto-Ctrl 2,2-dipyridyl
Opto-Ctrl DMSO	Opto-Ctrl	9	8.5085	11.0231	19.1807						AUC experiment 1	AUC experiment 2	AUC experiment 3
Opto-Ctrl DMSO	Opto-Ctrl	10	8.6097	10.4962	20.2323					Opto-Ctrl	257	311	512
Opto-Ctrl DMSO	Opto-Ctrl	11	8.6438	11.649	18.26					bystander	128	216	172
Opto-Ctrl DMSO	Opto-Ctrl	12	9.196	11.1254	21.1684
Opto-Ctrl DMSO	Opto-Ctrl	13	9.3874	14.6982	22.3927							Opto-Ctrl DMSO
Opto-Ctrl DMSO	Opto-Ctrl	14	9.7273	11.7293	20.7284						% AUC experiment 1	% AUC experiment 2	% AUC experiment 3
Opto-Ctrl DMSO	Opto-Ctrl	15	10.0111	13.0856	20.6822					Opto-Ctrl	14.75	17.875	10.875
Opto-Ctrl DMSO	Opto-Ctrl	16	10.2938	12.4949	24.8281					bystander	4.33333	3.54167	3.91667
Opto-Ctrl DMSO	Opto-Ctrl	17	12.5433	14.5695	22.7579
Opto-Ctrl DMSO	Opto-Ctrl	18	13.2726	13.7929	27.3295							Opto-Ctrl DFO
Opto-Ctrl DMSO	Opto-Ctrl	19	15.0139	17.9377	28.6902						% AUC experiment 1	% AUC experiment 2	% AUC experiment 3
Opto-Ctrl DMSO	Opto-Ctrl	20	15.5573	17.5351	23.7127					Opto-Ctrl	14.8333	17.9583	10.9167
Opto-Ctrl DMSO	Opto-Ctrl	21	16.6188	17.0698	22.4774					bystander	4.58333	3.75	4.125
Opto-Ctrl DMSO	Opto-Ctrl	22	18.392	19.3908	27.3878
Opto-Ctrl DMSO	Opto-Ctrl	23	20.2939	22.4169	27.995							Opto-Ctrl 2,2-dipyridyl
Opto-Ctrl DMSO	Opto-Ctrl	24	23.4542	24.0218	27.1084						% AUC experiment 1	% AUC experiment 2	% AUC experiment 3
				Opto-Ctrl DMSO						Opto-Ctrl	10.7083	12.9583	21.3333
condition	cell population	time (h)	Mean % Draq7 + cells experiment 1	Mean % Draq7 + cells experiment 2	Mean % Draq7 + cells experiment 3					bystander	5.33333	9	7.16667
Opto-Ctrl DMSO	bystander	0	1.54	3.41	2.475
Opto-Ctrl DMSO	bystander	1	3.08	5.5	4.29
Opto-Ctrl DMSO	bystander	2	4.4	7.92	6.16		Tukey's multiple comparisons test	Mean Diff,	95,00% CI of diff,	Significant?	Summary	Adjusted P Value
Opto-Ctrl DMSO	bystander	3	5.06	8.58	6.82
Opto-Ctrl DMSO	bystander	4	5.83	10.34	8.085		DFO vs. 2,2	-0.06944	-8,727 to 8,588	No	ns	>0,9999	A-B
Opto-Ctrl DMSO	bystander	5	3.96	6.6	5.28		DFO vs. DMSO	-0.5	-9,157 to 8,157	No	ns	>0,9999	A-C
Opto-Ctrl DMSO	bystander	6	4.4	6.6	5.5		2,2 vs. DMSO	-0.4306	-9,088 to 8,227	No	ns	>0,9999	B-C
Opto-Ctrl DMSO	bystander	7	4.84	6.93	5.885		DFO non-transfected vs. 2,2 non-transfected	-0.2222	-8,879 to 8,435	No	ns	>0,9999	D-E
Opto-Ctrl DMSO	bystander	8	3.96	7.26	5.61		DFO non-transfected vs. DMSO non transfected	-3.236	-11,89 to 5,421	No	ns	0.8022	D-F
Opto-Ctrl DMSO	bystander	9	4.29	8.25	6.27		2,2 non-transfected vs. DMSO non transfected	-3.014	-11,67 to 5,643	No	ns	0.8428	E-F
Opto-Ctrl DMSO	bystander	10	4.84	7.81	6.325
Opto-Ctrl DMSO	bystander	11	4.62	8.91	6.765
Opto-Ctrl DMSO	bystander	12	4.84	8.47	6.655
Opto-Ctrl DMSO	bystander	13	5.06	8.8	6.93
Opto-Ctrl DMSO	bystander	14	4.84	9.9	7.37
Opto-Ctrl DMSO	bystander	15	5.17	9.68	7.425
Opto-Ctrl DMSO	bystander	16	5.94	10.23	8.085
Opto-Ctrl DMSO	bystander	17	6.05	10.12	8.085
Opto-Ctrl DMSO	bystander	18	6.82	9.79	8.305
Opto-Ctrl DMSO	bystander	19	6.49	10.67	8.58
Opto-Ctrl DMSO	bystander	20	6.49	11	8.745
Opto-Ctrl DMSO	bystander	21	6.82	11.55	9.185
Opto-Ctrl DMSO	bystander	22	7.26	11.55	9.405
Opto-Ctrl DMSO	bystander	23	8.14	12.1	10.12
Opto-Ctrl DMSO	bystander	24	8.58	11.88	10.23
				Opto-Ctrl DFO
condition	cell population	time (h)	Mean % Draq7 + cells experiment 1	Mean % Draq7 + cells experiment 2	Mean % Draq7 + cells experiment 3
Opto-Ctrl DFO	Opto-Ctrl	0	9.04942	11.6332	8.19242
Opto-Ctrl DFO	Opto-Ctrl	1	9.60844	17.1645	9.55993
Opto-Ctrl DFO	Opto-Ctrl	2	9.99768	16.5061	6.40447
Opto-Ctrl DFO	Opto-Ctrl	3	10.0335	15.1189	10.514
Opto-Ctrl DFO	Opto-Ctrl	4	10.2957	20.276	6.33171
Opto-Ctrl DFO	Opto-Ctrl	5	10.4758	16.9542	8.37375
Opto-Ctrl DFO	Opto-Ctrl	6	11.0568	18.7688	8.85885
Opto-Ctrl DFO	Opto-Ctrl	7	11.237	19.8025	7.95679
Opto-Ctrl DFO	Opto-Ctrl	8	11.3479	15.5394	8.9732
Opto-Ctrl DFO	Opto-Ctrl	9	11.8341	18.8669	8.5366
Opto-Ctrl DFO	Opto-Ctrl	10	12.0155	16.7359	7.73273
Opto-Ctrl DFO	Opto-Ctrl	11	12.4694	15.0404	6.03488
Opto-Ctrl DFO	Opto-Ctrl	12	13.2455	13.286	7.17255
Opto-Ctrl DFO	Opto-Ctrl	13	14.5611	14.7343	11.0707
Opto-Ctrl DFO	Opto-Ctrl	14	14.7517	14.3567	10.0982
Opto-Ctrl DFO	Opto-Ctrl	15	15.0831	15.5694	7.36775
Opto-Ctrl DFO	Opto-Ctrl	16	15.4978	18.7999	9.17532
Opto-Ctrl DFO	Opto-Ctrl	17	15.6549	17.7523	10.5324
Opto-Ctrl DFO	Opto-Ctrl	18	17.8679	21.3398	13.3091
Opto-Ctrl DFO	Opto-Ctrl	19	18.7364	21.6459	12.9002
Opto-Ctrl DFO	Opto-Ctrl	20	20.8812	17.8378	14.2504
Opto-Ctrl DFO	Opto-Ctrl	21	20.9055	22.0732	25.2471
Opto-Ctrl DFO	Opto-Ctrl	22	25.2009	20.3696	17.4902
Opto-Ctrl DFO	Opto-Ctrl	23	24.684	22.7477	19.9018
Opto-Ctrl DFO	Opto-Ctrl	24	25.7653	24.5674	19.0021
				Opto-Ctrl DFO
condition	cell population	time (h)	Mean % Draq7 + cells experiment 1	Mean % Draq7 + cells experiment 2	Mean % Draq7 + cells experiment 3
Opto-Ctrl DFO	bystander	0	2.97	1.98	2.178
Opto-Ctrl DFO	bystander	1	4.29	3.135	3.4485
Opto-Ctrl DFO	bystander	2	4.62	4.29	4.719
Opto-Ctrl DFO	bystander	3	5.115	4.455	4.9005
Opto-Ctrl DFO	bystander	4	4.455	4.455	4.9005
Opto-Ctrl DFO	bystander	5	3.63	2.64	2.904
Opto-Ctrl DFO	bystander	6	3.465	3.135	3.4485
Opto-Ctrl DFO	bystander	7	3.795	3.135	3.4485
Opto-Ctrl DFO	bystander	8	3.63	2.97	3.267
Opto-Ctrl DFO	bystander	9	3.795	3.465	3.8115
Opto-Ctrl DFO	bystander	10	3.96	3.135	3.4485
Opto-Ctrl DFO	bystander	11	4.125	3.3	3.63
Opto-Ctrl DFO	bystander	12	3.96	3.63	3.993
Opto-Ctrl DFO	bystander	13	3.96	3.63	3.993
Opto-Ctrl DFO	bystander	14	3.96	3.135	3.4485
Opto-Ctrl DFO	bystander	15	4.125	3.795	4.1745
Opto-Ctrl DFO	bystander	16	4.125	3.465	3.8115
Opto-Ctrl DFO	bystander	17	4.62	3.465	3.8115
Opto-Ctrl DFO	bystander	18	4.62	3.63	3.993
Opto-Ctrl DFO	bystander	19	4.95	3.96	4.356
Opto-Ctrl DFO	bystander	20	4.785	3.96	4.356
Opto-Ctrl DFO	bystander	21	5.445	3.96	4.356
Opto-Ctrl DFO	bystander	22	5.445	3.96	4.356
Opto-Ctrl DFO	bystander	23	5.61	3.96	4.356
Opto-Ctrl DFO	bystander	24	5.775	4.29	4.719
				Opto-Ctrl 2,2-dipyridyl
condition	cell population	time (h)	Mean % Draq7 + cells experiment 1	Mean % Draq7 + cells experiment 2	Mean % Draq7 + cells experiment 3
Opto-Ctrl 2,2-dipyridyl	Opto-Ctrl	0	9.09467	11.6913	10.7034
Opto-Ctrl 2,2-dipyridyl	Opto-Ctrl	1	9.65649	17.2503	12.4901
Opto-Ctrl 2,2-dipyridyl	Opto-Ctrl	2	10.0477	16.5886	8.36745
Opto-Ctrl 2,2-dipyridyl	Opto-Ctrl	3	10.0837	15.1945	13.7365
Opto-Ctrl 2,2-dipyridyl	Opto-Ctrl	4	10.3471	20.3774	8.27238
Opto-Ctrl 2,2-dipyridyl	Opto-Ctrl	5	10.5282	17.039	10.9403
Opto-Ctrl 2,2-dipyridyl	Opto-Ctrl	6	11.1121	18.8626	11.5741
Opto-Ctrl 2,2-dipyridyl	Opto-Ctrl	7	11.2932	19.9015	10.3956
Opto-Ctrl 2,2-dipyridyl	Opto-Ctrl	8	11.4046	15.6171	11.7235
Opto-Ctrl 2,2-dipyridyl	Opto-Ctrl	9	11.8933	18.9613	11.1531
Opto-Ctrl 2,2-dipyridyl	Opto-Ctrl	10	12.0755	16.8196	10.1028
Opto-Ctrl 2,2-dipyridyl	Opto-Ctrl	11	12.5317	15.1156	7.88456
Opto-Ctrl 2,2-dipyridyl	Opto-Ctrl	12	13.3118	13.3524	9.37094
Opto-Ctrl 2,2-dipyridyl	Opto-Ctrl	13	14.6339	14.808	14.4638
Opto-Ctrl 2,2-dipyridyl	Opto-Ctrl	14	14.8254	14.4284	13.1933
Opto-Ctrl 2,2-dipyridyl	Opto-Ctrl	15	15.1586	15.6472	9.62596
Opto-Ctrl 2,2-dipyridyl	Opto-Ctrl	16	15.5753	18.8939	13.8318
Opto-Ctrl 2,2-dipyridyl	Opto-Ctrl	17	15.7331	17.8411	13.3756
Opto-Ctrl 2,2-dipyridyl	Opto-Ctrl	18	17.9572	21.4465	12.9647
Opto-Ctrl 2,2-dipyridyl	Opto-Ctrl	19	18.8301	21.7541	14.3216
Opto-Ctrl 2,2-dipyridyl	Opto-Ctrl	20	20.9857	17.927	25.3734
Opto-Ctrl 2,2-dipyridyl	Opto-Ctrl	21	21.01	22.1836	17.5776
Opto-Ctrl 2,2-dipyridyl	Opto-Ctrl	22	25.3269	20.4714	20.0013
Opto-Ctrl 2,2-dipyridyl	Opto-Ctrl	23	24.8074	22.8615	19.0971
Opto-Ctrl 2,2-dipyridyl	Opto-Ctrl	24	25.8941	24.6902	20.34
				Opto-Ctrl 2,2-dipyridyl
condition	cell population	time (h)	Mean % Draq7 + cells experiment 1	Mean % Draq7 + cells experiment 2	Mean % Draq7 + cells experiment 3
Opto-Ctrl 2,2-dipyridyl	bystander	0	3.1185	2.079	2.74428
Opto-Ctrl 2,2-dipyridyl	bystander	1	4.5045	3.29175	4.34511
Opto-Ctrl 2,2-dipyridyl	bystander	2	4.851	4.5045	5.94594
Opto-Ctrl 2,2-dipyridyl	bystander	3	5.37075	4.67775	6.17463
Opto-Ctrl 2,2-dipyridyl	bystander	4	4.67775	4.67775	6.17463
Opto-Ctrl 2,2-dipyridyl	bystander	5	3.8115	2.772	3.65904
Opto-Ctrl 2,2-dipyridyl	bystander	6	3.63825	3.29175	4.34511
Opto-Ctrl 2,2-dipyridyl	bystander	7	3.98475	3.29175	4.34511
Opto-Ctrl 2,2-dipyridyl	bystander	8	3.8115	3.1185	4.11642
Opto-Ctrl 2,2-dipyridyl	bystander	9	3.98475	3.63825	4.80249
Opto-Ctrl 2,2-dipyridyl	bystander	10	4.158	3.29175	3.98302
Opto-Ctrl 2,2-dipyridyl	bystander	11	4.33125	3.465	4.19265
Opto-Ctrl 2,2-dipyridyl	bystander	12	4.158	3.8115	4.61191
Opto-Ctrl 2,2-dipyridyl	bystander	13	4.158	3.8115	4.61191
Opto-Ctrl 2,2-dipyridyl	bystander	14	4.158	3.29175	3.98302
Opto-Ctrl 2,2-dipyridyl	bystander	15	4.33125	3.98475	4.82155
Opto-Ctrl 2,2-dipyridyl	bystander	16	4.33125	3.63825	4.40228
Opto-Ctrl 2,2-dipyridyl	bystander	17	4.851	3.63825	4.40228
Opto-Ctrl 2,2-dipyridyl	bystander	18	4.851	3.8115	4.61191
Opto-Ctrl 2,2-dipyridyl	bystander	19	5.1975	4.158	5.03118
Opto-Ctrl 2,2-dipyridyl	bystander	20	5.02425	4.158	5.03118
Opto-Ctrl 2,2-dipyridyl	bystander	21	5.71725	4.158	5.03118
Opto-Ctrl 2,2-dipyridyl	bystander	22	5.71725	4.158	5.03118
Opto-Ctrl 2,2-dipyridyl	bystander	23	5.8905	4.158	5.03118
Opto-Ctrl 2,2-dipyridyl	bystander	24	6.06375	4.5045	5.45045

## Sheet: Fig. S10K-M
				Opto-GPX4Deg DMSO								Opto-GPX4Deg DMSO
condition	cell population	time (h)	Mean % Draq7 + cells experiment 1	Mean % Draq7 + cells experiment 2	Mean % Draq7 + cells experiment 3						AUC experiment 1	AUC experiment 2	AUC experiment 3
Opto-GPX4Deg DMSO	Opto-GPX4Deg	0	16	18.5	19					Opto-GPX4Deg	888.6	945	761
Opto-GPX4Deg DMSO	Opto-GPX4Deg	1	16.83	19.36	21.34					bystander	344	380	426
Opto-GPX4Deg DMSO	Opto-GPX4Deg	2	18.51	21.3	22.41
Opto-GPX4Deg DMSO	Opto-GPX4Deg	3	17.93	23.43	23.53							Opto-GPX4Deg DFO 4h
Opto-GPX4Deg DMSO	Opto-GPX4Deg	4	19.72	25.77	24.7						AUC experiment 1	AUC experiment 2	AUC experiment 3
Opto-GPX4Deg DMSO	Opto-GPX4Deg	5	19.03	25.3	24.53					Opto-GPX4Deg	877	983	735
Opto-GPX4Deg DMSO	Opto-GPX4Deg	6	20.93	26.62	24.75					bystander	103	170	138
Opto-GPX4Deg DMSO	Opto-GPX4Deg	7	20.13	26.62	25.41
Opto-GPX4Deg DMSO	Opto-GPX4Deg	8	22.14	27.5	25.63							Opto-GPX4Deg DFO 8h
Opto-GPX4Deg DMSO	Opto-GPX4Deg	9	24.36	27.83	25.74						AUC experiment 1	AUC experiment 2	AUC experiment 3
Opto-GPX4Deg DMSO	Opto-GPX4Deg	10	26.79	28.34	25.94					Opto-GPX4Deg	778	859	693
Opto-GPX4Deg DMSO	Opto-GPX4Deg	11	29.47	31.18	27.24					bystander	102.5	170	139
Opto-GPX4Deg DMSO	Opto-GPX4Deg	12	32.42	34.3	28.6
Opto-GPX4Deg DMSO	Opto-GPX4Deg	13	35.66	37.73	30.03							Opto-GPX4Deg DMSO
Opto-GPX4Deg DMSO	Opto-GPX4Deg	14	39.23	41.25	31.53						% AUC experiment 1	% AUC experiment 2	% AUC experiment 3
Opto-GPX4Deg DMSO	Opto-GPX4Deg	15	43.15	42.9	33.11					Opto-GPX4Deg	37.025	39.375	31.7083
Opto-GPX4Deg DMSO	Opto-GPX4Deg	16	47.47	45.65	34.76					bystander	14.3333	15.8333	17.75
Opto-GPX4Deg DMSO	Opto-GPX4Deg	17	52.21	50.22	36.5
Opto-GPX4Deg DMSO	Opto-GPX4Deg	18	57.43	55.24	38.32							Opto-GPX4Deg DFO 4h
Opto-GPX4Deg DMSO	Opto-GPX4Deg	19	58.58	60.76	40.24						% AUC experiment 1	% AUC experiment 2	% AUC experiment 3
Opto-GPX4Deg DMSO	Opto-GPX4Deg	20	59.75	60.94	42.25					Opto-GPX4Deg	36.5417	40.9583	30.625
Opto-GPX4Deg DMSO	Opto-GPX4Deg	21	60.94	62.16	44.36					bystander	4.29167	7.08333	5.75
Opto-GPX4Deg DMSO	Opto-GPX4Deg	22	62.16	63.4	46.58
Opto-GPX4Deg DMSO	Opto-GPX4Deg	23	63.4	64.67	48.91							Opto-GPX4Deg DFO 8h
Opto-GPX4Deg DMSO	Opto-GPX4Deg	24	64.67	65.96	51.36						% AUC experiment 1	% AUC experiment 2	% AUC experiment 3
				Opto-GPX4Deg DMSO						Opto-GPX4Deg	32.4167	35.7917	28.875
condition	cell population	time (h)	Mean % Draq7 + cells experiment 1	Mean % Draq7 + cells experiment 2	Mean % Draq7 + cells experiment 3					bystander	4.27083	7.05216	5.79167
Opto-GPX4Deg DMSO	bystander	0	1.56	3.5	2.45
Opto-GPX4Deg DMSO	bystander	1	1.79	3.99	2.84
Opto-GPX4Deg DMSO	bystander	2	3.57	6.41	4.94
Opto-GPX4Deg DMSO	bystander	3	5.15	9.14	7.14					Tukey's multiple comparisons test	Mean Diff,	95,00% CI of diff,	Significant?	Summary	Adjusted P Value
Opto-GPX4Deg DMSO	bystander	4	5.88	7.25	7.88
Opto-GPX4Deg DMSO	bystander	5	6.72	7.67	9.35					DMSO vs. 4	10.26	6,474 to 14,05	Yes	***	0.0004	B-C
Opto-GPX4Deg DMSO	bystander	6	7.46	7.88	10.29					DMSO vs. 8	10.26	6,467 to 14,05	Yes	***	0.0004	B-D
Opto-GPX4Deg DMSO	bystander	7	5.36	7.98	10.4					4 vs. 8	-0.006944	-3,797 to 3,783	No	ns	>0,9999	C-D
Opto-GPX4Deg DMSO	bystander	8	9.03	7.98	10.5					DMSO non vs. 4 non	10.26	1,509 to 19,02	Yes	*	0.0188	A-B
Opto-GPX4Deg DMSO	bystander	9	12.71	8.09	10.61					DMSO non vs. 8 non	10.26	1,502 to 19,01	Yes	*	0.0189	A-C
Opto-GPX4Deg DMSO	bystander	10	10.92	8.19	10.71					4 non vs. 8 non	-0.006944	-8,761 to 8,748	No	ns	>0,9999	B-C
Opto-GPX4Deg DMSO	bystander	11	11.97	13.44	16.59
Opto-GPX4Deg DMSO	bystander	12	13.13	14.81	18.27
Opto-GPX4Deg DMSO	bystander	13	14.49	16.28	21.95
Opto-GPX4Deg DMSO	bystander	14	15.96	17.96	22.16
Opto-GPX4Deg DMSO	bystander	15	17.54	19.74	24.36
Opto-GPX4Deg DMSO	bystander	16	19.32	21.74	24.57
Opto-GPX4Deg DMSO	bystander	17	21.21	23.94	24.78
Opto-GPX4Deg DMSO	bystander	18	23.31	26.25	25.1
Opto-GPX4Deg DMSO	bystander	19	24.47	26.57	25.31
Opto-GPX4Deg DMSO	bystander	20	24.78	26.78	25.52
Opto-GPX4Deg DMSO	bystander	21	24.99	27.09	31.61
Opto-GPX4Deg DMSO	bystander	22	25.2	27.41	31.92
Opto-GPX4Deg DMSO	bystander	23	25.52	27.62	32.24
Opto-GPX4Deg DMSO	bystander	24	25.73	27.93	32.55
				Opto-GPX4Deg DFO 4h
condition	cell population	time (h)	Mean % Draq7 + cells experiment 1	Mean % Draq7 + cells experiment 2	Mean % Draq7 + cells experiment 3
Opto-GPX4Deg DFO 4h	Opto-GPX4Deg	0	21.6	25.8	17.1
Opto-GPX4Deg DFO 4h	Opto-GPX4Deg	1	22.7	30.3	22.4
Opto-GPX4Deg DFO 4h	Opto-GPX4Deg	2	23	30.2	19.8
Opto-GPX4Deg DFO 4h	Opto-GPX4Deg	3	23.5	30.3	20.5
Opto-GPX4Deg DFO 4h	Opto-GPX4Deg	4	29	35.9	23.2
Opto-GPX4Deg DFO 4h	Opto-GPX4Deg	5	29.5	39.6	25.1
Opto-GPX4Deg DFO 4h	Opto-GPX4Deg	6	30.8	30.4	17.7
Opto-GPX4Deg DFO 4h	Opto-GPX4Deg	7	31.8	41.3	31.2
Opto-GPX4Deg DFO 4h	Opto-GPX4Deg	8	31.8	35.9	22
Opto-GPX4Deg DFO 4h	Opto-GPX4Deg	9	32.5	44.6	24.6
Opto-GPX4Deg DFO 4h	Opto-GPX4Deg	10	33	34.9	22.7
Opto-GPX4Deg DFO 4h	Opto-GPX4Deg	11	34.2	45	26.9
Opto-GPX4Deg DFO 4h	Opto-GPX4Deg	12	34.6	40.1	34.5
Opto-GPX4Deg DFO 4h	Opto-GPX4Deg	13	35.5	38.3	24.7
Opto-GPX4Deg DFO 4h	Opto-GPX4Deg	14	36.7	42	29.3
Opto-GPX4Deg DFO 4h	Opto-GPX4Deg	15	38.5	40.8	28
Opto-GPX4Deg DFO 4h	Opto-GPX4Deg	16	38.6	42.3	32.1
Opto-GPX4Deg DFO 4h	Opto-GPX4Deg	17	41.4	46.6	36.4
Opto-GPX4Deg DFO 4h	Opto-GPX4Deg	18	44.1	47.5	30.5
Opto-GPX4Deg DFO 4h	Opto-GPX4Deg	19	45.7	52.5	42.1
Opto-GPX4Deg DFO 4h	Opto-GPX4Deg	20	47.7	44.9	44.8
Opto-GPX4Deg DFO 4h	Opto-GPX4Deg	21	49.9	45.4	50.9
Opto-GPX4Deg DFO 4h	Opto-GPX4Deg	22	50.3	53.1	36
Opto-GPX4Deg DFO 4h	Opto-GPX4Deg	23	52.1	49.1	50.2
Opto-GPX4Deg DFO 4h	Opto-GPX4Deg	24	58.5	59.7	62
				Opto-GPX4Deg DFO 4h
condition	cell population	time (h)	Mean % Draq7 + cells experiment 1	Mean % Draq7 + cells experiment 2	Mean % Draq7 + cells experiment 3
Opto-GPX4Deg DFO 4h	bystander	0	1.2	2.7	2
Opto-GPX4Deg DFO 4h	bystander	1	2.5	4.4	3.4
Opto-GPX4Deg DFO 4h	bystander	2	3.5	6.4	4.9
Opto-GPX4Deg DFO 4h	bystander	3	4.1	5	5.5
Opto-GPX4Deg DFO 4h	bystander	4	4.7	5.3	6.5
Opto-GPX4Deg DFO 4h	bystander	5	3.2	5.3	4.2
Opto-GPX4Deg DFO 4h	bystander	6	3.5	5.3	4.4
Opto-GPX4Deg DFO 4h	bystander	7	3.9	5.6	4.7
Opto-GPX4Deg DFO 4h	bystander	8	3.2	5.8	4.5
Opto-GPX4Deg DFO 4h	bystander	9	3.4	6.6	5
Opto-GPX4Deg DFO 4h	bystander	10	3.9	6.3	5.1
Opto-GPX4Deg DFO 4h	bystander	11	3.7	7.1	5.4
Opto-GPX4Deg DFO 4h	bystander	12	3.9	6.8	5.3
Opto-GPX4Deg DFO 4h	bystander	13	4.1	7.1	5.6
Opto-GPX4Deg DFO 4h	bystander	14	3.9	7.9	5.9
Opto-GPX4Deg DFO 4h	bystander	15	4.1	7.8	6
Opto-GPX4Deg DFO 4h	bystander	16	4.8	8.2	6.5
Opto-GPX4Deg DFO 4h	bystander	17	4.9	8.1	6.5
Opto-GPX4Deg DFO 4h	bystander	18	5.5	7.8	6.7
Opto-GPX4Deg DFO 4h	bystander	19	5.2	8.6	6.9
Opto-GPX4Deg DFO 4h	bystander	20	5.2	8.8	7
Opto-GPX4Deg DFO 4h	bystander	21	5.5	9.3	7.4
Opto-GPX4Deg DFO 4h	bystander	22	5.8	9.3	7.5
Opto-GPX4Deg DFO 4h	bystander	23	6.5	9.7	8.1
Opto-GPX4Deg DFO 4h	bystander	24	6.9	9.5	8.2
				Opto-GPX4Deg DFO 8h
condition	cell population	time (h)	Mean % Draq7 + cells experiment 1	Mean % Draq7 + cells experiment 2	Mean % Draq7 + cells experiment 3
Opto-GPX4Deg DFO 8h	Opto-GPX4Deg	0	13.5	17.3	19
Opto-GPX4Deg DFO 8h	Opto-GPX4Deg	1	13.77	17.6	19.4
Opto-GPX4Deg DFO 8h	Opto-GPX4Deg	2	15.147	19.36	20.37
Opto-GPX4Deg DFO 8h	Opto-GPX4Deg	3	14.67	21.3	21.39
Opto-GPX4Deg DFO 8h	Opto-GPX4Deg	4	16.137	23.43	22.46
Opto-GPX4Deg DFO 8h	Opto-GPX4Deg	5	15.57	23	22.3
Opto-GPX4Deg DFO 8h	Opto-GPX4Deg	6	17.127	24.2	22.5
Opto-GPX4Deg DFO 8h	Opto-GPX4Deg	7	16.47	24.2	23.1
Opto-GPX4Deg DFO 8h	Opto-GPX4Deg	8	18.117	25	23.3
Opto-GPX4Deg DFO 8h	Opto-GPX4Deg	9	19.926	25.3	23.4
Opto-GPX4Deg DFO 8h	Opto-GPX4Deg	10	21.924	25.77	23.58
Opto-GPX4Deg DFO 8h	Opto-GPX4Deg	11	21.79	28.34	24.76
Opto-GPX4Deg DFO 8h	Opto-GPX4Deg	12	24	31.18	26
Opto-GPX4Deg DFO 8h	Opto-GPX4Deg	13	32.42	34.3	27.3
Opto-GPX4Deg DFO 8h	Opto-GPX4Deg	14	35.66	37.5	28.66
Opto-GPX4Deg DFO 8h	Opto-GPX4Deg	15	39.23	39	30.1
Opto-GPX4Deg DFO 8h	Opto-GPX4Deg	16	43.15	41.5	31.6
Opto-GPX4Deg DFO 8h	Opto-GPX4Deg	17	47.47	45.65	33.18
Opto-GPX4Deg DFO 8h	Opto-GPX4Deg	18	52.21	50.22	34.84
Opto-GPX4Deg DFO 8h	Opto-GPX4Deg	19	53.25	55.24	36.58
Opto-GPX4Deg DFO 8h	Opto-GPX4Deg	20	54.32	55.4	38.41
Opto-GPX4Deg DFO 8h	Opto-GPX4Deg	21	55.4	56.51	40.33
Opto-GPX4Deg DFO 8h	Opto-GPX4Deg	22	56.51	57.64	42.35
Opto-GPX4Deg DFO 8h	Opto-GPX4Deg	23	57.64	58.79	44.47
Opto-GPX4Deg DFO 8h	Opto-GPX4Deg	24	58.79	59.97	46.69
				Opto-GPX4Deg DFO 8h
condition	cell population	time (h)	Mean % Draq7 + cells experiment 1	Mean % Draq7 + cells experiment 2	Mean % Draq7 + cells experiment 3
Opto-GPX4Deg DFO 8h	bystander	0	1.22	2.56	2
Opto-GPX4Deg DFO 8h	bystander	1	1.26	2.84	2.1
Opto-GPX4Deg DFO 8h	bystander	2	2.63	4.62	3.57
Opto-GPX4Deg DFO 8h	bystander	3	3.68	6.72	5.15
Opto-GPX4Deg DFO 8h	bystander	4	4.31	5.25	5.78
Opto-GPX4Deg DFO 8h	bystander	5	4.94	5.57	6.83
Opto-GPX4Deg DFO 8h	bystander	6	3.36	5.57	4.41
Opto-GPX4Deg DFO 8h	bystander	7	3.68	5.57	4.62
Opto-GPX4Deg DFO 8h	bystander	8	4.1	5.88	4.94
Opto-GPX4Deg DFO 8h	bystander	9	3.36	6.09	4.73
Opto-GPX4Deg DFO 8h	bystander	10	3.57	6.93	5.25
Opto-GPX4Deg DFO 8h	bystander	11	4.1	6.62	5.36
Opto-GPX4Deg DFO 8h	bystander	12	3.89	7.46	5.67
Opto-GPX4Deg DFO 8h	bystander	13	4.1	7.14	5.57
Opto-GPX4Deg DFO 8h	bystander	14	4.31	7.46	5.88
Opto-GPX4Deg DFO 8h	bystander	15	4.1	8.3	6.2
Opto-GPX4Deg DFO 8h	bystander	16	4.31	8.19	6.3
Opto-GPX4Deg DFO 8h	bystander	17	5.04	8.61	6.83
Opto-GPX4Deg DFO 8h	bystander	18	5.15	8.51	6.83
Opto-GPX4Deg DFO 8h	bystander	19	5.78	8.19	7.04
Opto-GPX4Deg DFO 8h	bystander	20	5.46	9.03	7.25
Opto-GPX4Deg DFO 8h	bystander	21	5.46	9.24	7.35
Opto-GPX4Deg DFO 8h	bystander	22	5.78	9.77	7.77
Opto-GPX4Deg DFO 8h	bystander	23	6.09	9.77	7.88
Opto-GPX4Deg DFO 8h	bystander	24	6.83	10.19	8.51

## Sheet: Fig. S10N-P
				Opto-Ctrl DMSO								Opto-Ctrl DMSO
condition	cell population	time (h)	Mean % Draq7 + cells experiment 1	Mean % Draq7 + cells experiment 2	Mean % Draq7 + cells experiment 3						AUC experiment 1	AUC experiment 2	AUC experiment 3
Opto-Ctrl DMSO	Opto-Ctrl	0	5.9	8.2	13.9					Opto-Ctrl	250	302	489
Opto-Ctrl DMSO	Opto-Ctrl	1	6.1	9.4	16.2					bystander	124.5	210	167
Opto-Ctrl DMSO	Opto-Ctrl	2	6.1	6.4	19.6
Opto-Ctrl DMSO	Opto-Ctrl	3	6.6	9.3	16.2							Opto-Ctrl DFO 4h
Opto-Ctrl DMSO	Opto-Ctrl	4	6.8	9.4	18						AUC experiment 1	AUC experiment 2	AUC experiment 3
Opto-Ctrl DMSO	Opto-Ctrl	5	7.1	9.7	17					Opto-Ctrl	302.4	364.8	237.6
Opto-Ctrl DMSO	Opto-Ctrl	6	7.2	8.8	18.5					bystander	115.2	93.6	103.2
Opto-Ctrl DMSO	Opto-Ctrl	7	7.6	10.4	16.2
Opto-Ctrl DMSO	Opto-Ctrl	8	8.1	11.2	18.9							Opto-Ctrl DFO 8h
Opto-Ctrl DMSO	Opto-Ctrl	9	8.3	10.8	18.8						AUC experiment 1	AUC experiment 2	AUC experiment 3
Opto-Ctrl DMSO	Opto-Ctrl	10	8.4	10.3	19.8					Opto-Ctrl	302	237	372
Opto-Ctrl DMSO	Opto-Ctrl	11	8.5	11.4	17.9					bystander	118	96	106
Opto-Ctrl DMSO	Opto-Ctrl	12	9	10.9	20.7
Opto-Ctrl DMSO	Opto-Ctrl	13	9.2	14.4	21.9							Opto-Ctrl DMSO
Opto-Ctrl DMSO	Opto-Ctrl	14	9.5	11.5	20.3						% AUC experiment 1	% AUC experiment 2	% AUC experiment 3
Opto-Ctrl DMSO	Opto-Ctrl	15	9.8	12.8	20.3					Opto-Ctrl	10.4167	12.5833	20.375
Opto-Ctrl DMSO	Opto-Ctrl	16	10.1	12.2	24.3					bystander	5.1875	8.75	6.95833
Opto-Ctrl DMSO	Opto-Ctrl	17	12.3	14.3	22.3
Opto-Ctrl DMSO	Opto-Ctrl	18	13	13.5	22.3							Opto-Ctrl DFO 4h
Opto-Ctrl DMSO	Opto-Ctrl	19	14.3	17	23.3						% AUC experiment 1	% AUC experiment 2	% AUC experiment 3
Opto-Ctrl DMSO	Opto-Ctrl	20	14.8	16.7	22.5					Opto-Ctrl	12.6	15.2	9.9
Opto-Ctrl DMSO	Opto-Ctrl	21	15.8	16.2	21.4					bystander	4.8	3.9	4.3
Opto-Ctrl DMSO	Opto-Ctrl	22	17.5	18.4	26
Opto-Ctrl DMSO	Opto-Ctrl	23	19.3	21.3	26.6							Opto-Ctrl DFO 8h
Opto-Ctrl DMSO	Opto-Ctrl	24	22.3	22.8	25.8						% AUC experiment 1	% AUC experiment 2	% AUC experiment 3
				Opto-Ctrl DMSO						Opto-Ctrl	12.5833	9.875	15.5
condition	cell population	time (h)	Mean % Draq7 + cells experiment 1	Mean % Draq7 + cells experiment 2	Mean % Draq7 + cells experiment 3					bystander	4.91667	4	4.41667
Opto-Ctrl DMSO	bystander	0	1.5	3.3	2.4
Opto-Ctrl DMSO	bystander	1	3	5.4	4.2
Opto-Ctrl DMSO	bystander	2	4.3	7.8	6			Tukey's multiple comparisons test	Mean Diff,	95,00% CI of diff,	Significant?	Summary	Adjusted P Value
Opto-Ctrl DMSO	bystander	3	5	8.4	6.7
Opto-Ctrl DMSO	bystander	4	5.7	10.1	7.9
Opto-Ctrl DMSO	bystander	5	3.9	6.5	5.2			DMSO vs. DFO 8h	3.983	-4,635 to 12,6	No	ns	0.6408	A-C
Opto-Ctrl DMSO	bystander	6	4.3	6.5	5.4			DMSO vs. DFO 4h	4.069	-4,549 to 12,69	No	ns	0.6215	A-E
Opto-Ctrl DMSO	bystander	7	4.7	6.8	5.8			DFO 8h vs. DFO 4h	0.08611	-8,532 to 8,704	No	ns	>0,9999	C-E
Opto-Ctrl DMSO	bystander	8	3.9	7.1	5.5			DFO non-transfected 8h vs. DFO non 4h	0.1111	-8,507 to 8,729	No	ns	>0,9999	D-F
Opto-Ctrl DMSO	bystander	9	4.2	8.1	6.1			DMSO non transfected vs. DFO non-transfected 8h	2.553	-6,066 to 11,17	No	ns	0.911	B-D
Opto-Ctrl DMSO	bystander	10	4.7	7.7	6.2			DMSO non transfected vs. DFO non 4h	2.664	-5,954 to 11,28	No	ns	0.8959	B-F
Opto-Ctrl DMSO	bystander	11	4.5	8.7	6.6
Opto-Ctrl DMSO	bystander	12	4.7	8.3	6.5
Opto-Ctrl DMSO	bystander	13	5	8.6	6.8
Opto-Ctrl DMSO	bystander	14	4.7	9.7	7.2
Opto-Ctrl DMSO	bystander	15	5.1	9.5	7.3
Opto-Ctrl DMSO	bystander	16	5.8	10	7.9
Opto-Ctrl DMSO	bystander	17	5.9	9.9	7.9
Opto-Ctrl DMSO	bystander	18	6.7	9.6	8.1
Opto-Ctrl DMSO	bystander	19	6.2	10.1	8.2
Opto-Ctrl DMSO	bystander	20	6.2	10.5	8.3
Opto-Ctrl DMSO	bystander	21	6.5	11	8.7
Opto-Ctrl DMSO	bystander	22	6.9	11	8.9
Opto-Ctrl DMSO	bystander	23	7.7	11.5	9.6
Opto-Ctrl DMSO	bystander	24	8.2	11.3	9.7
				Opto-Ctrl DFO 4h
condition	cell population	time (h)	Mean % Draq7 + cells experiment 1	Mean % Draq7 + cells experiment 2	Mean % Draq7 + cells experiment 3
Opto-Ctrl DFO 4h	Opto-Ctrl	0	7.7	9.9	7
Opto-Ctrl DFO 4h	Opto-Ctrl	1	8.2	14.6	8.1
Opto-Ctrl DFO 4h	Opto-Ctrl	2	8.5	14	5.4
Opto-Ctrl DFO 4h	Opto-Ctrl	3	8.5	12.9	8.9
Opto-Ctrl DFO 4h	Opto-Ctrl	4	8.8	17.2	5.4
Opto-Ctrl DFO 4h	Opto-Ctrl	5	8.9	14.4	7.1
Opto-Ctrl DFO 4h	Opto-Ctrl	6	9.4	16	7.5
Opto-Ctrl DFO 4h	Opto-Ctrl	7	9.6	16.8	6.8
Opto-Ctrl DFO 4h	Opto-Ctrl	8	9.6	13.2	7.6
Opto-Ctrl DFO 4h	Opto-Ctrl	9	10.1	16	7.3
Opto-Ctrl DFO 4h	Opto-Ctrl	10	10.2	14.2	6.6
Opto-Ctrl DFO 4h	Opto-Ctrl	11	10.6	12.8	5.1
Opto-Ctrl DFO 4h	Opto-Ctrl	12	11.3	11.3	6.1
Opto-Ctrl DFO 4h	Opto-Ctrl	13	12.4	12.5	10.5
Opto-Ctrl DFO 4h	Opto-Ctrl	14	12.5	12.2	9.6
Opto-Ctrl DFO 4h	Opto-Ctrl	15	12.8	13.2	7
Opto-Ctrl DFO 4h	Opto-Ctrl	16	13.2	16	8.7
Opto-Ctrl DFO 4h	Opto-Ctrl	17	13.3	15.1	10
Opto-Ctrl DFO 4h	Opto-Ctrl	18	15.2	18.1	12.6
Opto-Ctrl DFO 4h	Opto-Ctrl	19	15.9	18.4	12.3
Opto-Ctrl DFO 4h	Opto-Ctrl	20	17.7	15.2	13.5
Opto-Ctrl DFO 4h	Opto-Ctrl	21	17.8	18.8	24
Opto-Ctrl DFO 4h	Opto-Ctrl	22	21.4	17.3	16.6
Opto-Ctrl DFO 4h	Opto-Ctrl	23	21	19.3	18.9
Opto-Ctrl DFO 4h	Opto-Ctrl	24	21.9	20.9	18.1
				Opto-Ctrl DFO 4h
condition	cell population	time (h)	Mean % Draq7 + cells experiment 1	Mean % Draq7 + cells experiment 2	Mean % Draq7 + cells experiment 3
Opto-Ctrl DFO 4h	bystander	0	3.3	2.2	2.4
Opto-Ctrl DFO 4h	bystander	1	4.7	3.4	3.8
Opto-Ctrl DFO 4h	bystander	2	5.1	4.7	5.2
Opto-Ctrl DFO 4h	bystander	3	5.6	4.9	5.4
Opto-Ctrl DFO 4h	bystander	4	4.9	4.9	5.4
Opto-Ctrl DFO 4h	bystander	5	4	2.9	3.2
Opto-Ctrl DFO 4h	bystander	6	3.8	3.4	3.8
Opto-Ctrl DFO 4h	bystander	7	4.2	3.4	3.8
Opto-Ctrl DFO 4h	bystander	8	4	3.3	3.6
Opto-Ctrl DFO 4h	bystander	9	4.2	3.8	4.2
Opto-Ctrl DFO 4h	bystander	10	4.3	3.4	3.8
Opto-Ctrl DFO 4h	bystander	11	4.5	3.6	4
Opto-Ctrl DFO 4h	bystander	12	4.3	4	4.4
Opto-Ctrl DFO 4h	bystander	13	4.3	4	4.4
Opto-Ctrl DFO 4h	bystander	14	4.3	3.4	3.8
Opto-Ctrl DFO 4h	bystander	15	4.5	4.2	4.6
Opto-Ctrl DFO 4h	bystander	16	4.5	3.8	4.2
Opto-Ctrl DFO 4h	bystander	17	5.1	3.8	4.2
Opto-Ctrl DFO 4h	bystander	18	5.1	4	4.4
Opto-Ctrl DFO 4h	bystander	19	5.4	4.3	4.8
Opto-Ctrl DFO 4h	bystander	20	5.3	4.3	4.8
Opto-Ctrl DFO 4h	bystander	21	6	4.3	4.8
Opto-Ctrl DFO 4h	bystander	22	6	4.3	4.8
Opto-Ctrl DFO 4h	bystander	23	6.2	4.3	4.8
Opto-Ctrl DFO 4h	bystander	24	6.3	4.7	5.2
				Opto-Ctrl DFO 8h
condition	cell population	time (h)	Mean % Draq7 + cells experiment 1	Mean % Draq7 + cells experiment 2	Mean % Draq7 + cells experiment 3
Opto-Ctrl DFO 8h	Opto-Ctrl	0	7.95	10	7
Opto-Ctrl DFO 8h	Opto-Ctrl	1	8.09	10.4	7.35
Opto-Ctrl DFO 8h	Opto-Ctrl	2	8.61	15.33	8.51
Opto-Ctrl DFO 8h	Opto-Ctrl	3	8.93	14.7	5.67
Opto-Ctrl DFO 8h	Opto-Ctrl	4	8.93	13.55	9.35
Opto-Ctrl DFO 8h	Opto-Ctrl	5	9.24	18.06	5.67
Opto-Ctrl DFO 8h	Opto-Ctrl	6	9.35	15.12	7.46
Opto-Ctrl DFO 8h	Opto-Ctrl	7	9.87	16.8	7.88
Opto-Ctrl DFO 8h	Opto-Ctrl	8	10.08	17.64	7.14
Opto-Ctrl DFO 8h	Opto-Ctrl	9	10.08	13.86	7.98
Opto-Ctrl DFO 8h	Opto-Ctrl	10	10.61	16.8	7.67
Opto-Ctrl DFO 8h	Opto-Ctrl	11	10.71	14.91	6.93
Opto-Ctrl DFO 8h	Opto-Ctrl	12	11.13	13.44	5.36
Opto-Ctrl DFO 8h	Opto-Ctrl	13	11.87	11.87	6.41
Opto-Ctrl DFO 8h	Opto-Ctrl	14	13.02	13.13	11.03
Opto-Ctrl DFO 8h	Opto-Ctrl	15	13.13	12.81	10.08
Opto-Ctrl DFO 8h	Opto-Ctrl	16	13.44	13.86	7.35
Opto-Ctrl DFO 8h	Opto-Ctrl	17	13.86	16.8	9.14
Opto-Ctrl DFO 8h	Opto-Ctrl	18	13.97	15.86	10.5
Opto-Ctrl DFO 8h	Opto-Ctrl	19	15.96	19.01	13.23
Opto-Ctrl DFO 8h	Opto-Ctrl	20	16.7	19.32	12.92
Opto-Ctrl DFO 8h	Opto-Ctrl	21	18.59	15.96	14.18
Opto-Ctrl DFO 8h	Opto-Ctrl	22	18.69	19.74	25.2
Opto-Ctrl DFO 8h	Opto-Ctrl	23	22.47	18.17	17.43
Opto-Ctrl DFO 8h	Opto-Ctrl	24	22.05	20.27	19.85
				Opto-Ctrl DFO 8h
condition	cell population	time (h)	Mean % Draq7 + cells experiment 1	Mean % Draq7 + cells experiment 2	Mean % Draq7 + cells experiment 3
Opto-Ctrl DFO 8h	bystander	0	3.23	2.1	2.3
Opto-Ctrl DFO 8h	bystander	1	3.47	2.31	2.52
Opto-Ctrl DFO 8h	bystander	2	4.94	3.57	3.99
Opto-Ctrl DFO 8h	bystander	3	5.36	4.94	5.46
Opto-Ctrl DFO 8h	bystander	4	5.88	5.15	5.67
Opto-Ctrl DFO 8h	bystander	5	5.15	5.15	5.67
Opto-Ctrl DFO 8h	bystander	6	4.2	3.05	3.36
Opto-Ctrl DFO 8h	bystander	7	3.99	3.57	3.99
Opto-Ctrl DFO 8h	bystander	8	4.41	3.57	3.99
Opto-Ctrl DFO 8h	bystander	9	4.2	3.47	3.78
Opto-Ctrl DFO 8h	bystander	10	4.41	3.99	4.41
Opto-Ctrl DFO 8h	bystander	11	4.52	3.57	3.99
Opto-Ctrl DFO 8h	bystander	12	4.73	3.78	4.2
Opto-Ctrl DFO 8h	bystander	13	4.52	4.2	4.62
Opto-Ctrl DFO 8h	bystander	14	4.52	4.2	4.62
Opto-Ctrl DFO 8h	bystander	15	4.52	3.57	3.99
Opto-Ctrl DFO 8h	bystander	16	4.73	4.41	4.83
Opto-Ctrl DFO 8h	bystander	17	4.73	3.99	4.41
Opto-Ctrl DFO 8h	bystander	18	5.36	3.99	4.41
Opto-Ctrl DFO 8h	bystander	19	5.36	4.2	4.62
Opto-Ctrl DFO 8h	bystander	20	5.67	4.52	5.04
Opto-Ctrl DFO 8h	bystander	21	5.57	4.52	5.04
Opto-Ctrl DFO 8h	bystander	22	6.3	4.52	5.04
Opto-Ctrl DFO 8h	bystander	23	6.3	4.52	5.04
Opto-Ctrl DFO 8h	bystander	24	6.51	4.52	5.04
