# Supplementary material for: Ferroptosis spreads to neighboring cells via plasma membrane contacts
Source: Nat Commun. 2025 Mar 26;16:2951. doi: 10.1038/s41467-025-58175-w (PMC11947162; doi:10.1038/s41467-025-58175-w)
Supplement: Supplementary file 9 — Source Data [file 41467_2025_58175_MOESM9_ESM.zip › Source data S13.xlsx]

## Sheet: Sheet1
	with DMMB
		experiment 1	experiment 2	experiment 3	experiment 4
	0 min	0.0189573	0.0168106	0.240244	0.0965187
	20 min	0.0860927	0.0902987	0.125109	0.091922
	without DMMB
		experiment 1	experiment 2	experiment 3	experiment 4
	0 min	0.0175637	0.0459728	0.0420075	0.0770031
	20 min	0.0381773	0.048771	0.0564464	0.0593804
	Tukey's multiple comparisons test	Mean Diff,	95,00% CI of diff,	Below threshold?	Summary	Adjusted P Value
	before :with DMMB vs. before :without DMMB	0.0118	-0,04560 to 0,06920	No	ns	0.9268
	before :with DMMB vs. after:with DMMB	-0.03929	-0,09669 to 0,01811	No	ns	0.2301
	before :with DMMB vs. after:without DMMB	0.006746	-0,05065 to 0,06415	No	ns	0.9847
	before :without DMMB vs. after:with DMMB	-0.05109	-0,1085 to 0,006310	No	ns	0.0872
	before :without DMMB vs. after:without DMMB	-0.005057	-0,06246 to 0,05234	No	ns	0.9934
	after:with DMMB vs. after:without DMMB	0.04603	-0,01137 to 0,1034	No	ns	0.134
